# Supplementary material for: Equilibrium and thermodynamic studies of chromic overcrowded fluorenylidene-acridanes with modified fluorene moieties
Source: Commun Chem. 2020 Jul 24;3:93. doi: 10.1038/s42004-020-00345-6 (PMC9814365; doi:10.1038/s42004-020-00345-6)
Supplement: Supplementary file 3 — Supplementary Data 1 [file 42004_2020_345_MOESM3_ESM.txt]

S	5.46689	-0.75554	0.83769
S	-5.46554	-0.75907	0.8383
N	-0.00136	2.87701	-0.13911
C	4.88432	-2.36426	0.41639
C	5.95135	-3.22631	0.28448
H	5.83282	-4.2686	0.00845
C	7.2189	-2.61414	0.51216
H	8.16403	-3.14258	0.44206
C	7.12166	-1.28454	0.81873
H	7.9172	-0.58176	1.03368
C	3.45353	-2.65318	0.25475
C	2.53998	-1.62799	-0.05775
H	2.91018	-0.61933	-0.1681
C	1.18161	-1.90341	-0.22225
C	6.87E-4	-1.03639	-0.52209
C	1.99E-4	0.2534	-0.99045
C	1.20365	1.07762	-1.23141
C	1.19946	2.38418	-0.68043
C	-1.20136	2.38299	-0.68113
C	-1.20397	1.0764	-1.232
C	-2.3039	0.66727	-2.00072
H	-2.26596	-0.30145	-2.4885
C	-3.43943	1.46276	-2.1096
H	-4.28782	1.12545	-2.6976
C	-3.48337	2.68973	-1.43509
H	-4.37623	3.3072	-1.4835
C	-2.37536	3.15573	-0.7343
H	-2.40483	4.13193	-0.26485
C	-0.00229	4.09808	0.62136
C	-0.00358	4.02157	2.01559
H	-0.00377	3.04648	2.49395
C	-0.0046	5.1955	2.77225
H	-0.0056	5.13717	3.85715
C	-0.00432	6.4392	2.13529
H	-0.00509	7.35152	2.72552
C	-0.00303	6.51113	0.73908
H	-0.00282	7.4769	0.24147
C	-0.00204	5.34083	-0.02173
H	-0.00108	5.38012	-1.10697
C	2.37276	3.15801	-0.73279
H	2.40109	4.13415	-0.26314
C	3.4816	2.6932	-1.43307
H	4.3739	3.31152	-1.48087
C	3.43914	1.46635	-2.1079
H	4.28814	1.13	-2.69558
C	2.30434	0.66974	-1.99971
H	2.2675	-0.29884	-2.48785
C	-1.17968	-1.90423	-0.22236
C	-2.53822	-1.62958	-0.05784
H	-2.909	-0.62115	-0.16823
C	-3.45112	-2.65532	0.25467
C	-4.88208	-2.36727	0.41632
C	-7.21652	-2.61845	0.51173
H	-8.16137	-3.14736	0.44129
C	-7.12003	-1.28894	0.81889
H	-7.91597	-0.58668	1.03407
C	-5.94862	-3.22986	0.28392
H	-5.82947	-4.27195	0.00743
C	-2.97721	-3.97611	0.41046
H	-3.67159	-4.77127	0.66301
C	-1.62047	-4.2602	0.29854
H	-1.25809	-5.27042	0.46931
C	-0.72564	-3.22845	0.00886
C	0.72841	-3.22796	0.0089
C	1.62385	-4.25915	0.29859
H	1.26207	-5.26958	0.46933
C	2.98043	-3.97424	0.41052
H	3.67526	-4.769	0.66309
