# Supplementary material for: Equilibrium and thermodynamic studies of chromic overcrowded fluorenylidene-acridanes with modified fluorene moieties
Source: Commun Chem. 2020 Jul 24;3:93. doi: 10.1038/s42004-020-00345-6 (PMC9814365; doi:10.1038/s42004-020-00345-6)
Supplement: Supplementary file 4 — Supplementary Data 2 [file 42004_2020_345_MOESM4_ESM.txt]

S	-5.58563000	-0.70315000	-1.02577000
S	5.51338000	-1.33497000	-0.25816000
N	0.20077000	3.16441000	0.04815000
C	-5.06063000	-2.24114000	-0.34459000
C	-6.16008000	-2.99319000	0.00757000
H	-6.07653000	-3.97287000	0.46562000
C	-7.40695000	-2.35142000	-0.25453000
H	-8.37142000	-2.79592000	-0.03104000
C	-7.26201000	-1.10926000	-0.80825000
H	-8.03262000	-0.40721000	-1.10210000
C	-3.63859000	-2.58689000	-0.21776000
C	-2.65631000	-1.59102000	-0.11608000
H	-2.94947000	-0.54610000	-0.12388000
C	-1.30438000	-1.93308000	0.03200000
C	-0.09196000	-1.11258000	0.04895000
C	-0.00553000	0.30179000	0.04276000
C	-0.83561000	1.12899000	0.90501000
C	-0.74502000	2.55119000	0.85845000
C	1.04567000	2.42613000	-0.76863000
C	0.92740000	1.00675000	-0.82353000
C	1.66263000	0.33925000	-1.83769000
H	1.49695000	-0.71940000	-1.98452000
C	2.57171000	0.99468000	-2.64257000
H	3.12003000	0.44653000	-3.40276000
C	2.76049000	2.37968000	-2.48680000
H	3.48368000	2.90741000	-3.10210000
C	1.99549000	3.08898000	-1.58045000
H	2.11563000	4.16156000	-1.49970000
C	0.31353000	4.60528000	0.06004000
C	-0.41481000	5.35825000	-0.86204000
H	-1.05862000	4.85411000	-1.57652000
C	-0.30102000	6.74961000	-0.84818000
H	-0.86453000	7.34251000	-1.56294000
C	0.53474000	7.37521000	0.08124000
H	0.62152000	8.45816000	0.08933000
C	1.25938000	6.61088000	1.00019000
H	1.90923000	7.09591000	1.72297000
C	1.15090000	5.21914000	0.99275000
H	1.70573000	4.60831000	1.69860000
C	-1.58706000	3.34083000	1.67547000
H	-1.54797000	4.41997000	1.60191000
C	-2.44729000	2.74612000	2.57893000
H	-3.08401000	3.37070000	3.19905000
C	-2.46550000	1.34763000	2.72403000
H	-3.09010000	0.88092000	3.47972000
C	-1.66370000	0.57052000	1.91343000
H	-1.65605000	-0.50184000	2.05380000
C	1.02328000	-2.06062000	0.06895000
C	2.40364000	-1.86408000	0.21563000
H	2.80312000	-0.85629000	0.26778000
C	3.27469000	-2.95871000	0.30422000
C	4.72556000	-2.76095000	0.41361000
C	6.99920000	-3.08443000	0.90972000
H	7.86186000	-3.59858000	1.32110000
C	7.07859000	-1.87872000	0.26847000
H	7.95699000	-1.27622000	0.07185000
C	5.66578000	-3.58565000	0.99062000
H	5.40386000	-4.51676000	1.48191000
C	2.74390000	-4.27445000	0.28348000
H	3.42032000	-5.12273000	0.32619000
C	1.37348000	-4.48728000	0.19659000
H	0.97725000	-5.49993000	0.20493000
C	0.50816000	-3.39175000	0.09171000
C	-0.93561000	-3.31300000	0.02665000
C	-1.91281000	-4.30958000	-0.07608000
H	-1.62665000	-5.35858000	-0.08836000
C	-3.25025000	-3.95154000	-0.19149000
H	-4.00595000	-4.72391000	-0.29578000
