# Supplementary material for: Equilibrium and thermodynamic studies of chromic overcrowded fluorenylidene-acridanes with modified fluorene moieties
Source: Commun Chem. 2020 Jul 24;3:93. doi: 10.1038/s42004-020-00345-6 (PMC9814365; doi:10.1038/s42004-020-00345-6)
Supplement: Supplementary file 5 — Supplementary Data 3 [file 42004_2020_345_MOESM5_ESM.txt]

S	6.17596	1.04891	0.01919
S	-4.54073	-2.56741	0.75387
N	-1.58221	2.44161	0.12132
C	5.93719	-0.6943	-0.05801
C	7.14882	-1.3383	0.06319
H	7.2393	-2.4194	0.05847
C	8.25604	-0.45428	0.22722
H	9.28122	-0.7888	0.3482
C	7.89113	0.86436	0.22802
H	8.52143	1.73844	0.33731
C	4.60556	-1.28121	-0.2526
C	3.45179	-0.6237	0.21511
H	3.58702	0.26761	0.80448
C	2.1767	-1.15452	-7.4E-4
C	0.82133	-0.71502	0.39999
C	0.32831	0.52421	0.79689
C	0.79122	1.87763	0.42582
C	-0.22824	2.76855	-0.04001
C	-1.93843	1.50585	1.09248
C	-0.95582	0.57877	1.5071
C	-1.23583	-0.27887	2.5869
H	-0.45648	-0.95658	2.92174
C	-2.48763	-0.28965	3.18493
H	-2.6938	-0.95894	4.01471
C	-3.48974	0.55973	2.69151
H	-4.48316	0.54066	3.13128
C	-3.22569	1.45376	1.66059
H	-4.00236	2.12408	1.3121
C	-2.60469	3.22009	-0.52752
C	-3.09272	4.38664	0.06893
H	-2.68779	4.70802	1.02396
C	-4.09263	5.11991	-0.57237
H	-4.47489	6.02652	-0.11178
C	-4.59933	4.6879	-1.80159
H	-5.37782	5.26029	-2.29852
C	-4.1068	3.52072	-2.3916
H	-4.50005	3.18295	-3.34633
C	-3.10702	2.78278	-1.75452
H	-2.71332	1.87227	-2.19673
C	0.13445	3.98376	-0.65111
H	-0.63642	4.63192	-1.04969
C	1.46329	4.38214	-0.70762
H	1.7156	5.33228	-1.17027
C	2.45636	3.58781	-0.12711
H	3.49081	3.91789	-0.10483
C	2.11208	2.36022	0.42452
H	2.87929	1.78408	0.91252
C	-0.0729	-1.86926	0.05525
C	-1.46496	-2.02844	0.06288
H	-2.1094	-1.2532	0.45238
C	-2.0639	-3.18715	-0.46438
C	-3.52299	-3.35617	-0.44839
C	-5.69622	-4.05815	-1.00105
H	-6.45456	-4.5831	-1.57289
C	-5.98087	-3.26511	0.07691
H	-6.94686	-3.04549	0.51515
C	-4.30265	-4.11067	-1.29835
H	-3.88906	-4.66948	-2.1311
C	-1.25142	-4.19874	-1.02394
H	-1.7069	-5.11042	-1.39774
C	0.12543	-4.03299	-1.09707
H	0.74598	-4.79563	-1.56051
C	0.7073	-2.87597	-0.573
C	2.09154	-2.44894	-0.58864
C	3.22687	-3.12172	-1.04122
H	3.13529	-4.10226	-1.5009
C	4.4764	-2.52696	-0.90153
H	5.36066	-3.02706	-1.28443
