# Supplementary material for: Equilibrium and thermodynamic studies of chromic overcrowded fluorenylidene-acridanes with modified fluorene moieties
Source: Commun Chem. 2020 Jul 24;3:93. doi: 10.1038/s42004-020-00345-6 (PMC9814365; doi:10.1038/s42004-020-00345-6)
Supplement: Supplementary file 6 — Supplementary Data 4 [file 42004_2020_345_MOESM6_ESM.txt]

S	5.56696	-0.95462	0.6226
S	-5.56671	-0.95568	0.62259
N	-2.4E-4	3.13963	-0.05891
C	4.91192	-2.4544	-0.03433
C	5.94164	-3.24412	-0.49853
H	5.77293	-4.21017	-0.96225
C	7.235	-2.66026	-0.34475
H	8.15389	-3.14054	-0.6659
C	7.19814	-1.4244	0.23951
H	8.02311	-0.76098	0.46845
C	3.47051	-2.73678	-0.02657
C	2.52885	-1.70379	-0.04337
H	2.85472	-0.66651	-0.08599
C	1.14919	-1.99854	-0.03651
C	1.41E-4	-1.15887	-0.04887
C	0	0.31193	-0.053
C	-6.9E-5	1.03695	-1.27087
C	-1.81E-4	2.47029	-1.26217
C	-1.93E-4	2.47537	1.14723
C	-8E-5	1.04214	1.16197
C	-5.9E-5	0.37617	2.4234
H	2.2E-5	-0.70756	2.42033
C	-1.51E-4	1.0849	3.59778
H	-1.41E-4	0.56784	4.55211
C	-2.51E-4	2.50113	3.56321
H	-3.16E-4	3.06029	4.49427
C	-2.74E-4	3.18993	2.36998
H	-3.53E-4	4.272	2.36763
C	-4.87E-4	4.59265	-0.06181
C	1.21769	5.27027	-0.06294
H	2.14721	4.70945	-0.06194
C	1.21126	6.6661	-0.0652
H	2.1528	7.20722	-0.06602
C	-9.97E-4	7.36182	-0.06629
H	-0.0012	8.44814	-0.06795
C	-1.21299	6.66565	-0.06521
H	-2.15473	7.20643	-0.06604
C	-1.21892	5.26983	-0.06295
H	-2.14823	4.70865	-0.06195
C	-2.45E-4	3.17955	-2.48797
H	-3.23E-4	4.26161	-2.49023
C	-2.05E-4	2.4856	-3.67822
H	-2.57E-4	3.04079	-4.61165
C	-1.06E-4	1.0692	-3.7068
H	-8.2E-5	0.54813	-4.65895
C	-3E-5	0.36552	-2.52939
H	5.3E-5	-0.71826	-2.52117
C	-1.14874	-1.99876	-0.03651
C	-2.52846	-1.70428	-0.04337
H	-2.85452	-0.66705	-0.086
C	-3.46992	-2.73744	-0.02656
C	-4.91139	-2.45534	-0.03433
C	-7.23442	-2.66163	-0.34478
H	-8.15322	-3.14208	-0.66594
C	-7.1978	-1.42576	0.23948
H	-8.02289	-0.76249	0.4684
C	-5.94095	-3.24525	-0.49853
H	-5.77205	-4.21127	-0.96224
C	-3.02924	-4.09551	-0.00632
H	-3.76625	-4.89174	0.03773
C	-1.67662	-4.4066	-0.00903
H	-1.36229	-5.44883	0.01183
C	-0.71623	-3.38244	-0.02324
C	0.71694	-3.3823	-0.02324
C	1.67752	-4.40628	-0.00904
H	1.36339	-5.44857	0.01181
C	3.03009	-4.09494	-0.00634
H	3.76724	-4.89103	0.0377
