# Supplementary material for: Equilibrium and thermodynamic studies of chromic overcrowded fluorenylidene-acridanes with modified fluorene moieties
Source: Commun Chem. 2020 Jul 24;3:93. doi: 10.1038/s42004-020-00345-6 (PMC9814365; doi:10.1038/s42004-020-00345-6)
Supplement: Supplementary file 7 — Supplementary Data 5 [file 42004_2020_345_MOESM7_ESM.cif]

data_mefmeaph_1_0m
_audit_creation_date               2018-07-13
_audit_creation_method
;
Olex2 1.2-beta
(compiled 2018.05.29 svn.r3508 for OlexSys, GUI svn.r5506)
;
_audit_contact_author_address      ?
_audit_contact_author_email        ?
_audit_contact_author_name         ''
_audit_contact_author_phone        ?
_publ_contact_author_id_orcid      ?
_publ_section_references
;
Dolomanov, O.V., Bourhis, L.J., Gildea, R.J, Howard, J.A.K. & Puschmann, H.
 (2009), J. Appl. Cryst. 42, 339-341.

Sheldrick, G.M. (2008). Acta Cryst. A64, 112-122.
;
_chemical_name_common              ?
_chemical_name_systematic
;
 ? 
;
_chemical_formula_moiety           'C34 H25 N'
_chemical_formula_sum              'C34 H25 N'
_chemical_formula_weight           447.55
_chemical_melting_point            ?
loop_
  _atom_type_symbol
  _atom_type_description
  _atom_type_scat_dispersion_real
  _atom_type_scat_dispersion_imag
  _atom_type_scat_source
 'C' 'C' 0.0033 0.0016 'International Tables Vol C Tables 4.2.6.8 and 6.1.1.4'
 'H' 'H' 0.0000 0.0000 'International Tables Vol C Tables 4.2.6.8 and 6.1.1.4'
 'N' 'N' 0.0061 0.0033 'International Tables Vol C Tables 4.2.6.8 and 6.1.1.4'

_space_group_crystal_system        'monoclinic'
_space_group_IT_number             14
_space_group_name_H-M_alt          'P 1 21/c 1'
_space_group_name_Hall             '-P 2ybc'
loop_
  _space_group_symop_id
  _space_group_symop_operation_xyz
 1 'x, y, z'
 2 '-x, y+1/2, -z+1/2'
 3 '-x, -y, -z'
 4 'x, -y-1/2, z-1/2'

_cell_length_a                     8.2932(9)
_cell_length_b                     28.767(4)
_cell_length_c                     10.6831(14)
_cell_angle_alpha                  90.00
_cell_angle_beta                   110.253(4)
_cell_angle_gamma                  90.00
_cell_volume                       2391.1(5)
_cell_formula_units_Z              4
_cell_measurement_reflns_used      9257
_cell_measurement_temperature      273(2)
_cell_measurement_theta_max        74.1510
_cell_measurement_theta_min        4.2970
_exptl_absorpt_coefficient_mu      0.071
_exptl_absorpt_correction_T_max    0.7455
_exptl_absorpt_correction_T_min    0.6454
_exptl_absorpt_correction_type     multi-scan
_exptl_absorpt_process_details
;
SADABS-2016/2 (Bruker,2016/2) was used for absorption correction.
wR2(int) was 0.1246 before and 0.0455 after correction.
The Ratio of minimum to maximum transmission is 0.8657.
The \l/2 correction factor is Not present.
;
_exptl_crystal_colour              ?
_exptl_crystal_density_diffrn      1.243
_exptl_crystal_density_meas        .
_exptl_crystal_density_method      'not measured'
_exptl_crystal_description         block
_exptl_crystal_F_000               944
_exptl_crystal_size_max            ?
_exptl_crystal_size_mid            ?
_exptl_crystal_size_min            ?
_exptl_special_details
;
 ? 
;
_diffrn_reflns_av_R_equivalents    0.0332
_diffrn_reflns_av_unetI/netI       0.0377
_diffrn_reflns_limit_h_max         10
_diffrn_reflns_limit_h_min         -10
_diffrn_reflns_limit_k_max         37
_diffrn_reflns_limit_k_min         -37
_diffrn_reflns_limit_l_max         13
_diffrn_reflns_limit_l_min         -10
_diffrn_reflns_number              21208
_diffrn_reflns_theta_full          27.45
_diffrn_reflns_theta_max           27.45
_diffrn_reflns_theta_min           1.42
_diffrn_ambient_temperature        273.15
_diffrn_detector_area_resol_mean   ?
_diffrn_measured_fraction_theta_full  0.992
_diffrn_measured_fraction_theta_max  0.992
_diffrn_measurement_device_type    'CCD area detector'
_diffrn_measurement_method         'phi and omega scans'
_diffrn_radiation_monochromator    'graphite'
_diffrn_radiation_type             MoK\a
_diffrn_radiation_wavelength       0.71073
_diffrn_source                     'fine-focus sealed tube'
_diffrn_standards_decay_%          ?
_diffrn_standards_interval_count   ?
_diffrn_standards_interval_time    ?
_diffrn_standards_number           ?
_reflns_number_gt                  3834
_reflns_number_total               5418
_reflns_threshold_expression       >2sigma(I)
_computing_cell_refinement         'SAINT v8.37A (Bruker, 2015)'
_computing_data_collection         ?
_computing_data_reduction          'SAINT v8.37A (Bruker, 2015)'
_computing_molecular_graphics      'Olex2 (Dolomanov et al., 2009)'
_computing_publication_material    'Olex2 (Dolomanov et al., 2009)'
_computing_structure_refinement    'XL (Sheldrick, 2008)'
_computing_structure_solution      'XM (Sheldrick, 2008)'
_refine_diff_density_max           0.257
_refine_diff_density_min           -0.318
_refine_diff_density_rms           0.077
_refine_ls_extinction_coef         ?
_refine_ls_extinction_method       none
_refine_ls_goodness_of_fit_ref     1.040
_refine_ls_hydrogen_treatment      constr
_refine_ls_matrix_type             full
_refine_ls_number_parameters       318
_refine_ls_number_reflns           5418
_refine_ls_number_restraints       0
_refine_ls_R_factor_all            0.0828
_refine_ls_R_factor_gt             0.0529
_refine_ls_restrained_S_all        1.040
_refine_ls_shift/su_max            0.002
_refine_ls_shift/su_mean           0.000
_refine_ls_structure_factor_coef   Fsqd
_refine_ls_weighting_details      
 'calc w=1/[\s^2^(Fo^2^)+(0.0994P)^2^+0.2647P] where P=(Fo^2^+2Fc^2^)/3'
_refine_ls_weighting_scheme        calc
_refine_ls_wR_factor_gt            0.1456
_refine_ls_wR_factor_ref           0.1673
_refine_special_details
;
 Refinement of F^2^ against ALL reflections.  The weighted R-factor wR and 
 goodness of fit S are based on F^2^, conventional R-factors R are based 
 on F, with F set to zero for negative F^2^. The threshold expression of 
 F^2^ > 2sigma(F^2^) is used only for calculating R-factors(gt) etc. and is 
 not relevant to the choice of reflections for refinement.  R-factors based 
 on F^2^ are statistically about twice as large as those based on F, and R- 
 factors based on ALL data will be even larger. 
;
_olex2_refinement_description
;
1. Fixed Uiso
 At 1.2 times of:
  All C(H) groups
 At 1.5 times of:
  All C(H,H,H) groups
2.a Aromatic/amide H refined with riding coordinates:
 C007(H007), C008(H008), C010(H010), C016(H016), C018(H018), C019(H019),
 C020(H020), C021(H021), C022(H022), C024(H024), C025(H025), C026(H026),
 C027(H027), C028(H028), C029(H029), C030(H030), C031(H031), C032(H032),
 C035(H035)
2.b Idealised Me refined as rotating group:
 C033(H03A,H03B,H03C), C034(H03D,H03E,H03F)
;
_atom_sites_solution_hydrogens     geom
_atom_sites_solution_primary       dual
_atom_sites_solution_secondary     difmap
loop_
  _atom_site_label
  _atom_site_type_symbol
  _atom_site_fract_x
  _atom_site_fract_y
  _atom_site_fract_z
  _atom_site_U_iso_or_equiv
  _atom_site_adp_type
  _atom_site_occupancy
  _atom_site_calc_flag
  _atom_site_disorder_assembly
  _atom_site_disorder_group
  _atom_site_refinement_flags_posn
 N001 N 0.20074(18) 0.47937(5) 0.22990(14) 0.0428(3) Uani 1 d . . .
 C002 C 0.22560(19) 0.35790(5) 0.40058(15) 0.0365(4) Uani 1 d . . .
 C003 C 0.3707(2) 0.32444(5) 0.42369(15) 0.0365(4) Uani 1 d . . .
 C004 C 0.3677(2) 0.29256(5) 0.52263(15) 0.0380(4) Uani 1 d . . .
 C005 C 0.2506(2) 0.52667(5) 0.22206(17) 0.0404(4) Uani 1 d . . .
 C006 C 0.1641(2) 0.38941(5) 0.30053(15) 0.0389(4) Uani 1 d . . .
 C007 C 0.5087(2) 0.32222(6) 0.37767(16) 0.0451(4) Uani 1 d . . .
 H007 H 0.5186 0.3439 0.3162 0.054 Uiso 1 calc . . R
 C008 C 0.1913(2) 0.28758(6) 0.67885(16) 0.0448(4) Uani 1 d . . .
 H008 H 0.2415 0.2599 0.7183 0.054 Uiso 1 calc . . R
 C009 C 0.2348(2) 0.30659(5) 0.57549(16) 0.0385(4) Uani 1 d . . .
 C010 C 0.4888(2) 0.25750(5) 0.56551(17) 0.0438(4) Uani 1 d . . .
 H010 H 0.4812 0.2362 0.6287 0.053 Uiso 1 calc . . R
 C011 C 0.25807(19) 0.44440(5) 0.16360(15) 0.0389(4) Uani 1 d . . .
 C012 C 0.2347(2) 0.39786(5) 0.19320(15) 0.0405(4) Uani 1 d . . .
 C013 C 0.6209(2) 0.25397(6) 0.51509(17) 0.0460(4) Uani 1 d . . .
 C014 C 0.1580(2) 0.34766(5) 0.51065(15) 0.0382(4) Uani 1 d . . .
 C015 C 0.0548(2) 0.46926(6) 0.26408(16) 0.0421(4) Uani 1 d . . .
 C016 C 0.1755(2) 0.55339(6) 0.10985(18) 0.0528(5) Uani 1 d . . .
 H016 H 0.0873 0.5410 0.0377 0.063 Uiso 1 calc . . R
 C017 C 0.0734(2) 0.30984(6) 0.72313(17) 0.0483(4) Uani 1 d . . .
 C018 C 0.6308(2) 0.28760(6) 0.42388(18) 0.0491(4) Uani 1 d . . .
 H018 H 0.7227 0.2867 0.3930 0.059 Uiso 1 calc . . R
 C019 C 0.3333(2) 0.45437(6) 0.06800(18) 0.0481(4) Uani 1 d . . .
 H019 H 0.3568 0.4850 0.0524 0.058 Uiso 1 calc . . R
 C020 C 0.3725(3) 0.41903(7) -0.00271(19) 0.0570(5) Uani 1 d . . .
 H020 H 0.4236 0.4259 -0.0655 0.068 Uiso 1 calc . . R
 C021 C -0.0602(2) 0.50353(7) 0.2707(2) 0.0598(5) Uani 1 d . . .
 H021 H -0.0353 0.5347 0.2633 0.072 Uiso 1 calc . . R
 C022 C -0.1353(2) 0.41128(7) 0.29582(19) 0.0576(5) Uani 1 d . . .
 H022 H -0.1632 0.3802 0.3004 0.069 Uiso 1 calc . . R
 C023 C 0.0241(2) 0.42282(6) 0.28841(16) 0.0426(4) Uani 1 d . . .
 C024 C 0.3372(3) 0.37345(7) 0.01795(18) 0.0600(5) Uani 1 d . . .
 H024 H 0.3595 0.3498 -0.0333 0.072 Uiso 1 calc . . R
 C025 C 0.2689(2) 0.36322(6) 0.11480(17) 0.0519(4) Uani 1 d . . .
 H025 H 0.2448 0.3324 0.1284 0.062 Uiso 1 calc . . R
 C026 C 0.0508(2) 0.37160(6) 0.56391(17) 0.0493(4) Uani 1 d . . .
 H026 H 0.0071 0.4005 0.5298 0.059 Uiso 1 calc . . R
 C027 C 0.2299(3) 0.59813(6) 0.1037(2) 0.0623(5) Uani 1 d . . .
 H027 H 0.1790 0.6159 0.0274 0.075 Uiso 1 calc . . R
 C028 C 0.3782(3) 0.54575(7) 0.3288(2) 0.0612(5) Uani 1 d . . .
 H028 H 0.4285 0.5284 0.4061 0.073 Uiso 1 calc . . R
 C029 C 0.0095(2) 0.35250(7) 0.66712(19) 0.0537(5) Uani 1 d . . .
 H029 H -0.0639 0.3688 0.7004 0.064 Uiso 1 calc . . R
 C030 C -0.2519(3) 0.44489(9) 0.2965(2) 0.0742(7) Uani 1 d . . .
 H030 H -0.3575 0.4367 0.3025 0.089 Uiso 1 calc . . R
 C031 C 0.3584(3) 0.61656(7) 0.2093(2) 0.0641(6) Uani 1 d . . .
 H031 H 0.3958 0.6468 0.2047 0.077 Uiso 1 calc . . R
 C032 C 0.4317(3) 0.59098(8) 0.3208(2) 0.0735(6) Uani 1 d . . .
 H032 H 0.5187 0.6038 0.3928 0.088 Uiso 1 calc . . R
 C033 C 0.0166(3) 0.28913(8) 0.8309(2) 0.0663(6) Uani 1 d . . .
 H03A H -0.1050 0.2835 0.7959 0.099 Uiso 1 calc . . GR
 H03B H 0.0424 0.3104 0.9045 0.099 Uiso 1 calc . . GR
 H03C H 0.0761 0.2604 0.8608 0.099 Uiso 1 calc . . GR
 C034 C 0.7515(3) 0.21565(7) 0.5599(2) 0.0662(6) Uani 1 d . . .
 H03D H 0.7415 0.2008 0.6373 0.099 Uiso 1 calc . . GR
 H03E H 0.8648 0.2284 0.5815 0.099 Uiso 1 calc . . GR
 H03F H 0.7317 0.1933 0.4895 0.099 Uiso 1 calc . . GR
 C035 C -0.2114(3) 0.49100(9) 0.2884(2) 0.0773(7) Uani 1 d . . .
 H035 H -0.2870 0.5140 0.2949 0.093 Uiso 1 calc . . R

loop_
  _atom_site_aniso_label
  _atom_site_aniso_U_11
  _atom_site_aniso_U_22
  _atom_site_aniso_U_33
  _atom_site_aniso_U_23
  _atom_site_aniso_U_13
  _atom_site_aniso_U_12
 N001 0.0476(8) 0.0378(7) 0.0483(8) 0.0036(6) 0.0234(7) 0.0024(6)
 C002 0.0428(8) 0.0337(8) 0.0337(8) -0.0022(6) 0.0141(7) -0.0039(6)
 C003 0.0458(9) 0.0319(8) 0.0329(8) -0.0035(6) 0.0150(7) -0.0030(6)
 C004 0.0478(9) 0.0316(8) 0.0373(8) -0.0039(6) 0.0184(7) -0.0033(7)
 C005 0.0394(8) 0.0396(9) 0.0439(9) -0.0004(7) 0.0165(7) -0.0003(7)
 C006 0.0428(9) 0.0364(8) 0.0357(8) -0.0031(6) 0.0112(7) -0.0058(7)
 C007 0.0550(10) 0.0455(9) 0.0396(9) 0.0004(7) 0.0226(8) -0.0034(8)
 C008 0.0541(10) 0.0419(9) 0.0425(9) 0.0039(7) 0.0220(8) -0.0006(8)
 C009 0.0452(9) 0.0348(8) 0.0375(8) -0.0018(6) 0.0171(7) -0.0047(7)
 C010 0.0573(10) 0.0330(8) 0.0448(9) 0.0020(7) 0.0224(8) 0.0040(7)
 C011 0.0382(8) 0.0429(9) 0.0341(8) 0.0034(7) 0.0106(7) 0.0039(7)
 C012 0.0455(9) 0.0416(9) 0.0324(8) 0.0024(7) 0.0112(7) 0.0020(7)
 C013 0.0547(10) 0.0414(9) 0.0433(9) -0.0069(7) 0.0190(8) 0.0047(8)
 C014 0.0422(8) 0.0375(8) 0.0359(8) -0.0020(6) 0.0146(7) -0.0032(7)
 C015 0.0391(8) 0.0491(9) 0.0382(9) 0.0077(7) 0.0134(7) 0.0060(7)
 C016 0.0576(11) 0.0449(10) 0.0475(10) 0.0027(8) 0.0075(9) -0.0069(8)
 C017 0.0509(10) 0.0582(11) 0.0405(9) 0.0006(8) 0.0216(8) -0.0044(8)
 C018 0.0524(10) 0.0529(10) 0.0488(10) -0.0047(8) 0.0263(8) 0.0020(8)
 C019 0.0513(10) 0.0501(10) 0.0474(10) 0.0087(8) 0.0226(8) 0.0055(8)
 C020 0.0656(12) 0.0690(13) 0.0441(10) 0.0058(9) 0.0289(9) 0.0110(10)
 C021 0.0581(11) 0.0592(12) 0.0696(13) 0.0188(10) 0.0315(10) 0.0188(9)
 C022 0.0402(10) 0.0729(13) 0.0550(11) 0.0167(10) 0.0106(8) -0.0037(9)
 C023 0.0401(9) 0.0494(10) 0.0358(8) 0.0072(7) 0.0097(7) 0.0005(7)
 C024 0.0796(13) 0.0609(12) 0.0412(10) -0.0042(9) 0.0233(10) 0.0120(10)
 C025 0.0712(12) 0.0444(10) 0.0388(9) -0.0022(7) 0.0174(9) 0.0011(8)
 C026 0.0548(10) 0.0509(10) 0.0445(10) 0.0044(8) 0.0200(8) 0.0121(8)
 C027 0.0796(14) 0.0457(11) 0.0662(13) 0.0068(9) 0.0310(11) -0.0048(10)
 C028 0.0605(12) 0.0622(12) 0.0486(11) -0.0048(9) 0.0033(9) 0.0049(10)
 C029 0.0544(11) 0.0657(12) 0.0489(10) 0.0011(9) 0.0279(9) 0.0114(9)
 C030 0.0395(10) 0.1043(18) 0.0793(15) 0.0334(13) 0.0209(10) 0.0098(11)
 C031 0.0665(13) 0.0454(10) 0.0882(16) -0.0116(11) 0.0367(12) -0.0122(9)
 C032 0.0617(13) 0.0655(14) 0.0794(16) -0.0286(12) 0.0067(11) -0.0146(11)
 C033 0.0738(13) 0.0839(15) 0.0542(12) 0.0061(10) 0.0384(11) -0.0042(11)
 C034 0.0751(14) 0.0584(12) 0.0710(13) -0.0015(10) 0.0328(11) 0.0234(10)
 C035 0.0590(13) 0.0962(17) 0.0883(17) 0.0369(14) 0.0401(12) 0.0356(12)

_geom_special_details
;
 All esds (except the esd in the dihedral angle between two l.s. planes) 
 are estimated using the full covariance matrix.  The cell esds are taken 
 into account individually in the estimation of esds in distances, angles 
 and torsion angles; correlations between esds in cell parameters are only 
 used when they are defined by crystal symmetry.  An approximate (isotropic) 
 treatment of cell esds is used for estimating esds involving l.s. planes. 
;
loop_
  _geom_bond_atom_site_label_1
  _geom_bond_atom_site_label_2
  _geom_bond_distance
  _geom_bond_site_symmetry_2
  _geom_bond_publ_flag
 N001 C005 1.433(2) . ?
 N001 C011 1.405(2) . ?
 N001 C015 1.410(2) . ?
 C002 C003 1.493(2) . ?
 C002 C006 1.359(2) . ?
 C002 C014 1.496(2) . ?
 C003 C004 1.406(2) . ?
 C003 C007 1.395(2) . ?
 C004 C009 1.458(2) . ?
 C004 C010 1.385(2) . ?
 C005 C016 1.378(2) . ?
 C005 C028 1.373(3) . ?
 C006 C012 1.477(2) . ?
 C006 C023 1.478(2) . ?
 C007 C018 1.384(2) . ?
 C008 C009 1.387(2) . ?
 C008 C017 1.382(2) . ?
 C009 C014 1.406(2) . ?
 C010 C013 1.382(2) . ?
 C011 C012 1.404(2) . ?
 C011 C019 1.399(2) . ?
 C012 C025 1.392(2) . ?
 C013 C018 1.396(2) . ?
 C013 C034 1.503(2) . ?
 C014 C026 1.392(2) . ?
 C015 C021 1.390(2) . ?
 C015 C023 1.401(2) . ?
 C016 C027 1.373(2) . ?
 C017 C029 1.388(3) . ?
 C017 C033 1.509(2) . ?
 C019 C020 1.371(3) . ?
 C020 C024 1.378(3) . ?
 C021 C035 1.379(3) . ?
 C022 C023 1.392(2) . ?
 C022 C030 1.369(3) . ?
 C024 C025 1.373(3) . ?
 C026 C029 1.377(2) . ?
 C027 C031 1.363(3) . ?
 C028 C032 1.387(3) . ?
 C030 C035 1.378(3) . ?
 C031 C032 1.353(3) . ?

loop_
  _geom_angle_atom_site_label_1
  _geom_angle_atom_site_label_2
  _geom_angle_atom_site_label_3
  _geom_angle
  _geom_angle_site_symmetry_1
  _geom_angle_site_symmetry_3
  _geom_angle_publ_flag
 C011 N001 C005 119.71(13) . . ?
 C011 N001 C015 116.97(13) . . ?
 C015 N001 C005 120.13(13) . . ?
 C003 C002 C014 104.03(12) . . ?
 C006 C002 C003 128.43(14) . . ?
 C006 C002 C014 127.50(14) . . ?
 C004 C003 C002 108.78(13) . . ?
 C007 C003 C002 133.14(14) . . ?
 C007 C003 C004 117.73(15) . . ?
 C003 C004 C009 108.85(13) . . ?
 C010 C004 C003 121.61(14) . . ?
 C010 C004 C009 129.22(14) . . ?
 C016 C005 N001 121.85(15) . . ?
 C028 C005 N001 119.08(16) . . ?
 C028 C005 C016 119.07(16) . . ?
 C002 C006 C012 125.35(14) . . ?
 C002 C006 C023 124.90(14) . . ?
 C012 C006 C023 109.60(13) . . ?
 C018 C007 C003 119.71(15) . . ?
 C017 C008 C009 119.98(16) . . ?
 C008 C009 C004 129.69(15) . . ?
 C008 C009 C014 121.70(14) . . ?
 C014 C009 C004 108.41(13) . . ?
 C013 C010 C004 120.45(15) . . ?
 C012 C011 N001 118.17(14) . . ?
 C019 C011 N001 122.39(15) . . ?
 C019 C011 C012 119.42(15) . . ?
 C011 C012 C006 117.02(14) . . ?
 C025 C012 C006 124.54(15) . . ?
 C025 C012 C011 118.31(15) . . ?
 C010 C013 C018 117.87(15) . . ?
 C010 C013 C034 120.75(16) . . ?
 C018 C013 C034 121.37(16) . . ?
 C009 C014 C002 108.89(13) . . ?
 C026 C014 C002 133.59(15) . . ?
 C026 C014 C009 117.30(14) . . ?
 C021 C015 N001 122.16(15) . . ?
 C021 C015 C023 119.64(15) . . ?
 C023 C015 N001 118.17(14) . . ?
 C027 C016 C005 120.48(18) . . ?
 C008 C017 C029 118.17(15) . . ?
 C008 C017 C033 121.54(17) . . ?
 C029 C017 C033 120.29(16) . . ?
 C007 C018 C013 122.38(16) . . ?
 C020 C019 C011 120.06(17) . . ?
 C019 C020 C024 120.90(17) . . ?
 C035 C021 C015 119.6(2) . . ?
 C030 C022 C023 121.23(19) . . ?
 C015 C023 C006 116.65(14) . . ?
 C022 C023 C006 124.95(16) . . ?
 C022 C023 C015 118.37(16) . . ?
 C025 C024 C020 119.39(17) . . ?
 C024 C025 C012 121.53(17) . . ?
 C029 C026 C014 120.07(16) . . ?
 C031 C027 C016 120.1(2) . . ?
 C005 C028 C032 119.66(19) . . ?
 C026 C029 C017 122.28(16) . . ?
 C022 C030 C035 119.42(18) . . ?
 C032 C031 C027 120.10(19) . . ?
 C031 C032 C028 120.60(19) . . ?
 C030 C035 C021 120.9(2) . . ?

_olex2_submission_special_instructions  'No special instructions were received'
