# Supplementary material for: Equilibrium and thermodynamic studies of chromic overcrowded fluorenylidene-acridanes with modified fluorene moieties
Source: Commun Chem. 2020 Jul 24;3:93. doi: 10.1038/s42004-020-00345-6 (PMC9814365; doi:10.1038/s42004-020-00345-6)
Supplement: Supplementary file 8 — Supplementary Data 6 [file 42004_2020_345_MOESM8_ESM.cif]

data_mmmmm
_audit_creation_date               2018-07-17
_audit_creation_method
;
Olex2 1.2-alpha
(compiled 2018.05.18 svn.r3508 for OlexSys, GUI svn.r5497)
;
_shelx_SHELXL_version_number       '2014/7'
_audit_contact_author_address      ?
_audit_contact_author_email        ?
_audit_contact_author_name         ''
_audit_contact_author_phone        ?
_publ_contact_author_id_orcid      ?
_publ_section_references
;
Dolomanov, O.V., Bourhis, L.J., Gildea, R.J, Howard, J.A.K. & Puschmann, H.
 (2009), J. Appl. Cryst. 42, 339-341.

Sheldrick, G.M. (2015). Acta Cryst. C71, 3-8.
;
_chemical_name_common              ?
_chemical_name_systematic          ?
_chemical_formula_moiety           'C32 H19 F2 N'
_chemical_formula_sum              'C32 H19 F2 N'
_chemical_formula_weight           455.48
_chemical_melting_point            ?
loop_
  _atom_type_symbol
  _atom_type_description
  _atom_type_scat_dispersion_real
  _atom_type_scat_dispersion_imag
  _atom_type_scat_source
 'C' 'C' 0.0030 0.0020 'International Tables Vol C Tables 4.2.6.8 and 6.1.1.4'
 'H' 'H' 0.0000 0.0000 'International Tables Vol C Tables 4.2.6.8 and 6.1.1.4'
 'F' 'F' 0.0170 0.0100 'International Tables Vol C Tables 4.2.6.8 and 6.1.1.4'
 'N' 'N' 0.0060 0.0030 'International Tables Vol C Tables 4.2.6.8 and 6.1.1.4'

_shelx_space_group_comment
;
The symmetry employed for this shelxl refinement is uniquely defined
by the following loop, which should always be used as a source of
symmetry information in preference to the above space-group names.
They are only intended as comments.
;
_space_group_crystal_system        'monoclinic'
_space_group_IT_number             14
_space_group_name_H-M_alt          'P 1 21/c 1'
_space_group_name_Hall             '-P 2ybc'
loop_
  _space_group_symop_operation_xyz
 'x, y, z'
 '-x, y+1/2, -z+1/2'
 '-x, -y, -z'
 'x, -y-1/2, z-1/2'

_cell_length_a                     9.0332(5)
_cell_length_b                     16.9454(10)
_cell_length_c                     29.1518(16)
_cell_angle_alpha                  90
_cell_angle_beta                   90
_cell_angle_gamma                  90
_cell_volume                       4462.3(4)
_cell_formula_units_Z              8
_cell_measurement_reflns_used      9989
_cell_measurement_temperature      273(2)
_cell_measurement_theta_max        26.76
_cell_measurement_theta_min        2.50
_shelx_estimated_absorpt_T_max     ?
_shelx_estimated_absorpt_T_min     ?
_exptl_absorpt_coefficient_mu      0.090
_exptl_absorpt_correction_T_max    0.7456
_exptl_absorpt_correction_T_min    0.7011
_exptl_absorpt_correction_type     multi-scan
_exptl_absorpt_process_details    
 'SADABS-2016/2 (Bruker,2016/2) was used for absorption correction. wR2(int) was 0.1258 before and 0.0505 after correction. The Ratio of minimum to maximum transmission is 0.9403. The \l/2 correction factor is Not present.'
_exptl_absorpt_special_details     ?
_exptl_crystal_colour              colourless
_exptl_crystal_colour_primary      colourless
_exptl_crystal_density_diffrn      1.356
_exptl_crystal_density_meas        .
_exptl_crystal_density_method      ?
_exptl_crystal_description         block
_exptl_crystal_F_000               1888
_exptl_crystal_size_max            ?
_exptl_crystal_size_mid            ?
_exptl_crystal_size_min            ?
_exptl_transmission_factor_max     ?
_exptl_transmission_factor_min     ?
_diffrn_reflns_av_R_equivalents    0.0544
_diffrn_reflns_av_unetI/netI       0.0590
_diffrn_reflns_Laue_measured_fraction_full  0.999
_diffrn_reflns_Laue_measured_fraction_max  0.994
_diffrn_reflns_limit_h_max         9
_diffrn_reflns_limit_h_min         -11
_diffrn_reflns_limit_k_max         21
_diffrn_reflns_limit_k_min         -22
_diffrn_reflns_limit_l_max         37
_diffrn_reflns_limit_l_min         -36
_diffrn_reflns_number              47027
_diffrn_reflns_point_group_measured_fraction_full  0.999
_diffrn_reflns_point_group_measured_fraction_max  0.994
_diffrn_reflns_theta_full          25.242
_diffrn_reflns_theta_max           27.644
_diffrn_reflns_theta_min           0.698
_diffrn_ambient_temperature        273.15
_diffrn_detector_area_resol_mean   ?
_diffrn_measured_fraction_theta_full  0.999
_diffrn_measured_fraction_theta_max  0.994
_diffrn_measurement_device_type    'CCD area detector'
_diffrn_measurement_method         'phi and omega scans'
_diffrn_radiation_monochromator    'graphite'
_diffrn_radiation_type             MoK\a
_diffrn_radiation_wavelength       0.71073
_diffrn_source                     ?
_reflns_Friedel_coverage           0.000
_reflns_Friedel_fraction_full      .
_reflns_Friedel_fraction_max       .
_reflns_number_gt                  6300
_reflns_number_total               10248
_reflns_special_details
;
 Reflections were merged by SHELXL according to the crystal
 class for the calculation of statistics and refinement.
 
 _reflns_Friedel_fraction is defined as the number of unique
 Friedel pairs measured divided by the number that would be
 possible theoretically, ignoring centric projections and
 systematic absences.
;
_reflns_threshold_expression       'I > 2\s(I)'
_computing_cell_refinement         'SAINT v8.37A (Bruker, 2015)'
_computing_data_collection         ?
_computing_data_reduction          'SAINT v8.37A (Bruker, 2015)'
_computing_molecular_graphics      'Olex2 (Dolomanov et al., 2009)'
_computing_publication_material    'Olex2 (Dolomanov et al., 2009)'
_computing_structure_refinement    'ShelXL (Sheldrick, 2015)'
_computing_structure_solution      'XM (Sheldrick, 2008)'
_refine_diff_density_max           0.217
_refine_diff_density_min           -0.155
_refine_diff_density_rms           0.037
_refine_ls_extinction_coef         0.0079(8)
_refine_ls_extinction_expression  
 'Fc^*^=kFc[1+0.001xFc^2^\l^3^/sin(2\q)]^-1/4^'
_refine_ls_extinction_method       'SHELXL-2014/7 (Sheldrick 2014'
_refine_ls_goodness_of_fit_ref     0.992
_refine_ls_hydrogen_treatment      constr
_refine_ls_matrix_type             full
_refine_ls_number_parameters       633
_refine_ls_number_reflns           10248
_refine_ls_number_restraints       0
_refine_ls_R_factor_all            0.1040
_refine_ls_R_factor_gt             0.0517
_refine_ls_restrained_S_all        0.992
_refine_ls_shift/su_max            0.000
_refine_ls_shift/su_mean           0.000
_refine_ls_structure_factor_coef   Fsqd
_refine_ls_weighting_details      
 'w=1/[\s^2^(Fo^2^)+(0.0758P)^2^] where P=(Fo^2^+2Fc^2^)/3'
_refine_ls_weighting_scheme        calc
_refine_ls_wR_factor_gt            0.1165
_refine_ls_wR_factor_ref           0.1343
_refine_special_details
;
 Refined as a 2-component twin.
;
_olex2_refinement_description
;
1. Twinned data refinement
 Scales: 0.8111(8)
 0.1889(8)
2. Fixed Uiso
 At 1.2 times of:
  All C(H) groups
3.a Aromatic/amide H refined with riding coordinates:
 C17(H17), C5(H5), C31(H31), C19(H19), C29(H29), C8(H8), C16(H16), C2(H2),
 C21(H21), C7(H7), C28(H28), C18(H18), C25(H25), C32(H32), C26(H26), C22(H22),
 C27(H27), C24(H24), C23(H23), C40(H40), C48(H48), C61(H61), C34(H34), C37(H37),
  C53(H53), C58(H58), C63(H63), C51(H51), C60(H60), C64(H64), C49(H49),
 C54(H54), C57(H57), C39(H39), C56(H56), C55(H55), C50(H50), C59(H59)
;
_atom_sites_solution_hydrogens     geom
_atom_sites_solution_primary       ?
_atom_sites_solution_secondary     ?
loop_
  _atom_site_label
  _atom_site_type_symbol
  _atom_site_fract_x
  _atom_site_fract_y
  _atom_site_fract_z
  _atom_site_U_iso_or_equiv
  _atom_site_adp_type
  _atom_site_occupancy
  _atom_site_site_symmetry_order
  _atom_site_calc_flag
  _atom_site_refinement_flags_posn
  _atom_site_refinement_flags_adp
  _atom_site_refinement_flags_occupancy
  _atom_site_disorder_assembly
  _atom_site_disorder_group
 F1 F 0.58648(19) 0.07073(9) -0.15006(4) 0.0852(4) Uani 1 1 d . . . . .
 F2 F 0.09032(19) 0.43403(9) -0.13663(5) 0.0887(5) Uani 1 1 d . . . . .
 N1 N 0.51561(18) 0.30427(9) 0.12400(5) 0.0449(4) Uani 1 1 d . . . . .
 C17 C 0.0870(3) 0.38110(14) 0.09538(8) 0.0662(6) Uani 1 1 d . . . . .
 H17 H -0.0121 0.3939 0.0908 0.079 Uiso 1 1 calc R . . . .
 C12 C 0.4747(2) 0.19655(11) 0.07064(6) 0.0424(5) Uani 1 1 d . . . . .
 C11 C 0.3859(2) 0.25236(11) 0.04284(6) 0.0411(4) Uani 1 1 d . . . . .
 C10 C 0.3852(2) 0.25592(11) -0.00401(6) 0.0419(5) Uani 1 1 d . . . . .
 C30 C 0.4571(2) 0.20106(11) -0.03763(7) 0.0442(5) Uani 1 1 d . . . . .
 C9 C 0.3012(2) 0.31247(11) -0.03351(7) 0.0454(5) Uani 1 1 d . . . . .
 C5 C 0.2317(2) 0.32452(13) -0.11405(7) 0.0556(6) Uani 1 1 d . . . . .
 H5 H 0.2308 0.3051 -0.1439 0.067 Uiso 1 1 calc R . . . .
 C15 C 0.3037(2) 0.30680(11) 0.07327(6) 0.0431(5) Uani 1 1 d . . . . .
 C20 C 0.5877(2) 0.33368(12) 0.16469(6) 0.0478(5) Uani 1 1 d . . . . .
 C31 C 0.5717(2) 0.14660(12) -0.03433(7) 0.0500(5) Uani 1 1 d . . . . .
 H31 H 0.6188 0.1388 -0.0063 0.060 Uiso 1 1 calc R . . . .
 C14 C 0.3764(2) 0.33536(11) 0.11241(7) 0.0445(5) Uani 1 1 d . . . . .
 C3 C 0.3956(2) 0.21485(12) -0.08146(7) 0.0460(5) Uani 1 1 d . . . . .
 C13 C 0.5478(2) 0.22710(11) 0.10934(6) 0.0434(5) Uani 1 1 d . . . . .
 C4 C 0.3023(2) 0.28447(12) -0.07894(7) 0.0469(5) Uani 1 1 d . . . . .
 C1 C 0.5454(3) 0.11511(13) -0.11345(8) 0.0582(6) Uani 1 1 d . . . . .
 C19 C 0.3083(3) 0.39258(13) 0.13977(8) 0.0587(6) Uani 1 1 d . . . . .
 H19 H 0.3597 0.4150 0.1641 0.070 Uiso 1 1 calc R . . . .
 C29 C 0.4874(2) 0.11628(12) 0.06182(7) 0.0514(5) Uani 1 1 d . . . . .
 H29 H 0.4297 0.0938 0.0389 0.062 Uiso 1 1 calc R . . . .
 C8 C 0.2380(3) 0.38543(13) -0.02491(8) 0.0591(6) Uani 1 1 d . . . . .
 H8 H 0.2431 0.4073 0.0043 0.071 Uiso 1 1 calc R . . . .
 C16 C 0.1558(2) 0.32794(13) 0.06710(8) 0.0544(5) Uani 1 1 d . . . . .
 H16 H 0.1025 0.3054 0.0432 0.065 Uiso 1 1 calc R . . . .
 C2 C 0.4360(3) 0.17002(13) -0.11941(7) 0.0562(6) Uani 1 1 d . . . . .
 H2 H 0.3904 0.1771 -0.1477 0.067 Uiso 1 1 calc R . . . .
 C21 C 0.5484(3) 0.30498(14) 0.20737(7) 0.0642(6) Uani 1 1 d . . . . .
 H21 H 0.4754 0.2666 0.2101 0.077 Uiso 1 1 calc R . . . .
 C7 C 0.1670(3) 0.42582(14) -0.06001(8) 0.0650(6) Uani 1 1 d . . . . .
 H7 H 0.1224 0.4743 -0.0543 0.078 Uiso 1 1 calc R . . . .
 C28 C 0.5835(3) 0.06932(13) 0.08626(8) 0.0633(6) Uani 1 1 d . . . . .
 H28 H 0.5913 0.0158 0.0796 0.076 Uiso 1 1 calc R . . . .
 C18 C 0.1657(3) 0.41567(15) 0.13073(9) 0.0690(7) Uani 1 1 d . . . . .
 H18 H 0.1218 0.4548 0.1485 0.083 Uiso 1 1 calc R . . . .
 C25 C 0.6942(3) 0.39086(14) 0.16065(8) 0.0612(6) Uani 1 1 d . . . . .
 H25 H 0.7197 0.4106 0.1320 0.073 Uiso 1 1 calc R . . . .
 C32 C 0.6165(3) 0.10374(13) -0.07253(8) 0.0580(6) Uani 1 1 d . . . . .
 H32 H 0.6939 0.0678 -0.0703 0.070 Uiso 1 1 calc R . . . .
 C26 C 0.6494(2) 0.17940(14) 0.13286(7) 0.0573(6) Uani 1 1 d . . . . .
 H26 H 0.7046 0.2002 0.1569 0.069 Uiso 1 1 calc R . . . .
 C6 C 0.1631(3) 0.39396(15) -0.10301(8) 0.0611(6) Uani 1 1 d . . . . .
 C22 C 0.6184(3) 0.33373(17) 0.24586(8) 0.0759(7) Uani 1 1 d . . . . .
 H22 H 0.5929 0.3146 0.2747 0.091 Uiso 1 1 calc R . . . .
 C27 C 0.6672(3) 0.10194(16) 0.12030(9) 0.0683(7) Uani 1 1 d . . . . .
 H27 H 0.7374 0.0711 0.1353 0.082 Uiso 1 1 calc R . . . .
 C24 C 0.7635(3) 0.41900(16) 0.19988(9) 0.0767(7) Uani 1 1 d . . . . .
 H24 H 0.8363 0.4576 0.1975 0.092 Uiso 1 1 calc R . . . .
 C23 C 0.7254(3) 0.39040(17) 0.24177(9) 0.0781(8) Uani 1 1 d . . . . .
 H23 H 0.7725 0.4095 0.2679 0.094 Uiso 1 1 calc R . . . .
 F3 F 0.09336(19) 0.06326(9) 0.05782(5) 0.0886(5) Uani 1 1 d . . . . .
 F4 F -0.39271(19) 0.43228(8) 0.04049(5) 0.0884(5) Uani 1 1 d . . . . .
 N2 N 0.01429(18) 0.28564(9) -0.21861(5) 0.0451(4) Uani 1 1 d . . . . .
 C42 C -0.1060(2) 0.24603(11) -0.08970(6) 0.0439(5) Uani 1 1 d . . . . .
 C46 C -0.1240(2) 0.31934(11) -0.20720(7) 0.0434(5) Uani 1 1 d . . . . .
 C43 C -0.1116(2) 0.23981(11) -0.13623(6) 0.0408(5) Uani 1 1 d . . . . .
 C62 C -0.0357(2) 0.19115(12) -0.05595(6) 0.0447(5) Uani 1 1 d . . . . .
 C52 C 0.0900(2) 0.31525(11) -0.25873(6) 0.0454(5) Uani 1 1 d . . . . .
 C45 C 0.0401(2) 0.20750(11) -0.20381(6) 0.0449(5) Uani 1 1 d . . . . .
 C35 C -0.0904(2) 0.20930(12) -0.01198(6) 0.0465(5) Uani 1 1 d . . . . .
 C44 C -0.0329(2) 0.18022(11) -0.16432(6) 0.0416(5) Uani 1 1 d . . . . .
 C41 C -0.1817(2) 0.30645(11) -0.06067(7) 0.0452(5) Uani 1 1 d . . . . .
 C47 C -0.1938(2) 0.29421(11) -0.16692(6) 0.0427(5) Uani 1 1 d . . . . .
 C40 C -0.2415(3) 0.38006(12) -0.07013(7) 0.0569(6) Uani 1 1 d . . . . .
 H40 H -0.2338 0.4010 -0.0995 0.068 Uiso 1 1 calc R . . . .
 C48 C -0.3401(2) 0.31810(12) -0.15954(8) 0.0508(5) Uani 1 1 d . . . . .
 H48 H -0.3914 0.2980 -0.1345 0.061 Uiso 1 1 calc R . . . .
 C61 C -0.0319(2) 0.09973(12) -0.15561(7) 0.0499(5) Uani 1 1 d . . . . .
 H61 H -0.0881 0.0801 -0.1314 0.060 Uiso 1 1 calc R . . . .
 C34 C -0.0502(3) 0.16561(13) 0.02652(7) 0.0562(6) Uani 1 1 d . . . . .
 H34 H -0.0905 0.1763 0.0552 0.067 Uiso 1 1 calc R . . . .
 C36 C -0.1799(2) 0.28029(12) -0.01489(7) 0.0480(5) Uani 1 1 d . . . . .
 C37 C -0.2494(3) 0.32265(14) 0.01968(7) 0.0578(6) Uani 1 1 d . . . . .
 H37 H -0.2496 0.3047 0.0498 0.069 Uiso 1 1 calc R . . . .
 C53 C 0.1983(2) 0.37095(13) -0.25327(7) 0.0566(6) Uani 1 1 d . . . . .
 H53 H 0.2233 0.3884 -0.2240 0.068 Uiso 1 1 calc R . . . .
 C58 C 0.1314(2) 0.15635(13) -0.22826(7) 0.0574(6) Uani 1 1 d . . . . .
 H58 H 0.1886 0.1753 -0.2524 0.069 Uiso 1 1 calc R . . . .
 C63 C 0.0705(2) 0.13226(13) -0.05936(7) 0.0522(5) Uani 1 1 d . . . . .
 H63 H 0.1128 0.1212 -0.0877 0.063 Uiso 1 1 calc R . . . .
 C51 C -0.1939(3) 0.37426(13) -0.23538(8) 0.0583(6) Uani 1 1 d . . . . .
 H51 H -0.1447 0.3938 -0.2610 0.070 Uiso 1 1 calc R . . . .
 C33 C 0.0506(3) 0.10648(14) 0.02054(8) 0.0619(6) Uani 1 1 d . . . . .
 C60 C 0.0499(3) 0.04837(13) -0.18172(8) 0.0610(6) Uani 1 1 d . . . . .
 H60 H 0.0467 -0.0056 -0.1760 0.073 Uiso 1 1 calc R . . . .
 C64 C 0.1143(3) 0.08979(13) -0.02112(8) 0.0583(6) Uani 1 1 d . . . . .
 H64 H 0.1859 0.0506 -0.0236 0.070 Uiso 1 1 calc R . . . .
 C38 C -0.3176(3) 0.39153(14) 0.00782(8) 0.0624(6) Uani 1 1 d . . . . .
 C49 C -0.4096(3) 0.37015(13) -0.18811(8) 0.0645(6) Uani 1 1 d . . . . .
 H49 H -0.5066 0.3856 -0.1823 0.077 Uiso 1 1 calc R . . . .
 C54 C 0.2702(3) 0.40116(16) -0.29095(9) 0.0723(7) Uani 1 1 d . . . . .
 H54 H 0.3430 0.4394 -0.2871 0.087 Uiso 1 1 calc R . . . .
 C57 C 0.0544(3) 0.28867(14) -0.30201(7) 0.0642(6) Uani 1 1 d . . . . .
 H57 H -0.0182 0.2503 -0.3059 0.077 Uiso 1 1 calc R . . . .
 C39 C -0.3128(3) 0.42242(14) -0.03607(8) 0.0645(6) Uani 1 1 d . . . . .
 H39 H -0.3567 0.4708 -0.0426 0.077 Uiso 1 1 calc R . . . .
 C56 C 0.1277(4) 0.31966(17) -0.33980(8) 0.0790(8) Uani 1 1 d . . . . .
 H56 H 0.1035 0.3026 -0.3692 0.095 Uiso 1 1 calc R . . . .
 C55 C 0.2355(3) 0.37536(17) -0.33378(9) 0.0790(8) Uani 1 1 d . . . . .
 H55 H 0.2852 0.3957 -0.3591 0.095 Uiso 1 1 calc R . . . .
 C50 C -0.3341(3) 0.39968(15) -0.22573(9) 0.0702(7) Uani 1 1 d . . . . .
 H50 H -0.3791 0.4370 -0.2445 0.084 Uiso 1 1 calc R . . . .
 C59 C 0.1370(3) 0.07787(14) -0.21664(8) 0.0685(7) Uani 1 1 d . . . . .
 H59 H 0.2002 0.0442 -0.2325 0.082 Uiso 1 1 calc R . . . .

loop_
  _atom_site_aniso_label
  _atom_site_aniso_U_11
  _atom_site_aniso_U_22
  _atom_site_aniso_U_33
  _atom_site_aniso_U_23
  _atom_site_aniso_U_13
  _atom_site_aniso_U_12
 F1 0.1082(11) 0.0895(10) 0.0578(8) -0.0142(7) 0.0260(8) 0.0022(9)
 F2 0.1031(11) 0.0937(11) 0.0692(9) 0.0268(8) -0.0213(9) 0.0115(9)
 N1 0.0460(9) 0.0525(10) 0.0361(9) -0.0038(7) -0.0093(7) 0.0021(8)
 C17 0.0482(12) 0.0735(16) 0.0770(17) 0.0044(13) -0.0018(13) 0.0158(12)
 C12 0.0422(10) 0.0465(12) 0.0386(11) 0.0058(9) 0.0008(9) -0.0051(9)
 C11 0.0391(10) 0.0419(11) 0.0422(11) -0.0003(8) -0.0061(9) -0.0110(9)
 C10 0.0395(10) 0.0443(11) 0.0418(11) -0.0003(9) -0.0057(9) -0.0139(9)
 C30 0.0412(10) 0.0493(12) 0.0420(11) 0.0006(9) 0.0001(9) -0.0195(9)
 C9 0.0461(11) 0.0471(12) 0.0431(11) 0.0022(9) -0.0081(9) -0.0145(10)
 C5 0.0613(13) 0.0628(15) 0.0427(12) 0.0081(10) -0.0052(11) -0.0163(12)
 C15 0.0451(11) 0.0410(11) 0.0431(11) 0.0031(9) -0.0024(9) -0.0046(9)
 C20 0.0501(11) 0.0582(13) 0.0350(11) -0.0014(9) -0.0063(9) -0.0012(10)
 C31 0.0415(11) 0.0568(13) 0.0517(12) -0.0001(10) -0.0002(10) -0.0132(10)
 C14 0.0461(11) 0.0463(11) 0.0411(11) 0.0017(9) -0.0026(9) -0.0018(9)
 C3 0.0437(10) 0.0529(12) 0.0413(11) 0.0015(9) 0.0031(9) -0.0180(10)
 C13 0.0432(10) 0.0499(12) 0.0371(10) 0.0031(9) 0.0016(9) -0.0014(9)
 C4 0.0414(11) 0.0576(13) 0.0417(11) 0.0070(10) -0.0043(9) -0.0198(10)
 C1 0.0686(15) 0.0575(14) 0.0485(13) -0.0066(11) 0.0196(12) -0.0155(12)
 C19 0.0637(14) 0.0597(14) 0.0525(13) -0.0103(11) -0.0054(11) 0.0054(12)
 C29 0.0581(13) 0.0468(13) 0.0494(12) 0.0009(10) 0.0061(10) -0.0099(10)
 C8 0.0745(15) 0.0520(14) 0.0509(13) 0.0038(11) -0.0115(12) -0.0083(12)
 C16 0.0457(12) 0.0561(13) 0.0613(14) 0.0053(11) -0.0087(11) -0.0038(10)
 C2 0.0634(14) 0.0665(14) 0.0387(12) 0.0007(10) 0.0080(11) -0.0216(12)
 C21 0.0762(16) 0.0718(15) 0.0448(13) 0.0044(11) -0.0024(12) -0.0076(13)
 C7 0.0719(15) 0.0567(14) 0.0663(15) 0.0120(12) -0.0094(13) -0.0036(12)
 C28 0.0731(16) 0.0455(13) 0.0714(16) 0.0088(12) 0.0105(14) 0.0032(12)
 C18 0.0700(16) 0.0701(16) 0.0670(15) -0.0067(13) 0.0034(13) 0.0210(13)
 C25 0.0630(14) 0.0735(15) 0.0471(13) -0.0047(11) -0.0030(11) -0.0127(13)
 C32 0.0539(13) 0.0573(13) 0.0629(15) -0.0003(11) 0.0119(12) -0.0114(11)
 C26 0.0573(13) 0.0678(16) 0.0469(12) 0.0045(11) -0.0077(11) 0.0069(11)
 C6 0.0615(14) 0.0675(16) 0.0543(14) 0.0223(12) -0.0137(12) -0.0096(12)
 C22 0.105(2) 0.0848(18) 0.0380(13) 0.0023(12) -0.0094(14) 0.0068(17)
 C27 0.0680(15) 0.0703(17) 0.0667(15) 0.0170(13) -0.0029(13) 0.0192(13)
 C24 0.0764(17) 0.0847(18) 0.0690(17) -0.0099(14) -0.0149(14) -0.0217(14)
 C23 0.095(2) 0.0867(19) 0.0521(15) -0.0145(14) -0.0308(15) 0.0033(17)
 F3 0.1113(12) 0.0935(11) 0.0609(8) 0.0190(7) -0.0257(9) -0.0027(9)
 F4 0.1016(11) 0.0856(10) 0.0780(10) -0.0309(8) 0.0303(9) -0.0019(9)
 N2 0.0512(10) 0.0460(9) 0.0381(9) 0.0048(7) 0.0104(8) 0.0010(8)
 C42 0.0428(10) 0.0455(11) 0.0433(12) 0.0019(9) 0.0065(9) -0.0121(9)
 C46 0.0465(11) 0.0382(10) 0.0455(11) 0.0013(9) 0.0040(9) -0.0038(9)
 C43 0.0405(10) 0.0411(11) 0.0408(11) 0.0029(8) 0.0046(9) -0.0082(9)
 C62 0.0417(10) 0.0517(12) 0.0406(11) 0.0013(9) 0.0005(9) -0.0164(10)
 C52 0.0503(11) 0.0488(12) 0.0371(11) 0.0028(9) 0.0073(9) 0.0026(10)
 C45 0.0486(11) 0.0446(11) 0.0416(11) -0.0019(9) -0.0018(9) 0.0001(9)
 C35 0.0441(11) 0.0553(12) 0.0402(11) -0.0005(9) -0.0010(9) -0.0200(10)
 C44 0.0444(11) 0.0418(11) 0.0387(11) 0.0014(8) -0.0018(9) -0.0019(9)
 C41 0.0463(11) 0.0450(12) 0.0442(12) -0.0026(9) 0.0073(9) -0.0152(9)
 C47 0.0466(11) 0.0383(10) 0.0433(11) 0.0001(9) 0.0038(9) -0.0076(9)
 C40 0.0709(14) 0.0480(13) 0.0519(13) -0.0033(10) 0.0102(11) -0.0081(11)
 C48 0.0435(11) 0.0498(12) 0.0590(13) 0.0012(10) 0.0103(10) -0.0052(10)
 C61 0.0564(13) 0.0460(12) 0.0474(12) 0.0030(10) -0.0051(10) -0.0016(10)
 C34 0.0605(14) 0.0679(15) 0.0402(12) -0.0013(11) -0.0035(10) -0.0213(12)
 C36 0.0459(11) 0.0561(13) 0.0422(11) -0.0059(10) 0.0055(9) -0.0212(10)
 C37 0.0654(14) 0.0636(15) 0.0444(12) -0.0104(11) 0.0098(11) -0.0265(12)
 C53 0.0556(13) 0.0682(15) 0.0459(12) 0.0048(10) 0.0044(11) -0.0080(12)
 C58 0.0608(14) 0.0594(15) 0.0519(13) 0.0000(10) 0.0087(11) 0.0133(11)
 C63 0.0443(11) 0.0624(14) 0.0500(12) 0.0033(10) -0.0013(10) -0.0114(11)
 C51 0.0588(13) 0.0563(14) 0.0598(13) 0.0185(11) 0.0084(11) 0.0013(11)
 C33 0.0709(15) 0.0658(15) 0.0489(13) 0.0141(12) -0.0221(13) -0.0190(13)
 C60 0.0739(15) 0.0449(12) 0.0644(14) 0.0038(11) -0.0054(13) 0.0107(12)
 C64 0.0510(12) 0.0609(14) 0.0629(15) 0.0021(11) -0.0137(11) -0.0073(11)
 C38 0.0643(14) 0.0630(15) 0.0598(15) -0.0224(12) 0.0157(12) -0.0149(13)
 C49 0.0428(12) 0.0656(15) 0.0852(17) 0.0105(13) 0.0070(12) 0.0047(11)
 C54 0.0587(14) 0.0803(17) 0.0780(18) 0.0176(14) 0.0171(14) -0.0085(13)
 C57 0.0802(17) 0.0687(15) 0.0437(13) -0.0041(11) 0.0018(12) -0.0029(13)
 C39 0.0746(15) 0.0508(13) 0.0682(16) -0.0129(12) 0.0079(13) -0.0043(12)
 C56 0.115(2) 0.0876(19) 0.0346(13) -0.0030(12) 0.0117(14) 0.0187(18)
 C55 0.092(2) 0.0844(19) 0.0611(17) 0.0211(14) 0.0394(16) 0.0184(17)
 C50 0.0584(14) 0.0661(15) 0.0860(18) 0.0275(13) -0.0009(13) 0.0082(12)
 C59 0.0739(16) 0.0603(16) 0.0712(16) -0.0071(12) 0.0059(13) 0.0188(13)

_geom_special_details
;
 All esds (except the esd in the dihedral angle between two l.s. planes)
 are estimated using the full covariance matrix.  The cell esds are taken
 into account individually in the estimation of esds in distances, angles
 and torsion angles; correlations between esds in cell parameters are only
 used when they are defined by crystal symmetry.  An approximate (isotropic)
 treatment of cell esds is used for estimating esds involving l.s. planes.
;
loop_
  _geom_bond_atom_site_label_1
  _geom_bond_atom_site_label_2
  _geom_bond_distance
  _geom_bond_site_symmetry_2
  _geom_bond_publ_flag
 F1 C1 1.357(2) . ?
 F2 C6 1.362(3) . ?
 N1 C20 1.442(2) . ?
 N1 C14 1.404(3) . ?
 N1 C13 1.406(2) . ?
 C17 H17 0.9300 . ?
 C17 C16 1.370(3) . ?
 C17 C18 1.382(3) . ?
 C12 C11 1.481(3) . ?
 C12 C13 1.406(3) . ?
 C12 C29 1.389(3) . ?
 C11 C10 1.367(3) . ?
 C11 C15 1.480(3) . ?
 C10 C30 1.499(3) . ?
 C10 C9 1.495(3) . ?
 C30 C31 1.390(3) . ?
 C30 C3 1.413(3) . ?
 C9 C4 1.407(3) . ?
 C9 C8 1.385(3) . ?
 C5 H5 0.9300 . ?
 C5 C4 1.384(3) . ?
 C5 C6 1.368(3) . ?
 C15 C14 1.403(3) . ?
 C15 C16 1.394(3) . ?
 C20 C21 1.382(3) . ?
 C20 C25 1.370(3) . ?
 C31 H31 0.9300 . ?
 C31 C32 1.390(3) . ?
 C14 C19 1.398(3) . ?
 C3 C4 1.452(3) . ?
 C3 C2 1.391(3) . ?
 C13 C26 1.402(3) . ?
 C1 C2 1.369(3) . ?
 C1 C32 1.368(3) . ?
 C19 H19 0.9300 . ?
 C19 C18 1.372(3) . ?
 C29 H29 0.9300 . ?
 C29 C28 1.376(3) . ?
 C8 H8 0.9300 . ?
 C8 C7 1.388(3) . ?
 C16 H16 0.9300 . ?
 C2 H2 0.9300 . ?
 C21 H21 0.9300 . ?
 C21 C22 1.377(3) . ?
 C7 H7 0.9300 . ?
 C7 C6 1.365(3) . ?
 C28 H28 0.9300 . ?
 C28 C27 1.365(3) . ?
 C18 H18 0.9300 . ?
 C25 H25 0.9300 . ?
 C25 C24 1.388(3) . ?
 C32 H32 0.9300 . ?
 C26 H26 0.9300 . ?
 C26 C27 1.372(3) . ?
 C22 H22 0.9300 . ?
 C22 C23 1.368(4) . ?
 C27 H27 0.9300 . ?
 C24 H24 0.9300 . ?
 C24 C23 1.358(4) . ?
 C23 H23 0.9300 . ?
 F3 C33 1.366(2) . ?
 F4 C38 1.358(2) . ?
 N2 C46 1.414(3) . ?
 N2 C52 1.445(2) . ?
 N2 C45 1.412(3) . ?
 C42 C43 1.361(3) . ?
 C42 C62 1.496(3) . ?
 C42 C41 1.494(3) . ?
 C46 C47 1.399(3) . ?
 C46 C51 1.392(3) . ?
 C43 C44 1.482(3) . ?
 C43 C47 1.483(3) . ?
 C62 C35 1.408(3) . ?
 C62 C63 1.388(3) . ?
 C52 C53 1.369(3) . ?
 C52 C57 1.378(3) . ?
 C45 C44 1.405(3) . ?
 C45 C58 1.393(3) . ?
 C35 C34 1.393(3) . ?
 C35 C36 1.452(3) . ?
 C44 C61 1.388(3) . ?
 C41 C40 1.387(3) . ?
 C41 C36 1.407(3) . ?
 C47 C48 1.399(3) . ?
 C40 H40 0.9300 . ?
 C40 C39 1.384(3) . ?
 C48 H48 0.9300 . ?
 C48 C49 1.366(3) . ?
 C61 H61 0.9300 . ?
 C61 C60 1.372(3) . ?
 C34 H34 0.9300 . ?
 C34 C33 1.365(3) . ?
 C36 C37 1.387(3) . ?
 C37 H37 0.9300 . ?
 C37 C38 1.364(3) . ?
 C53 H53 0.9300 . ?
 C53 C54 1.375(3) . ?
 C58 H58 0.9300 . ?
 C58 C59 1.373(3) . ?
 C63 H63 0.9300 . ?
 C63 C64 1.385(3) . ?
 C51 H51 0.9300 . ?
 C51 C50 1.367(3) . ?
 C33 C64 1.373(3) . ?
 C60 H60 0.9300 . ?
 C60 C59 1.380(3) . ?
 C64 H64 0.9300 . ?
 C38 C39 1.383(3) . ?
 C49 H49 0.9300 . ?
 C49 C50 1.385(3) . ?
 C54 H54 0.9300 . ?
 C54 C55 1.360(4) . ?
 C57 H57 0.9300 . ?
 C57 C56 1.389(3) . ?
 C39 H39 0.9300 . ?
 C56 H56 0.9300 . ?
 C56 C55 1.367(4) . ?
 C55 H55 0.9300 . ?
 C50 H50 0.9300 . ?
 C59 H59 0.9300 . ?

loop_
  _geom_angle_atom_site_label_1
  _geom_angle_atom_site_label_2
  _geom_angle_atom_site_label_3
  _geom_angle
  _geom_angle_site_symmetry_1
  _geom_angle_site_symmetry_3
  _geom_angle_publ_flag
 C14 N1 C20 118.18(16) . . ?
 C14 N1 C13 117.47(16) . . ?
 C13 N1 C20 118.54(16) . . ?
 C16 C17 H17 120.2 . . ?
 C16 C17 C18 119.6(2) . . ?
 C18 C17 H17 120.2 . . ?
 C13 C12 C11 117.29(17) . . ?
 C29 C12 C11 124.67(18) . . ?
 C29 C12 C13 118.02(18) . . ?
 C10 C11 C12 125.25(18) . . ?
 C10 C11 C15 124.70(18) . . ?
 C15 C11 C12 109.98(15) . . ?
 C11 C10 C30 128.61(18) . . ?
 C11 C10 C9 127.26(18) . . ?
 C9 C10 C30 103.96(15) . . ?
 C31 C30 C10 133.57(19) . . ?
 C31 C30 C3 117.72(18) . . ?
 C3 C30 C10 108.57(18) . . ?
 C4 C9 C10 108.78(18) . . ?
 C8 C9 C10 132.65(18) . . ?
 C8 C9 C4 118.33(19) . . ?
 C4 C5 H5 121.4 . . ?
 C6 C5 H5 121.4 . . ?
 C6 C5 C4 117.2(2) . . ?
 C14 C15 C11 117.87(17) . . ?
 C16 C15 C11 124.30(18) . . ?
 C16 C15 C14 117.72(19) . . ?
 C21 C20 N1 120.21(19) . . ?
 C25 C20 N1 119.37(18) . . ?
 C25 C20 C21 120.4(2) . . ?
 C30 C31 H31 119.7 . . ?
 C32 C31 C30 120.6(2) . . ?
 C32 C31 H31 119.7 . . ?
 C15 C14 N1 119.05(17) . . ?
 C19 C14 N1 121.15(18) . . ?
 C19 C14 C15 119.79(19) . . ?
 C30 C3 C4 108.47(17) . . ?
 C2 C3 C30 121.7(2) . . ?
 C2 C3 C4 129.53(19) . . ?
 N1 C13 C12 119.25(17) . . ?
 C26 C13 N1 121.55(18) . . ?
 C26 C13 C12 119.19(18) . . ?
 C9 C4 C3 109.02(17) . . ?
 C5 C4 C9 121.8(2) . . ?
 C5 C4 C3 128.96(19) . . ?
 F1 C1 C2 118.3(2) . . ?
 F1 C1 C32 118.6(2) . . ?
 C32 C1 C2 123.0(2) . . ?
 C14 C19 H19 119.9 . . ?
 C18 C19 C14 120.1(2) . . ?
 C18 C19 H19 119.9 . . ?
 C12 C29 H29 119.2 . . ?
 C28 C29 C12 121.5(2) . . ?
 C28 C29 H29 119.2 . . ?
 C9 C8 H8 120.1 . . ?
 C9 C8 C7 119.8(2) . . ?
 C7 C8 H8 120.1 . . ?
 C17 C16 C15 121.7(2) . . ?
 C17 C16 H16 119.1 . . ?
 C15 C16 H16 119.1 . . ?
 C3 C2 H2 121.3 . . ?
 C1 C2 C3 117.4(2) . . ?
 C1 C2 H2 121.3 . . ?
 C20 C21 H21 120.3 . . ?
 C22 C21 C20 119.4(2) . . ?
 C22 C21 H21 120.3 . . ?
 C8 C7 H7 120.2 . . ?
 C6 C7 C8 119.6(2) . . ?
 C6 C7 H7 120.2 . . ?
 C29 C28 H28 120.3 . . ?
 C27 C28 C29 119.4(2) . . ?
 C27 C28 H28 120.3 . . ?
 C17 C18 H18 119.8 . . ?
 C19 C18 C17 120.4(2) . . ?
 C19 C18 H18 119.8 . . ?
 C20 C25 H25 120.4 . . ?
 C20 C25 C24 119.3(2) . . ?
 C24 C25 H25 120.4 . . ?
 C31 C32 H32 120.4 . . ?
 C1 C32 C31 119.2(2) . . ?
 C1 C32 H32 120.4 . . ?
 C13 C26 H26 120.1 . . ?
 C27 C26 C13 119.8(2) . . ?
 C27 C26 H26 120.1 . . ?
 F2 C6 C5 118.6(2) . . ?
 F2 C6 C7 118.4(2) . . ?
 C7 C6 C5 123.0(2) . . ?
 C21 C22 H22 119.9 . . ?
 C23 C22 C21 120.1(2) . . ?
 C23 C22 H22 119.9 . . ?
 C28 C27 C26 121.1(2) . . ?
 C28 C27 H27 119.4 . . ?
 C26 C27 H27 119.4 . . ?
 C25 C24 H24 119.9 . . ?
 C23 C24 C25 120.3(2) . . ?
 C23 C24 H24 119.9 . . ?
 C22 C23 H23 119.7 . . ?
 C24 C23 C22 120.5(2) . . ?
 C24 C23 H23 119.7 . . ?
 C46 N2 C52 117.95(16) . . ?
 C45 N2 C46 116.91(15) . . ?
 C45 N2 C52 119.67(15) . . ?
 C43 C42 C62 128.54(18) . . ?
 C43 C42 C41 126.91(19) . . ?
 C41 C42 C62 104.35(15) . . ?
 C47 C46 N2 118.20(17) . . ?
 C51 C46 N2 122.11(17) . . ?
 C51 C46 C47 119.65(18) . . ?
 C42 C43 C44 125.84(18) . . ?
 C42 C43 C47 124.84(17) . . ?
 C44 C43 C47 109.29(15) . . ?
 C35 C62 C42 108.30(18) . . ?
 C63 C62 C42 133.93(18) . . ?
 C63 C62 C35 117.70(19) . . ?
 C53 C52 N2 118.92(17) . . ?
 C53 C52 C57 119.94(19) . . ?
 C57 C52 N2 121.15(19) . . ?
 C44 C45 N2 118.79(17) . . ?
 C58 C45 N2 121.66(17) . . ?
 C58 C45 C44 119.51(18) . . ?
 C62 C35 C36 108.87(17) . . ?
 C34 C35 C62 121.8(2) . . ?
 C34 C35 C36 129.24(19) . . ?
 C45 C44 C43 116.99(16) . . ?
 C61 C44 C43 124.89(17) . . ?
 C61 C44 C45 118.05(17) . . ?
 C40 C41 C42 133.00(18) . . ?
 C40 C41 C36 118.45(18) . . ?
 C36 C41 C42 108.45(18) . . ?
 C46 C47 C43 118.05(17) . . ?
 C48 C47 C46 117.79(19) . . ?
 C48 C47 C43 124.04(17) . . ?
 C41 C40 H40 119.8 . . ?
 C39 C40 C41 120.3(2) . . ?
 C39 C40 H40 119.8 . . ?
 C47 C48 H48 119.1 . . ?
 C49 C48 C47 121.83(19) . . ?
 C49 C48 H48 119.1 . . ?
 C44 C61 H61 119.1 . . ?
 C60 C61 C44 121.71(19) . . ?
 C60 C61 H61 119.1 . . ?
 C35 C34 H34 121.3 . . ?
 C33 C34 C35 117.5(2) . . ?
 C33 C34 H34 121.3 . . ?
 C41 C36 C35 108.83(17) . . ?
 C37 C36 C35 129.7(2) . . ?
 C37 C36 C41 121.4(2) . . ?
 C36 C37 H37 121.2 . . ?
 C38 C37 C36 117.6(2) . . ?
 C38 C37 H37 121.2 . . ?
 C52 C53 H53 119.9 . . ?
 C52 C53 C54 120.1(2) . . ?
 C54 C53 H53 119.9 . . ?
 C45 C58 H58 120.1 . . ?
 C59 C58 C45 119.9(2) . . ?
 C59 C58 H58 120.1 . . ?
 C62 C63 H63 119.5 . . ?
 C64 C63 C62 120.9(2) . . ?
 C64 C63 H63 119.5 . . ?
 C46 C51 H51 119.7 . . ?
 C50 C51 C46 120.6(2) . . ?
 C50 C51 H51 119.7 . . ?
 F3 C33 C64 118.3(2) . . ?
 C34 C33 F3 118.7(2) . . ?
 C34 C33 C64 122.9(2) . . ?
 C61 C60 H60 120.4 . . ?
 C61 C60 C59 119.1(2) . . ?
 C59 C60 H60 120.4 . . ?
 C63 C64 H64 120.5 . . ?
 C33 C64 C63 119.0(2) . . ?
 C33 C64 H64 120.5 . . ?
 F4 C38 C37 118.9(2) . . ?
 F4 C38 C39 118.2(2) . . ?
 C37 C38 C39 123.0(2) . . ?
 C48 C49 H49 120.3 . . ?
 C48 C49 C50 119.3(2) . . ?
 C50 C49 H49 120.3 . . ?
 C53 C54 H54 119.8 . . ?
 C55 C54 C53 120.3(2) . . ?
 C55 C54 H54 119.8 . . ?
 C52 C57 H57 120.3 . . ?
 C52 C57 C56 119.4(2) . . ?
 C56 C57 H57 120.3 . . ?
 C40 C39 H39 120.6 . . ?
 C38 C39 C40 118.8(2) . . ?
 C38 C39 H39 120.6 . . ?
 C57 C56 H56 120.0 . . ?
 C55 C56 C57 119.9(2) . . ?
 C55 C56 H56 120.0 . . ?
 C54 C55 C56 120.3(2) . . ?
 C54 C55 H55 119.9 . . ?
 C56 C55 H55 119.9 . . ?
 C51 C50 C49 120.3(2) . . ?
 C51 C50 H50 119.8 . . ?
 C49 C50 H50 119.8 . . ?
 C58 C59 C60 120.8(2) . . ?
 C58 C59 H59 119.6 . . ?
 C60 C59 H59 119.6 . . ?

loop_
  _geom_torsion_atom_site_label_1
  _geom_torsion_atom_site_label_2
  _geom_torsion_atom_site_label_3
  _geom_torsion_atom_site_label_4
  _geom_torsion
  _geom_torsion_site_symmetry_1
  _geom_torsion_site_symmetry_2
  _geom_torsion_site_symmetry_3
  _geom_torsion_site_symmetry_4
  _geom_torsion_publ_flag
 F1 C1 C2 C3 179.99(17) . . . . ?
 F1 C1 C32 C31 -177.51(18) . . . . ?
 N1 C20 C21 C22 180.0(2) . . . . ?
 N1 C20 C25 C24 -179.9(2) . . . . ?
 N1 C14 C19 C18 -172.7(2) . . . . ?
 N1 C13 C26 C27 173.6(2) . . . . ?
 C12 C11 C10 C30 7.4(3) . . . . ?
 C12 C11 C10 C9 -178.09(17) . . . . ?
 C12 C11 C15 C14 39.8(2) . . . . ?
 C12 C11 C15 C16 -136.23(19) . . . . ?
 C12 C13 C26 C27 -5.4(3) . . . . ?
 C12 C29 C28 C27 0.7(3) . . . . ?
 C11 C12 C13 N1 10.0(2) . . . . ?
 C11 C12 C13 C26 -171.06(17) . . . . ?
 C11 C12 C29 C28 173.37(18) . . . . ?
 C11 C10 C30 C31 -20.1(3) . . . . ?
 C11 C10 C30 C3 164.54(18) . . . . ?
 C11 C10 C9 C4 -165.86(18) . . . . ?
 C11 C10 C9 C8 20.0(3) . . . . ?
 C11 C15 C14 N1 -7.6(3) . . . . ?
 C11 C15 C14 C19 173.99(18) . . . . ?
 C11 C15 C16 C17 -177.38(19) . . . . ?
 C10 C11 C15 C14 -137.2(2) . . . . ?
 C10 C11 C15 C16 46.7(3) . . . . ?
 C10 C30 C31 C32 -179.23(18) . . . . ?
 C10 C30 C3 C4 8.33(19) . . . . ?
 C10 C30 C3 C2 -177.01(17) . . . . ?
 C10 C9 C4 C5 179.41(17) . . . . ?
 C10 C9 C4 C3 -5.1(2) . . . . ?
 C10 C9 C8 C7 179.1(2) . . . . ?
 C30 C10 C9 C4 9.76(19) . . . . ?
 C30 C10 C9 C8 -164.4(2) . . . . ?
 C30 C31 C32 C1 -0.7(3) . . . . ?
 C30 C3 C4 C9 -2.0(2) . . . . ?
 C30 C3 C4 C5 173.01(18) . . . . ?
 C30 C3 C2 C1 -4.3(3) . . . . ?
 C9 C10 C30 C31 164.36(19) . . . . ?
 C9 C10 C30 C3 -11.00(18) . . . . ?
 C9 C8 C7 C6 -1.5(3) . . . . ?
 C15 C11 C10 C30 -176.08(17) . . . . ?
 C15 C11 C10 C9 -1.5(3) . . . . ?
 C15 C14 C19 C18 5.7(3) . . . . ?
 C20 N1 C14 C15 -179.19(17) . . . . ?
 C20 N1 C14 C19 -0.8(3) . . . . ?
 C20 N1 C13 C12 177.82(17) . . . . ?
 C20 N1 C13 C26 -1.1(3) . . . . ?
 C20 C21 C22 C23 0.2(4) . . . . ?
 C20 C25 C24 C23 -0.4(4) . . . . ?
 C31 C30 C3 C4 -167.87(16) . . . . ?
 C31 C30 C3 C2 6.8(3) . . . . ?
 C14 N1 C20 C21 81.0(2) . . . . ?
 C14 N1 C20 C25 -98.3(2) . . . . ?
 C14 N1 C13 C12 25.1(2) . . . . ?
 C14 N1 C13 C26 -153.81(18) . . . . ?
 C14 C15 C16 C17 6.6(3) . . . . ?
 C14 C19 C18 C17 1.8(4) . . . . ?
 C3 C30 C31 C32 -4.2(3) . . . . ?
 C13 N1 C20 C21 -71.5(3) . . . . ?
 C13 N1 C20 C25 109.2(2) . . . . ?
 C13 N1 C14 C15 -26.4(2) . . . . ?
 C13 N1 C14 C19 152.04(18) . . . . ?
 C13 C12 C11 C10 136.09(19) . . . . ?
 C13 C12 C11 C15 -40.9(2) . . . . ?
 C13 C12 C29 C28 -8.4(3) . . . . ?
 C13 C26 C27 C28 -2.5(3) . . . . ?
 C4 C9 C8 C7 5.4(3) . . . . ?
 C4 C5 C6 F2 -178.82(18) . . . . ?
 C4 C5 C6 C7 2.7(3) . . . . ?
 C4 C3 C2 C1 169.16(19) . . . . ?
 C29 C12 C11 C10 -45.6(3) . . . . ?
 C29 C12 C11 C15 137.35(19) . . . . ?
 C29 C12 C13 N1 -168.39(17) . . . . ?
 C29 C12 C13 C26 10.6(3) . . . . ?
 C29 C28 C27 C26 4.8(3) . . . . ?
 C8 C9 C4 C5 -5.5(3) . . . . ?
 C8 C9 C4 C3 169.97(18) . . . . ?
 C8 C7 C6 F2 178.8(2) . . . . ?
 C8 C7 C6 C5 -2.7(4) . . . . ?
 C16 C17 C18 C19 -5.0(4) . . . . ?
 C16 C15 C14 N1 168.74(17) . . . . ?
 C16 C15 C14 C19 -9.7(3) . . . . ?
 C2 C3 C4 C9 -176.14(19) . . . . ?
 C2 C3 C4 C5 -1.1(3) . . . . ?
 C2 C1 C32 C31 3.4(3) . . . . ?
 C21 C20 C25 C24 0.8(4) . . . . ?
 C21 C22 C23 C24 0.2(4) . . . . ?
 C18 C17 C16 C15 0.7(3) . . . . ?
 C25 C20 C21 C22 -0.7(4) . . . . ?
 C25 C24 C23 C22 -0.1(4) . . . . ?
 C32 C1 C2 C3 -0.9(3) . . . . ?
 C6 C5 C4 C9 1.5(3) . . . . ?
 C6 C5 C4 C3 -172.95(19) . . . . ?
 F3 C33 C64 C63 179.01(18) . . . . ?
 F4 C38 C39 C40 -177.5(2) . . . . ?
 N2 C46 C47 C43 6.1(3) . . . . ?
 N2 C46 C47 C48 -170.06(18) . . . . ?
 N2 C46 C51 C50 173.3(2) . . . . ?
 N2 C52 C53 C54 -178.8(2) . . . . ?
 N2 C52 C57 C56 178.8(2) . . . . ?
 N2 C45 C44 C43 -10.5(3) . . . . ?
 N2 C45 C44 C61 166.63(18) . . . . ?
 N2 C45 C58 C59 -170.6(2) . . . . ?
 C42 C43 C44 C45 -134.7(2) . . . . ?
 C42 C43 C44 C61 48.4(3) . . . . ?
 C42 C43 C47 C46 136.7(2) . . . . ?
 C42 C43 C47 C48 -47.4(3) . . . . ?
 C42 C62 C35 C34 176.98(17) . . . . ?
 C42 C62 C35 C36 -7.0(2) . . . . ?
 C42 C62 C63 C64 -179.61(19) . . . . ?
 C42 C41 C40 C39 176.8(2) . . . . ?
 C42 C41 C36 C35 6.7(2) . . . . ?
 C42 C41 C36 C37 -176.58(17) . . . . ?
 C46 N2 C52 C53 97.4(2) . . . . ?
 C46 N2 C52 C57 -82.3(2) . . . . ?
 C46 N2 C45 C44 -27.6(3) . . . . ?
 C46 N2 C45 C58 150.10(19) . . . . ?
 C46 C47 C48 C49 -6.1(3) . . . . ?
 C46 C51 C50 C49 -1.0(4) . . . . ?
 C43 C42 C62 C35 -164.45(19) . . . . ?
 C43 C42 C62 C63 18.7(3) . . . . ?
 C43 C42 C41 C40 -19.1(3) . . . . ?
 C43 C42 C41 C36 164.65(19) . . . . ?
 C43 C44 C61 C60 -176.52(19) . . . . ?
 C43 C47 C48 C49 178.1(2) . . . . ?
 C62 C42 C43 C44 -7.3(3) . . . . ?
 C62 C42 C43 C47 175.22(17) . . . . ?
 C62 C42 C41 C40 165.7(2) . . . . ?
 C62 C42 C41 C36 -10.56(19) . . . . ?
 C62 C35 C34 C33 3.2(3) . . . . ?
 C62 C35 C36 C41 0.2(2) . . . . ?
 C62 C35 C36 C37 -176.17(19) . . . . ?
 C62 C63 C64 C33 0.3(3) . . . . ?
 C52 N2 C46 C47 -176.31(17) . . . . ?
 C52 N2 C46 C51 5.8(3) . . . . ?
 C52 N2 C45 C44 179.05(18) . . . . ?
 C52 N2 C45 C58 -3.3(3) . . . . ?
 C52 C53 C54 C55 -0.7(4) . . . . ?
 C52 C57 C56 C55 0.8(4) . . . . ?
 C45 N2 C46 C47 29.8(2) . . . . ?
 C45 N2 C46 C51 -148.08(19) . . . . ?
 C45 N2 C52 C53 -109.5(2) . . . . ?
 C45 N2 C52 C57 70.8(3) . . . . ?
 C45 C44 C61 C60 6.6(3) . . . . ?
 C45 C58 C59 C60 1.8(4) . . . . ?
 C35 C62 C63 C64 3.7(3) . . . . ?
 C35 C34 C33 F3 179.24(18) . . . . ?
 C35 C34 C33 C64 1.1(3) . . . . ?
 C35 C36 C37 C38 174.8(2) . . . . ?
 C44 C43 C47 C46 -41.1(2) . . . . ?
 C44 C43 C47 C48 134.76(19) . . . . ?
 C44 C45 C58 C59 7.1(3) . . . . ?
 C44 C61 C60 C59 2.1(3) . . . . ?
 C41 C42 C43 C44 178.63(17) . . . . ?
 C41 C42 C43 C47 1.2(3) . . . . ?
 C41 C42 C62 C35 10.65(19) . . . . ?
 C41 C42 C62 C63 -166.2(2) . . . . ?
 C41 C40 C39 C38 2.7(3) . . . . ?
 C41 C36 C37 C38 -1.1(3) . . . . ?
 C47 C46 C51 C50 -4.6(3) . . . . ?
 C47 C43 C44 C45 43.1(2) . . . . ?
 C47 C43 C44 C61 -133.8(2) . . . . ?
 C47 C48 C49 C50 0.6(3) . . . . ?
 C40 C41 C36 C35 -170.15(18) . . . . ?
 C40 C41 C36 C37 6.5(3) . . . . ?
 C48 C49 C50 C51 3.0(4) . . . . ?
 C61 C60 C59 C58 -6.4(4) . . . . ?
 C34 C35 C36 C41 175.82(19) . . . . ?
 C34 C35 C36 C37 -0.5(3) . . . . ?
 C34 C33 C64 C63 -2.9(3) . . . . ?
 C36 C35 C34 C33 -171.98(19) . . . . ?
 C36 C41 C40 C39 -7.3(3) . . . . ?
 C36 C37 C38 F4 176.82(19) . . . . ?
 C36 C37 C38 C39 -3.8(3) . . . . ?
 C37 C38 C39 C40 3.1(4) . . . . ?
 C53 C52 C57 C56 -0.9(3) . . . . ?
 C53 C54 C55 C56 0.6(4) . . . . ?
 C58 C45 C44 C43 171.78(18) . . . . ?
 C58 C45 C44 C61 -11.1(3) . . . . ?
 C63 C62 C35 C34 -5.6(3) . . . . ?
 C63 C62 C35 C36 170.49(16) . . . . ?
 C51 C46 C47 C43 -175.97(18) . . . . ?
 C51 C46 C47 C48 7.9(3) . . . . ?
 C57 C52 C53 C54 0.8(3) . . . . ?
 C57 C56 C55 C54 -0.7(4) . . . . ?

_shelx_res_file
;
    mmmmm.res created by SHELXL-2014/7

TITL mmmmm P 1 21/c 1 R = 0.05
CELL 0.71073 9.0332 16.9454 29.1518 90 90 90
ZERR 8 0.0005 0.001 0.0016 0 0 0
LATT 1
SYMM -X,0.5+Y,0.5-Z
SFAC  C 2.310 20.844 1.02 10.208 1.589 0.569 0.865 51.651 0.216 0.003 0.002 =
 11.5 0.68 12.01
SFAC  H 0.493 10.511 0.323 26.126 0.14 3.142 0.041 57.8 0.003 0 0 0.624 =
 0.35 1.008
SFAC  F 3.539 10.283 2.641 4.294 1.517 0.262 1.024 26.148 0.278 0.017 0.01 =
 51.5 0.64 19
SFAC  N 12.213 0.006 3.132 9.893 2.013 28.998 1.166 0.583 -11.529 0.006 =
 0.003 19.6 0.68 14.01
UNIT 256 152 16 8

L.S. 5
PLAN  -20
TEMP 0
BOND $H
CONF
fmap 2
acta
TWIN -1 0 0 0 -1 0 0 0 1 2
OMIT 0 0 2
OMIT 0 1 1
REM <olex2.extras>
REM <HklSrc "%.\\mmmmm.hkl">
REM </olex2.extras>

WGHT    0.075800
EXTI    0.007938
BASF   0.18890
FVAR       0.14529
F1    3    0.586475    0.070725   -0.150065    11.00000    0.10823    0.08948 =
         0.05778   -0.01416    0.02599    0.00217
F2    3    0.090325    0.434033   -0.136631    11.00000    0.10314    0.09370 =
         0.06925    0.02680   -0.02134    0.01150
N1    4    0.515607    0.304265    0.123995    11.00000    0.04602    0.05252 =
         0.03614   -0.00382   -0.00932    0.00209
C17   1    0.086980    0.381104    0.095378    11.00000    0.04822    0.07355 =
         0.07696    0.00445   -0.00180    0.01577
AFIX  43
H17   2   -0.012070    0.393851    0.090817    11.00000   -1.20000
AFIX   0
C12   1    0.474674    0.196555    0.070637    11.00000    0.04217    0.04652 =
         0.03859    0.00581    0.00083   -0.00512
C11   1    0.385871    0.252365    0.042838    11.00000    0.03908    0.04191 =
         0.04223   -0.00027   -0.00609   -0.01103
C10   1    0.385179    0.255915   -0.004006    11.00000    0.03953    0.04431 =
         0.04177   -0.00031   -0.00572   -0.01389
C30   1    0.457093    0.201056   -0.037628    11.00000    0.04122    0.04933 =
         0.04197    0.00063    0.00012   -0.01953
C9    1    0.301193    0.312469   -0.033513    11.00000    0.04610    0.04711 =
         0.04306    0.00222   -0.00814   -0.01448
C5    1    0.231661    0.324518   -0.114046    11.00000    0.06128    0.06285 =
         0.04271    0.00810   -0.00520   -0.01633
AFIX  43
H5    2    0.230836    0.305055   -0.143873    11.00000   -1.20000
AFIX   0
C15   1    0.303653    0.306796    0.073270    11.00000    0.04506    0.04103 =
         0.04310    0.00310   -0.00245   -0.00457
C20   1    0.587675    0.333676    0.164693    11.00000    0.05008    0.05821 =
         0.03499   -0.00142   -0.00625   -0.00117
C31   1    0.571695    0.146603   -0.034333    11.00000    0.04154    0.05681 =
         0.05175   -0.00010   -0.00020   -0.01319
AFIX  43
H31   2    0.618778    0.138789   -0.006328    11.00000   -1.20000
AFIX   0
C14   1    0.376441    0.335362    0.112415    11.00000    0.04613    0.04632 =
         0.04106    0.00173   -0.00257   -0.00184
C3    1    0.395599    0.214853   -0.081464    11.00000    0.04373    0.05294 =
         0.04133    0.00149    0.00313   -0.01805
C13   1    0.547841    0.227097    0.109342    11.00000    0.04320    0.04992 =
         0.03709    0.00312    0.00162   -0.00136
C4    1    0.302292    0.284471   -0.078940    11.00000    0.04144    0.05760 =
         0.04173    0.00696   -0.00426   -0.01982
C1    1    0.545436    0.115114   -0.113453    11.00000    0.06857    0.05750 =
         0.04852   -0.00655    0.01965   -0.01545
C19   1    0.308292    0.392581    0.139773    11.00000    0.06372    0.05973 =
         0.05250   -0.01028   -0.00540    0.00538
AFIX  43
H19   2    0.359719    0.415019    0.164139    11.00000   -1.20000
AFIX   0
C29   1    0.487431    0.116277    0.061825    11.00000    0.05809    0.04681 =
         0.04942    0.00093    0.00605   -0.00993
AFIX  43
H29   2    0.429725    0.093753    0.038877    11.00000   -1.20000
AFIX   0
C8    1    0.238009    0.385432   -0.024910    11.00000    0.07449    0.05201 =
         0.05090    0.00378   -0.01152   -0.00830
AFIX  43
H8    2    0.243117    0.407315    0.004304    11.00000   -1.20000
AFIX   0
C16   1    0.155806    0.327937    0.067098    11.00000    0.04572    0.05605 =
         0.06128    0.00526   -0.00871   -0.00384
AFIX  43
H16   2    0.102514    0.305364    0.043163    11.00000   -1.20000
AFIX   0
C2    1    0.435991    0.170019   -0.119414    11.00000    0.06340    0.06655 =
         0.03872    0.00075    0.00797   -0.02161
AFIX  43
H2    2    0.390427    0.177069   -0.147726    11.00000   -1.20000
AFIX   0
C21   1    0.548433    0.304982    0.207366    11.00000    0.07620    0.07176 =
         0.04478    0.00445   -0.00236   -0.00764
AFIX  43
H21   2    0.475380    0.266590    0.210066    11.00000   -1.20000
AFIX   0
C7    1    0.167024    0.425819   -0.060014    11.00000    0.07194    0.05672 =
         0.06626    0.01201   -0.00945   -0.00356
AFIX  43
H7    2    0.122413    0.474287   -0.054279    11.00000   -1.20000
AFIX   0
C28   1    0.583458    0.069320    0.086258    11.00000    0.07311    0.04547 =
         0.07139    0.00876    0.01048    0.00321
AFIX  43
H28   2    0.591261    0.015798    0.079628    11.00000   -1.20000
AFIX   0
C18   1    0.165714    0.415669    0.130730    11.00000    0.07000    0.07005 =
         0.06700   -0.00667    0.00343    0.02102
AFIX  43
H18   2    0.121766    0.454793    0.148480    11.00000   -1.20000
AFIX   0
C25   1    0.694155    0.390864    0.160654    11.00000    0.06300    0.07350 =
         0.04706   -0.00468   -0.00299   -0.01272
AFIX  43
H25   2    0.719681    0.410599    0.131956    11.00000   -1.20000
AFIX   0
C32   1    0.616506    0.103743   -0.072530    11.00000    0.05390    0.05725 =
         0.06287   -0.00031    0.01195   -0.01135
AFIX  43
H32   2    0.693896    0.067751   -0.070305    11.00000   -1.20000
AFIX   0
C26   1    0.649412    0.179400    0.132856    11.00000    0.05726    0.06777 =
         0.04691    0.00449   -0.00769    0.00690
AFIX  43
H26   2    0.704641    0.200213    0.156907    11.00000   -1.20000
AFIX   0
C6    1    0.163095    0.393958   -0.103010    11.00000    0.06152    0.06751 =
         0.05434    0.02234   -0.01371   -0.00962
C22   1    0.618446    0.333733    0.245862    11.00000    0.10483    0.08485 =
         0.03798    0.00234   -0.00942    0.00685
AFIX  43
H22   2    0.592929    0.314577    0.274693    11.00000   -1.20000
AFIX   0
C27   1    0.667161    0.101942    0.120305    11.00000    0.06804    0.07032 =
         0.06667    0.01697   -0.00295    0.01924
AFIX  43
H27   2    0.737418    0.071149    0.135251    11.00000   -1.20000
AFIX   0
C24   1    0.763487    0.419004    0.199877    11.00000    0.07643    0.08473 =
         0.06897   -0.00991   -0.01491   -0.02170
AFIX  43
H24   2    0.836280    0.457592    0.197458    11.00000   -1.20000
AFIX   0
C23   1    0.725430    0.390403    0.241766    11.00000    0.09542    0.08672 =
         0.05214   -0.01455   -0.03076    0.00326
AFIX  43
H23   2    0.772494    0.409507    0.267877    11.00000   -1.20000
AFIX   0

F3    3    0.093365    0.063257    0.057821    11.00000    0.11126    0.09349 =
         0.06094    0.01898   -0.02574   -0.00275
F4    3   -0.392707    0.432281    0.040492    11.00000    0.10162    0.08558 =
         0.07798   -0.03091    0.03026   -0.00188
N2    4    0.014291    0.285645   -0.218609    11.00000    0.05125    0.04595 =
         0.03812    0.00481    0.01039    0.00096
C42   1   -0.106040    0.246026   -0.089704    11.00000    0.04283    0.04545 =
         0.04330    0.00192    0.00651   -0.01205
C46   1   -0.124039    0.319342   -0.207197    11.00000    0.04650    0.03820 =
         0.04554    0.00133    0.00405   -0.00380
C43   1   -0.111631    0.239808   -0.136234    11.00000    0.04051    0.04109 =
         0.04080    0.00291    0.00458   -0.00819
C62   1   -0.035659    0.191149   -0.055948    11.00000    0.04166    0.05165 =
         0.04064    0.00126    0.00055   -0.01640
C52   1    0.089988    0.315250   -0.258732    11.00000    0.05028    0.04884 =
         0.03710    0.00277    0.00731    0.00262
C45   1    0.040057    0.207503   -0.203810    11.00000    0.04860    0.04460 =
         0.04161   -0.00190   -0.00184    0.00014
C35   1   -0.090351    0.209300   -0.011978    11.00000    0.04408    0.05534 =
         0.04019   -0.00048   -0.00103   -0.02004
C44   1   -0.032919    0.180225   -0.164320    11.00000    0.04441    0.04179 =
         0.03866    0.00144   -0.00182   -0.00187
C41   1   -0.181659    0.306453   -0.060672    11.00000    0.04634    0.04504 =
         0.04424   -0.00261    0.00734   -0.01519
C47   1   -0.193764    0.294208   -0.166916    11.00000    0.04659    0.03830 =
         0.04331    0.00012    0.00382   -0.00759
C40   1   -0.241541    0.380059   -0.070132    11.00000    0.07090    0.04799 =
         0.05189   -0.00334    0.01024   -0.00806
AFIX  43
H40   2   -0.233767    0.401048   -0.099510    11.00000   -1.20000
AFIX   0
C48   1   -0.340051    0.318105   -0.159538    11.00000    0.04351    0.04975 =
         0.05899    0.00115    0.01034   -0.00517
AFIX  43
H48   2   -0.391421    0.297996   -0.134484    11.00000   -1.20000
AFIX   0
C61   1   -0.031887    0.099725   -0.155609    11.00000    0.05643    0.04595 =
         0.04744    0.00299   -0.00512   -0.00155
AFIX  43
H61   2   -0.088088    0.080070   -0.131444    11.00000   -1.20000
AFIX   0
C34   1   -0.050181    0.165610    0.026522    11.00000    0.06054    0.06790 =
         0.04016   -0.00129   -0.00353   -0.02133
AFIX  43
H34   2   -0.090483    0.176308    0.055212    11.00000   -1.20000
AFIX   0
C36   1   -0.179919    0.280285   -0.014885    11.00000    0.04586    0.05608 =
         0.04215   -0.00592    0.00548   -0.02124
C37   1   -0.249441    0.322648    0.019681    11.00000    0.06537    0.06359 =
         0.04443   -0.01040    0.00982   -0.02651
AFIX  43
H37   2   -0.249563    0.304742    0.049837    11.00000   -1.20000
AFIX   0
C53   1    0.198289    0.370946   -0.253267    11.00000    0.05562    0.06817 =
         0.04592    0.00482    0.00437   -0.00796
AFIX  43
H53   2    0.223265    0.388386   -0.224025    11.00000   -1.20000
AFIX   0
C58   1    0.131443    0.156352   -0.228262    11.00000    0.06080    0.05941 =
         0.05185   -0.00004    0.00873    0.01329
AFIX  43
H58   2    0.188571    0.175316   -0.252404    11.00000   -1.20000
AFIX   0
C63   1    0.070521    0.132256   -0.059357    11.00000    0.04429    0.06239 =
         0.05005    0.00335   -0.00135   -0.01138
AFIX  43
H63   2    0.112826    0.121155   -0.087716    11.00000   -1.20000
AFIX   0
C51   1   -0.193873    0.374262   -0.235380    11.00000    0.05878    0.05628 =
         0.05984    0.01849    0.00841    0.00127
AFIX  43
H51   2   -0.144686    0.393826   -0.260994    11.00000   -1.20000
AFIX   0
C33   1    0.050614    0.106480    0.020536    11.00000    0.07091    0.06580 =
         0.04895    0.01411   -0.02207   -0.01903
C60   1    0.049908    0.048366   -0.181723    11.00000    0.07386    0.04485 =
         0.06437    0.00384   -0.00543    0.01069
AFIX  43
H60   2    0.046707   -0.005590   -0.175972    11.00000   -1.20000
AFIX   0
C64   1    0.114345    0.089794   -0.021115    11.00000    0.05098    0.06095 =
         0.06286    0.00209   -0.01370   -0.00729
AFIX  43
H64   2    0.185879    0.050556   -0.023602    11.00000   -1.20000
AFIX   0
C38   1   -0.317616    0.391528    0.007817    11.00000    0.06433    0.06300 =
         0.05979   -0.02236    0.01566   -0.01494
C49   1   -0.409555    0.370149   -0.188106    11.00000    0.04280    0.06559 =
         0.08515    0.01047    0.00696    0.00473
AFIX  43
H49   2   -0.506581    0.385601   -0.182348    11.00000   -1.20000
AFIX   0
C54   1    0.270234    0.401161   -0.290947    11.00000    0.05868    0.08026 =
         0.07798    0.01758    0.01706   -0.00852
AFIX  43
H54   2    0.343006    0.439419   -0.287115    11.00000   -1.20000
AFIX   0
C57   1    0.054355    0.288669   -0.302009    11.00000    0.08019    0.06873 =
         0.04367   -0.00413    0.00182   -0.00295
AFIX  43
H57   2   -0.018178    0.250294   -0.305878    11.00000   -1.20000
AFIX   0
C39   1   -0.312803    0.422419   -0.036066    11.00000    0.07456    0.05080 =
         0.06825   -0.01291    0.00790   -0.00427
AFIX  43
H39   2   -0.356666    0.470792   -0.042572    11.00000   -1.20000
AFIX   0
C56   1    0.127660    0.319664   -0.339798    11.00000    0.11469    0.08757 =
         0.03459   -0.00304    0.01169    0.01874
AFIX  43
H56   2    0.103461    0.302562   -0.369170    11.00000   -1.20000
AFIX   0
C55   1    0.235470    0.375360   -0.333784    11.00000    0.09162    0.08443 =
         0.06107    0.02108    0.03935    0.01838
AFIX  43
H55   2    0.285221    0.395678   -0.359094    11.00000   -1.20000
AFIX   0
C50   1   -0.334109    0.399683   -0.225730    11.00000    0.05841    0.06611 =
         0.08603    0.02754   -0.00086    0.00816
AFIX  43
H50   2   -0.379058    0.436994   -0.244528    11.00000   -1.20000
AFIX   0
C59   1    0.136995    0.077868   -0.216641    11.00000    0.07391    0.06028 =
         0.07125   -0.00710    0.00590    0.01885
AFIX  43
H59   2    0.200190    0.044196   -0.232490    11.00000   -1.20000
AFIX   0
HKLF 4

REM  mmmmm P 1 21/c 1 R = 0.05
REM R1 =  0.0517 for    6300 Fo > 4sig(Fo)  and  0.1040 for all   10248 data
REM    633 parameters refined using      0 restraints

END

WGHT      0.0758      0.0000

REM Highest difference peak  0.217,  deepest hole -0.155,  1-sigma level  0.037
Q1    1   0.5898  0.0611  0.0299  11.00000  0.05    0.22
Q2    1   0.5989  0.4441  0.2230  11.00000  0.05    0.21
Q3    1   0.3767  0.3266  0.2962  11.00000  0.05    0.19
Q4    1   0.4692  0.1938  0.1491  11.00000  0.05    0.19
Q5    1   0.4461  0.2016  0.1020  11.00000  0.05    0.19
Q6    1   0.1468  0.0827 -0.1883  11.00000  0.05    0.18
Q7    1   0.2978  0.2995  0.2590  11.00000  0.05    0.18
Q8    1  -0.3487  0.3997 -0.0216  11.00000  0.05    0.18
Q9    1  -0.0362  0.3027 -0.3724  11.00000  0.05    0.17
Q10   1   0.2412  0.3283  0.0710  11.00000  0.05    0.17
Q11   1   0.5730  0.1411  0.1488  11.00000  0.05    0.17
Q12   1   0.6988  0.1177 -0.1586  11.00000  0.05    0.17
Q13   1  -0.1063  0.2488  0.0470  11.00000  0.05    0.17
Q14   1   0.1313  0.3976 -0.0779  11.00000  0.05    0.17
Q15   1   0.5226  0.2992  0.3058  11.00000  0.05    0.17
Q16   1   0.0340  0.2208 -0.0214  11.00000  0.05    0.16
Q17   1   0.3130  0.2871  0.1028  11.00000  0.05    0.16
Q18   1   0.4004  0.2480  0.1790  11.00000  0.05    0.16
Q19   1   0.1051  0.4357  0.0512  11.00000  0.05    0.16
Q20   1   0.3886  0.2459  0.2231  11.00000  0.05    0.16
;
_shelx_res_checksum                10747
_shelx_hkl_file
;
   1   0   0    9.99    0.40
   1   0   0   11.04    0.36
   2   0   0   18.15    0.63
   2   0   0   18.64    0.71
  -2   0   0   18.47    0.64
  -2   0   0   18.61    0.71
   3   0   0    3.00    0.27
  -3   0   0    2.58    0.27
  -3   0   0    2.90    0.16
   4   0   0  187.18    6.22
  -4   0   0  179.00    6.21
  -4   0   0  190.28    6.26
  -4   0   0  178.97    6.12
  -5   0   0    0.99    0.31
  -5   0   0    0.93    0.15
  -5   0   0    1.00    0.29
  -6   0   0   22.06    1.04
  -6   0   0   22.07    1.12
  -6   0   0   21.87    0.85
  -7   0   0    0.74    0.46
  -7   0   0   -0.01    0.16
  -7   0   0    0.31    0.36
  -7   0   0    0.15    0.14
  -8   0   0    5.02    0.41
  -8   0   0    4.77    0.66
  -8   0   0    5.42    0.38
  -9   0   0    0.50    0.55
  -9   0   0    0.64    0.22
  -9   0   0    0.37    0.23
 -10   0   0    1.68    0.71
 -11   0   0    0.23    0.82
 -11   1   0    0.73    0.88
 -10   1   0    6.13    0.90
  -9   1   0    0.08    0.53
  -8   1   0    2.72    0.57
  -8   1   0    2.95    0.31
  -8   1   0    2.87    0.28
  -7   1   0    2.29    0.26
  -7   1   0    2.42    0.23
  -7   1   0    1.88    0.47
  -7   1   0    2.21    0.51
  -6   1   0    2.01    0.43
  -6   1   0    1.78    0.23
  -6   1   0    1.75    0.37
  -5   1   0   -0.11    0.10
  -5   1   0    0.01    0.27
  -5   1   0    0.23    0.24
  -4   1   0   38.51    1.31
  -4   1   0   39.04    1.51
  -4   1   0   37.44    1.47
  -3   1   0    0.95    0.22
  -3   1   0    0.80    0.19
  -3   1   0    0.78    0.09
  -2   1   0  257.46    8.47
   2  -1   0  253.04    8.47
  -1   1   0    1.58    0.12
  -1   1   0    1.97    0.08
   1  -1   0    1.83    0.13
   0   1   0    0.01    0.01
   0   1   0    0.01    0.01
   0   1   0    0.01    0.01
   0  -1   0    0.00    0.01
   0  -1   0    0.00    0.01
   0  -1   0   -0.01    0.01
   1   1   0    1.88    0.11
  -1  -1   0    2.01    0.11
  -1  -1   0    1.50    0.10
   2   1   0  253.91    8.48
   2   1   0  251.98    8.52
  -2  -1   0  253.95    8.48
  -2  -1   0  270.84    8.53
   3   1   0    0.73    0.16
  -3  -1   0    0.66    0.16
  -3  -1   0    0.96    0.11
   4   1   0   37.18    1.44
  -4  -1   0   37.60    1.43
  -4  -1   0   37.80    1.32
   5   1   0    0.02    0.22
  -5  -1   0    0.01    0.13
  -5  -1   0    0.11    0.22
   6   1   0    2.72    0.42
  -6  -1   0    1.71    0.37
  -6  -1   0    2.03    0.24
  -6  -1   0    2.40    0.44
  -7  -1   0    2.52    0.31
  -7  -1   0    2.39    0.28
  -7  -1   0    2.38    0.45
  -7  -1   0    3.21    0.56
  -8  -1   0    2.96    0.37
  -8  -1   0    3.40    0.59
  -8  -1   0    3.29    0.36
  -9  -1   0    0.26    0.25
  -9  -1   0    0.51    0.55
  -9  -1   0   -0.26    0.27
 -10  -1   0    3.48    0.81
 -10  -1   0    4.53    0.52
 -10  -1   0    4.04    0.52
 -11  -1   0    0.58    0.78
 -11  -1   0    0.98    0.33
 -11   2   0    0.87    0.86
 -10   2   0    0.93    0.74
  -9   2   0    0.06    0.55
  -8   2   0   -0.21    0.49
  -7   2   0   -0.01    0.41
  -7   2   0    0.98    0.42
  -6   2   0    2.21    0.42
  -6   2   0    2.66    0.43
  -5   2   0    0.68    0.31
  -5   2   0    0.67    0.26
  -4   2   0    2.30    0.31
  -4   2   0    2.52    0.32
  -3   2   0    2.27    0.12
  -3   2   0    2.42    0.29
   3  -2   0    2.28    0.30
  -2   2   0  167.55    5.67
  -2   2   0  179.38    5.77
   2  -2   0  170.67    5.78
  -1   2   0    6.30    0.25
  -1   2   0    6.32    0.29
  -1   2   0    6.78    0.25
   1  -2   0    5.94    0.29
   1  -2   0    6.37    0.25
   1  -2   0    6.75    0.25
   1   2   0    5.72    0.27
   1   2   0    6.85    0.27
  -1  -2   0    6.53    0.28
  -1  -2   0    6.49    0.26
   2   2   0  180.72    5.74
   2   2   0  168.59    5.71
  -2  -2   0  173.97    5.71
  -2  -2   0  165.36    5.72
   3   2   0    2.39    0.19
   3   2   0    2.27    0.26
  -3  -2   0    2.50    0.19
   4   2   0    1.79    0.28
  -4  -2   0    2.03    0.22
  -4  -2   0    2.23    0.28
   5   2   0    1.45    0.33
  -5  -2   0    0.87    0.17
  -5  -2   0    0.46    0.25
   6   2   0    2.66    0.45
  -6  -2   0    2.31    0.39
  -6  -2   0    2.47    0.28
   7   2   0    0.65    0.46
  -7  -2   0    0.52    0.23
  -7  -2   0    0.34    0.20
  -7  -2   0    0.37    0.34
  -7  -2   0    0.46    0.46
  -8  -2   0   -0.40    0.40
  -8  -2   0    0.05    0.23
  -8  -2   0    0.01    0.24
  -9  -2   0    0.04    0.27
  -9  -2   0   -0.17    0.30
  -9  -2   0    0.39    0.51
 -10  -2   0    1.36    0.41
 -10  -2   0    1.15    0.38
 -10  -2   0    0.86    0.64
 -11  -2   0    0.94    0.77
 -11  -2   0    0.71    0.39
 -11  -2   0    0.70    0.41
 -11   3   0    2.24    0.96
 -10   3   0    1.18    0.77
  -9   3   0    0.42    0.60
  -8   3   0   18.96    1.21
  -7   3   0   -0.51    0.44
  -7   3   0   -0.50    0.37
  -6   3   0   25.31    1.24
  -6   3   0   26.81    1.24
  -5   3   0    2.54    0.40
  -5   3   0    2.53    0.37
  -4   3   0    0.25    0.07
  -4   3   0    0.24    0.22
   4  -3   0    0.09    0.26
  -3   3   0    2.89    0.37
  -3   3   0    3.68    0.17
   3  -3   0    3.03    0.33
  -1   3   0    0.75    0.09
  -1   3   0    0.70    0.11
  -1   3   0    0.79    0.10
   1  -3   0    0.64    0.11
   1  -3   0    0.77    0.09
   1  -3   0    0.86    0.10
   0   3   0    0.15    0.06
   0   3   0    0.06    0.04
   0  -3   0    0.11    0.05
   0  -3   0    0.03    0.05
   0  -3   0   -0.04    0.05
   1   3   0    0.77    0.11
   1   3   0    0.74    0.10
  -1  -3   0    1.00    0.15
  -1  -3   0    0.70    0.09
   3   3   0    3.32    0.25
   3   3   0    3.49    0.29
  -3  -3   0    3.54    0.28
  -3  -3   0    3.63    0.25
   4   3   0    0.13    0.19
  -4  -3   0    0.30    0.16
  -4  -3   0    0.13    0.12
   5   3   0    3.33    0.42
  -5  -3   0    2.50    0.33
  -5  -3   0    2.48    0.29
   6   3   0   27.68    1.25
  -6  -3   0   26.38    1.17
  -6  -3   0   25.25    1.13
   7   3   0   -0.59    0.42
  -7  -3   0   -0.54    0.31
  -7  -3   0    0.14    0.22
  -7  -3   0   -0.16    0.20
  -8  -3   0   17.35    1.05
  -8  -3   0   15.75    1.12
  -8  -3   0   17.27    0.87
  -9  -3   0    0.21    0.33
  -9  -3   0    0.85    0.49
  -9  -3   0    0.05    0.29
 -10  -3   0    1.53    0.42
 -10  -3   0    2.32    0.47
 -10  -3   0    2.27    0.69
 -11  -3   0   -0.18    0.72
 -11  -3   0    0.64    0.44
 -11  -3   0    0.76    0.52
 -11   4   0    1.02    0.98
 -10   4   0    2.34    0.87
  -8   4   0    2.52    0.66
  -7   4   0    0.26    0.47
  -7   4   0   -0.51    0.41
  -6   4   0    1.65    0.39
  -6   4   0    0.84    0.35
  -5   4   0    0.25    0.08
  -5   4   0    0.07    0.27
   5  -4   0    0.48    0.34
  -4   4   0   11.89    0.48
  -4   4   0   13.55    0.70
   4  -4   0   12.28    0.75
  -3   4   0    0.40    0.17
  -3   4   0    0.49    0.09
   3  -4   0    0.42    0.22
   3  -4   0    0.50    0.08
   3  -4   0    0.56    0.09
  -2   4   0  287.75    9.20
  -2   4   0  276.78    9.13
   2  -4   0  263.57    9.23
   2  -4   0  279.33    9.12
   2  -4   0  276.91    9.13
  -1   4   0   19.98    0.75
  -1   4   0   19.73    0.74
  -1   4   0   19.52    0.75
   1  -4   0   20.26    0.77
   1  -4   0   19.63    0.74
   1   4   0   19.01    0.76
   1   4   0   20.63    0.73
  -1  -4   0   19.19    0.77
  -1  -4   0   20.44    0.77
  -1  -4   0   19.57    0.72
   2   4   0  281.86    9.34
   2   4   0  285.10    9.33
  -2  -4   0  276.67    9.32
  -2  -4   0  282.51    9.34
   3   4   0    0.32    0.12
   3   4   0    0.52    0.17
  -3  -4   0    0.54    0.15
  -3  -4   0    0.42    0.13
   4   4   0   12.85    0.65
  -4  -4   0   11.78    0.59
  -4  -4   0   13.12    0.63
   5   4   0   -0.04    0.25
  -5  -4   0    0.27    0.19
  -5  -4   0    0.03    0.20
   6   4   0    1.28    0.40
  -6  -4   0    1.35    0.31
  -6  -4   0    1.48    0.27
  -6  -4   0    1.39    0.27
   7   4   0   -0.53    0.43
  -7  -4   0    0.12    0.24
  -7  -4   0    0.06    0.26
  -7  -4   0   -0.34    0.28
  -8  -4   0    2.17    0.38
  -8  -4   0    2.83    0.51
  -8  -4   0    2.54    0.39
  -9  -4   0   -0.13    0.48
  -9  -4   0    0.15    0.36
  -9  -4   0    0.32    0.34
 -10  -4   0    1.72    0.47
 -10  -4   0    1.16    0.45
 -10  -4   0    1.14    0.66
 -11  -4   0    1.09    0.77
 -11  -4   0    1.70    0.52
 -11   5   0    0.62    1.03
 -10   5   0    1.06    0.83
  -9   5   0    0.53    0.67
  -8   5   0    7.81    0.99
  -7   5   0    0.99    0.45
  -7   5   0    1.28    0.62
  -6   5   0   17.36    1.01
  -6   5   0   19.26    1.05
   6  -5   0   18.66    1.14
  -5   5   0    0.49    0.27
  -5   5   0    0.27    0.10
   5  -5   0    0.74    0.36
  -4   5   0   20.65    0.97
  -4   5   0   21.87    0.80
   4  -5   0   22.42    1.05
  -3   5   0   24.42    0.89
  -3   5   0   23.51    0.99
   3  -5   0   24.87    0.89
   3  -5   0   25.10    0.88
   3  -5   0   23.09    1.03
  -2   5   0    9.30    0.41
  -2   5   0    8.76    0.45
   2  -5   0    9.30    0.41
   2  -5   0    9.46    0.50
  -1   5   0    0.12    0.11
  -1   5   0   -0.06    0.09
  -1   5   0   -0.04    0.07
   1  -5   0    0.10    0.08
   1  -5   0    0.01    0.07
   1  -5   0    0.08    0.12
   0  -5   0    1.20    0.17
   1   5   0    0.05    0.08
   1   5   0    0.06    0.11
  -1  -5   0   -0.01    0.12
  -1  -5   0    0.04    0.08
   2   5   0    9.89    0.49
  -2  -5   0    9.76    0.44
  -2  -5   0    9.42    0.48
   3   5   0   24.00    0.98
  -3  -5   0   23.84    0.95
  -3  -5   0   25.15    0.99
   4   5   0   21.75    0.95
  -4  -5   0   20.24    0.89
  -4  -5   0   21.12    0.89
   5   5   0    0.54    0.29
  -5  -5   0    0.44    0.21
  -5  -5   0    0.35    0.22
  -5  -5   0    0.24    0.19
   6   5   0   18.07    0.99
  -6  -5   0   17.62    0.89
  -6  -5   0   18.02    0.86
  -6  -5   0   17.62    0.85
   7   5   0    1.12    0.50
  -7  -5   0    0.70    0.28
  -7  -5   0    0.30    0.33
  -8  -5   0    7.59    0.69
  -8  -5   0    7.78    0.74
  -9  -5   0    0.81    0.40
  -9  -5   0    0.45    0.49
  -9  -5   0    0.43    0.39
 -10  -5   0    0.49    0.48
 -10  -5   0   -0.45    0.57
 -10  -5   0    0.51    0.44
 -11  -5   0   -0.13    0.73
 -11  -5   0    0.42    0.50
 -11   6   0   -0.31    1.06
 -10   6   0    1.67    0.94
  -9   6   0    0.12    0.69
  -8   6   0    0.30    0.56
  -7   6   0    0.80    0.47
  -6   6   0    1.08    0.40
   6  -6   0    1.60    0.50
  -5   6   0    4.32    0.48
   5  -6   0    3.59    0.53
  -4   6   0   38.46    1.53
  -4   6   0   38.60    1.38
   4  -6   0   40.00    1.34
   4  -6   0   38.36    1.61
   4  -6   0   37.67    1.36
  -3   6   0    6.62    0.35
  -3   6   0    6.84    0.43
   3  -6   0    6.61    0.35
   3  -6   0    6.49    0.49
   3  -6   0    6.61    0.34
  -2   6   0   24.52    0.93
  -2   6   0   24.96    0.97
   2  -6   0   23.81    0.92
   2  -6   0   25.37    0.94
   2  -6   0   23.24    1.00
  -1   6   0    3.02    0.24
  -1   6   0    2.78    0.25
   1  -6   0    2.84    0.24
   1  -6   0    2.58    0.25
   0   6   0  296.92    9.78
   0   6   0  278.29    9.89
   0  -6   0  295.57    9.79
   0  -6   0  312.02    9.83
   1   6   0    2.90    0.21
   1   6   0    3.09    0.28
  -1  -6   0    2.48    0.22
  -1  -6   0    2.83    0.26
  -1  -6   0    2.56    0.26
   2   6   0   25.07    1.02
   2   6   0   26.22    0.98
  -2  -6   0   25.05    0.95
  -2  -6   0   24.44    1.02
   3   6   0    6.91    0.44
   3   6   0    6.21    0.43
  -3  -6   0    6.57    0.44
  -3  -6   0    6.07    0.42
  -3  -6   0    7.13    0.39
   4   6   0   40.48    1.55
  -4  -6   0   40.93    1.48
  -4  -6   0   37.17    1.51
  -4  -6   0   38.02    1.52
   5   6   0    4.26    0.50
  -5  -6   0    4.14    0.41
  -5  -6   0    4.30    0.44
  -5  -6   0    4.50    0.47
   6   6   0    2.67    0.48
  -6  -6   0    1.49    0.30
  -6  -6   0    1.76    0.33
  -6  -6   0    1.90    0.34
   7   6   0    0.36    0.46
  -7  -6   0    0.47    0.34
  -7  -6   0    0.76    0.31
  -7  -6   0    0.57    0.33
  -8  -6   0    0.48    0.39
  -8  -6   0    0.99    0.43
  -9  -6   0    0.17    0.40
 -10  -6   0    2.04    0.56
 -10  -6   0    2.11    0.67
 -11  -6   0   -0.30    0.70
 -11  -6   0    0.90    0.52
 -11   7   0   -0.15    1.12
 -10   7   0    0.75    0.89
  -9   7   0    1.81    0.81
  -8   7   0    1.71    0.67
  -7   7   0    0.29    0.54
   7  -7   0    0.32    0.58
  -6   7   0   33.00    1.54
   6  -7   0   36.51    1.73
  -5   7   0    0.30    0.29
   5  -7   0    0.55    0.43
  -4   7   0    7.52    0.55
   4  -7   0    6.36    0.35
   4  -7   0    5.58    0.61
  -3   7   0    0.96    0.23
   3  -7   0    0.84    0.17
   3  -7   0    0.96    0.30
   3  -7   0    1.20    0.17
  -1   7   0    5.95    0.34
  -1   7   0    6.32    0.39
   1  -7   0    5.54    0.36
   1  -7   0    6.03    0.38
   0  -7   0    1.88    0.24
   1   7   0    6.31    0.34
   1   7   0    6.17    0.42
  -1  -7   0    6.32    0.40
  -1  -7   0    5.89    0.40
  -1  -7   0    6.03    0.33
   2   7   0    0.31    0.15
   2   7   0    0.28    0.16
  -2  -7   0    0.65    0.20
  -2  -7   0    0.26    0.20
  -2  -7   0    0.43    0.13
   3   7   0    1.00    0.22
   3   7   0    0.60    0.18
  -3  -7   0    0.95    0.19
  -3  -7   0    1.29    0.26
  -3  -7   0    0.42    0.17
   4   7   0    7.46    0.54
  -4  -7   0    6.44    0.43
  -4  -7   0    6.31    0.51
  -4  -7   0    6.97    0.50
   5   7   0    0.14    0.30
  -5  -7   0    0.38    0.23
  -5  -7   0    0.34    0.25
  -5  -7   0    0.50    0.26
   6   7   0   31.93    1.50
  -6  -7   0   33.77    1.43
  -6  -7   0   34.11    1.44
  -6  -7   0   34.29    1.39
  -7  -7   0    0.16    0.33
  -7  -7   0    1.07    0.36
  -7  -7   0    0.32    0.31
  -8  -7   0    1.57    0.46
  -9  -7   0    0.52    0.45
  -9  -7   0    0.77    0.44
  -9  -7   0    1.56    0.52
 -10  -7   0    0.51    0.55
 -10  -7   0    0.90    0.63
 -11  -7   0   -0.60    0.48
 -11  -7   0   -0.05    0.69
 -10   8   0    1.53    1.00
  -9   8   0   -0.30    0.76
  -8   8   0    1.24    0.75
   7  -8   0    0.65    0.67
   6  -8   0    2.19    0.64
  -5   8   0    1.35    0.40
   5  -8   0    1.40    0.50
   5  -8   0    1.57    0.18
   5  -8   0    1.38    0.18
  -4   8   0    5.34    0.50
   4  -8   0    7.06    0.64
   4  -8   0    7.07    0.42
   4  -8   0    6.98    0.40
  -3   8   0    0.06    0.20
   3  -8   0    0.17    0.15
   3  -8   0    0.06    0.24
   3  -8   0    0.13    0.13
  -2   8   0   46.11    1.66
   2  -8   0   44.50    1.64
   2  -8   0   45.08    1.72
   2  -8   0   43.66    1.65
  -1   8   0    8.32    0.43
  -1   8   0    8.13    0.51
   1  -8   0    8.95    0.51
   1  -8   0    8.89    0.48
   1  -8   0    8.24    0.49
   0   8   0  433.02   13.93
   0   8   0  427.43   14.00
   0  -8   0  420.61   14.00
   0  -8   0  427.43   13.99
   0  -8   0  399.88   13.94
   1   8   0    8.31    0.43
   1   8   0    8.81    0.54
  -1  -8   0    8.53    0.52
  -1  -8   0    8.33    0.44
   2   8   0   47.07    1.67
  -2  -8   0   47.19    1.74
  -2  -8   0   44.58    1.64
  -2  -8   0   43.15    1.73
   3   8   0    0.24    0.21
   3   8   0    0.23    0.21
  -3  -8   0    0.30    0.23
  -3  -8   0   -0.02    0.16
  -3  -8   0   -0.11    0.15
   4   8   0    6.60    0.55
  -4  -8   0    7.50    0.57
  -4  -8   0    6.91    0.46
  -4  -8   0    7.56    0.55
   5   8   0    1.33    0.35
  -5  -8   0    1.24    0.28
  -5  -8   0    1.70    0.39
  -5  -8   0    1.61    0.31
   6   8   0    1.24    0.46
  -6  -8   0    2.74    0.43
  -6  -8   0    2.48    0.44
  -6  -8   0    2.33    0.38
  -7  -8   0    0.40    0.37
  -7  -8   0    0.76    0.38
  -7  -8   0    0.66    0.41
  -8  -8   0    1.17    0.48
  -8  -8   0    0.94    0.45
  -8  -8   0    1.13    0.54
  -9  -8   0   -0.15    0.48
  -9  -8   0   -0.16    0.46
 -10  -8   0    1.89    0.63
 -10  -8   0    2.55    0.68
 -10   9   0    0.04    1.04
  -9   9   0    2.36    0.97
  -8   9   0    0.52    0.75
   7  -9   0    0.74    0.73
   6  -9   0   58.94    2.56
  -5   9   0    0.00    0.31
   5  -9   0    0.37    0.18
   5  -9   0    0.27    0.19
   5  -9   0    0.44    0.45
  -4   9   0    0.66    0.27
   4  -9   0    0.12    0.17
   4  -9   0    0.16    0.18
   4  -9   0    0.17    0.38
  -3   9   0    0.61    0.26
   3  -9   0    0.46    0.17
   3  -9   0    0.52    0.32
   3  -9   0    0.59    0.20
  -2   9   0   66.34    2.43
   2  -9   0   69.43    2.44
   2  -9   0   68.77    2.45
   2  -9   0   69.05    2.52
  -1   9   0    2.87    0.28
   1  -9   0    3.10    0.38
   1  -9   0    3.25    0.36
   1  -9   0    2.94    0.33
   0   9   0    0.32    0.16
   0   9   0    0.26    0.22
   0  -9   0    0.43    0.18
   0  -9   0    0.26    0.16
   0  -9   0    0.52    0.19
   1   9   0    3.09    0.38
   1   9   0    2.81    0.28
  -1  -9   0    2.79    0.30
  -1  -9   0    3.44    0.45
   2   9   0   70.10    2.48
   2   9   0   67.66    2.60
  -2  -9   0   70.76    2.58
  -2  -9   0   72.30    2.57
  -2  -9   0   69.09    2.46
   3   9   0    0.63    0.23
  -3  -9   0    0.80    0.28
  -3  -9   0    0.35    0.18
  -3  -9   0    0.55    0.19
   4   9   0    0.25    0.29
  -4  -9   0    0.03    0.19
  -4  -9   0    0.14    0.26
  -4  -9   0    0.61    0.26
   5   9   0    0.21    0.35
  -5  -9   0   -0.07    0.31
  -5  -9   0    0.28    0.32
  -5  -9   0    0.14    0.25
  -6  -9   0   51.53    2.15
  -6  -9   0   56.68    2.21
  -6  -9   0   54.27    2.06
  -7  -9   0    1.06    0.41
  -7  -9   0    0.21    0.43
  -7  -9   0    0.31    0.36
  -8  -9   0    1.13    0.46
  -8  -9   0    1.24    0.48
  -8  -9   0    1.28    0.48
  -9  -9   0    0.19    0.53
  -9  -9   0   -0.28    0.53
 -10  -9   0    0.61    0.62
 -10  -9   0   -0.65    0.60
 -10  10   0    0.94    1.07
  -9  10   0    1.58    0.99
   8 -10   0    5.88    1.08
   6 -10   0   23.91    1.56
   5 -10   0   15.34    0.73
   5 -10   0   17.05    1.12
  -4  10   0   64.35    2.52
   4 -10   0   71.50    2.46
   4 -10   0   69.74    2.44
   4 -10   0   68.35    2.67
  -3  10   0    4.25    0.43
   3 -10   0    4.37    0.56
   3 -10   0    4.98    0.42
   3 -10   0    4.62    0.41
  -2  10   0   12.66    0.63
   2 -10   0   12.15    0.72
   2 -10   0   12.24    0.65
   2 -10   0   11.84    0.64
  -1  10   0    0.20    0.17
   1 -10   0    0.29    0.19
   1 -10   0    0.21    0.22
   1 -10   0    0.24    0.18
   0  10   0  349.00   11.48
   0 -10   0  341.42   11.53
   0 -10   0  354.65   11.60
   0 -10   0  338.73   11.57
   1  10   0    0.15    0.18
  -1 -10   0    0.27    0.16
  -1 -10   0    0.12    0.19
  -1 -10   0   -0.09    0.14
   2  10   0   13.66    0.66
  -2 -10   0   12.46    0.76
  -2 -10   0   11.63    0.61
   3  10   0    4.54    0.48
  -3 -10   0    4.33    0.37
  -3 -10   0    4.81    0.54
  -3 -10   0    4.99    0.56
   4  10   0   69.94    2.71
  -4 -10   0   74.93    2.63
  -4 -10   0   70.73    2.75
  -4 -10   0   77.06    2.79
   5  10   0   15.90    0.99
  -5 -10   0   16.22    0.99
  -5 -10   0   16.50    0.83
  -5 -10   0   15.74    1.01
  -6 -10   0   25.15    1.30
  -6 -10   0   25.49    1.15
  -6 -10   0   25.33    1.33
  -7 -10   0    0.35    0.43
  -7 -10   0   -0.06    0.36
  -7 -10   0    0.79    0.51
  -8 -10   0    5.82    0.71
  -8 -10   0    7.10    0.74
  -9 -10   0    0.11    0.60
  -9 -10   0   -0.62    0.52
 -10 -10   0    0.50    0.64
 -10 -10   0    0.41    0.66
 -10  11   0    1.44    1.18
  -9  11   0    0.64    1.02
   9 -11   0    0.73    1.04
   8 -11   0    1.67    0.94
   6 -11   0    2.69    0.74
   6 -11   0    3.04    0.31
   5 -11   0   18.91    0.88
   5 -11   0   21.60    1.36
   4 -11   0    6.83    0.52
   4 -11   0    7.57    0.84
  -3  11   0    1.68    0.32
   3 -11   0    1.89    0.30
   3 -11   0    1.80    0.45
   3 -11   0    1.93    0.33
  -2  11   0   14.16    0.71
   2 -11   0   14.16    0.75
   2 -11   0   14.34    0.77
   2 -11   0   15.08    0.85
  -1  11   0    1.87    0.30
   1 -11   0    1.74    0.30
   1 -11   0    2.05    0.34
   1 -11   0    2.11    0.35
   0 -11   0    2.38    0.36
   0 -11   0    1.93    0.31
   1  11   0    2.05    0.29
  -1 -11   0    1.74    0.36
  -1 -11   0    1.71    0.51
  -1 -11   0    2.26    0.32
   2  11   0   14.28    0.74
  -2 -11   0   15.44    0.85
  -2 -11   0   14.57    0.72
  -2 -11   0   14.59    0.87
   3  11   0    1.30    0.34
  -3 -11   0    1.16    0.31
  -3 -11   0    2.82    0.45
  -3 -11   0    1.87    0.31
   4  11   0    6.91    0.63
  -4 -11   0    8.01    0.73
  -4 -11   0    8.05    0.76
  -4 -11   0    7.54    0.55
  -5 -11   0   20.75    1.18
  -5 -11   0   19.31    1.15
  -5 -11   0   20.35    0.97
  -6 -11   0    2.84    0.52
  -6 -11   0    3.98    0.61
  -6 -11   0    2.72    0.45
  -7 -11   0    0.32    0.44
  -7 -11   0    0.08    0.40
  -8 -11   0    0.43    0.51
  -8 -11   0    0.94    0.50
  -9 -11   0    0.27    0.65
  -9 -11   0   -0.26    0.54
 -10 -11   0    1.76    0.71
 -10 -11   0    1.69    0.68
  -9  12   0   -1.19    1.09
   9 -12   0    0.32    1.16
   8 -12   0   12.16    1.48
   7 -12   0    2.87    0.97
   6 -12   0    0.92    0.28
   5 -12   0    0.78    0.62
   5 -12   0    0.04    0.27
   4 -12   0   70.95    2.62
   4 -12   0   72.05    2.87
   3 -12   0    1.30    0.42
   3 -12   0    1.44    0.30
   3 -12   0    1.56    0.36
  -2  12   0    3.21    0.39
   2 -12   0    3.58    0.43
   2 -12   0    3.92    0.49
   2 -12   0    2.65    0.36
  -1  12   0    1.89    0.30
   1 -12   0    1.42    0.31
   1 -12   0    1.35    0.34
   1 -12   0    0.69    0.24
   0  12   0    1.26    0.26
   0 -12   0    2.25    0.37
   0 -12   0    2.11    0.35
   1  12   0    1.68    0.30
  -1 -12   0    1.05    0.28
  -1 -12   0    1.36    0.30
  -1 -12   0    0.78    0.28
   2  12   0    3.38    0.43
  -2 -12   0    4.09    0.45
  -2 -12   0    4.57    0.55
  -2 -12   0    2.31    0.37
   3  12   0    0.64    0.32
  -3 -12   0    1.52    0.32
  -3 -12   0    1.52    0.41
  -3 -12   0    1.56    0.44
  -4 -12   0   71.97    2.68
  -4 -12   0   76.08    2.88
  -4 -12   0   73.85    2.86
  -5 -12   0    1.14    0.46
  -5 -12   0    0.92    0.50
  -5 -12   0    0.65    0.32
  -6 -12   0    0.20    0.36
  -6 -12   0   -0.12    0.42
  -6 -12   0    0.56    0.44
  -7 -12   0    2.77    0.51
  -8 -12   0   12.83    1.32
  -8 -12   0   13.76    0.99
  -9 -12   0    0.01    0.59
  -9 -12   0    0.16    0.68
   9 -13   0    1.29    1.22
   8 -13   0    1.73    1.07
   7 -13   0    1.92    1.02
   6 -13   0    1.42    0.35
   5 -13   0    3.36    0.42
   4 -13   0   52.44    2.28
   4 -13   0   51.55    2.02
   3 -13   0    4.14    0.49
   3 -13   0    3.44    0.63
   2 -13   0    1.90    0.46
   2 -13   0    0.58    0.28
   2 -13   0    1.29    0.36
   1 -13   0   -0.16    0.30
   1 -13   0   -0.17    0.30
   1 -13   0    0.23    0.28
   0 -13   0    1.23    0.35
   0 -13   0    1.51    0.33
   0 -13   0    1.76    0.33
  -1 -13   0   -0.01    0.29
  -1 -13   0    0.41    0.37
  -1 -13   0   -0.26    0.35
  -2 -13   0    1.75    0.47
  -2 -13   0    1.21    0.32
  -2 -13   0    1.64    0.48
  -3 -13   0    3.77    0.60
  -3 -13   0    3.62    0.46
  -3 -13   0    3.71    0.60
  -4 -13   0   55.63    2.10
  -4 -13   0   54.81    2.30
  -4 -13   0   53.01    2.30
  -5 -13   0    2.21    0.54
  -5 -13   0    2.33    0.54
  -5 -13   0    3.32    0.48
  -6 -13   0    0.48    0.61
  -6 -13   0    0.11    0.54
  -6 -13   0   -0.23    0.50
  -7 -13   0    3.58    0.56
  -7 -13   0    3.40    0.81
  -8 -13   0    1.85    0.73
  -8 -13   0    1.12    0.50
  -9 -13   0    1.90    0.84
  -9 -13   0    1.59    0.65
   9 -14   0   -1.39    1.34
   8 -14   0    4.23    1.31
   7 -14   0   -0.42    1.04
   6 -14   0    0.28    0.79
   6 -14   0    0.44    0.36
   5 -14   0    5.75    0.65
   4 -14   0   -0.28    0.31
   3 -14   0    5.41    0.63
   1 -14   0    0.35    0.36
   1 -14   0   -0.14    0.36
   1 -14   0    0.26    0.33
   0 -14   0   28.69    1.33
   0 -14   0   28.08    1.38
   0 -14   0   27.99    1.37
  -1 -14   0    0.06    0.33
  -1 -14   0   -0.13    0.29
  -1 -14   0    0.24    0.43
  -2 -14   0    8.41    0.88
  -2 -14   0    7.97    0.67
  -2 -14   0    7.61    0.81
  -3 -14   0    4.25    0.59
  -3 -14   0    5.39    0.59
  -3 -14   0    6.81    0.80
  -4 -14   0   -0.10    0.48
  -4 -14   0    0.62    0.36
  -4 -14   0    0.01    0.47
  -5 -14   0    6.50    0.84
  -5 -14   0    4.45    0.62
  -6 -14   0    0.49    0.69
  -6 -14   0    0.26    0.42
  -7 -14   0    0.93    0.49
  -7 -14   0    0.85    0.65
  -8 -14   0    4.38    0.96
  -8 -14   0    2.79    0.63
  -9 -14   0    1.36    0.64
  -9 -14   0   -0.08    0.79
   8 -15   0    1.12    1.27
   7 -15   0    1.02    1.08
   6 -15   0    0.39    0.97
   5 -15   0    2.53    0.86
   4 -15   0    0.75    0.38
   3 -15   0   -0.36    0.34
   2 -15   0   -0.03    0.32
   1 -15   0    0.27    0.34
   1 -15   0   -0.20    0.44
   0 -15   0    0.76    0.41
   0 -15   0    0.11    0.40
  -1 -15   0    0.24    0.37
  -1 -15   0    0.85    0.50
  -1 -15   0    1.07    0.50
  -2 -15   0    1.65    0.54
  -2 -15   0    1.43    0.56
  -2 -15   0    0.80    0.39
  -3 -15   0    0.11    0.35
  -3 -15   0    0.50    0.54
  -3 -15   0   -0.42    0.48
  -4 -15   0    1.39    0.58
  -4 -15   0    1.69    0.69
  -4 -15   0    1.66    0.45
  -5 -15   0    0.95    0.46
  -5 -15   0    0.20    0.59
  -6 -15   0    1.14    0.48
  -7 -15   0   -1.60    0.75
  -7 -15   0   -0.27    0.47
  -8 -15   0    0.72    0.59
  -8 -15   0    0.85    0.90
   8 -16   0    2.00    1.31
   7 -16   0    3.01    1.29
   6 -16   0    4.33    1.18
   5 -16   0    2.33    0.85
   4 -16   0   -0.90    0.71
   3 -16   0    1.63    0.41
   2 -16   0    0.36    0.39
   1 -16   0    0.72    0.44
   0 -16   0   26.18    1.45
   0 -16   0   24.83    1.37
  -1 -16   0    0.35    0.54
  -1 -16   0   -0.46    0.51
  -1 -16   0   -0.51    0.40
  -2 -16   0   -0.06    0.38
  -2 -16   0    0.38    0.52
  -2 -16   0   -0.50    0.57
  -3 -16   0    3.10    0.53
  -3 -16   0    3.08    0.78
  -3 -16   0    2.19    0.71
  -4 -16   0    0.21    0.60
  -4 -16   0    0.15    0.72
  -4 -16   0   -0.02    0.41
  -5 -16   0    0.31    0.81
  -5 -16   0    1.69    0.50
  -6 -16   0    2.55    0.82
  -6 -16   0    1.46    0.51
  -7 -16   0    1.24    0.63
  -7 -16   0    1.42    0.78
  -8 -16   0   -0.19    0.61
  -8 -16   0    0.20    0.85
   7 -17   0   -0.37    1.25
   6 -17   0    2.19    1.18
   5 -17   0    0.44    0.93
   4 -17   0   -1.29    0.76
   3 -17   0    0.44    0.76
   2 -17   0    0.29    0.62
   1 -17   0   -0.56    0.42
   0 -17   0    0.37    0.55
   0 -17   0    0.42    0.52
  -1 -17   0    0.35    0.51
  -1 -17   0   -1.07    0.65
  -2 -17   0    0.28    0.63
  -2 -17   0    1.24    0.52
  -2 -17   0    0.18    0.77
  -3 -17   0   -0.44    0.61
  -3 -17   0   -0.02    0.73
  -3 -17   0   -0.13    0.45
  -4 -17   0   -0.59    0.49
  -4 -17   0    0.49    0.74
  -5 -17   0    0.40    0.49
  -5 -17   0    0.25    0.80
  -6 -17   0    0.70    0.89
  -6 -17   0    0.00    0.57
  -7 -17   0    0.62    0.95
  -7 -17   0    0.45    0.61
   6 -18   0    1.65    1.20
   5 -18   0    0.86    1.08
   4 -18   0    0.04    0.85
   3 -18   0    1.65    0.80
   2 -18   0   -0.16    0.73
   1 -18   0    1.43    0.65
   0 -18   0    1.55    0.64
   0 -18   0    0.44    0.57
  -1 -18   0   -0.48    0.53
  -1 -18   0    0.34    0.65
  -2 -18   0    0.07    0.65
  -2 -18   0   -0.27    0.57
  -3 -18   0    1.43    0.81
  -3 -18   0    2.18    0.64
  -4 -18   0    0.69    0.57
  -4 -18   0    0.21    0.81
  -5 -18   0    0.95    0.58
  -6 -18   0   -1.03    0.97
  -6 -18   0   -0.03    0.60
   5 -19   0    0.42    1.06
   4 -19   0    0.51    1.05
   3 -19   0   -0.56    0.86
   2 -19   0    3.09    0.86
   1 -19   0    0.84    0.70
   0 -19   0    0.48    0.70
  -1 -19   0   -0.47    0.65
  -2 -19   0    5.94    0.84
  -2 -19   0    4.57    0.77
  -3 -19   0    0.42    0.66
  -3 -19   0   -0.40    0.73
  -4 -19   0   -1.24    0.87
  -4 -19   0    0.15    0.68
  -5 -19   0    0.66    0.69
  -5 -19   0    0.15    1.01
   4 -20   0   -0.49    1.07
   3 -20   0    0.67    1.01
   2 -20   0    2.21    0.97
   1 -20   0   -0.37    0.83
   0 -20   0    0.43    0.78
  -1 -20   0   -0.75    0.72
  -2 -20   0    2.21    0.80
  -3 -20   0    0.11    0.74
  -4 -20   0   -1.81    1.01
  -4 -20   0    0.24    0.71
   3 -21   0    0.69    1.01
   2 -21   0    0.00    1.00
   1 -21   0   -0.08    0.91
   0 -21   0    0.55    0.78
  -1 -21   0    0.41    0.81
  -2 -21   0    0.42    0.79
  -3 -21   0   -0.29    0.82
   0 -22   0    2.34    0.99
   0 -22  -1    1.81    0.83
  -3 -21  -1    0.57    0.82
  -2 -21  -1    1.00    0.83
  -1 -21  -1    0.08    0.78
   0 -21  -1   -0.19    0.80
   1 -21  -1    2.27    0.94
   2 -21  -1    1.57    1.00
   3 -21  -1    1.43    1.03
  -4 -20  -1    0.74    1.49
  -4 -20  -1    1.46    0.70
  -3 -20  -1   -0.06    0.76
  -2 -20  -1    0.97    0.73
  -1 -20  -1    1.20    0.77
   0 -20  -1    0.07    0.78
   1 -20  -1    1.48    0.90
   2 -20  -1    1.18    0.91
   3 -20  -1    0.22    0.98
   4 -20  -1    2.22    1.14
  -5 -19  -1   -0.29    0.65
  -5 -19  -1    0.96    0.97
  -4 -19  -1   -0.44    0.79
  -4 -19  -1    0.52    0.67
  -3 -19  -1    0.15    0.65
  -3 -19  -1    0.17    0.64
  -2 -19  -1    0.50    0.62
  -2 -19  -1    1.75    0.64
  -1 -19  -1    0.73    0.69
   0 -19  -1    1.84    0.74
   1 -19  -1    0.31    0.68
   2 -19  -1    0.35    0.81
   3 -19  -1   -0.57    0.89
   4 -19  -1   -0.34    0.92
   5 -19  -1    0.33    1.14
  -6 -18  -1    0.35    0.88
  -6 -18  -1    1.11    0.74
  -5 -18  -1   -0.59    0.54
  -4 -18  -1    0.15    0.51
  -4 -18  -1    0.10    0.70
  -3 -18  -1    0.65    0.67
  -3 -18  -1    0.81    0.57
  -2 -18  -1   -0.04    0.68
  -2 -18  -1    0.24    0.57
  -1 -18  -1    0.70    0.57
  -1 -18  -1   -0.64    0.60
   0 -18  -1    2.36    0.65
   0 -18  -1    1.67    0.62
   1 -18  -1    0.18    0.57
   2 -18  -1   -0.37    0.71
   3 -18  -1    0.82    0.83
   4 -18  -1    1.11    0.93
   5 -18  -1    0.02    0.92
   6 -18  -1   -0.60    1.10
  -7 -17  -1   -0.17    0.99
  -7 -17  -1    0.27    0.58
  -6 -17  -1    1.05    0.98
  -6 -17  -1    1.39    0.60
  -5 -17  -1   -0.24    0.49
  -5 -17  -1    0.05    0.75
  -4 -17  -1    1.73    0.51
  -4 -17  -1    0.80    0.67
  -3 -17  -1   -0.39    0.67
  -3 -17  -1    0.87    0.79
  -3 -17  -1    0.45    0.46
  -2 -17  -1    1.56    0.70
  -2 -17  -1    1.21    0.53
  -2 -17  -1   -0.25    0.96
  -1 -17  -1    0.03    0.60
  -1 -17  -1   -0.09    0.45
   0 -17  -1    1.24    0.59
   0 -17  -1    1.27    0.54
   1 -17  -1    0.68    0.45
   2 -17  -1    0.94    0.77
   3 -17  -1    0.15    0.73
   4 -17  -1   -0.02    0.80
   5 -17  -1    0.11    0.84
   6 -17  -1    1.43    1.11
   7 -17  -1    0.27    1.18
  -8 -16  -1    1.89    0.67
  -8 -16  -1    0.90    0.91
  -7 -16  -1   -0.27    0.57
  -7 -16  -1    0.90    0.91
  -6 -16  -1    0.47    0.48
  -6 -16  -1    0.25    0.86
  -5 -16  -1    1.14    0.48
  -5 -16  -1    1.05    0.75
  -4 -16  -1    1.15    0.47
  -4 -16  -1   -0.04    0.62
  -4 -16  -1    0.88    0.68
  -3 -16  -1    3.79    0.58
  -3 -16  -1    3.39    0.75
  -3 -16  -1    4.25    0.80
  -2 -16  -1   -0.18    0.53
  -2 -16  -1   -0.09    0.45
  -2 -16  -1    0.84    0.62
  -1 -16  -1    4.11    0.61
  -1 -16  -1    3.76    0.71
  -1 -16  -1    2.26    0.67
   0 -16  -1    0.78    0.60
   0 -16  -1    0.76    0.50
   1 -16  -1    1.14    0.44
   2 -16  -1   -0.27    0.38
   3 -16  -1    1.94    0.45
   4 -16  -1    1.22    0.76
   5 -16  -1    1.94    0.95
   6 -16  -1    0.72    1.07
   7 -16  -1    1.06    1.17
   8 -16  -1    0.52    1.21
  -8 -15  -1    1.63    0.64
  -8 -15  -1    0.47    0.87
  -7 -15  -1   -0.66    0.50
  -7 -15  -1    0.57    0.74
  -6 -15  -1    0.05    0.45
  -5 -15  -1    0.58    0.40
  -5 -15  -1    0.28    0.50
  -4 -15  -1   -0.61    0.51
  -4 -15  -1    0.56    0.51
  -4 -15  -1    0.31    0.38
  -3 -15  -1    0.70    0.44
  -3 -15  -1    0.31    0.55
  -3 -15  -1   -0.02    0.50
  -2 -15  -1    1.33    0.56
  -2 -15  -1    0.95    0.54
  -2 -15  -1    0.60    0.41
  -1 -15  -1    0.59    0.38
  -1 -15  -1    0.31    0.48
  -1 -15  -1    0.05    0.49
   0 -15  -1   -0.12    0.40
   0 -15  -1   -0.35    0.36
   0 -15  -1    0.20    0.42
   1 -15  -1    1.83    0.45
   2 -15  -1   -0.24    0.31
   3 -15  -1    0.23    0.34
   4 -15  -1    0.45    0.35
   5 -15  -1    0.16    0.73
   6 -15  -1    2.69    0.93
   7 -15  -1    0.11    1.12
   8 -15  -1    0.98    1.32
  -9 -14  -1    1.09    0.82
  -9 -14  -1    1.46    0.70
  -8 -14  -1    1.29    0.85
  -8 -14  -1   -0.12    0.51
  -7 -14  -1    0.21    0.61
  -7 -14  -1    0.63    0.50
  -6 -14  -1    0.53    0.43
  -6 -14  -1    0.57    0.62
  -5 -14  -1    3.20    0.56
  -5 -14  -1    4.94    0.74
  -5 -14  -1    4.73    0.56
  -4 -14  -1   18.35    0.96
  -4 -14  -1   16.38    1.22
  -4 -14  -1   16.75    1.21
  -3 -14  -1    2.90    0.60
  -3 -14  -1    3.10    0.45
  -3 -14  -1    2.39    0.48
  -2 -14  -1    3.83    0.49
  -2 -14  -1    4.06    0.63
  -1 -14  -1    6.50    0.69
  -1 -14  -1    6.24    0.64
  -1 -14  -1    4.56    0.58
   0 -14  -1   12.83    0.80
   0 -14  -1   11.23    0.89
   0 -14  -1   11.35    0.90
   1 -14  -1    2.01    0.45
   1 -14  -1    1.08    0.32
   1 -14  -1    1.61    0.41
   2 -14  -1    6.05    0.71
   3 -14  -1   13.83    0.84
   3 -14  -1   13.34    1.03
   4 -14  -1    3.78    0.47
   5 -14  -1    2.47    0.40
   6 -14  -1    1.69    0.92
   6 -14  -1    1.14    0.35
   7 -14  -1   -0.91    0.93
   8 -14  -1    2.34    1.31
   9 -14  -1    1.07    1.41
  -9 -13  -1    4.15    0.88
  -9 -13  -1    4.87    0.73
  -8 -13  -1   -0.23    0.47
  -8 -13  -1    1.38    0.75
  -7 -13  -1    2.59    0.54
  -7 -13  -1    2.15    0.72
  -6 -13  -1    7.88    0.69
  -6 -13  -1    7.51    0.83
  -5 -13  -1    1.01    0.37
  -5 -13  -1    1.11    0.56
  -5 -13  -1    0.30    0.41
  -4 -13  -1    1.60    0.37
  -4 -13  -1    2.33    0.57
  -4 -13  -1    1.31    0.45
  -3 -13  -1    0.92    0.45
  -3 -13  -1    0.46    0.30
  -3 -13  -1    0.17    0.38
  -2 -13  -1   13.17    0.91
  -2 -13  -1   10.23    0.86
  -2 -13  -1   10.96    0.69
  -1 -13  -1    0.26    0.27
  -1 -13  -1    0.61    0.37
  -1 -13  -1    0.22    0.28
   0 -13  -1    1.49    0.39
   0 -13  -1    2.16    0.38
   0 -13  -1    2.05    0.41
   1 -13  -1    0.48    0.34
   1 -13  -1    0.66    0.31
   1 -13  -1    0.35    0.35
   2 -13  -1   12.49    0.80
   2 -13  -1   13.85    0.87
   2 -13  -1   11.50    0.76
   3 -13  -1    1.11    0.46
   3 -13  -1    0.44    0.27
   4 -13  -1    2.29    0.37
   4 -13  -1    1.19    0.55
   5 -13  -1    2.42    0.38
   6 -13  -1    1.80    0.36
   7 -13  -1    1.09    1.01
   8 -13  -1   -0.17    1.03
   9 -13  -1    0.55    1.22
  -9 -12  -1   -0.14    0.60
  -9 -12  -1    0.13    0.73
  -8 -12  -1    1.58    0.57
  -8 -12  -1    1.83    0.61
  -7 -12  -1    1.23    0.47
  -6 -12  -1    3.75    0.64
  -6 -12  -1    3.06    0.63
  -6 -12  -1    3.43    0.48
  -5 -12  -1    1.67    0.38
  -5 -12  -1    1.37    0.50
  -5 -12  -1    2.00    0.50
  -4 -12  -1   32.44    1.33
  -4 -12  -1   30.64    1.54
  -4 -12  -1   31.93    1.56
  -3 -12  -1    1.09    0.43
  -3 -12  -1    0.68    0.26
  -3 -12  -1    1.30    0.42
   3  12   1    0.42    0.36
  -2 -12  -1   12.00    0.81
  -2 -12  -1   11.76    0.66
  -2 -12  -1   11.45    0.82
   2  12   1    9.86    0.68
  -1 -12  -1    0.19    0.32
  -1 -12  -1    0.10    0.30
  -1 -12  -1    0.23    0.24
   1  12   1    0.12    0.23
   1  12   1   -0.16    0.33
   0 -12  -1    0.23    0.22
   0 -12  -1    0.31    0.20
   0 -12  -1    0.71    0.29
   0  12   1    0.40    0.22
   1 -12  -1    0.82    0.30
   1 -12  -1    0.77    0.30
   1 -12  -1    1.09    0.32
  -1  12   1    0.79    0.24
   2 -12  -1    5.30    0.56
   2 -12  -1    5.11    0.51
   2 -12  -1    6.53    0.67
  -2  12   1    5.62    0.46
   3 -12  -1    4.04    0.48
   3 -12  -1    4.10    0.52
   3 -12  -1    4.32    0.60
   4 -12  -1   10.90    0.98
   4 -12  -1    8.21    0.62
   5 -12  -1    4.06    0.50
   5 -12  -1    6.00    0.83
   6 -12  -1    1.35    1.10
   6 -12  -1    2.02    0.31
   7 -12  -1   -0.24    0.78
   8 -12  -1    7.00    1.27
   9 -12  -1   -0.08    1.10
  -9  12   1   -1.79    1.10
 -10 -11  -1   -0.18    0.67
 -10 -11  -1    0.67    0.64
  -9 -11  -1    0.32    0.66
  -9 -11  -1    0.30    0.58
  -8 -11  -1    1.39    0.62
  -8 -11  -1   -0.18    0.49
  -7 -11  -1    0.00    0.41
  -6 -11  -1    1.77    0.41
  -6 -11  -1    1.59    0.50
  -6 -11  -1    1.96    0.55
  -5 -11  -1   20.17    1.16
  -5 -11  -1   18.51    1.13
  -5 -11  -1   19.09    0.96
  -4 -11  -1    0.40    0.23
  -4 -11  -1    0.31    0.37
  -4 -11  -1    0.29    0.37
   4  11   1    0.30    0.37
  -3 -11  -1    2.33    0.41
  -3 -11  -1    1.70    0.38
  -3 -11  -1    1.92    0.30
   3  11   1    1.14    0.36
   3  11   1    2.25    0.47
  -2 -11  -1   12.06    0.76
  -2 -11  -1   11.78    0.63
  -2 -11  -1   11.57    0.79
   2  11   1   11.92    0.64
   2  11   1   10.86    0.79
  -1 -11  -1    2.57    0.42
  -1 -11  -1    1.94    0.37
  -1 -11  -1    2.76    0.34
   1  11   1    2.62    0.32
   1  11   1    2.54    0.42
   0 -11  -1   13.85    0.78
   0 -11  -1   14.85    0.74
   0 -11  -1   13.00    0.78
   0  11   1   14.83    0.83
   0  11   1   15.03    0.69
   1 -11  -1    1.40    0.33
   1 -11  -1    1.42    0.28
   1 -11  -1    1.54    0.29
  -1  11   1    1.88    0.27
   2 -11  -1   15.75    0.89
   2 -11  -1   16.24    0.81
   2 -11  -1   15.75    0.81
  -2  11   1   15.79    0.76
   3 -11  -1    8.36    0.58
   3 -11  -1    7.58    0.73
   3 -11  -1    7.74    0.54
  -3  11   1    8.74    0.56
   4 -11  -1    1.22    0.28
   4 -11  -1    1.10    0.45
   5 -11  -1   31.98    1.31
   5 -11  -1   35.43    1.74
   6 -11  -1    3.96    0.82
   6 -11  -1    3.12    0.38
   8 -11  -1    1.78    0.96
   9 -11  -1   -0.43    1.09
  -9  11   1    1.99    1.03
 -10  11   1    1.42    1.25
 -10 -10  -1    0.16    0.67
 -10 -10  -1    0.37    0.67
  -9 -10  -1   -0.23    0.54
  -9 -10  -1   -0.75    0.51
  -8 -10  -1    4.32    0.64
  -8 -10  -1    4.15    0.63
  -7 -10  -1    8.85    0.75
  -7 -10  -1    8.13    0.87
  -7 -10  -1    8.77    0.93
  -6 -10  -1   15.45    1.02
  -6 -10  -1   16.12    0.89
  -6 -10  -1   14.44    1.02
  -5 -10  -1   37.67    1.52
  -5 -10  -1   39.84    1.68
  -5 -10  -1   38.31    1.67
   5  10   1   35.43    1.65
  -4 -10  -1    5.72    0.63
  -4 -10  -1    5.22    0.45
  -4 -10  -1    5.21    0.63
   4  10   1    5.66    0.56
  -3 -10  -1    8.84    0.67
  -3 -10  -1    8.70    0.51
  -3 -10  -1    8.78    0.66
   3  10   1    7.95    0.77
   3  10   1    9.81    0.59
  -2 -10  -1    4.20    0.38
  -2 -10  -1    4.56    0.50
   2  10   1    4.55    0.54
   2  10   1    5.34    0.41
  -1 -10  -1    8.07    0.62
  -1 -10  -1    8.11    0.49
  -1 -10  -1    8.25    0.58
   1  10   1    7.74    0.60
   1  10   1    7.57    0.48
   0 -10  -1   29.33    1.27
   0 -10  -1   30.24    1.29
   0 -10  -1   30.13    1.23
   0  10   1   32.17    1.20
   0  10   1   31.86    1.31
   1 -10  -1   16.63    0.81
   1 -10  -1   16.74    0.80
   1 -10  -1   15.83    0.78
  -1  10   1   15.54    0.82
  -1  10   1   15.76    0.72
   2 -10  -1    3.31    0.42
   2 -10  -1    3.65    0.40
   2 -10  -1    3.15    0.38
  -2  10   1    3.41    0.37
   3 -10  -1    2.65    0.32
   3 -10  -1    2.40    0.31
   3 -10  -1    2.69    0.45
  -3  10   1    3.48    0.41
   4 -10  -1    8.92    0.55
   4 -10  -1    9.43    0.54
   4 -10  -1    9.32    0.83
  -4  10   1    8.45    0.61
   5 -10  -1   34.60    1.31
   5 -10  -1   34.49    1.67
   6 -10  -1    7.13    0.91
   7 -10  -1    2.63    1.01
   8 -10  -1    6.09    1.16
  -9  10   1    2.02    0.95
 -10  10   1    0.05    1.05
 -10  -9  -1    0.72    0.64
 -10  -9  -1   -0.60    0.60
  -9  -9  -1    1.98    0.56
  -9  -9  -1    2.77    0.63
  -8  -9  -1    1.28    0.51
  -8  -9  -1    1.83    0.51
  -7  -9  -1    1.96    0.46
  -7  -9  -1    0.57    0.39
  -7  -9  -1    1.80    0.59
  -6  -9  -1    1.66    0.39
  -6  -9  -1    2.28    0.47
  -6  -9  -1    2.34    0.47
  -5  -9  -1   -0.34    0.29
  -5  -9  -1   -0.02    0.22
  -5  -9  -1    0.00    0.29
   5   9   1    0.14    0.36
  -4  -9  -1    7.91    0.65
  -4  -9  -1    8.39    0.65
  -4  -9  -1    8.70    0.54
   4   9   1    7.91    0.59
   4   9   1    9.17    0.65
  -3  -9  -1    1.69    0.31
  -3  -9  -1    2.44    0.37
  -3  -9  -1    2.16    0.27
   3   9   1    2.10    0.32
   3   9   1    1.87    0.32
  -2  -9  -1   11.68    0.58
  -2  -9  -1   13.56    0.70
   2   9   1   11.83    0.72
   2   9   1   10.98    0.61
  -1  -9  -1   14.85    0.79
  -1  -9  -1   15.77    0.71
   1   9   1   15.79    0.80
   1   9   1   17.07    0.72
   0  -9  -1    3.05    0.35
   0  -9  -1    2.74    0.30
   0  -9  -1    2.79    0.35
   0   9   1    2.49    0.31
   0   9   1    3.35    0.29
   1  -9  -1    9.06    0.55
   1  -9  -1    9.47    0.54
   1  -9  -1    9.13    0.53
  -1   9   1    8.41    0.47
  -1   9   1    9.20    0.56
   2  -9  -1   31.55    1.25
   2  -9  -1   31.56    1.24
   2  -9  -1   30.58    1.31
  -2   9   1   31.24    1.22
  -2   9   1   31.78    1.27
   3  -9  -1    6.86    0.45
   3  -9  -1    7.99    0.64
   3  -9  -1    7.58    0.45
  -3   9   1    6.37    0.47
   4  -9  -1    2.09    0.26
   4  -9  -1    2.15    0.44
   4  -9  -1    1.89    0.26
  -4   9   1    1.96    0.34
   5  -9  -1    0.08    0.16
   5  -9  -1    0.18    0.17
   5  -9  -1    0.09    0.47
  -5   9   1    0.07    0.32
   6  -9  -1    7.14    0.86
   7  -9  -1    0.17    0.66
  -8   9   1    3.24    0.86
  -9   9   1    2.29    0.95
 -10   9   1    0.29    1.01
 -10  -8  -1   -0.06    0.54
 -10  -8  -1    0.25    0.62
  -9  -8  -1    0.22    0.51
  -9  -8  -1   -0.11    0.47
  -8  -8  -1    0.45    0.57
  -8  -8  -1    0.30    0.42
  -8  -8  -1   -0.06    0.39
  -7  -8  -1    1.40    0.39
  -7  -8  -1    1.84    0.42
  -7  -8  -1    1.35    0.41
  -6  -8  -1    4.98    0.57
  -6  -8  -1    4.11    0.48
  -6  -8  -1    4.12    0.49
   6   8   1    4.15    0.61
  -5  -8  -1    1.58    0.34
  -5  -8  -1    2.24    0.37
  -5  -8  -1    2.16    0.32
   5   8   1    2.17    0.41
  -4  -8  -1    2.29    0.36
  -4  -8  -1    1.70    0.27
  -4  -8  -1    2.34    0.36
   4   8   1    2.18    0.36
   4   8   1    2.06    0.33
  -3  -8  -1    1.43    0.29
  -3  -8  -1    0.92    0.20
  -3  -8  -1    0.92    0.22
   3   8   1    0.93    0.27
   3   8   1    1.47    0.28
  -2  -8  -1    1.50    0.26
  -2  -8  -1    1.26    0.22
  -2  -8  -1    1.51    0.21
   2   8   1    1.63    0.26
   2   8   1    1.47    0.28
  -1  -8  -1    0.26    0.20
  -1  -8  -1    0.13    0.14
  -1  -8  -1    0.38    0.15
   1   8   1    0.23    0.18
   1   8   1   -0.08    0.12
   0  -8  -1   14.56    0.65
   0  -8  -1   13.81    0.69
   0  -8  -1   14.39    0.69
   0   8   1   13.58    0.71
   0   8   1   14.65    0.62
   1  -8  -1    0.09    0.16
   1  -8  -1   -0.04    0.13
   1  -8  -1    0.25    0.13
  -1   8   1    0.13    0.14
  -1   8   1    0.36    0.17
   2  -8  -1    0.78    0.17
   2  -8  -1    1.29    0.20
   2  -8  -1    1.29    0.27
  -2   8   1    0.81    0.19
  -2   8   1    0.90    0.21
   3  -8  -1    1.64    0.33
   3  -8  -1    2.29    0.27
   3  -8  -1    1.88    0.24
  -3   8   1    1.63    0.26
   4  -8  -1    2.98    0.45
   4  -8  -1    3.17    0.30
   4  -8  -1    3.04    0.41
  -4   8   1    2.59    0.36
   5  -8  -1    1.41    0.17
   5  -8  -1    0.98    0.15
   5  -8  -1    0.86    0.46
  -5   8   1    1.09    0.36
   6  -8  -1    1.56    0.53
   7  -8  -1   -0.19    0.64
  -9   8   1    0.56    0.81
 -10   8   1   -1.01    0.86
 -11  -7  -1   -0.83    0.47
 -11  -7  -1   -0.23    0.74
 -10  -7  -1    0.52    0.64
 -10  -7  -1    0.11    0.55
  -9  -7  -1    0.41    0.44
  -9  -7  -1    0.62    0.46
  -9  -7  -1   -0.34    0.52
  -8  -7  -1    4.20    0.58
  -8  -7  -1    3.72    0.66
  -7  -7  -1    2.03    0.40
  -7  -7  -1    1.91    0.43
  -7  -7  -1    2.10    0.41
  -6  -7  -1   22.11    1.07
  -6  -7  -1   21.77    1.04
  -6  -7  -1   22.89    1.09
   6   7   1   21.08    1.13
  -5  -7  -1   10.50    0.68
  -5  -7  -1    9.82    0.68
  -5  -7  -1   10.95    0.63
   5   7   1   12.47    0.76
  -4  -7  -1   20.98    0.98
  -4  -7  -1   21.80    0.92
   4   7   1   20.58    0.97
   4   7   1   22.58    1.01
  -3  -7  -1   30.21    1.22
  -3  -7  -1   28.77    1.14
   3   7   1   29.47    1.19
   3   7   1   30.32    1.22
  -2  -7  -1   43.55    1.61
  -2  -7  -1   39.54    1.51
   2   7   1   42.49    1.60
   2   7   1   43.01    1.55
  -1  -7  -1    1.63    0.24
  -1  -7  -1    1.49    0.19
  -1  -7  -1    1.08    0.17
   1   7   1    1.42    0.21
   1   7   1    1.28    0.18
   0  -7  -1    4.40    0.29
   0  -7  -1    4.63    0.33
   0   7   1    4.11    0.28
   0   7   1    4.80    0.36
   1  -7  -1    6.50    0.40
   1  -7  -1    5.55    0.37
  -1   7   1    6.60    0.40
  -1   7   1    6.65    0.35
   2  -7  -1   93.81    3.41
   2  -7  -1   98.63    3.35
   2  -7  -1   98.85    3.35
  -2   7   1   97.25    3.35
  -2   7   1   99.91    3.36
   3  -7  -1   27.19    1.24
   3  -7  -1   29.94    1.09
   3  -7  -1   29.81    1.10
  -3   7   1   29.04    1.16
   4  -7  -1    6.71    0.36
   4  -7  -1    7.18    0.64
   4  -7  -1    5.99    0.43
  -4   7   1    7.17    0.53
   5  -7  -1    4.43    0.59
  -5   7   1    4.72    0.53
   6  -7  -1   33.31    1.59
  -6   7   1   27.08    1.37
   7  -7  -1    4.78    0.82
  -8   7   1    3.62    0.73
  -9   7   1    1.71    0.81
 -10   7   1    0.92    0.89
 -11   7   1   -0.78    1.10
 -11  -6  -1    0.50    0.55
 -11  -6  -1   -1.01    0.72
 -10  -6  -1    0.21    0.62
 -10  -6  -1    0.58    0.49
  -9  -6  -1    2.74    0.60
  -9  -6  -1    2.53    0.51
  -8  -6  -1    0.23    0.44
  -8  -6  -1   -0.03    0.37
  -7  -6  -1    1.89    0.39
  -7  -6  -1    1.71    0.38
  -7  -6  -1    1.98    0.42
   7   6   1    1.92    0.92
  -6  -6  -1    3.25    0.41
  -6  -6  -1    3.07    0.39
  -6  -6  -1    3.42    0.41
   6   6   1    4.26    0.57
  -5  -6  -1   27.31    1.16
  -5  -6  -1   27.08    1.14
   5   6   1   27.81    1.25
  -4  -6  -1  148.73    5.19
  -4  -6  -1  156.67    5.24
   4   6   1  153.41    5.27
  -3  -6  -1   41.62    1.62
  -3  -6  -1   43.56    1.58
   3   6   1   43.88    1.63
   3   6   1   43.83    1.63
  -2  -6  -1    0.91    0.15
  -2  -6  -1    1.14    0.21
   2   6   1    0.87    0.16
   2   6   1    1.12    0.18
  -1  -6  -1   49.61    1.79
  -1  -6  -1   46.37    1.72
   1   6   1   51.10    1.73
   1   6   1   50.10    1.79
   0  -6  -1    0.12    0.10
   0  -6  -1   -0.03    0.10
   0  -6  -1   -0.11    0.11
   0   6   1    0.05    0.08
   0   6   1   -0.08    0.14
   1  -6  -1   46.01    1.66
   1  -6  -1   46.38    1.66
  -1   6   1   46.32    1.63
  -1   6   1   46.02    1.65
   2  -6  -1    4.76    0.29
   2  -6  -1    4.19    0.36
   2  -6  -1    5.18    0.30
  -2   6   1    4.93    0.32
  -2   6   1    4.99    0.32
   3  -6  -1    9.85    0.45
   3  -6  -1   11.35    0.62
   3  -6  -1   10.90    0.47
  -3   6   1   10.50    0.55
   4  -6  -1   76.96    2.66
   4  -6  -1   79.76    2.67
   4  -6  -1   82.79    2.94
  -4   6   1   77.89    2.84
   5  -6  -1   15.50    0.92
  -5   6   1   15.15    0.83
   6  -6  -1    2.31    0.57
  -6   6   1    2.07    0.42
  -7   6   1    1.04    0.51
  -8   6   1    0.37    0.55
  -9   6   1    0.73    0.75
 -10   6   1    0.21    0.82
 -11   6   1    0.36    1.07
 -11  -5  -1    0.34    0.49
 -11  -5  -1    0.33    0.75
 -10  -5  -1    2.26    0.53
 -10  -5  -1    2.56    0.49
 -10  -5  -1    2.19    0.68
  -9  -5  -1    1.37    0.57
  -9  -5  -1    2.79    1.01
  -9  -5  -1    1.58    0.42
  -8  -5  -1    0.79    0.45
  -8  -5  -1    0.66    0.37
  -7  -5  -1   -0.40    0.32
  -7  -5  -1    0.30    0.36
  -7  -5  -1    0.32    0.28
   7   5   1   -0.14    0.45
  -6  -5  -1    2.44    0.41
  -6  -5  -1    2.10    0.31
   6   5   1    2.63    0.46
  -5  -5  -1    0.19    0.22
  -5  -5  -1   -0.04    0.23
   5   5   1    0.16    0.28
  -4  -5  -1   10.38    0.56
  -4  -5  -1   11.18    0.58
   4   5   1   10.90    0.62
   4   5   1   11.02    0.57
  -3  -5  -1   16.13    0.71
  -3  -5  -1   14.99    0.67
   3   5   1   15.30    0.70
   3   5   1   16.97    0.73
  -2  -5  -1    8.31    0.40
  -2  -5  -1    9.47    0.46
   2   5   1    7.69    0.42
   2   5   1    8.99    0.45
  -1  -5  -1   87.76    3.07
   1   5   1   94.13    3.08
   0  -5  -1    4.14    0.27
   0  -5  -1    5.54    0.38
   0   5   1    4.28    0.28
   0   5   1    4.60    0.24
   1  -5  -1   27.85    1.06
   1  -5  -1   29.75    1.05
  -1   5   1   27.70    1.03
  -1   5   1   28.00    1.05
   2  -5  -1   33.81    1.35
   2  -5  -1   37.06    1.28
  -2   5   1   36.81    1.29
  -2   5   1   35.99    1.32
   3  -5  -1   36.38    1.29
   3  -5  -1   36.70    1.45
   3  -5  -1   38.31    1.29
  -3   5   1   36.65    1.40
   4  -5  -1    8.81    0.64
  -4   5   1    8.71    0.55
   5  -5  -1    0.28    0.35
  -5   5   1    0.04    0.27
   6  -5  -1    7.15    0.77
  -6   5   1    5.95    0.67
  -6   5   1    7.67    0.66
  -7   5   1   -0.18    0.38
  -7   5   1    0.15    0.44
  -8   5   1    1.86    0.63
 -10   5   1    0.49    0.81
 -11   5   1    1.39    1.00
 -11  -4  -1    0.14    0.74
 -11  -4  -1    0.10    0.47
 -10  -4  -1    1.87    0.48
 -10  -4  -1    0.74    0.65
 -10  -4  -1    1.22    0.45
  -9  -4  -1    2.08    0.41
  -9  -4  -1    1.67    0.42
  -9  -4  -1    2.39    0.61
  -8  -4  -1    0.55    0.42
  -8  -4  -1    0.84    0.32
  -7  -4  -1    0.63    0.26
  -7  -4  -1    0.39    0.36
  -7  -4  -1    0.29    0.27
   7   4   1    0.52    0.48
  -6  -4  -1    1.70    0.28
  -6  -4  -1    1.71    0.36
   6   4   1    0.78    0.38
  -5  -4  -1    0.64    0.21
  -5  -4  -1    0.68    0.26
   5   4   1    0.51    0.30
  -4  -4  -1  289.77    9.59
  -4  -4  -1  276.35    9.60
   4   4   1  300.71    9.59
   4   4   1  284.79    9.65
  -3  -4  -1    0.43    0.15
  -3  -4  -1    0.11    0.13
   3   4   1    0.25    0.15
   3   4   1   -0.12    0.08
  -2  -4  -1   54.85    2.04
   2   4   1   57.76    2.04
   2   4   1   62.78    2.06
  -1  -4  -1   94.54    3.11
  -1  -4  -1   87.75    3.05
   1   4   1   93.70    3.10
   1   4   1   88.78    3.07
   0  -4  -1   39.28    1.37
   0   4   1   40.03    1.36
   0   4   1   39.38    1.40
   1  -4  -1  170.17    5.62
   1  -4  -1  156.16    5.59
   1  -4  -1  173.30    5.60
  -1   4   1  170.08    5.60
  -1   4   1  172.66    5.60
   2  -4  -1   62.89    2.35
   2  -4  -1   61.24    2.06
   2  -4  -1   58.77    2.06
  -2   4   1   61.72    2.07
  -2   4   1   60.50    2.12
   3  -4  -1    1.31    0.26
   3  -4  -1    1.21    0.11
   3  -4  -1    1.45    0.12
  -3   4   1    1.50    0.23
   4  -4  -1  276.75    9.35
  -4   4   1  278.29    9.30
   5  -4  -1    0.14    0.32
  -5   4   1    0.43    0.27
  -6   4   1    2.24    0.43
  -6   4   1    1.11    0.37
  -7   4   1    1.20    0.51
  -7   4   1    1.88    0.49
  -8   4   1    0.29    0.49
  -9   4   1    1.53    0.70
 -10   4   1    2.47    0.83
 -11   4   1   -0.09    0.92
 -11  -3  -1    0.52    0.45
 -11  -3  -1   -0.08    0.43
 -11  -3  -1    0.26    0.74
 -10  -3  -1    1.90    0.43
 -10  -3  -1    2.64    0.70
 -10  -3  -1    2.24    0.48
  -9  -3  -1    0.46    0.33
  -9  -3  -1    0.29    0.31
  -9  -3  -1    0.65    0.54
  -8  -3  -1    1.06    0.33
  -8  -3  -1    1.15    0.46
  -7  -3  -1    1.83    0.44
  -7  -3  -1    2.34    0.33
   7   3   1    1.36    0.47
  -6  -3  -1   10.42    0.67
   6   3   1    8.30    0.71
  -5  -3  -1   81.99    2.83
  -5  -3  -1   80.85    2.91
   5   3   1   81.13    2.95
  -4  -3  -1    4.75    0.32
  -4  -3  -1    4.75    0.38
   4   3   1    4.52    0.41
   4   3   1    4.75    0.32
  -3  -3  -1    5.57    0.36
  -3  -3  -1    6.13    0.34
   3   3   1    5.84    0.32
  -2  -3  -1  694.42   22.81
  -1  -3  -1   15.55    0.60
  -1  -3  -1   15.23    0.57
   1   3   1   15.22    0.58
   1   3   1   15.03    0.59
   0  -3  -1    7.11    0.32
   0  -3  -1    7.36    0.29
   0   3   1    7.11    0.31
   0   3   1    7.28    0.29
   1  -3  -1    3.20    0.18
   1  -3  -1    3.53    0.18
   1  -3  -1    3.25    0.20
  -1   3   1    3.11    0.18
  -1   3   1    3.39    0.20
   3  -3  -1    1.36    0.23
  -3   3   1    1.47    0.26
  -3   3   1    1.38    0.11
   4  -3  -1    1.33    0.29
  -4   3   1    1.35    0.26
  -5   3   1   81.46    2.95
  -5   3   1   80.06    2.93
  -6   3   1    5.04    0.61
  -6   3   1    6.04    0.61
  -7   3   1    0.87    0.47
  -7   3   1    0.70    0.44
  -8   3   1    1.22    0.51
  -9   3   1    0.95    0.64
 -10   3   1    2.46    0.80
 -11   3   1    1.45    0.89
 -11  -2  -1    1.24    0.41
 -11  -2  -1    0.58    0.42
 -11  -2  -1    0.85    0.81
 -10  -2  -1    1.19    0.38
 -10  -2  -1    0.67    0.34
 -10  -2  -1   -0.56    0.61
  -9  -2  -1    3.18    0.63
  -9  -2  -1    3.07    0.38
  -9  -2  -1    3.07    0.42
  -8  -2  -1    6.14    0.53
  -8  -2  -1    5.87    0.50
  -8  -2  -1    6.20    0.77
  -7  -2  -1   15.42    0.75
  -7  -2  -1   17.05    0.96
   7   2   1   16.24    1.00
  -6  -2  -1    2.37    0.28
  -6  -2  -1    2.39    0.38
   6   2   1    2.02    0.43
  -5  -2  -1    6.12    0.38
  -5  -2  -1    5.18    0.49
   5   2   1    4.74    0.52
  -4  -2  -1    1.00    0.23
  -4  -2  -1    0.95    0.16
   4   2   1    1.02    0.24
   4   2   1    0.92    0.15
  -3  -2  -1   40.50    1.40
  -3  -2  -1   39.70    1.46
   3   2   1   39.21    1.39
   3   2   1   38.78    1.46
  -2  -2  -1  190.36    6.05
  -2  -2  -1  181.10    6.07
   2   2   1  168.58    6.04
   2   2   1  189.81    6.08
  -1  -2  -1   50.78    1.74
  -1  -2  -1   51.93    1.74
   1   2   1   50.69    1.74
   0  -2  -1    3.33    0.14
   0   2   1    2.88    0.16
   0   2   1    3.23    0.14
   1  -2  -1   65.89    2.14
   1  -2  -1   62.56    2.18
   1  -2  -1   65.18    2.15
  -1   2   1   63.65    2.17
  -1   2   1   65.15    2.15
   2  -2  -1  197.67    6.93
  -2   2   1  213.19    6.83
  -2   2   1  213.73    6.92
  -3   2   1   12.70    0.59
  -4   2   1    4.69    0.39
  -4   2   1    4.25    0.39
  -5   2   1    8.06    0.57
  -5   2   1    7.26    0.57
  -6   2   1   10.74    0.73
  -6   2   1   10.32    0.75
  -7   2   1    9.52    0.84
  -7   2   1   10.34    0.80
  -8   2   1    5.26    0.71
  -9   2   1    1.88    0.62
 -10   2   1    0.54    0.71
 -11   2   1   -0.22    0.81
 -11  -1  -1   -0.07    0.83
 -11  -1  -1    0.57    0.34
 -11  -1  -1    0.21    0.34
 -10  -1  -1    0.57    0.66
 -10  -1  -1    0.17    0.30
 -10  -1  -1    0.17    0.30
  -9  -1  -1    0.13    0.27
  -9  -1  -1    0.28    0.53
  -9  -1  -1   -0.31    0.24
  -8  -1  -1   -0.05    0.41
  -8  -1  -1    0.22    0.24
  -8  -1  -1   -0.25    0.19
  -7  -1  -1    1.99    0.27
  -7  -1  -1    1.43    0.51
  -7  -1  -1    1.69    0.43
  -6  -1  -1   15.17    0.94
  -6  -1  -1   14.39    0.81
  -6  -1  -1   15.08    0.66
   6   1   1   13.85    0.86
  -5  -1  -1   70.79    2.48
  -5  -1  -1   71.36    2.62
   5   1   1   73.50    2.64
  -4  -1  -1    0.61    0.21
  -4  -1  -1    0.76    0.13
   4   1   1    0.82    0.12
   4   1   1    0.77    0.24
  -3  -1  -1    7.69    0.34
   3   1   1    7.36    0.43
   3   1   1    7.97    0.33
  -1  -1  -1   10.21    0.39
  -1  -1  -1    8.86    0.37
   1   1   1   11.10    0.40
   0  -1  -1    0.00    0.01
   0  -1  -1    0.01    0.01
   0   1   1    0.01    0.01
   0   1   1   -0.01    0.03
   1  -1  -1   30.25    0.98
  -1   1   1   26.16    0.97
   2  -1  -1  722.01   23.72
  -3   1   1    4.73    0.34
  -3   1   1    5.20    0.35
  -4   1   1    1.81    0.25
  -4   1   1    1.98    0.13
  -4   1   1    1.31    0.25
  -5   1   1   64.01    2.13
  -5   1   1   62.91    2.37
  -5   1   1   63.61    2.35
  -6   1   1   14.51    0.84
  -6   1   1   14.49    0.57
  -6   1   1   13.79    0.85
  -6   1   1   14.64    0.55
  -7   1   1    4.41    0.28
  -7   1   1    4.33    0.29
  -7   1   1    4.44    0.56
  -7   1   1    4.41    0.61
  -8   1   1   -0.36    0.41
  -9   1   1   -0.07    0.52
 -10   1   1    1.34    0.70
 -11   1   1   -0.52    0.80
 -11   0  -1   -0.24    0.87
 -10   0  -1   -1.02    0.68
 -10   0  -1    0.32    0.26
 -10   0  -1    0.19    0.25
  -9   0  -1    0.15    0.25
  -9   0  -1    0.02    0.21
  -9   0  -1   -0.26    0.54
  -8   0  -1    0.06    0.21
  -8   0  -1    0.08    0.18
  -8   0  -1   -0.17    0.41
  -7   0  -1    0.34    0.38
  -7   0  -1    0.09    0.19
  -7   0  -1    0.04    0.44
  -6   0  -1    0.09    0.15
  -6   0  -1   -0.05    0.34
  -6   0  -1   -0.09    0.29
  -5   0  -1    0.15    0.12
  -5   0  -1    0.02    0.23
  -5   0  -1    0.07    0.29
  -4   0  -1    0.16    0.23
  -4   0  -1    0.26    0.18
  -4   0  -1    0.07    0.08
   4   0   1   -0.06    0.17
  -3   0  -1    0.15    0.06
   3   0   1    0.13    0.06
   3   0   1   -0.13    0.13
  -2   0  -1    0.01    0.10
  -2   0  -1    0.02    0.04
   2   0   1   -0.07    0.09
   2   0   1   -0.02    0.04
  -1   0  -1    0.01    0.04
  -1   0  -1    0.02    0.02
   1   0   1   -0.06    0.04
   1   0   1    0.02    0.02
   0   0  -1    0.00    0.01
   0   0   1    0.00    0.01
   1   0  -1   -0.03    0.03
  -1   0   1    0.00    0.03
  -1   0   1    0.05    0.02
   2   0  -1   -0.14    0.07
  -2   0   1   -0.02    0.04
  -2   0   1   -0.04    0.08
   3   0  -1    0.02    0.12
  -3   0   1   -0.14    0.12
  -3   0   1    0.09    0.05
  -3   0   1   -0.07    0.14
  -4   0   1    0.30    0.18
  -4   0   1    0.06    0.18
  -5   0   1   -0.37    0.23
  -5   0   1   -0.03    0.10
  -5   0   1    0.11    0.23
  -6   0   1   -0.14    0.12
  -6   0   1    0.00    0.11
  -6   0   1    0.26    0.33
  -6   0   1   -0.05    0.26
  -7   0   1    0.06    0.15
  -7   0   1   -0.10    0.32
  -7   0   1   -0.37    0.40
  -7   0   1    0.02    0.13
  -8   0   1   -0.10    0.17
  -8   0   1   -0.06    0.19
  -8   0   1   -0.69    0.62
  -8   0   1    0.00    0.43
  -9   0   1   -0.24    0.20
  -9   0   1   -0.15    0.21
  -9   0   1    0.07    0.54
 -10   0   1   -0.12    0.67
 -11   0   1    0.33    0.78
 -11   1  -1    1.28    0.86
 -10   1  -1    1.01    0.71
  -9   1  -1   -0.04    0.19
  -9   1  -1    0.49    0.57
  -8   1  -1   -0.08    0.18
  -8   1  -1   -0.06    0.15
  -8   1  -1    0.17    0.45
  -7   1  -1    1.50    0.21
  -7   1  -1    1.88    0.52
  -7   1  -1    1.80    0.46
  -6   1  -1   14.84    0.61
  -6   1  -1   14.11    0.89
  -6   1  -1   14.76    0.87
  -5   1  -1   71.15    2.65
  -5   1  -1   70.66    2.61
  -5   1  -1   71.17    2.41
  -4   1  -1    0.41    0.19
  -4   1  -1    0.90    0.26
  -4   1  -1    0.84    0.12
  -3   1  -1    7.49    0.29
  -3   1  -1    6.63    0.42
  -3   1  -1    6.59    0.44
   2  -1   1  804.81   26.45
  -1   1  -1   11.18    0.40
   1  -1   1   11.77    0.45
   1  -1   1   11.44    0.40
   0   1  -1    0.02    0.02
   0   1  -1    0.00    0.02
   0  -1   1   -0.02    0.02
   0  -1   1    0.00    0.02
   1   1  -1   32.04    1.10
  -1  -1   1   31.31    1.10
  -1  -1   1   33.40    1.09
   3   1  -1    4.41    0.32
  -3  -1   1    4.90    0.33
  -3  -1   1    5.90    0.26
   4   1  -1    1.83    0.26
  -4  -1   1    1.79    0.25
  -4  -1   1    1.83    0.18
   5   1  -1   64.53    2.35
  -5  -1   1   64.79    2.19
  -5  -1   1   61.50    2.32
  -6  -1   1   15.24    0.63
  -6  -1   1   14.18    0.64
  -6  -1   1   14.60    0.89
  -6  -1   1   15.64    0.83
  -7  -1   1    4.67    0.54
  -7  -1   1    4.30    0.63
  -7  -1   1    4.04    0.37
  -7  -1   1    4.74    0.35
  -8  -1   1   -0.06    0.39
  -8  -1   1   -0.06    0.21
  -8  -1   1    0.26    0.65
  -8  -1   1    0.19    0.22
  -9  -1   1    0.31    0.25
  -9  -1   1    0.53    0.51
  -9  -1   1    0.40    0.28
 -10  -1   1    1.20    0.32
 -10  -1   1    1.77    0.32
 -10  -1   1    0.95    0.68
 -11  -1   1    1.03    0.78
 -11   2  -1   -0.83    0.85
 -10   2  -1   -0.47    0.72
  -9   2  -1    2.86    0.71
  -8   2  -1    7.12    0.88
  -7   2  -1   15.63    1.05
  -7   2  -1   15.65    0.95
  -6   2  -1    2.37    0.44
  -6   2  -1    2.81    0.24
  -6   2  -1    3.28    0.50
  -5   2  -1    5.42    0.28
  -5   2  -1    4.72    0.52
  -5   2  -1    5.84    0.54
  -4   2  -1    0.67    0.24
  -4   2  -1    1.17    0.14
  -4   2  -1    1.13    0.26
  -3   2  -1   36.26    1.45
  -3   2  -1   38.79    1.29
   3  -2   1   39.02    1.46
  -2   2  -1  191.00    6.19
  -2   2  -1  180.21    6.10
   2  -2   1  184.26    6.20
   2  -2   1  185.27    6.09
  -1   2  -1   52.13    1.79
  -1   2  -1   51.94    1.75
   1  -2   1   51.72    1.75
   1  -2   1   52.84    1.80
   0   2  -1    3.16    0.14
   0  -2   1    3.07    0.14
   0  -2   1    3.14    0.16
   1   2  -1   66.15    2.17
  -1  -2   1   62.26    2.19
  -1  -2   1   64.43    2.17
  -1  -2   1   67.14    2.19
   2   2  -1  229.34    7.24
  -2  -2   1  219.55    7.22
  -2  -2   1  210.41    7.22
  -2  -2   1  214.14    7.22
   3   2  -1   12.76    0.58
  -3  -2   1   12.34    0.57
  -3  -2   1   13.78    0.53
   4   2  -1    4.40    0.38
  -4  -2   1    4.56    0.36
  -4  -2   1    5.03    0.29
   5   2  -1    8.07    0.57
  -5  -2   1    7.77    0.43
  -5  -2   1    7.77    0.54
  -5  -2   1    8.46    0.42
   6   2  -1   10.88    0.72
  -6  -2   1   11.03    0.54
  -6  -2   1   10.99    0.69
  -6  -2   1   11.90    0.57
   7   2  -1   10.97    0.84
  -7  -2   1    8.57    0.72
  -7  -2   1    9.72    0.54
  -7  -2   1   10.25    0.88
  -7  -2   1    9.74    0.57
  -8  -2   1    4.46    0.47
  -8  -2   1    3.86    0.57
  -8  -2   1    4.11    0.85
  -8  -2   1    4.31    0.45
  -9  -2   1    2.63    0.37
  -9  -2   1    2.56    0.37
  -9  -2   1    2.14    0.61
 -10  -2   1    0.75    0.36
 -10  -2   1    0.37    0.62
 -10  -2   1    0.21    0.35
 -11  -2   1    0.00    0.36
 -11  -2   1    0.40    0.38
 -11  -2   1    0.06    0.72
 -11   3  -1   -0.78    0.88
 -10   3  -1    2.50    0.80
  -9   3  -1    1.10    0.75
  -8   3  -1    1.88    0.58
  -7   3  -1    0.93    0.48
  -7   3  -1    2.05    0.48
  -6   3  -1    9.19    0.73
  -6   3  -1    8.64    0.69
  -5   3  -1   80.39    2.94
  -5   3  -1   78.74    2.69
  -5   3  -1   82.29    2.95
  -4   3  -1    4.57    0.41
  -4   3  -1    4.37    0.23
   4  -3   1    3.95    0.44
  -3   3  -1    5.31    0.39
  -3   3  -1    5.84    0.26
   3  -3   1    5.88    0.24
   3  -3   1    5.82    0.45
   3  -3   1    6.06    0.23
  -2   3  -1  680.23   22.52
   2  -3   1  689.24   22.54
  -1   3  -1   14.84    0.56
  -1   3  -1   14.59    0.54
   1  -3   1   13.25    0.57
   1  -3   1   13.62    0.54
   1  -3   1   14.95    0.54
   0   3  -1    7.44    0.29
   0  -3   1    6.94    0.32
   0  -3   1    7.26    0.30
   0  -3   1    7.33    0.32
   1   3  -1    2.64    0.16
  -1  -3   1    3.42    0.20
  -1  -3   1    3.12    0.20
   3   3  -1    1.35    0.20
  -3  -3   1    1.69    0.20
  -3  -3   1    1.66    0.19
   4   3  -1    1.39    0.24
  -4  -3   1    1.90    0.24
  -4  -3   1    1.10    0.17
  -4  -3   1    1.56    0.20
   5   3  -1   82.28    2.89
  -5  -3   1   79.10    2.77
  -5  -3   1   80.64    2.77
  -5  -3   1   77.12    2.84
   6   3  -1    6.81    0.61
  -6  -3   1    6.12    0.46
  -6  -3   1    5.69    0.43
  -6  -3   1    6.27    0.53
   7   3  -1    0.46    0.43
  -7  -3   1    0.65    0.34
  -7  -3   1    0.99    0.26
  -7  -3   1    0.97    0.25
  -8  -3   1    0.16    0.31
  -8  -3   1   -0.11    0.40
  -8  -3   1    0.20    0.28
  -9  -3   1    0.81    0.34
  -9  -3   1    1.15    0.52
  -9  -3   1    1.07    0.34
 -10  -3   1    2.33    0.44
 -10  -3   1    2.34    0.65
 -10  -3   1    2.89    0.48
 -11  -3   1    1.06    0.73
 -11  -3   1    1.53    0.46
 -11   4  -1   -0.88    0.91
 -10   4  -1    1.39    0.86
  -9   4  -1    3.25    0.85
  -8   4  -1    0.51    0.50
  -7   4  -1    0.56    0.45
  -7   4  -1    1.07    0.49
  -6   4  -1    1.40    0.43
  -6   4  -1    2.02    0.42
  -5   4  -1    0.57    0.11
  -5   4  -1   -0.09    0.27
  -5   4  -1    0.44    0.29
   5  -4   1    0.24    0.32
  -4   4  -1  282.44    9.24
  -4   4  -1  268.29    9.04
   4  -4   1  273.06    9.28
  -3   4  -1    0.25    0.09
  -3   4  -1    0.49    0.19
   3  -4   1    0.33    0.09
   3  -4   1    0.30    0.08
   3  -4   1    0.39    0.22
  -2   4  -1   54.89    1.93
  -2   4  -1   57.25    2.00
   2  -4   1   55.59    2.02
   2  -4   1   56.40    1.93
   2  -4   1   58.20    1.93
  -1   4  -1   93.76    3.20
  -1   4  -1   95.47    3.21
   1  -4   1   95.74    3.23
   1  -4   1   95.21    3.20
   0   4  -1   36.98    1.36
   0   4  -1   39.84    1.34
   0  -4   1   36.60    1.36
   0  -4   1   39.59    1.37
   0  -4   1   39.97    1.35
   1   4  -1  173.82    5.70
  -1  -4   1  173.00    5.75
  -1  -4   1  172.68    5.74
  -1  -4   1  168.96    5.69
   2   4  -1   63.07    2.16
  -2  -4   1   61.91    2.18
  -2  -4   1   62.41    2.14
  -2  -4   1   62.36    2.18
  -3  -4   1    0.92    0.16
  -3  -4   1    1.04    0.17
  -3  -4   1    0.95    0.17
   4   4  -1  289.96    9.64
  -4  -4   1  278.26    9.59
  -4  -4   1  292.33    9.59
  -4  -4   1  291.98    9.59
   5   4  -1   -0.45    0.23
  -5  -4   1    0.10    0.16
  -5  -4   1    0.19    0.18
  -5  -4   1   -0.09    0.19
   6   4  -1    1.35    0.37
  -6  -4   1    1.73    0.35
  -6  -4   1    1.82    0.27
  -6  -4   1    1.41    0.28
   7   4  -1    1.58    0.48
  -7  -4   1    1.60    0.41
  -7  -4   1    1.94    0.33
  -7  -4   1    1.87    0.34
  -8  -4   1    0.20    0.31
  -8  -4   1    0.34    0.39
  -8  -4   1   -0.09    0.26
  -9  -4   1    0.80    0.37
  -9  -4   1    0.87    0.39
  -9  -4   1    0.67    0.47
 -10  -4   1    3.16    0.70
 -10  -4   1    2.10    0.48
 -10  -4   1    2.13    0.49
 -11  -4   1    0.56    0.63
 -11  -4   1    1.86    0.75
 -11  -4   1   -0.13    0.46
 -11   5  -1    0.57    1.00
 -10   5  -1    2.11    0.95
  -9   5  -1    1.28    0.74
  -8   5  -1    0.48    0.55
  -7   5  -1    0.41    0.42
  -6   5  -1    2.04    0.47
  -6   5  -1    1.89    0.44
  -6   5  -1    2.34    0.21
   6  -5   1    2.91    0.55
  -5   5  -1    0.27    0.12
  -5   5  -1    0.12    0.28
   5  -5   1   -0.03    0.35
  -4   5  -1   10.08    0.63
  -4   5  -1   10.82    0.47
   4  -5   1   10.59    0.72
   4  -5   1   10.20    0.43
   4  -5   1   11.49    0.42
  -3   5  -1   18.15    0.69
  -3   5  -1   16.09    0.79
   3  -5   1   17.60    0.83
   3  -5   1   19.49    0.67
   3  -5   1   16.27    0.68
  -2   5  -1    9.80    0.44
  -2   5  -1    9.40    0.48
   2  -5   1   10.05    0.52
   2  -5   1    9.89    0.44
  -1   5  -1   88.36    2.97
  -1   5  -1   87.36    2.97
   1  -5   1   83.97    2.98
   1  -5   1   88.79    2.97
   0   5  -1    4.07    0.27
   0   5  -1    4.61    0.23
   0  -5   1    4.33    0.27
   0  -5   1    3.61    0.26
   0  -5   1    3.58    0.24
   1   5  -1   25.87    0.85
  -1  -5   1   19.83    0.87
   2   5  -1   38.17    1.36
  -2  -5   1   37.56    1.40
  -2  -5   1   37.29    1.40
  -2  -5   1   37.91    1.34
   3   5  -1   38.82    1.47
  -3  -5   1   39.44    1.49
  -3  -5   1   41.57    1.49
  -3  -5   1   39.26    1.44
   4   5  -1    8.77    0.56
  -4  -5   1    9.39    0.53
  -4  -5   1    7.93    0.48
  -4  -5   1    8.47    0.49
   5   5  -1    0.11    0.26
  -5  -5   1    0.42    0.21
  -5  -5   1    0.54    0.22
  -5  -5   1    0.38    0.18
   6   5  -1    7.92    0.69
  -6  -5   1    9.12    0.61
  -6  -5   1    8.40    0.57
  -6  -5   1    7.56    0.56
   7   5  -1    0.08    0.46
  -7  -5   1   -0.11    0.26
  -7  -5   1    0.07    0.32
  -7  -5   1    0.02    0.30
  -8  -5   1    2.45    0.51
  -8  -5   1    2.50    0.41
  -9  -5   1   -0.07    0.36
  -9  -5   1    0.17    0.39
  -9  -5   1    0.60    0.48
 -10  -5   1    1.19    0.49
 -10  -5   1    0.58    0.61
 -10  -5   1    1.53    0.48
 -11  -5   1   -0.24    0.49
 -11  -5   1    0.45    0.70
 -11   6  -1    0.99    1.08
 -10   6  -1   -0.97    0.80
  -9   6  -1    3.73    0.88
  -8   6  -1    1.34    0.62
  -7   6  -1    2.32    0.54
  -6   6  -1    3.43    0.26
  -6   6  -1    2.92    0.48
   6  -6   1    4.30    0.71
  -5   6  -1   25.80    1.21
  -5   6  -1   28.28    1.01
   5  -6   1   26.94    1.35
  -4   6  -1  142.31    4.92
  -4   6  -1  144.73    4.78
   4  -6   1  146.47    4.74
   4  -6   1  135.73    4.98
  -3   6  -1   40.26    1.55
  -3   6  -1   40.81    1.46
   3  -6   1   42.70    1.45
   3  -6   1   40.02    1.46
   3  -6   1   40.16    1.62
  -2   6  -1    1.15    0.17
  -2   6  -1    1.39    0.22
   2  -6   1    1.58    0.25
   2  -6   1    1.06    0.16
   2  -6   1    1.46    0.18
  -1   6  -1   47.79    1.73
  -1   6  -1   51.13    1.76
   1  -6   1   49.90    1.77
   1  -6   1   47.61    1.74
   0   6  -1    0.09    0.11
   0  -6   1    0.10    0.11
   0  -6   1    0.07    0.10
   0  -6   1   -0.09    0.09
   1   6  -1   48.19    1.66
  -1  -6   1   44.91    1.71
  -1  -6   1   48.81    1.66
   2   6  -1    4.74    0.30
  -2  -6   1    4.58    0.36
  -2  -6   1    5.01    0.30
  -2  -6   1    4.59    0.36
   3   6  -1    8.90    0.49
  -3  -6   1   10.07    0.54
  -3  -6   1    7.75    0.44
  -3  -6   1    9.85    0.52
   4   6  -1   78.83    2.77
  -4  -6   1   79.91    2.76
  -4  -6   1   73.37    2.70
  -4  -6   1   76.66    2.76
   5   6  -1   16.18    0.86
  -5  -6   1   16.96    0.81
  -5  -6   1   17.17    0.81
  -5  -6   1   15.33    0.77
   6   6  -1    3.08    0.48
  -6  -6   1    2.52    0.38
  -6  -6   1    1.53    0.32
  -6  -6   1    2.11    0.34
   7   6  -1    0.69    0.49
  -7  -6   1    0.71    0.33
  -7  -6   1    0.40    0.29
  -7  -6   1    0.51    0.32
  -8  -6   1   -0.39    0.34
  -8  -6   1    0.43    0.41
  -9  -6   1    0.51    0.48
  -9  -6   1    0.72    0.42
 -10  -6   1    0.73    0.51
 -10  -6   1    0.69    0.61
 -11  -6   1    0.42    0.53
 -11  -6   1    1.45    0.74
 -11   7  -1    0.16    1.04
 -10   7  -1    0.28    0.92
  -9   7  -1    0.42    0.70
  -8   7  -1    4.99    0.87
  -7   7  -1    1.71    0.56
   7  -7   1    2.10    0.65
  -6   7  -1   18.81    1.09
   6  -7   1   21.43    1.25
  -5   7  -1   10.51    0.52
  -5   7  -1   10.59    0.71
   5  -7   1   10.69    0.43
   5  -7   1   11.22    0.89
  -4   7  -1   20.46    0.84
  -4   7  -1   20.11    0.94
   4  -7   1   20.90    0.79
   4  -7   1   20.26    1.05
   4  -7   1   19.78    0.81
  -3   7  -1   29.17    1.18
  -3   7  -1   28.59    1.11
   3  -7   1   29.46    1.11
   3  -7   1   29.03    1.08
   3  -7   1   28.44    1.27
  -2   7  -1   44.91    1.59
  -2   7  -1   41.42    1.59
   2  -7   1   42.94    1.57
   2  -7   1   44.06    1.66
   2  -7   1   43.08    1.58
  -1   7  -1    1.17    0.18
  -1   7  -1    1.66    0.22
   1  -7   1    1.50    0.20
   1  -7   1    1.54    0.22
   1  -7   1    0.98    0.16
   0   7  -1    4.03    0.26
   0  -7   1    4.34    0.31
   0  -7   1    4.15    0.33
   0  -7   1    4.15    0.32
   1   7  -1    6.12    0.34
  -1  -7   1    6.36    0.41
  -1  -7   1    6.52    0.35
  -1  -7   1    6.53    0.43
   2   7  -1  101.39    3.43
  -2  -7   1  103.36    3.41
  -2  -7   1   96.96    3.50
  -2  -7   1   99.07    3.49
   3   7  -1   31.56    1.21
  -3  -7   1   29.49    1.22
  -3  -7   1   28.90    1.23
  -3  -7   1   30.20    1.14
   4   7  -1    6.07    0.50
  -4  -7   1    5.98    0.41
  -4  -7   1    6.66    0.49
  -4  -7   1    6.22    0.50
   5   7  -1    4.24    0.53
  -5  -7   1    4.58    0.49
  -5  -7   1    4.55    0.50
  -5  -7   1    4.66    0.42
   6   7  -1   30.79    1.42
  -6  -7   1   32.24    1.30
  -6  -7   1   30.76    1.36
  -6  -7   1   30.10    1.34
   7   7  -1    2.33    0.57
  -7  -7   1    3.42    0.48
  -7  -7   1    3.68    0.46
  -7  -7   1    2.63    0.42
  -8  -7   1    3.78    0.53
  -8  -7   1    2.33    0.56
  -9  -7   1    2.48    0.52
  -9  -7   1    1.42    0.52
 -10  -7   1    0.48    0.58
 -10  -7   1    0.12    0.53
 -11  -7   1    0.12    0.70
 -11  -7   1    0.19    0.52
 -10   8  -1   -0.71    0.89
  -9   8  -1    0.05    0.74
  -8   8  -1    1.73    0.72
   7  -8   1    2.93    0.81
   6  -8   1    4.25    0.75
  -5   8  -1    2.17    0.43
   5  -8   1    2.38    0.51
   5  -8   1    2.01    0.21
   5  -8   1    1.80    0.21
  -4   8  -1    1.87    0.33
   4  -8   1    2.41    0.48
   4  -8   1    2.08    0.25
   4  -8   1    2.16    0.27
  -3   8  -1    1.08    0.21
  -3   8  -1    1.34    0.27
   3  -8   1    0.76    0.18
   3  -8   1    0.93    0.33
   3  -8   1    1.25    0.20
  -2   8  -1    1.56    0.22
  -2   8  -1    1.96    0.26
   2  -8   1    1.47    0.21
   2  -8   1    1.59    0.23
   2  -8   1    1.12    0.27
  -1   8  -1    0.40    0.15
   1  -8   1    0.46    0.15
   1  -8   1    0.40    0.18
   1  -8   1    0.33    0.15
   0   8  -1   15.01    0.62
   0  -8   1   14.68    0.67
   0  -8   1   13.28    0.68
   0  -8   1   14.69    0.71
   1   8  -1    0.43    0.15
  -1  -8   1    0.59    0.20
  -1  -8   1    0.74    0.29
  -1  -8   1    0.36    0.15
   2   8  -1    1.14    0.21
  -2  -8   1    0.59    0.20
  -2  -8   1    1.24    0.19
  -2  -8   1    1.05    0.26
   3   8  -1    2.04    0.27
  -3  -8   1    2.23    0.27
  -3  -8   1    1.41    0.25
  -3  -8   1    2.22    0.33
   4   8  -1    3.77    0.42
  -4  -8   1    3.68    0.36
  -4  -8   1    3.82    0.45
   5   8  -1    0.91    0.33
  -5  -8   1    1.52    0.31
  -5  -8   1    0.88    0.33
  -5  -8   1    1.44    0.28
   6   8  -1    0.72    0.42
  -6  -8   1    0.97    0.36
  -6  -8   1    0.78    0.33
  -6  -8   1    1.02    0.32
  -7  -8   1    0.48    0.33
  -7  -8   1    0.21    0.37
  -7  -8   1    0.35    0.43
  -8  -8   1    0.43    0.44
  -8  -8   1    1.65    0.48
  -8  -8   1    0.63    0.48
  -9  -8   1    0.35    0.50
  -9  -8   1    0.37    0.52
 -10  -8   1   -0.35    0.53
 -10  -8   1    0.21    0.61
 -10   9  -1    1.13    1.11
  -9   9  -1    3.48    1.04
  -8   9  -1    1.10    0.73
   7  -9   1    1.14    0.71
   6  -9   1    1.93    0.70
  -5   9  -1    0.24    0.34
   5  -9   1   -0.17    0.17
   5  -9   1   -0.40    0.40
   5  -9   1   -0.06    0.18
  -4   9  -1    7.19    0.59
   4  -9   1    7.42    0.46
   4  -9   1    7.61    0.47
   4  -9   1    7.00    0.69
  -3   9  -1    1.84    0.29
   3  -9   1    2.62    0.40
   3  -9   1    2.82    0.33
   3  -9   1    1.85    0.24
  -2   9  -1   11.21    0.59
   2  -9   1   11.01    0.66
   2  -9   1   10.78    0.57
   2  -9   1   10.30    0.59
  -1   9  -1   15.55    0.68
   1  -9   1   15.64    0.77
   1  -9   1   16.01    0.74
   1  -9   1   14.19    0.71
   0   9  -1    2.94    0.27
   0  -9   1    3.41    0.35
   0  -9   1    2.94    0.37
   0  -9   1    3.24    0.38
   1   9  -1    8.42    0.46
  -1  -9   1    8.57    0.46
   2   9  -1   31.15    1.19
  -2  -9   1   30.97    1.17
  -2  -9   1   29.37    1.27
  -2  -9   1   29.82    1.28
   3   9  -1    7.70    0.53
  -3  -9   1    8.03    0.59
  -3  -9   1    8.28    0.47
  -3  -9   1    7.90    0.56
   4   9  -1    1.17    0.31
  -4  -9   1    0.98    0.23
  -4  -9   1    1.99    0.38
   5   9  -1    0.63    0.35
  -5  -9   1    0.36    0.30
  -5  -9   1    0.10    0.23
  -5  -9   1    0.22    0.30
   6   9  -1    7.08    0.79
  -6  -9   1    6.70    0.72
  -6  -9   1    6.04    0.70
  -6  -9   1    7.60    0.59
  -7  -9   1    0.62    0.38
  -7  -9   1   -0.09    0.37
  -7  -9   1    0.50    0.41
  -8  -9   1    4.49    0.63
  -8  -9   1    4.85    0.59
  -8  -9   1    4.42    0.63
  -9  -9   1    1.47    0.52
  -9  -9   1    0.91    0.56
 -10  -9   1   -0.22    0.58
 -10  -9   1    0.32    0.58
 -10  10  -1   -0.81    1.09
  -9  10  -1    1.65    0.96
   8 -10   1    5.84    1.06
   7 -10   1    9.63    1.57
   6 -10   1   16.68    1.35
   5 -10   1   37.89    1.47
   5 -10   1   40.52    1.84
  -4  10  -1    5.43    0.52
   4 -10   1    5.15    0.44
   4 -10   1    5.18    0.45
   4 -10   1    6.03    0.75
  -3  10  -1    8.87    0.57
   3 -10   1    8.12    0.52
   3 -10   1    8.67    0.54
   3 -10   1    8.05    0.67
  -2  10  -1    4.75    0.42
   2 -10   1    4.84    0.53
   2 -10   1    5.05    0.43
   2 -10   1    3.97    0.39
  -1  10  -1    7.02    0.45
   1 -10   1    7.81    0.52
   1 -10   1    7.89    0.57
   1 -10   1    7.43    0.51
   0  10  -1   31.13    1.20
   0 -10   1   31.73    1.32
   0 -10   1   32.44    1.27
   0 -10   1   28.29    1.27
   1  10  -1   16.15    0.71
  -1 -10   1   15.34    0.85
  -1 -10   1   15.76    0.73
  -1 -10   1   16.12    0.83
   2  10  -1    2.85    0.36
  -2 -10   1    2.94    0.45
  -2 -10   1    3.48    0.35
  -2 -10   1    2.25    0.32
   3  10  -1    2.25    0.33
  -3 -10   1    2.39    0.35
  -3 -10   1    2.55    0.39
  -3 -10   1    3.15    0.35
   4  10  -1    9.36    0.66
  -4 -10   1    9.37    0.56
  -4 -10   1    8.22    0.69
   5  10  -1   38.37    1.65
  -5 -10   1   36.56    1.64
  -5 -10   1   38.01    1.49
  -5 -10   1   37.18    1.64
  -6 -10   1    7.39    0.63
  -6 -10   1    8.47    0.83
  -6 -10   1    7.22    0.78
  -7 -10   1    2.20    0.52
  -7 -10   1    1.54    0.43
  -7 -10   1    1.74    0.57
  -8 -10   1    5.89    0.79
  -9 -10   1    1.74    0.65
  -9 -10   1    0.09    0.49
 -10 -10   1    0.51    0.61
 -10 -10   1    0.79    0.65
 -10  11  -1   -0.93    1.11
  -9  11  -1   -0.06    0.98
   8 -11   1    1.38    1.03
   6 -11   1    1.19    0.27
   6 -11   1    1.95    0.75
   5 -11   1   18.54    0.88
   5 -11   1   21.05    1.28
   4 -11   1    0.27    0.42
   4 -11   1    0.41    0.25
  -3  11  -1    2.06    0.34
   3 -11   1    2.69    0.47
   3 -11   1    2.34    0.34
   3 -11   1    2.19    0.33
  -2  11  -1   11.79    0.63
   2 -11   1   11.36    0.67
   2 -11   1   11.06    0.65
   2 -11   1   12.08    0.79
  -1  11  -1    2.15    0.29
   1 -11   1    2.49    0.36
   1 -11   1    3.02    0.38
   1 -11   1    2.00    0.35
   0  11  -1   14.48    0.71
   0 -11   1   15.23    0.83
   0 -11   1   16.14    0.80
   1  11  -1    1.53    0.27
  -1 -11   1    1.68    0.37
  -1 -11   1    1.56    0.30
  -1 -11   1    1.61    0.32
   2  11  -1   16.75    0.81
  -2 -11   1   16.89    0.94
  -2 -11   1   17.91    0.80
   3  11  -1    7.76    0.61
  -3 -11   1    8.92    0.68
  -3 -11   1    8.58    0.54
  -3 -11   1    8.84    0.74
   4  11  -1    0.91    0.38
  -4 -11   1    1.20    0.40
  -4 -11   1    1.23    0.29
  -4 -11   1    1.07    0.38
  -5 -11   1   37.56    1.71
  -5 -11   1   37.41    1.67
  -5 -11   1   36.26    1.49
  -6 -11   1    3.66    0.45
  -6 -11   1    4.53    0.64
  -6 -11   1    3.67    0.60
  -7 -11   1    0.46    0.39
  -7 -11   1    0.95    0.49
  -8 -11   1    2.99    0.55
  -8 -11   1    2.08    0.66
  -9 -11   1    0.29    0.66
  -9 -11   1   -0.03    0.55
 -10 -11   1    0.60    0.66
 -10 -11   1    0.32    0.64
  -9  12  -1   -0.19    1.07
   9 -12   1    1.40    1.31
   8 -12   1    2.12    1.05
   7 -12   1    2.06    0.87
   6 -12   1    3.11    0.36
   5 -12   1    1.88    0.69
   5 -12   1    1.46    0.31
   4 -12   1   30.11    1.31
   4 -12   1   31.21    1.56
   3 -12   1    1.11    0.43
   3 -12   1    0.90    0.28
   3 -12   1    0.79    0.28
  -2  12  -1   10.70    0.59
   2 -12   1    7.34    0.60
   2 -12   1    8.54    0.63
   2 -12   1   10.27    0.73
  -1  12  -1    0.38    0.23
   1 -12   1    0.40    0.23
   1 -12   1    0.51    0.29
   1 -12   1    0.28    0.24
   0  12  -1    0.70    0.23
   0 -12   1    0.87    0.31
   0 -12   1    0.53    0.27
   0 -12   1    0.42    0.25
   1  12  -1    0.82    0.26
  -1 -12   1    0.76    0.36
  -1 -12   1    1.31    0.34
  -1 -12   1    0.60    0.28
   2  12  -1    4.92    0.51
  -2 -12   1    6.93    0.72
  -2 -12   1    5.18    0.60
  -2 -12   1    5.99    0.49
   3  12  -1    4.16    0.50
  -3 -12   1    4.04    0.55
  -3 -12   1    6.09    0.64
  -3 -12   1    4.83    0.47
  -4 -12   1    8.08    0.79
  -4 -12   1    9.59    0.83
  -4 -12   1    7.30    0.60
  -5 -12   1    2.90    0.47
  -5 -12   1    3.39    0.50
  -6 -12   1    2.05    0.58
  -6 -12   1    2.05    0.38
  -6 -12   1    2.59    0.59
  -7 -12   1    0.70    0.45
  -8 -12   1    6.76    0.93
  -8 -12   1    7.50    0.82
  -9 -12   1    0.08    0.66
  -9 -12   1    0.57    0.55
   9 -13   1    4.25    1.33
   8 -13   1    1.76    1.19
   7 -13   1    1.12    0.93
   6 -13   1    6.65    1.19
   6 -13   1    5.72    0.59
   5 -13   1    0.87    0.33
   5 -13   1    2.14    0.93
   4 -13   1    0.84    0.32
   4 -13   1    1.06    0.63
   3 -13   1    0.19    0.27
   3 -13   1   -0.14    0.44
   2 -13   1    9.49    0.68
   2 -13   1    8.62    0.76
   1 -13   1    0.57    0.35
   1 -13   1    0.04    0.25
   1 -13   1    0.43    0.29
   0 -13   1    2.55    0.42
   0 -13   1    2.01    0.38
   0 -13   1    3.12    0.46
  -1 -13   1    0.17    0.29
  -1 -13   1   -0.03    0.35
  -1 -13   1    0.31    0.34
  -2 -13   1   13.72    0.98
  -2 -13   1   12.16    0.89
  -2 -13   1   14.02    0.77
  -3 -13   1    0.37    0.29
  -3 -13   1    0.94    0.44
  -3 -13   1    0.70    0.33
  -4 -13   1    3.04    0.58
  -4 -13   1    2.61    0.55
  -4 -13   1    2.64    0.42
  -5 -13   1    4.94    0.69
  -5 -13   1    4.03    0.72
  -5 -13   1    3.83    0.46
  -6 -13   1    2.10    0.72
  -6 -13   1    0.61    0.45
  -6 -13   1    1.90    0.53
  -7 -13   1    0.75    0.69
  -7 -13   1    1.05    0.46
  -8 -13   1    1.63    0.52
  -8 -13   1    0.58    0.66
  -9 -13   1    1.25    0.60
  -9 -13   1    1.43    0.82
   9 -14   1    1.65    1.38
   8 -14   1    2.54    1.18
   7 -14   1   -1.16    0.88
   6 -14   1    0.30    0.40
   6 -14   1   -0.05    0.87
   5 -14   1    4.05    0.51
   4 -14   1   16.23    0.95
   3 -14   1    4.17    0.52
   2 -14   1    3.83    0.65
   1 -14   1    6.08    0.64
   1 -14   1    5.24    0.65
   1 -14   1    5.75    0.72
   0 -14   1   11.84    0.82
   0 -14   1   10.26    0.84
   0 -14   1   11.13    0.85
  -1 -14   1    1.55    0.41
  -1 -14   1    1.23    0.37
  -1 -14   1    1.59    0.51
  -2 -14   1    5.54    0.60
  -2 -14   1    5.15    0.65
  -2 -14   1    5.03    0.60
  -3 -14   1   13.57    0.79
  -3 -14   1   13.81    1.10
  -3 -14   1   14.16    1.07
  -4 -14   1    4.52    0.70
  -4 -14   1    3.78    0.65
  -4 -14   1    3.17    0.46
  -5 -14   1    3.73    0.69
  -5 -14   1    2.01    0.50
  -5 -14   1    2.46    0.61
  -6 -14   1    1.27    0.82
  -6 -14   1    0.68    0.43
  -7 -14   1    0.76    0.46
  -7 -14   1    0.15    0.65
  -8 -14   1    2.55    0.64
  -8 -14   1    2.33    0.83
  -9 -14   1    1.09    0.62
  -9 -14   1    2.30    0.87
   8 -15   1    0.82    1.17
   7 -15   1   -1.85    1.06
   6 -15   1    0.65    0.86
   5 -15   1    0.18    0.75
   4 -15   1   -0.17    0.33
   3 -15   1   -0.04    0.35
   2 -15   1    0.08    0.34
   1 -15   1    0.49    0.38
   1 -15   1    0.20    0.43
   0 -15   1    0.18    0.44
   0 -15   1   -0.54    0.35
  -1 -15   1    1.11    0.43
  -1 -15   1    0.72    0.43
  -1 -15   1    1.33    0.43
  -2 -15   1   -0.16    0.75
  -2 -15   1    0.71    0.54
  -2 -15   1    0.48    0.42
  -3 -15   1    0.03    0.56
  -3 -15   1   -0.05    0.42
  -3 -15   1    0.39    0.39
  -4 -15   1    0.71    0.66
  -4 -15   1   -0.09    0.59
  -4 -15   1   -0.08    0.54
  -5 -15   1   -0.33    0.64
  -5 -15   1    0.71    0.42
  -6 -15   1    1.13    0.49
  -7 -15   1    0.60    0.73
  -7 -15   1    0.24    0.47
  -8 -15   1   -0.04    0.91
  -8 -15   1    1.46    0.63
   8 -16   1    0.54    1.36
   7 -16   1    0.51    1.13
   6 -16   1   -0.43    0.95
   5 -16   1    1.62    0.86
   4 -16   1    1.85    0.85
   3 -16   1    3.23    0.50
   2 -16   1    0.13    0.32
   1 -16   1    3.21    0.65
   1 -16   1    3.17    0.56
   0 -16   1    1.26    0.53
   0 -16   1    0.77    0.57
  -1 -16   1    0.58    0.44
  -1 -16   1    1.49    0.63
  -1 -16   1    1.39    0.56
  -2 -16   1    0.29    0.55
  -2 -16   1    0.25    0.44
  -2 -16   1    0.10    0.56
  -3 -16   1    0.79    0.68
  -3 -16   1    1.46    0.47
  -3 -16   1    1.23    0.62
  -4 -16   1    1.33    0.44
  -4 -16   1    1.61    0.67
  -4 -16   1    1.34    0.63
  -5 -16   1    1.79    0.90
  -5 -16   1    0.98    0.44
  -6 -16   1    0.29    0.50
  -6 -16   1    0.24    0.79
  -7 -16   1   -0.12    0.87
  -7 -16   1    0.10    0.54
  -8 -16   1    0.56    0.62
  -8 -16   1    0.08    0.93
   7 -17   1    0.49    1.20
   6 -17   1    2.03    1.09
   5 -17   1   -1.00    0.88
   4 -17   1   -0.18    0.81
   2 -17   1    0.96    0.67
   1 -17   1    0.97    0.61
   1 -17   1    0.16    0.41
   0 -17   1    2.18    0.60
   0 -17   1    2.10    0.63
  -1 -17   1    0.60    0.52
  -1 -17   1    1.66    0.79
  -2 -17   1    4.22    0.61
  -2 -17   1    3.00    0.62
  -2 -17   1    4.99    0.89
  -3 -17   1    0.57    0.51
  -3 -17   1   -0.14    0.57
  -3 -17   1    0.31    0.66
  -4 -17   1   -0.03    0.61
  -4 -17   1   -0.09    0.46
  -5 -17   1    0.41    0.71
  -5 -17   1   -0.04    0.47
  -6 -17   1    1.62    0.61
  -6 -17   1    1.09    0.81
  -7 -17   1   -0.19    0.83
  -7 -17   1    0.08    0.57
   6 -18   1    1.09    1.21
   5 -18   1    0.61    1.03
   4 -18   1    0.60    0.93
   3 -18   1    0.84    0.76
   2 -18   1   -0.25    0.71
   1 -18   1    0.48    0.65
   0 -18   1    2.70    0.68
   0 -18   1    1.80    0.70
  -1 -18   1    0.57    0.59
  -1 -18   1    0.60    0.62
  -2 -18   1    0.18    0.64
  -2 -18   1    0.68    0.57
  -3 -18   1    1.26    0.61
  -3 -18   1    0.53    0.68
  -4 -18   1    1.16    0.75
  -4 -18   1    0.62    0.61
  -5 -18   1   -0.41    0.50
  -6 -18   1   -0.06    0.62
  -6 -18   1    0.77    0.95
   5 -19   1    1.08    1.15
   4 -19   1   -0.11    0.99
   3 -19   1    1.44    0.86
   2 -19   1    0.74    0.77
   1 -19   1   -0.56    0.69
   0 -19   1    2.38    0.78
  -1 -19   1    1.30    0.69
  -2 -19   1    0.88    0.67
  -2 -19   1    0.63    0.72
  -3 -19   1   -0.11    0.67
  -3 -19   1    0.80    0.78
  -4 -19   1    0.05    0.67
  -4 -19   1   -0.58    0.87
  -5 -19   1    0.59    0.68
  -5 -19   1    0.75    0.96
   4 -20   1    2.01    1.06
   3 -20   1    1.59    0.98
   2 -20   1    1.03    0.98
   1 -20   1    3.88    0.98
   0 -20   1    0.05    0.78
  -1 -20   1    2.42    0.81
  -2 -20   1    1.31    0.76
  -3 -20   1   -0.25    0.73
  -4 -20   1   -1.49    0.99
  -4 -20   1    0.06    0.73
   3 -21   1    1.01    1.09
   2 -21   1   -0.28    1.03
   1 -21   1    0.64    0.97
   0 -21   1    0.69    0.86
  -1 -21   1    2.26    0.92
  -2 -21   1   -0.53    0.75
  -3 -21   1    2.05    0.85
   0 -22   1    0.00    0.92
   0 -22  -2    1.82    0.87
  -3 -21  -2    2.38    0.91
  -2 -21  -2    1.17    0.84
  -1 -21  -2    1.05    0.81
   0 -21  -2    1.13    0.88
   1 -21  -2   -0.64    0.77
   2 -21  -2    0.93    1.00
   3 -21  -2    1.42    1.08
  -4 -20  -2   -0.16    0.70
  -3 -20  -2    0.36    0.72
  -2 -20  -2   -0.23    0.66
  -1 -20  -2    1.55    0.75
   0 -20  -2    0.97    0.83
   1 -20  -2    0.80    0.84
   2 -20  -2    0.34    0.92
   3 -20  -2    0.14    1.01
   4 -20  -2   -1.04    1.01
  -5 -19  -2    1.05    0.71
  -5 -19  -2    0.88    1.06
  -4 -19  -2    0.52    0.64
  -4 -19  -2   -0.25    0.76
  -3 -19  -2   -0.12    0.67
  -3 -19  -2    0.36    0.68
  -2 -19  -2    1.07    0.76
  -2 -19  -2    1.57    0.63
  -1 -19  -2    0.39    0.63
   0 -19  -2   -0.06    0.66
   1 -19  -2    2.02    0.78
   2 -19  -2    0.02    0.80
   3 -19  -2   -0.15    0.90
   4 -19  -2   -0.47    0.98
   5 -19  -2   -0.25    0.97
  -6 -18  -2    0.61    0.63
  -6 -18  -2    0.20    0.90
  -5 -18  -2   -0.31    0.53
  -4 -18  -2    0.62    0.53
  -4 -18  -2   -0.83    0.71
  -3 -18  -2    0.51    0.81
  -3 -18  -2    0.45    0.56
  -2 -18  -2    0.26    0.74
  -2 -18  -2    0.71    0.56
  -1 -18  -2    2.09    0.65
  -1 -18  -2    1.28    0.69
   0 -18  -2    0.60    0.58
   0 -18  -2   -0.22    0.65
   1 -18  -2    1.72    0.66
   2 -18  -2    0.70    0.73
   3 -18  -2    2.47    0.88
   4 -18  -2    1.49    0.92
   5 -18  -2    0.24    1.04
   6 -18  -2   -0.58    1.13
  -7 -17  -2   -1.51    0.89
  -7 -17  -2   -0.06    0.62
  -6 -17  -2    0.11    0.58
  -6 -17  -2    0.83    0.78
  -5 -17  -2    0.64    0.52
  -5 -17  -2   -0.18    0.73
  -4 -17  -2    0.78    0.49
  -4 -17  -2    1.07    0.78
  -3 -17  -2    0.82    0.75
  -3 -17  -2    0.81    0.69
  -3 -17  -2   -0.03    0.48
  -2 -17  -2    0.39    0.49
  -2 -17  -2   -0.46    0.58
  -1 -17  -2    0.62    0.49
  -1 -17  -2    0.25    0.62
   0 -17  -2    0.04    0.54
   1 -17  -2    1.15    0.43
   2 -17  -2   -0.16    0.97
   3 -17  -2    1.03    0.74
   4 -17  -2    1.81    0.79
   5 -17  -2   -0.36    0.92
   6 -17  -2    1.89    1.10
   7 -17  -2    1.24    1.22
  -8 -16  -2    0.52    0.67
  -8 -16  -2   -0.75    0.93
  -7 -16  -2   -0.09    0.84
  -7 -16  -2    0.11    0.60
  -6 -16  -2    0.35    0.64
  -6 -16  -2    0.76    0.51
  -5 -16  -2    0.21    0.63
  -5 -16  -2   -0.51    0.45
  -4 -16  -2    1.90    0.65
  -4 -16  -2    1.96    0.72
  -4 -16  -2    1.85    0.50
  -3 -16  -2    1.33    0.50
  -3 -16  -2    0.72    0.66
  -3 -16  -2    1.01    0.46
  -2 -16  -2   -0.09    0.41
  -2 -16  -2    0.78    0.58
  -2 -16  -2   -0.32    0.62
  -1 -16  -2    2.21    0.66
  -1 -16  -2    3.91    0.61
  -1 -16  -2    5.42    0.78
   0 -16  -2    3.34    1.05
   1 -16  -2    1.58    0.43
   2 -16  -2    0.05    0.36
   3 -16  -2    5.97    0.97
   3 -16  -2    4.19    0.53
   4 -16  -2    1.48    0.71
   5 -16  -2   -0.22    0.81
   6 -16  -2   -0.40    0.99
   7 -16  -2    1.99    1.20
   8 -16  -2   -2.30    1.10
  -8 -15  -2    0.07    0.60
  -8 -15  -2    0.10    0.83
  -7 -15  -2    1.16    0.54
  -7 -15  -2   -0.17    0.75
  -6 -15  -2    0.45    0.47
  -5 -15  -2    1.65    0.45
  -5 -15  -2    2.34    0.69
  -4 -15  -2   -0.44    0.59
  -4 -15  -2    0.11    0.44
  -4 -15  -2    0.15    0.36
  -3 -15  -2    3.22    0.69
  -3 -15  -2    5.53    0.74
  -2 -15  -2    0.22    0.35
  -2 -15  -2    0.38    0.42
  -2 -15  -2    0.94    0.47
  -1 -15  -2    2.04    0.48
  -1 -15  -2    3.08    0.59
  -1 -15  -2    2.29    0.56
   0 -15  -2    0.29    0.41
   0 -15  -2    0.63    0.45
   0 -15  -2    0.43    0.43
   1 -15  -2    7.85    0.76
   2 -15  -2    0.41    0.35
   3 -15  -2    1.83    0.40
   4 -15  -2   -0.17    0.33
   5 -15  -2    0.69    0.77
   6 -15  -2    0.89    0.94
   7 -15  -2    0.57    1.11
   8 -15  -2   -0.14    1.29
  -9 -14  -2    2.07    0.72
  -9 -14  -2    1.31    0.84
  -8 -14  -2    0.10    0.67
  -8 -14  -2    1.23    0.62
  -7 -14  -2    0.19    0.71
  -7 -14  -2    0.40    0.49
  -6 -14  -2    0.32    0.42
  -6 -14  -2    0.29    0.55
  -5 -14  -2    1.14    0.57
  -5 -14  -2    1.74    0.43
  -5 -14  -2    1.01    0.45
  -4 -14  -2    1.35    0.61
  -4 -14  -2    2.43    0.62
  -4 -14  -2    1.80    0.43
  -3 -14  -2    7.90    0.67
  -3 -14  -2    7.09    0.76
  -3 -14  -2    8.73    0.90
  -2 -14  -2    1.25    0.37
  -2 -14  -2    0.66    0.44
  -2 -14  -2    0.70    0.43
  -1 -14  -2    2.07    0.48
  -1 -14  -2    2.06    0.42
  -1 -14  -2    1.80    0.43
   0 -14  -2   -0.08    0.37
   0 -14  -2    0.29    0.40
   0 -14  -2   -0.02    0.37
   1 -14  -2    7.85    0.75
   1 -14  -2    6.49    0.72
   1 -14  -2    7.19    0.69
   2 -14  -2    0.68    0.31
   2 -14  -2    0.69    0.45
   3 -14  -2   11.93    0.94
   3 -14  -2    8.66    0.72
   4 -14  -2    7.96    0.68
   5 -14  -2    1.80    0.37
   6 -14  -2    0.33    0.33
   6 -14  -2   -0.21    0.80
   7 -14  -2    0.62    0.94
   8 -14  -2    1.49    1.27
   9 -14  -2    1.55    1.36
  -9 -13  -2    0.62    0.74
  -9 -13  -2    1.57    0.68
  -8 -13  -2    0.01    0.52
  -8 -13  -2    0.46    0.71
  -7 -13  -2   -0.28    0.42
  -7 -13  -2    0.61    0.61
  -6 -13  -2    3.97    0.52
  -6 -13  -2    6.70    0.80
  -5 -13  -2    0.47    0.53
  -5 -13  -2    0.70    0.55
  -5 -13  -2    0.50    0.32
  -4 -13  -2   -0.29    0.48
  -4 -13  -2    0.75    0.45
  -4 -13  -2    1.15    0.36
  -3 -13  -2   10.37    0.93
  -3 -13  -2   10.33    0.91
  -3 -13  -2   11.45    0.68
  -2 -13  -2    2.26    0.50
  -2 -13  -2    1.64    0.39
  -2 -13  -2    1.62    0.33
   2  13   2    1.18    0.40
  -1 -13  -2    1.69    0.38
  -1 -13  -2    1.97    0.35
  -1 -13  -2    1.49    0.37
   1  13   2    3.53    0.56
   0 -13  -2    4.39    0.52
   0 -13  -2    5.58    0.57
   0 -13  -2    4.63    0.56
   0  13   2    3.93    0.54
   1 -13  -2    7.88    0.65
   1 -13  -2    9.44    0.70
   1 -13  -2    7.74    0.69
   2 -13  -2    2.54    0.42
   2 -13  -2    2.90    0.51
   2 -13  -2    2.45    0.39
   3 -13  -2    4.03    0.46
   3 -13  -2    3.39    0.58
   4 -13  -2    1.43    0.55
   4 -13  -2    1.70    0.37
   5 -13  -2    1.90    0.36
   5 -13  -2    3.14    1.28
   6 -13  -2    2.94    0.39
   7 -13  -2    0.08    0.83
   8 -13  -2    1.91    1.11
   9 -13  -2    2.66    1.32
  -9 -12  -2    1.79    0.64
  -9 -12  -2    1.18    0.71
  -8 -12  -2    0.69    0.55
  -8 -12  -2    1.00    0.62
  -7 -12  -2   -0.19    0.42
  -6 -12  -2    0.93    0.39
  -6 -12  -2    1.32    0.48
  -6 -12  -2    1.04    0.53
  -5 -12  -2   17.19    0.92
  -5 -12  -2   17.74    1.14
  -5 -12  -2   16.47    1.18
  -4 -12  -2    5.90    0.76
  -4 -12  -2    6.02    0.83
  -4 -12  -2    7.19    0.59
  -3 -12  -2    1.88    0.34
  -3 -12  -2    3.27    0.52
  -3 -12  -2    2.94    0.49
   3  12   2    2.05    0.38
  -2 -12  -2   -0.01    0.22
  -2 -12  -2    0.20    0.32
  -2 -12  -2    0.14    0.30
   2  12   2   -0.13    0.28
   2  12   2    0.25    0.31
  -1 -12  -2    4.90    0.55
  -1 -12  -2    3.45    0.40
  -1 -12  -2    3.09    0.45
   1  12   2    2.60    0.41
   1  12   2    3.35    0.40
   0 -12  -2    1.76    0.35
   0 -12  -2    1.22    0.31
   0 -12  -2    1.60    0.32
   0  12   2    1.11    0.35
   0  12   2    0.89    0.25
   1 -12  -2    1.72    0.36
   1 -12  -2    1.78    0.36
   1 -12  -2    1.53    0.31
  -1  12   2    1.25    0.31
  -1  12   2    1.47    0.27
   2 -12  -2    0.05    0.29
   2 -12  -2    0.13    0.31
   2 -12  -2    0.01    0.23
  -2  12   2    0.22    0.23
   3 -12  -2   10.85    0.70
   3 -12  -2   10.67    0.86
   3 -12  -2   13.47    0.90
   4 -12  -2    6.20    0.57
   4 -12  -2    7.08    0.89
   5 -12  -2    5.71    0.85
   5 -12  -2    5.39    0.51
   6 -12  -2    0.61    0.27
   7 -12  -2   -1.01    0.85
   8 -12  -2    0.99    1.05
   9 -12  -2    0.46    1.11
 -10 -11  -2   -0.07    0.72
 -10 -11  -2    1.06    0.68
  -9 -11  -2    2.28    0.72
  -9 -11  -2    1.65    0.60
  -8 -11  -2    0.32    0.48
  -8 -11  -2    0.13    0.48
  -7 -11  -2    0.83    0.47
  -7 -11  -2    1.70    0.54
  -6 -11  -2    8.62    0.87
  -6 -11  -2   10.47    0.94
  -6 -11  -2    9.22    0.73
  -5 -11  -2   37.25    1.69
  -5 -11  -2   36.33    1.50
  -5 -11  -2   36.92    1.69
  -4 -11  -2    1.09    0.43
  -4 -11  -2    0.70    0.36
  -4 -11  -2    1.03    0.29
   4  11   2    1.31    0.41
   4  11   2    0.53    0.46
  -3 -11  -2    2.36    0.31
  -3 -11  -2    2.46    0.46
   3  11   2    2.73    0.41
   3  11   2    1.63    0.37
  -2 -11  -2    1.08    0.34
  -2 -11  -2    0.94    0.26
  -2 -11  -2    1.67    0.38
   2  11   2    1.10    0.37
   2  11   2    1.34    0.30
  -1 -11  -2    1.38    0.37
  -1 -11  -2    1.59    0.36
  -1 -11  -2    1.32    0.26
   1  11   2    1.41    0.38
   1  11   2    1.46    0.26
   0 -11  -2    0.31    0.23
   0 -11  -2    0.20    0.27
   0 -11  -2    0.23    0.21
   0  11   2    0.26    0.24
   0  11   2    0.00    0.18
   1 -11  -2    0.33    0.21
   1 -11  -2    0.57    0.25
   1 -11  -2    0.61    0.28
  -1  11   2    0.50    0.29
  -1  11   2    0.48    0.21
   2 -11  -2    4.09    0.47
   2 -11  -2    4.36    0.51
   2 -11  -2    4.99    0.47
  -2  11   2    3.78    0.49
  -2  11   2    4.53    0.44
   3 -11  -2    1.25    0.29
   3 -11  -2    0.89    0.25
   3 -11  -2    1.19    0.38
  -3  11   2    0.86    0.29
   4 -11  -2    2.08    0.31
   4 -11  -2    1.68    0.47
   5 -11  -2   53.23    2.27
   5 -11  -2   49.11    1.87
   6 -11  -2   13.83    1.29
   6 -11  -2   12.34    0.59
   8 -11  -2    0.41    0.90
   9 -11  -2    1.79    1.20
  -9  11   2    1.55    1.00
 -10  11   2    0.44    1.15
 -10 -10  -2   -0.47    0.64
 -10 -10  -2    1.03    0.69
  -9 -10  -2    0.66    0.56
  -9 -10  -2   -0.06    0.59
  -8 -10  -2    1.16    0.57
  -8 -10  -2    0.95    0.53
  -7 -10  -2    6.37    0.69
  -7 -10  -2    6.44    0.81
  -7 -10  -2    4.15    0.62
  -6 -10  -2    1.90    0.51
  -6 -10  -2    1.63    0.41
  -6 -10  -2    1.95    0.49
  -5 -10  -2   13.95    0.95
  -5 -10  -2   13.92    0.94
  -5 -10  -2   13.66    0.75
  -4 -10  -2    0.74    0.36
  -4 -10  -2    0.99    0.26
  -4 -10  -2    0.93    0.33
   4  10   2    0.81    0.28
   4  10   2    0.15    0.33
  -3 -10  -2   11.45    0.76
  -3 -10  -2   11.74    0.76
  -3 -10  -2   11.04    0.59
   3  10   2   10.32    0.64
  -2 -10  -2    9.81    0.69
  -2 -10  -2   11.31    0.58
  -2 -10  -2    9.30    0.79
   2  10   2   10.54    0.61
   2  10   2   10.23    0.70
  -1 -10  -2    2.23    0.38
  -1 -10  -2    1.97    0.35
  -1 -10  -2    1.69    0.25
   1  10   2    0.96    0.26
   1  10   2    1.62    0.26
   0 -10  -2   -0.01    0.18
   0 -10  -2   -0.09    0.21
   0 -10  -2    0.12    0.21
   0  10   2   -0.12    0.22
   0  10   2    0.28    0.17
   1 -10  -2    0.44    0.23
   1 -10  -2    0.47    0.21
   1 -10  -2    0.79    0.23
  -1  10   2    0.91    0.29
  -1  10   2    0.67    0.20
   2 -10  -2    2.12    0.29
   2 -10  -2    2.53    0.40
   2 -10  -2    3.04    0.37
  -2  10   2    2.44    0.32
  -2  10   2    2.71    0.36
   3 -10  -2    8.66    0.52
   3 -10  -2    7.76    0.51
   3 -10  -2    8.14    0.69
  -3  10   2    8.79    0.54
   4 -10  -2    2.92    0.33
   4 -10  -2    3.65    0.56
   4 -10  -2    2.30    0.30
  -4  10   2    3.40    0.42
   5 -10  -2    2.80    0.35
   5 -10  -2    4.12    0.63
   6 -10  -2    5.02    0.81
   7 -10  -2    3.40    0.90
   8 -10  -2    1.19    1.10
  -9  10   2    0.71    0.83
 -10  10   2    0.89    1.15
 -10  -9  -2    3.13    0.70
 -10  -9  -2    1.78    0.73
  -9  -9  -2    1.14    0.55
  -9  -9  -2    1.48    0.57
  -8  -9  -2    0.18    0.45
  -8  -9  -2    0.61    0.45
  -8  -9  -2    0.55    0.46
  -7  -9  -2    2.19    0.49
  -7  -9  -2    1.92    0.53
  -7  -9  -2    3.39    0.53
  -6  -9  -2   21.29    1.16
  -6  -9  -2   21.47    1.17
  -6  -9  -2   22.13    1.06
  -5  -9  -2   14.29    0.77
  -5  -9  -2   13.62    0.87
  -5  -9  -2   13.28    0.87
   5   9   2   13.10    0.91
   5   9   2   14.35    0.84
  -4  -9  -2    6.51    0.62
  -4  -9  -2    6.62    0.60
  -4  -9  -2    6.84    0.50
   4   9   2    6.41    0.57
   4   9   2    6.09    0.58
  -3  -9  -2   22.64    0.92
  -3  -9  -2   21.68    1.03
   3   9   2   21.00    0.98
   3   9   2   20.69    1.02
  -2  -9  -2    0.33    0.25
  -2  -9  -2    0.46    0.27
  -2  -9  -2    0.45    0.17
   2   9   2    0.56    0.28
   2   9   2    0.55    0.22
  -1  -9  -2   12.68    0.94
  -1  -9  -2    9.16    0.49
  -1  -9  -2    9.45    0.59
   1   9   2    8.68    0.48
   1   9   2    9.01    0.58
   0  -9  -2    0.36    0.19
   0  -9  -2   -0.05    0.15
   0  -9  -2    0.08    0.13
   0   9   2    0.37    0.16
   0   9   2    0.28    0.18
   1  -9  -2   15.07    0.72
   1  -9  -2   15.11    0.72
   1  -9  -2   13.68    0.72
  -1   9   2   15.66    0.67
  -1   9   2   15.25    0.74
   2  -9  -2    1.19    0.29
   2  -9  -2    1.57    0.25
   2  -9  -2    1.00    0.23
  -2   9   2    1.08    0.26
  -2   9   2    0.91    0.20
   3  -9  -2    5.28    0.39
   3  -9  -2    5.63    0.56
   3  -9  -2    4.54    0.37
  -3   9   2    4.62    0.41
  -3   9   2    3.67    0.38
   4  -9  -2    3.58    0.36
   4  -9  -2    3.36    0.40
   4  -9  -2    4.35    0.56
  -4   9   2    3.91    0.45
   5  -9  -2   14.84    0.65
   5  -9  -2   15.41    0.65
   5  -9  -2   17.24    1.10
  -5   9   2   15.17    0.88
   6  -9  -2   16.25    1.25
   7  -9  -2    3.41    0.81
  -9   9   2    0.45    0.78
 -10   9   2    1.90    1.06
 -10  -8  -2    0.78    0.68
 -10  -8  -2   -0.34    0.52
  -9  -8  -2   -0.35    0.46
  -9  -8  -2   -0.10    0.53
  -8  -8  -2    8.79    0.89
  -8  -8  -2    7.39    0.86
  -8  -8  -2    9.39    0.85
  -7  -8  -2    8.74    0.74
  -7  -8  -2    9.22    0.80
  -7  -8  -2    8.92    0.82
  -6  -8  -2    2.86    0.47
  -6  -8  -2    2.19    0.39
  -6  -8  -2    2.41    0.39
   6   8   2    1.61    0.48
  -5  -8  -2   14.73    0.83
  -5  -8  -2   14.25    0.73
   5   8   2   12.90    0.86
  -4  -8  -2    5.65    0.46
  -4  -8  -2    6.86    0.56
   4   8   2    5.62    0.51
   4   8   2    5.86    0.51
  -3  -8  -2    5.32    0.49
  -3  -8  -2    5.34    0.38
   3   8   2    5.64    0.44
   3   8   2    5.20    0.47
  -2  -8  -2   79.37    2.89
  -2  -8  -2   82.37    2.81
   2   8   2   78.94    2.90
   2   8   2   82.98    2.85
  -1  -8  -2    8.34    0.45
  -1  -8  -2    9.07    0.54
  -1  -8  -2    8.68    0.52
   1   8   2    9.27    0.54
   1   8   2    8.73    0.45
   0  -8  -2   -0.16    0.16
   0  -8  -2    0.11    0.14
   0  -8  -2   -0.07    0.18
   0   8   2    0.21    0.13
   0   8   2   -0.23    0.16
   1  -8  -2   22.98    0.96
   1  -8  -2   23.77    0.97
  -1   8   2   22.95    0.97
  -1   8   2   23.64    0.92
   2  -8  -2   29.18    1.13
   2  -8  -2   29.40    1.14
   2  -8  -2   29.12    1.20
  -2   8   2   30.10    1.15
  -2   8   2   27.49    1.13
   3  -8  -2   16.92    0.88
   3  -8  -2   16.53    0.72
   3  -8  -2   16.71    0.72
  -3   8   2   16.62    0.76
  -3   8   2   16.19    0.73
   4  -8  -2   25.19    0.97
   4  -8  -2   25.35    1.23
  -4   8   2   24.71    1.09
   5  -8  -2   15.41    0.60
   5  -8  -2   15.30    0.59
   5  -8  -2   16.37    1.03
  -5   8   2   14.45    0.81
   6  -8  -2    6.31    0.80
  -6   8   2    6.10    0.77
   7  -8  -2   18.15    1.38
   8  -8  -2    2.94    0.89
  -8   8   2    3.72    0.80
  -9   8   2   -0.90    0.75
 -10   8   2   -0.93    0.92
 -11  -7  -2   -0.29    0.77
 -11  -7  -2    0.00    0.49
 -10  -7  -2   -0.44    0.62
 -10  -7  -2   -0.15    0.48
  -9  -7  -2   -0.02    0.44
  -9  -7  -2   -0.07    0.44
  -9  -7  -2    0.27    0.53
  -8  -7  -2    4.20    0.59
  -8  -7  -2    4.06    0.61
  -7  -7  -2    1.82    0.43
  -7  -7  -2    1.57    0.41
  -7  -7  -2    1.51    0.39
  -6  -7  -2   25.63    1.14
  -6  -7  -2   24.80    1.18
   6   7   2   25.97    1.31
  -5  -7  -2    9.26    0.63
  -5  -7  -2    9.49    0.60
   5   7   2    8.37    0.69
   5   7   2    8.00    0.59
  -4  -7  -2   49.46    1.90
  -4  -7  -2   52.21    1.86
   4   7   2   48.83    1.92
   4   7   2   48.64    1.89
  -3  -7  -2   67.85    2.40
  -3  -7  -2   66.90    2.47
   3   7   2   65.82    2.46
   3   7   2   71.84    2.47
  -2  -7  -2   19.03    0.82
  -2  -7  -2   22.64    0.92
   2   7   2   20.21    0.86
   2   7   2   21.59    0.91
  -1  -7  -2   11.41    0.51
  -1  -7  -2   11.66    0.59
   1   7   2   11.11    0.52
   0  -7  -2    0.78    0.16
   0  -7  -2    0.84    0.18
   0  -7  -2    1.03    0.20
   0   7   2    0.72    0.17
   0   7   2    0.65    0.13
   1  -7  -2    3.72    0.31
   1  -7  -2    3.62    0.32
  -1   7   2    3.52    0.31
  -1   7   2    3.69    0.26
   2  -7  -2   77.00    2.64
   2  -7  -2   77.88    2.64
   2  -7  -2   70.84    2.69
  -2   7   2   76.95    2.65
  -2   7   2   77.42    2.65
   3  -7  -2   16.49    0.71
   3  -7  -2   17.37    0.71
   3  -7  -2   18.74    0.86
  -3   7   2   17.18    0.78
  -3   7   2   17.30    0.73
   4  -7  -2   16.64    0.91
   4  -7  -2   16.56    0.65
   4  -7  -2   15.67    0.65
  -4   7   2   16.28    0.80
   5  -7  -2    6.27    0.68
  -5   7   2    8.02    0.57
   6  -7  -2   18.74    1.18
  -6   7   2   16.94    1.00
   7  -7  -2    1.86    0.70
  -8   7   2    5.73    0.82
  -9   7   2    0.52    0.71
 -10   7   2    1.73    0.91
 -11   7   2   -0.07    1.12
 -11  -6  -2   -0.05    0.51
 -11  -6  -2   -0.84    0.75
 -10  -6  -2    1.13    0.65
 -10  -6  -2    2.01    0.54
  -9  -6  -2    0.51    0.53
  -9  -6  -2    0.68    0.42
  -8  -6  -2    4.77    0.57
  -8  -6  -2    4.01    0.59
  -7  -6  -2    3.25    0.49
  -7  -6  -2    3.15    0.46
  -6  -6  -2    0.85    0.33
  -6  -6  -2    0.60    0.27
   6   6   2    0.81    0.43
  -5  -6  -2    6.63    0.49
  -5  -6  -2    7.11    0.52
   5   6   2    7.51    0.59
   5   6   2    6.68    0.50
  -4  -6  -2  122.04    4.20
  -4  -6  -2  117.89    4.17
   4   6   2  123.71    4.24
  -3  -6  -2    8.37    0.51
  -3  -6  -2    8.81    0.46
   3   6   2    8.64    0.50
   3   6   2    7.21    0.48
  -2  -6  -2   40.32    1.50
  -2  -6  -2   41.31    1.44
   2   6   2   37.78    1.49
   2   6   2   39.32    1.46
  -1  -6  -2   11.11    0.48
  -1  -6  -2   10.38    0.53
   1   6   2   11.70    0.49
   1   6   2   10.76    0.54
   0  -6  -2   75.31    2.55
   0  -6  -2   73.03    2.60
   0   6   2   74.66    2.61
   0   6   2   75.36    2.54
   1  -6  -2    4.19    0.35
   1  -6  -2    4.82    0.31
  -1   6   2    5.21    0.29
  -1   6   2    4.92    0.33
   2  -6  -2   10.58    0.54
   2  -6  -2    9.86    0.45
   2  -6  -2    9.96    0.45
  -2   6   2    8.64    0.45
  -2   6   2    9.07    0.47
   3  -6  -2    2.15    0.21
   3  -6  -2    2.23    0.21
   3  -6  -2    3.00    0.36
  -3   6   2    2.11    0.23
  -3   6   2    2.37    0.30
   4  -6  -2  133.75    4.47
   4  -6  -2  133.76    4.47
   4  -6  -2  136.28    4.73
  -4   6   2  135.03    4.64
   5  -6  -2   17.17    0.98
  -5   6   2   17.78    0.90
   6  -6  -2    2.12    0.53
  -6   6   2    2.33    0.42
   7  -6  -2    7.34    0.87
  -7   6   2    7.06    0.85
  -8   6   2    1.57    0.62
  -9   6   2    0.58    0.65
 -10   6   2    1.50    0.86
 -11   6   2   -0.06    1.05
 -11  -5  -2   -0.18    0.79
 -11  -5  -2   -0.05    0.47
 -10  -5  -2    1.52    0.68
 -10  -5  -2    1.07    0.48
 -10  -5  -2    1.13    0.50
  -9  -5  -2    0.32    0.59
  -9  -5  -2    0.12    0.38
  -8  -5  -2    0.99    0.50
  -8  -5  -2    1.52    0.39
  -7  -5  -2    2.62    0.41
  -7  -5  -2    3.54    0.51
   7   5   2    3.01    0.60
  -6  -5  -2    0.63    0.29
  -6  -5  -2    0.40    0.25
   6   5   2    0.49    0.38
  -5  -5  -2   19.83    0.94
  -5  -5  -2   20.93    0.92
   5   5   2   21.21    0.91
   5   5   2   19.87    1.00
  -4  -5  -2   13.18    0.69
  -4  -5  -2   14.75    0.69
   4   5   2   14.77    0.68
  -3  -5  -2    9.01    0.50
  -3  -5  -2    8.85    0.47
   3   5   2    8.78    0.49
   3   5   2    9.36    0.51
  -2  -5  -2    6.89    0.36
  -2  -5  -2    6.15    0.38
   2   5   2    6.45    0.38
   2   5   2    6.52    0.37
  -1  -5  -2   52.11    1.83
  -1  -5  -2   52.12    1.78
   1   5   2   49.40    1.78
   0  -5  -2   36.27    1.32
   0   5   2   37.01    1.27
   0   5   2   35.34    1.31
   1  -5  -2   50.80    1.85
   1  -5  -2   54.14    1.85
  -1   5   2   54.29    1.83
  -1   5   2   52.30    1.85
   2  -5  -2    2.42    0.23
   2  -5  -2    2.97    0.20
   2  -5  -2    2.23    0.26
  -2   5   2    2.59    0.22
  -2   5   2    2.61    0.24
   3  -5  -2    3.02    0.20
   3  -5  -2    3.01    0.20
   3  -5  -2    2.85    0.37
  -3   5   2    2.84    0.31
  -3   5   2    2.83    0.22
   4  -5  -2   32.22    1.36
  -4   5   2   31.99    1.28
   5  -5  -2   16.71    0.96
  -5   5   2   16.27    0.85
   6  -5  -2    1.77    0.48
  -6   5   2    1.43    0.35
  -7   5   2    5.19    0.64
  -7   5   2    3.63    0.55
  -8   5   2    0.62    0.55
  -9   5   2    0.58    0.72
 -10   5   2    1.08    0.79
 -11   5   2    2.37    1.03
 -11  -4  -2    0.34    0.49
 -11  -4  -2    0.43    0.79
 -10  -4  -2    0.98    0.71
 -10  -4  -2    0.92    0.44
 -10  -4  -2    0.76    0.47
  -9  -4  -2    0.67    0.39
  -9  -4  -2    0.22    0.32
  -8  -4  -2    2.24    0.51
  -8  -4  -2    1.51    0.36
  -7  -4  -2    2.97    0.49
  -7  -4  -2    3.63    0.41
   7   4   2    2.47    0.58
  -6  -4  -2    2.00    0.36
  -6  -4  -2    1.43    0.29
   6   4   2    1.66    0.43
  -5  -4  -2   45.66    1.72
  -5  -4  -2   43.83    1.66
   5   4   2   44.72    1.78
   5   4   2   43.72    1.64
  -4  -4  -2   54.64    1.97
  -4  -4  -2   54.56    2.00
   4   4   2   55.45    2.04
   4   4   2   54.26    1.96
  -3  -4  -2    7.27    0.42
  -3  -4  -2    7.12    0.42
   3   4   2    7.11    0.45
  -2  -4  -2  354.48   12.01
  -2  -4  -2  369.23   11.99
   2   4   2  378.20   12.02
   2   4   2  350.98   12.01
  -1  -4  -2   47.90    1.69
  -1  -4  -2   51.40    1.74
   1   4   2   47.18    1.70
   1   4   2   50.03    1.73
   0  -4  -2   37.32    1.31
   0  -4  -2   38.11    1.28
   0   4   2   35.15    1.31
   0   4   2   36.28    1.27
   1  -4  -2  105.12    3.60
   1  -4  -2  109.30    3.59
  -1   4   2  109.33    3.59
  -1   4   2  104.42    3.60
   2  -4  -2   85.98    2.89
   2  -4  -2   89.43    2.90
  -2   4   2   80.86    2.89
  -2   4   2   88.91    2.95
   3  -4  -2   16.59    0.80
   3  -4  -2   17.15    0.62
   3  -4  -2   18.07    0.62
  -3   4   2   17.11    0.64
  -3   4   2   18.62    0.77
   4  -4  -2   27.61    1.18
  -4   4   2   26.85    1.11
   5  -4  -2   14.73    0.87
  -5   4   2   14.45    0.80
  -6   4   2    0.58    0.33
  -6   4   2    1.17    0.36
  -7   4   2    1.10    0.44
  -7   4   2    0.75    0.45
  -8   4   2    0.78    0.53
  -9   4   2    1.61    0.65
 -10   4   2    4.44    0.90
 -11   4   2    0.60    0.92
 -11  -3  -2    0.50    0.45
 -11  -3  -2    0.30    0.78
 -11  -3  -2    0.64    0.45
 -10  -3  -2    3.26    0.48
 -10  -3  -2    3.46    0.53
 -10  -3  -2    3.24    0.75
  -9  -3  -2    0.70    0.31
  -9  -3  -2    0.22    0.56
  -9  -3  -2    0.59    0.35
  -8  -3  -2    1.89    0.36
  -8  -3  -2    1.83    0.50
  -7  -3  -2    2.33    0.46
  -7  -3  -2    2.42    0.35
   7   3   2    1.53    0.49
  -6  -3  -2    3.04    0.35
  -6  -3  -2    3.09    0.41
   6   3   2    3.25    0.46
  -5  -3  -2    8.81    0.49
  -5  -3  -2    7.60    0.54
   5   3   2    9.19    0.64
   5   3   2    9.05    0.48
  -4  -3  -2   11.03    0.53
  -4  -3  -2   10.89    0.59
   4   3   2   10.55    0.61
   4   3   2   10.90    0.51
  -3  -3  -2   46.45    1.64
  -3  -3  -2   44.68    1.60
   3   3   2   44.47    1.59
   3   3   2   43.59    1.65
  -2  -3  -2  389.73   12.85
  -2  -3  -2  386.71   12.85
   2   3   2  391.94   12.87
  -1  -3  -2   26.33    0.92
  -1  -3  -2   23.50    0.93
   1   3   2   26.80    0.93
   1   3   2   26.14    0.95
   0  -3  -2   11.39    0.43
   0  -3  -2   11.49    0.46
   0   3   2   11.45    0.42
   0   3   2   10.88    0.45
   1  -3  -2   30.13    1.04
   1  -3  -2   29.29    1.05
  -1   3   2   29.21    1.04
  -1   3   2   29.58    1.04
   2  -3  -2 1000.00   32.82
   3  -3  -2   26.22    1.07
  -3   3   2   27.82    1.04
  -3   3   2   25.61    0.90
   4  -3  -2   18.60    0.90
  -4   3   2   19.24    0.86
  -5   3   2   31.94    1.33
  -5   3   2   31.30    1.33
  -6   3   2    1.22    0.36
  -6   3   2    1.28    0.35
  -7   3   2    1.06    0.40
  -7   3   2    1.42    0.45
  -8   3   2    2.04    0.56
  -9   3   2    0.61    0.60
 -10   3   2    2.56    0.79
 -11   3   2    0.89    0.87
 -11  -2  -2   -0.19    0.38
 -11  -2  -2    0.18    0.82
 -11  -2  -2   -0.12    0.70
 -10  -2  -2    0.28    0.37
 -10  -2  -2   -0.32    0.66
 -10  -2  -2    0.08    0.31
  -9  -2  -2    1.91    0.38
  -9  -2  -2    2.67    0.68
  -9  -2  -2    2.45    0.37
  -8  -2  -2    0.37    0.45
  -8  -2  -2    0.24    0.27
  -7  -2  -2    1.12    0.42
  -7  -2  -2    0.53    0.24
   7   2   2    0.59    0.44
  -6  -2  -2    3.48    0.37
  -6  -2  -2    3.82    0.48
   6   2   2    3.10    0.48
  -5  -2  -2   23.62    1.06
  -5  -2  -2   22.81    0.92
   5   2   2   22.91    1.09
   5   2   2   23.07    0.90
  -4  -2  -2    7.47    0.48
  -4  -2  -2    7.05    0.39
   4   2   2    7.51    0.50
   4   2   2    7.21    0.37
  -3  -2  -2   26.10    0.97
  -3  -2  -2   26.03    1.02
   3   2   2   25.55    0.95
  -1  -2  -2  176.13    5.71
  -1  -2  -2  175.19    5.72
   1   2   2  164.81    5.72
   1   2   2  174.32    5.72
   0  -2  -2   35.49    1.27
   0  -2  -2   38.80    1.25
   0   2   2   36.06    1.27
   0   2   2   38.05    1.25
   1  -2  -2   42.98    1.38
   1  -2  -2   39.40    1.39
  -1   2   2   40.96    1.39
  -1   2   2   39.65    1.38
   2  -2  -2  201.87    6.70
  -2   2   2  190.63    6.61
  -2   2   2  211.55    6.69
   3  -2  -2   12.36    0.61
  -3   2   2   13.06    0.59
  -4   2   2   16.98    0.76
  -4   2   2   15.65    0.75
  -5   2   2   31.73    1.31
  -5   2   2   29.78    1.28
  -6   2   2    1.49    0.36
  -6   2   2    1.63    0.39
  -7   2   2    0.71    0.45
  -7   2   2    1.72    0.43
  -8   2   2    0.87    0.48
  -9   2   2    3.53    0.69
 -10   2   2   -0.08    0.67
 -11   2   2    0.19    0.86
 -11  -1  -2    1.52    0.39
 -11  -1  -2    0.87    0.87
 -11  -1  -2    1.63    0.38
 -10  -1  -2    2.28    0.77
 -10  -1  -2    1.23    0.36
 -10  -1  -2    0.91    0.33
  -9  -1  -2    1.30    0.61
  -9  -1  -2    1.62    0.34
  -9  -1  -2    1.35    0.29
  -8  -1  -2    0.64    0.27
  -8  -1  -2    0.70    0.46
  -7  -1  -2    3.91    0.40
  -7  -1  -2    4.05    0.56
  -7  -1  -2    3.05    0.62
  -6  -1  -2    3.66    0.47
  -6  -1  -2    4.90    0.62
  -6  -1  -2    4.54    0.37
   6   1   2    4.26    0.52
  -5  -1  -2   62.87    2.40
   5   1   2   66.93    2.24
   5   1   2   65.73    2.44
  -4  -1  -2   10.03    0.44
  -4  -1  -2    8.98    0.54
   4   1   2    9.75    0.41
   4   1   2    9.28    0.55
  -3  -1  -2    7.78    0.36
  -3  -1  -2    8.53    0.46
   3   1   2    8.56    0.47
   3   1   2    8.11    0.36
  -2  -1  -2  344.11   11.63
  -2  -1  -2  360.06   11.68
   2   1   2  363.48   11.68
   2   1   2  346.20   11.62
  -1  -1  -2  223.84    7.26
  -1  -1  -2  219.94    7.27
   1   1   2  217.39    7.27
   2  -1  -2  337.34   11.48
  -2   1   2  358.74   11.48
  -3   1   2    4.91    0.32
  -3   1   2    4.95    0.34
  -4   1   2   35.00    1.35
  -5   1   2   21.89    0.97
  -5   1   2   18.52    0.91
  -5   1   2   19.42    0.69
  -5   1   2   18.94    0.69
  -6   1   2   19.74    0.96
  -6   1   2   16.41    0.96
  -6   1   2   18.16    0.67
  -7   1   2    1.48    0.48
  -7   1   2    0.90    0.39
  -8   1   2    1.94    0.58
  -8   1   2    1.10    0.49
  -9   1   2    1.10    0.57
 -10   1   2   -0.94    0.62
 -11   1   2    0.07    0.82
 -11   0  -2    1.31    0.86
 -10   0  -2    0.92    0.30
 -10   0  -2    0.55    0.71
 -10   0  -2    0.89    0.29
  -9   0  -2    4.45    0.49
  -9   0  -2    4.76    0.43
  -9   0  -2    4.90    0.78
  -8   0  -2    1.62    0.51
  -8   0  -2    1.87    0.29
  -7   0  -2    0.32    0.39
  -7   0  -2    0.77    0.23
  -7   0  -2    1.04    0.49
  -6   0  -2   15.85    0.91
  -6   0  -2   14.87    0.97
  -6   0  -2   16.15    0.68
  -5   0  -2    9.96    0.47
  -5   0  -2   10.56    0.72
  -5   0  -2    8.87    0.64
  -4   0  -2   39.85    1.39
  -4   0  -2   38.17    1.52
   4   0   2   39.99    1.36
   4   0   2   39.87    1.53
  -3   0  -2   23.63    0.95
  -3   0  -2   22.96    0.84
   3   0   2   22.88    0.94
   3   0   2   23.63    0.83
  -2   0  -2   83.87    2.85
  -2   0  -2   83.33    2.91
   2   0   2   87.42    2.91
   2   0   2   86.53    2.84
   0   0  -2   -0.01    0.03
   0   0  -2    0.01    0.02
   0   0   2    0.01    0.01
   0   0   2    0.00    0.02
   1   0  -2  100.67    3.21
  -1   0   2  103.51    3.21
  -1   0   2   93.86    3.21
  -1   0   2   90.69    3.21
  -2   0   2  144.59    4.87
  -2   0   2  152.07    4.92
  -2   0   2  147.24    4.93
  -3   0   2   23.50    0.81
  -3   0   2   22.28    0.90
  -3   0   2   24.46    0.93
  -3   0   2   23.15    0.81
  -4   0   2   15.17    0.71
  -4   0   2   15.63    0.58
  -4   0   2   15.55    0.57
  -5   0   2   43.92    1.65
  -5   0   2   42.18    1.47
  -5   0   2   41.14    1.68
  -5   0   2   42.62    1.47
  -6   0   2    5.41    0.54
  -6   0   2    5.14    0.31
  -6   0   2    5.39    0.59
  -6   0   2    5.48    0.32
  -7   0   2    3.31    0.28
  -7   0   2    3.91    0.51
  -7   0   2    3.17    0.51
  -7   0   2    3.57    0.30
  -8   0   2    1.01    0.20
  -8   0   2    0.96    0.46
  -8   0   2    1.27    0.23
  -8   0   2    0.90    0.57
  -9   0   2    2.81    0.35
  -9   0   2    2.20    0.60
 -10   0   2    0.11    0.64
 -11   0   2    0.17    0.79
 -11   1  -2    1.30    0.90
 -10   1  -2    1.47    0.72
  -9   1  -2    1.00    0.25
  -9   1  -2    1.63    0.62
  -9   1  -2    1.42    0.24
  -8   1  -2    0.40    0.21
  -8   1  -2    0.83    0.54
  -7   1  -2    3.50    0.33
  -7   1  -2    4.08    0.53
  -7   1  -2    2.65    0.58
  -6   1  -2    4.55    0.57
  -6   1  -2    4.97    0.34
  -6   1  -2    4.55    0.58
  -5   1  -2   59.83    2.38
  -5   1  -2   64.03    2.35
  -5   1  -2   63.42    2.15
  -4   1  -2    8.33    0.55
  -4   1  -2   10.32    0.61
   4  -1   2    9.74    0.36
  -3   1  -2    7.87    0.48
  -3   1  -2    7.49    0.45
  -3   1  -2    7.35    0.32
   3  -1   2    7.88    0.30
  -2   1  -2  346.93   11.65
  -2   1  -2  356.98   11.64
  -1   1  -2  237.69    7.66
  -1   1  -2  231.71    7.69
   1  -1   2  221.95    7.65
   1  -1   2  239.45    7.70
   2   1  -2  351.74   11.48
  -2  -1   2  353.90   11.47
  -2  -1   2  340.00   11.45
   3   1  -2    4.88    0.32
  -3  -1   2    4.98    0.25
  -3  -1   2    4.72    0.30
  -3  -1   2    5.03    0.25
  -4  -1   2   33.37    1.18
  -4  -1   2   33.80    1.29
  -4  -1   2   33.42    1.19
   5   1  -2   18.82    0.90
  -5  -1   2   18.64    0.87
  -5  -1   2   19.81    0.74
  -5  -1   2   18.50    0.73
  -6  -1   2   18.87    0.76
  -6  -1   2   19.23    0.95
  -6  -1   2   18.55    1.01
  -6  -1   2   19.38    0.77
  -7  -1   2    1.21    0.22
  -7  -1   2    1.67    0.41
  -7  -1   2    1.29    0.23
  -7  -1   2    1.35    0.48
  -8  -1   2    1.27    0.46
  -8  -1   2    1.04    0.25
  -8  -1   2    0.69    0.59
  -8  -1   2    0.83    0.25
  -9  -1   2    1.76    0.57
  -9  -1   2    1.63    0.30
  -9  -1   2    1.43    0.30
 -10  -1   2    0.38    0.29
 -10  -1   2    1.72    0.67
 -10  -1   2    0.38    0.27
 -11  -1   2    2.39    0.81
 -11   2  -2    0.71    0.92
 -10   2  -2   -1.05    0.72
  -9   2  -2    2.43    0.86
  -8   2  -2    0.04    0.18
  -8   2  -2    0.47    0.50
  -7   2  -2    1.06    0.18
  -7   2  -2    1.17    0.44
  -7   2  -2   -0.36    0.43
  -6   2  -2    3.19    0.27
  -6   2  -2    4.04    0.51
  -6   2  -2    2.13    0.44
  -5   2  -2   21.66    1.09
  -5   2  -2   23.94    0.85
  -5   2  -2   21.75    1.07
  -4   2  -2    7.19    0.53
  -4   2  -2    7.77    0.35
  -4   2  -2    7.60    0.53
  -3   2  -2   25.83    0.91
  -3   2  -2   25.34    1.03
   3  -2   2   25.09    1.08
   3  -2   2   26.81    0.89
  -2   2  -2  547.01   17.47
   2  -2   2  512.75   17.47
  -1   2  -2  161.55    5.16
  -1   2  -2  158.11    5.19
   1  -2   2  159.75    5.20
   1  -2   2  144.30    5.15
   0   2  -2   37.42    1.27
   0  -2   2   37.78    1.30
   0  -2   2   37.85    1.28
   1   2  -2   36.09    1.27
   1   2  -2   38.38    1.30
  -1  -2   2   34.59    1.27
  -1  -2   2   41.79    1.31
   2   2  -2  190.88    6.22
  -2  -2   2  188.01    6.21
  -2  -2   2  183.50    6.20
   3   2  -2   11.58    0.53
  -3  -2   2   11.81    0.49
  -3  -2   2   11.84    0.51
  -3  -2   2   11.47    0.48
   4   2  -2   15.91    0.75
  -4  -2   2   16.10    0.66
  -4  -2   2   16.18    0.66
  -4  -2   2   17.51    0.73
   5   2  -2   31.97    1.28
  -5  -2   2   32.31    1.26
  -5  -2   2   28.91    1.21
  -5  -2   2   30.61    1.15
   6   2  -2    0.62    0.31
  -6  -2   2    1.15    0.21
  -6  -2   2    1.10    0.31
  -6  -2   2    1.35    0.21
  -7  -2   2    1.35    0.26
  -7  -2   2    1.08    0.47
  -7  -2   2    1.27    0.37
  -7  -2   2    1.67    0.26
  -8  -2   2    0.78    0.26
  -8  -2   2    0.52    0.43
  -8  -2   2    0.29    0.56
  -8  -2   2    0.79    0.26
  -9  -2   2    2.88    0.38
  -9  -2   2    2.59    0.37
  -9  -2   2    3.71    0.63
 -10  -2   2    0.10    0.33
 -10  -2   2    0.06    0.33
 -10  -2   2   -0.52    0.57
 -11  -2   2    0.92    0.38
 -11  -2   2    0.55    0.71
 -11  -2   2    0.76    0.38
 -11   3  -2    0.68    0.99
 -10   3  -2    3.13    0.86
  -9   3  -2    1.28    0.81
  -8   3  -2    1.87    0.58
  -7   3  -2    1.86    0.50
  -7   3  -2    1.50    0.49
  -7   3  -2    2.38    0.22
  -6   3  -2    3.75    0.53
  -6   3  -2    3.91    0.52
  -6   3  -2    3.13    0.26
  -5   3  -2    8.99    0.67
  -5   3  -2    9.68    0.42
  -5   3  -2    9.79    0.70
  -4   3  -2   11.07    0.65
  -4   3  -2   10.41    0.63
  -4   3  -2   11.00    0.46
   4  -3   2   11.36    0.69
  -3   3  -2   44.00    1.56
  -3   3  -2   45.64    1.70
   3  -3   2   45.74    1.54
   3  -3   2   45.58    1.72
  -2   3  -2  402.14   13.86
  -2   3  -2  436.30   13.94
   2  -3   2  438.73   13.98
   2  -3   2  409.97   13.86
  -1   3  -2   25.59    0.93
  -1   3  -2   24.79    0.91
   1  -3   2   25.53    0.94
   0   3  -2   11.00    0.42
   0   3  -2   11.54    0.46
   0  -3   2   11.25    0.46
   0  -3   2   10.97    0.43
   1   3  -2   29.31    1.08
   1   3  -2   30.50    1.03
  -1  -3   2   29.30    1.08
  -1  -3   2   30.57    1.03
   3   3  -2   25.30    1.00
  -3  -3   2   26.21    0.98
  -3  -3   2   25.83    0.97
  -3  -3   2   26.12    0.98
   4   3  -2   18.98    0.82
  -4  -3   2   18.65    0.76
  -4  -3   2   18.48    0.78
  -4  -3   2   18.23    0.75
   5   3  -2   31.92    1.32
  -5  -3   2   31.85    1.22
  -5  -3   2   31.29    1.21
  -5  -3   2   33.01    1.28
   6   3  -2    0.50    0.34
  -6  -3   2    0.84    0.28
  -6  -3   2    0.74    0.23
  -6  -3   2    0.90    0.21
   7   3  -2    0.94    0.44
  -7  -3   2    1.08    0.36
  -7  -3   2    1.23    0.27
  -7  -3   2    1.38    0.27
  -8  -3   2    1.80    0.46
  -8  -3   2    0.44    0.58
  -8  -3   2    2.29    0.36
  -9  -3   2   -0.19    0.48
  -9  -3   2    1.03    0.34
  -9  -3   2    0.80    0.33
 -10  -3   2    1.47    0.43
 -10  -3   2    1.43    0.61
 -10  -3   2    1.90    0.41
 -11  -3   2    0.24    0.43
 -11  -3   2   -0.37    0.69
 -11  -3   2    0.78    0.57
 -11   4  -2   -1.65    0.92
 -10   4  -2    1.83    0.86
  -9   4  -2    0.39    0.71
  -8   4  -2    1.43    0.58
  -7   4  -2    3.24    0.59
  -6   4  -2    1.70    0.22
  -6   4  -2    2.68    0.50
  -6   4  -2    1.55    0.43
  -5   4  -2   42.50    1.47
  -5   4  -2   39.70    1.69
  -5   4  -2   43.46    1.71
   5  -4   2   41.89    1.78
  -4   4  -2   54.57    2.04
  -4   4  -2   55.46    1.87
   4  -4   2   51.78    2.09
   4  -4   2   55.14    1.82
  -3   4  -2    6.57    0.44
  -3   4  -2    6.53    0.33
   3  -4   2    6.98    0.51
   3  -4   2    6.97    0.33
   3  -4   2    7.02    0.31
  -2   4  -2  331.19   10.96
  -2   4  -2  329.38   11.04
   2  -4   2  339.42   10.96
   2  -4   2  329.42   11.05
  -1   4  -2   50.25    1.81
  -1   4  -2   53.87    1.83
   1  -4   2   53.13    1.85
   0   4  -2   38.70    1.38
   0   4  -2   38.95    1.34
   0  -4   2   38.91    1.35
   0  -4   2   38.28    1.38
   1   4  -2  107.58    3.62
   1   4  -2  110.46    3.68
  -1  -4   2  105.48    3.67
  -1  -4   2  110.72    3.62
   2   4  -2   77.97    2.69
  -2  -4   2   73.27    2.67
  -2  -4   2   81.71    2.73
  -2  -4   2   84.17    2.73
   3   4  -2   18.18    0.75
  -3  -4   2   18.10    0.76
  -3  -4   2   16.98    0.74
  -3  -4   2   18.12    0.72
   4   4  -2   26.07    1.06
  -4  -4   2   25.40    1.01
  -4  -4   2   25.24    1.01
  -4  -4   2   25.40    1.02
   5   4  -2   13.00    0.73
  -5  -4   2   13.59    0.66
  -5  -4   2   13.92    0.69
  -5  -4   2   13.47    0.65
   6   4  -2    0.65    0.33
  -6  -4   2    0.69    0.23
  -6  -4   2    0.70    0.28
  -6  -4   2    0.63    0.23
   7   4  -2    1.04    0.46
  -7  -4   2    1.04    0.35
  -7  -4   2    1.47    0.30
  -7  -4   2    1.16    0.30
  -8  -4   2    0.62    0.42
  -8  -4   2   -0.01    0.29
  -8  -4   2    0.75    0.32
  -9  -4   2    1.14    0.38
  -9  -4   2    1.80    0.40
  -9  -4   2    1.65    0.52
 -10  -4   2    1.54    0.48
 -10  -4   2    2.28    0.65
 -10  -4   2    1.86    0.48
 -11  -4   2    0.09    0.71
 -11  -4   2    0.01    0.46
 -11  -4   2    1.12    0.52
 -11   5  -2    1.40    1.05
 -10   5  -2    2.47    0.92
  -9   5  -2    0.53    0.67
  -8   5  -2    1.20    0.55
  -7   5  -2    2.62    0.55
  -6   5  -2    0.62    0.15
  -6   5  -2    0.72    0.42
  -6   5  -2    0.40    0.42
  -5   5  -2   18.72    0.98
  -5   5  -2   19.41    0.75
   5  -5   2   20.30    1.10
  -4   5  -2   14.60    0.60
  -4   5  -2   14.55    0.75
   4  -5   2   13.84    0.80
   4  -5   2   13.84    0.58
   4  -5   2   14.58    0.54
  -3   5  -2    9.07    0.42
  -3   5  -2    9.28    0.54
   3  -5   2    9.10    0.40
   3  -5   2    8.31    0.41
   3  -5   2    8.50    0.56
  -2   5  -2    5.61    0.32
  -2   5  -2    5.81    0.37
   2  -5   2    5.43    0.34
   2  -5   2    6.11    0.40
   2  -5   2    5.64    0.32
  -1   5  -2   47.81    1.74
  -1   5  -2   49.18    1.74
   1  -5   2   49.34    1.77
   1  -5   2   50.92    1.74
   0   5  -2   36.54    1.28
   0  -5   2   37.08    1.34
   0  -5   2   35.99    1.31
   0  -5   2   36.45    1.33
   1   5  -2   55.54    1.82
   1   5  -2   51.74    1.88
  -1  -5   2   50.57    1.88
  -1  -5   2   54.06    1.83
   2   5  -2    2.49    0.21
  -2  -5   2    2.56    0.26
  -2  -5   2    2.17    0.20
  -2  -5   2    2.20    0.26
   3   5  -2    2.89    0.29
  -3  -5   2    3.03    0.25
  -3  -5   2    2.70    0.30
  -3  -5   2    3.00    0.31
   4   5  -2   31.91    1.29
  -4  -5   2   33.12    1.24
  -4  -5   2   31.89    1.28
  -4  -5   2   33.11    1.27
   5   5  -2   17.68    0.85
  -5  -5   2   17.15    0.79
  -5  -5   2   15.90    0.77
  -5  -5   2   15.63    0.76
   6   5  -2    1.20    0.36
  -6  -5   2    1.13    0.28
  -6  -5   2    2.12    0.34
  -6  -5   2    1.36    0.27
   7   5  -2    5.96    0.74
  -7  -5   2    4.57    0.54
  -7  -5   2    5.29    0.53
  -7  -5   2    4.89    0.53
  -8  -5   2    0.74    0.33
  -8  -5   2    0.65    0.41
  -9  -5   2    0.48    0.38
  -9  -5   2   -0.26    0.37
  -9  -5   2    0.01    0.45
 -10  -5   2    0.69    0.63
 -10  -5   2    0.94    0.49
 -10  -5   2    1.09    0.45
 -11  -5   2   -0.94    0.66
 -11  -5   2    0.42    0.52
 -11   6  -2    1.21    1.03
 -10   6  -2    1.28    0.95
  -9   6  -2    0.57    0.75
  -8   6  -2    4.90    0.81
  -7   6  -2    2.99    0.61
  -7   6  -2    2.75    0.27
  -6   6  -2    1.27    0.45
  -6   6  -2    0.68    0.17
   6  -6   2    0.99    0.53
  -5   6  -2    6.92    0.40
  -5   6  -2    7.13    0.59
   5  -6   2    8.18    0.78
  -4   6  -2  113.40    4.14
  -4   6  -2  117.03    4.01
   4  -6   2  125.36    3.99
   4  -6   2  118.52    3.96
   4  -6   2  117.18    4.22
  -3   6  -2    7.90    0.41
  -3   6  -2    7.57    0.49
   3  -6   2    7.72    0.41
   3  -6   2    8.80    0.59
   3  -6   2    7.87    0.39
  -2   6  -2   38.35    1.42
  -2   6  -2   37.42    1.38
   2  -6   2   36.91    1.38
   2  -6   2   37.11    1.46
   2  -6   2   39.35    1.38
  -1   6  -2   10.61    0.51
  -1   6  -2   11.37    0.50
   1  -6   2   10.84    0.51
   1  -6   2   10.99    0.54
   0   6  -2   75.16    2.60
   0   6  -2   71.73    2.59
   0  -6   2   76.16    2.61
   0  -6   2   75.68    2.57
  -1  -6   2    4.75    0.28
  -1  -6   2    5.39    0.35
  -1  -6   2    5.09    0.36
   2   6  -2    8.34    0.42
  -2  -6   2    9.58    0.49
  -2  -6   2    9.41    0.48
  -2  -6   2    6.85    0.37
   3   6  -2    1.98    0.24
  -3  -6   2    2.73    0.31
  -3  -6   2    1.39    0.19
  -3  -6   2    2.39    0.29
   4   6  -2  142.99    4.74
  -4  -6   2  136.46    4.72
  -4  -6   2  136.68    4.73
  -4  -6   2  134.28    4.66
   5   6  -2   18.06    0.92
  -5  -6   2   18.50    0.88
  -5  -6   2   18.78    0.87
  -5  -6   2   19.18    0.84
   6   6  -2    3.21    0.45
  -6  -6   2    3.04    0.38
  -6  -6   2    1.99    0.34
  -6  -6   2    1.98    0.31
   7   6  -2    8.05    0.81
  -7  -6   2    6.87    0.63
  -7  -6   2    7.54    0.64
  -7  -6   2    6.68    0.63
  -8  -6   2    1.82    0.44
  -8  -6   2    1.21    0.42
  -9  -6   2   -0.14    0.44
  -9  -6   2    0.81    0.77
  -9  -6   2    0.52    0.42
 -10  -6   2    1.38    0.62
 -10  -6   2    1.43    0.53
 -11  -6   2   -0.09    0.66
 -11  -6   2   -0.20    0.52
 -11   7  -2   -2.41    1.08
 -10   7  -2    0.88    0.96
  -9   7  -2   -0.13    0.76
  -7   7  -2    1.43    0.58
   7  -7   2    2.26    0.75
  -6   7  -2   25.31    1.41
  -6   7  -2   26.44    1.01
   6  -7   2   26.14    1.42
  -5   7  -2    9.03    0.48
  -5   7  -2    9.54    0.67
   5  -7   2    8.47    0.39
   5  -7   2    7.74    0.75
   5  -7   2    8.88    0.41
  -4   7  -2   46.89    1.84
   4  -7   2   48.13    1.69
   4  -7   2   48.64    1.67
   4  -7   2   44.51    1.91
  -3   7  -2   64.07    2.38
  -3   7  -2   67.08    2.32
   3  -7   2   64.13    2.31
   3  -7   2   67.72    2.30
   3  -7   2   66.11    2.46
  -2   7  -2   22.58    0.94
  -2   7  -2   22.17    0.92
   2  -7   2   24.37    1.00
   2  -7   2   22.36    0.92
   2  -7   2   21.98    0.90
  -1   7  -2   10.53    0.53
  -1   7  -2   10.99    0.51
   1  -7   2   10.77    0.56
   1  -7   2   10.31    0.53
   1  -7   2   11.17    0.54
   0   7  -2    0.63    0.17
   0   7  -2    0.55    0.13
   0  -7   2    0.97    0.19
   0  -7   2    0.79    0.17
   0  -7   2    0.78    0.20
   1   7  -2    3.56    0.25
  -1  -7   2    3.60    0.33
  -1  -7   2    3.16    0.24
  -1  -7   2    3.24    0.32
   2   7  -2   80.25    2.74
  -2  -7   2   78.65    2.80
  -2  -7   2   79.23    2.71
  -2  -7   2   78.12    2.82
   3   7  -2   16.20    0.73
  -3  -7   2   14.86    0.66
  -3  -7   2   16.18    0.77
  -3  -7   2   15.85    0.77
   4   7  -2   16.03    0.77
  -4  -7   2   15.95    0.78
  -4  -7   2   13.63    0.68
  -4  -7   2   15.42    0.77
   5   7  -2    5.87    0.57
  -5  -7   2    7.95    0.58
  -5  -7   2    6.33    0.52
  -5  -7   2    6.67    0.48
   6   7  -2   18.97    1.02
  -6  -7   2   19.12    0.97
  -6  -7   2   17.98    0.90
  -6  -7   2   18.87    0.97
   7   7  -2    1.41    0.56
  -7  -7   2    1.78    0.38
  -7  -7   2    1.90    0.42
  -7  -7   2    2.11    0.41
  -8  -7   2    5.35    0.60
  -8  -7   2    4.92    0.61
  -9  -7   2    0.03    0.45
  -9  -7   2    0.23    0.46
  -9  -7   2    0.40    0.44
 -10  -7   2    0.01    0.52
 -10  -7   2   -0.04    0.56
 -11  -7   2    0.33    0.50
 -11  -7   2   -0.19    0.64
 -10   8  -2    0.73    1.02
  -9   8  -2   -1.31    0.74
  -8   8  -2   10.42    1.21
   7  -8   2   10.15    1.13
  -6   8  -2    2.41    0.28
   6  -8   2    2.27    0.65
  -5   8  -2   12.67    0.85
  -5   8  -2   13.29    0.63
   5  -8   2   12.63    0.57
   5  -8   2   14.33    0.60
   5  -8   2   13.75    0.96
  -4   8  -2    6.12    0.55
  -4   8  -2    5.78    0.44
   4  -8   2    6.40    0.39
   4  -8   2    8.00    0.72
   4  -8   2    7.71    0.43
  -3   8  -2    5.46    0.41
  -3   8  -2    4.91    0.43
   3  -8   2    6.23    0.55
   3  -8   2    6.24    0.42
   3  -8   2    5.67    0.38
  -2   8  -2   76.69    2.75
  -2   8  -2   80.85    2.76
   2  -8   2   78.49    2.83
   2  -8   2   78.50    2.74
   2  -8   2   75.91    2.75
  -1   8  -2    8.12    0.45
  -1   8  -2    8.40    0.50
   1  -8   2    9.26    0.51
   1  -8   2    9.19    0.50
   1  -8   2    9.06    0.53
   0   8  -2   -0.22    0.11
   0  -8   2    0.10    0.16
   0  -8   2    0.00    0.17
   0  -8   2    0.04    0.16
   1   8  -2   23.55    0.90
  -1  -8   2   20.77    1.06
  -1  -8   2   23.00    0.98
  -1  -8   2   23.58    0.91
   2   8  -2   29.92    1.10
  -2  -8   2   28.06    1.17
  -2  -8   2   30.04    1.19
  -2  -8   2   24.73    1.05
   3   8  -2   18.24    0.80
  -3  -8   2   16.73    0.85
  -3  -8   2   16.34    0.85
  -3  -8   2   18.13    0.74
   4   8  -2   26.99    1.12
  -4  -8   2   24.61    1.13
  -4  -8   2   26.10    1.04
  -4  -8   2   25.77    1.15
   5   8  -2   15.74    0.88
  -5  -8   2   15.54    0.88
  -5  -8   2   16.16    0.77
  -5  -8   2   15.72    0.84
   6   8  -2    6.27    0.72
  -6  -8   2    6.73    0.64
  -6  -8   2    6.29    0.64
  -6  -8   2    6.20    0.54
  -7  -8   2   20.16    1.00
  -7  -8   2   18.90    1.06
  -7  -8   2   18.54    1.25
  -8  -8   2    3.63    0.66
  -8  -8   2    2.80    0.51
  -8  -8   2    3.47    0.58
  -9  -8   2    0.12    0.50
  -9  -8   2   -0.12    0.51
 -10  -8   2   -0.69    0.55
 -10  -8   2    0.16    0.55
 -10   9  -2    3.20    1.14
  -9   9  -2    0.60    0.86
  -8   9  -2    1.15    0.71
   8  -9   2    0.27    1.38
   7  -9   2    3.06    0.84
   6  -9   2   20.39    1.42
  -5   9  -2   13.33    0.69
  -5   9  -2   14.68    1.32
   5  -9   2   13.25    1.03
   5  -9   2   13.41    0.63
   5  -9   2   13.21    0.62
  -4   9  -2    6.36    0.47
  -4   9  -2    6.74    0.55
   4  -9   2    6.57    0.69
   4  -9   2    6.97    0.46
   4  -9   2    6.29    0.42
  -3   9  -2   20.88    0.90
  -3   9  -2   20.82    0.93
   3  -9   2   18.88    1.02
   3  -9   2   20.46    0.89
   3  -9   2   20.15    0.86
  -2   9  -2    0.35    0.19
  -2   9  -2    0.31    0.17
   2  -9   2    0.32    0.17
   2  -9   2    0.28    0.16
   2  -9   2    0.77    0.28
  -1   9  -2    9.11    0.55
  -1   9  -2    8.93    0.50
   1  -9   2    8.78    0.56
   1  -9   2    9.33    0.54
   1  -9   2    9.12    0.54
   0   9  -2    0.35    0.15
   0  -9   2    0.71    0.23
   0  -9   2    0.09    0.16
   0  -9   2    0.16    0.18
   1   9  -2   15.37    0.67
  -1  -9   2   15.22    0.69
   2   9  -2    1.19    0.22
  -2  -9   2    0.53    0.20
  -2  -9   2    1.08    0.20
  -2  -9   2    0.92    0.26
   3   9  -2    4.16    0.42
  -3  -9   2    4.65    0.46
  -3  -9   2    4.63    0.48
  -3  -9   2    3.66    0.34
   4   9  -2    3.52    0.41
  -4  -9   2    3.65    0.36
  -4  -9   2    4.02    0.47
  -4  -9   2    4.16    0.50
   5   9  -2   14.84    0.91
  -5  -9   2   16.03    0.79
  -5  -9   2   16.59    0.93
  -5  -9   2   17.04    0.91
   6   9  -2   13.55    1.02
  -6  -9   2   17.27    0.97
  -6  -9   2   16.23    0.83
  -6  -9   2   15.79    0.99
  -7  -9   2    3.67    0.54
  -7  -9   2    2.99    0.44
  -7  -9   2    2.78    0.52
  -8  -9   2    3.33    0.60
  -8  -9   2    2.74    0.50
  -8  -9   2    3.18    0.60
  -9  -9   2    0.32    0.47
  -9  -9   2    0.13    0.54
 -10  -9   2    0.41    0.62
 -10  -9   2    0.04    0.57
 -10  10  -2    1.03    1.21
  -9  10  -2    0.00    0.90
   8 -10   2    1.79    0.89
   6 -10   2    1.31    0.66
   6 -10   2    1.84    0.25
   5 -10   2   12.15    0.65
   5 -10   2   12.82    1.08
  -4  10  -2    0.61    0.30
   4 -10   2    0.65    0.23
   4 -10   2    0.18    0.20
   4 -10   2    0.96    0.45
  -3  10  -2   10.06    0.62
  -3  10  -2   10.58    0.61
   3 -10   2    9.57    0.58
   3 -10   2    9.96    0.57
   3 -10   2   10.37    0.73
  -2  10  -2   10.21    0.56
   2 -10   2    8.96    0.55
   2 -10   2    9.48    0.68
   2 -10   2   10.01    0.58
  -1  10  -2    2.04    0.28
   1 -10   2    1.85    0.27
   1 -10   2    1.14    0.24
   1 -10   2    1.59    0.32
   0  10  -2    0.06    0.18
   0 -10   2    0.20    0.21
   0 -10   2    0.21    0.21
   0 -10   2    0.11    0.18
   1  10  -2    0.34    0.18
  -1 -10   2    0.67    0.20
  -1 -10   2    0.46    0.23
  -1 -10   2    0.76    0.31
   2  10  -2    2.59    0.33
  -2 -10   2    2.40    0.45
  -2 -10   2    3.18    0.42
  -2 -10   2    2.41    0.30
   3  10  -2    8.24    0.56
  -3 -10   2    8.97    0.67
  -3 -10   2    9.06    0.50
   4  10  -2    4.51    0.52
  -4 -10   2    2.31    0.38
  -4 -10   2    2.43    0.42
  -4 -10   2    3.32    0.37
   5  10  -2    2.51    0.48
  -5 -10   2    3.84    0.53
  -5 -10   2    3.28    0.48
  -5 -10   2    2.27    0.35
  -6 -10   2    4.68    0.63
  -6 -10   2    5.25    0.57
  -6 -10   2    5.91    0.66
  -7 -10   2    2.00    0.85
  -7 -10   2    3.32    0.46
  -7 -10   2    2.48    0.48
  -8 -10   2    0.68    0.54
  -8 -10   2    0.80    0.53
  -9 -10   2    0.00    0.60
  -9 -10   2    0.32    0.52
 -10 -10   2    0.13    0.64
 -10 -10   2   -0.17    0.59
 -10  11  -2   -0.12    1.19
  -9  11  -2    3.68    1.07
   8 -11   2    0.19    1.02
   6 -11   2   10.16    1.23
   6 -11   2    8.93    0.57
   5 -11   2   37.63    1.83
   5 -11   2   36.03    1.44
   4 -11   2    1.21    0.29
   4 -11   2    0.42    0.50
  -3  11  -2    2.18    0.37
   3 -11   2    1.44    0.42
   3 -11   2    1.93    0.30
   3 -11   2    2.25    0.31
  -2  11  -2    0.88    0.26
   2 -11   2    1.05    0.37
   2 -11   2    0.74    0.23
   2 -11   2    1.10    0.26
  -1  11  -2    1.11    0.25
   1 -11   2    1.24    0.34
   1 -11   2    1.72    0.32
   0  11  -2    0.43    0.19
   0 -11   2    0.28    0.23
   0 -11   2    0.48    0.21
   0 -11   2    0.27    0.26
   1  11  -2    0.47    0.21
  -1 -11   2    0.39    0.26
  -1 -11   2    0.62    0.35
  -1 -11   2    0.42    0.24
   2  11  -2    5.20    0.43
  -2 -11   2    4.88    0.62
  -2 -11   2    5.07    0.44
  -2 -11   2    5.05    0.55
   3  11  -2    1.59    0.32
  -3 -11   2    1.22    0.34
  -3 -11   2    1.30    0.27
  -3 -11   2    1.77    0.36
   4  11  -2    1.89    0.41
  -4 -11   2    1.99    0.30
  -4 -11   2    1.21    0.34
  -4 -11   2    1.27    0.36
   5  11  -2   50.59    2.33
  -5 -11   2   55.01    2.22
  -5 -11   2   55.75    2.25
  -5 -11   2   53.98    2.02
  -6 -11   2   14.28    1.09
  -6 -11   2   13.67    1.01
  -6 -11   2   14.68    0.81
  -7 -11   2    2.05    0.42
  -7 -11   2    0.45    0.43
  -8 -11   2    0.09    0.56
  -8 -11   2    0.63    0.45
  -9 -11   2    3.41    0.63
  -9 -11   2    1.98    0.69
 -10 -11   2    0.55    0.61
 -10 -11   2   -0.01    0.63
  -9  12  -2    1.75    1.14
   9 -12   2    2.86    1.35
   8 -12   2    0.72    1.09
   7 -12   2    1.19    0.92
   6 -12   2    0.88    0.31
   5 -12   2   13.74    0.79
   5 -12   2   16.89    1.28
   4 -12   2    6.26    0.58
   4 -12   2    6.67    0.78
   3 -12   2    2.53    0.35
   3 -12   2    3.99    0.59
   3 -12   2    2.46    0.41
  -2  12  -2    0.00    0.24
   2 -12   2    0.27    0.25
   2 -12   2   -0.06    0.22
   2 -12   2   -0.49    0.30
  -1  12  -2    3.44    0.44
   1 -12   2    3.02    0.41
   1 -12   2    3.94    0.47
   1 -12   2    3.35    0.45
   0  12  -2    1.33    0.27
   0 -12   2    1.31    0.36
   0 -12   2    1.79    0.37
   0 -12   2    1.00    0.31
   1  12  -2    1.62    0.28
  -1 -12   2    1.73    0.42
  -1 -12   2    0.75    0.26
  -1 -12   2    2.06    0.35
   2  12  -2    0.22    0.26
  -2 -12   2    0.18    0.38
  -2 -12   2    0.42    0.32
  -2 -12   2    0.00    0.22
   3  12  -2   11.44    0.75
  -3 -12   2   11.82    0.92
  -3 -12   2   13.14    0.85
  -3 -12   2   11.88    0.68
  -4 -12   2    8.25    0.87
  -4 -12   2    8.15    0.79
  -4 -12   2    7.67    0.60
  -5 -12   2    5.22    0.71
  -5 -12   2    4.38    0.54
  -5 -12   2    5.60    0.69
  -6 -12   2    0.26    0.50
  -6 -12   2    0.35    0.47
  -6 -12   2    0.31    0.35
  -7 -12   2    0.27    0.73
  -7 -12   2   -0.46    0.61
  -8 -12   2    2.14    0.76
  -8 -12   2    1.54    0.50
  -9 -12   2    0.63    0.72
  -9 -12   2   -0.82    0.53
  -9  13  -2   -1.23    1.16
   9 -13   2    1.42    1.21
   8 -13   2    0.72    1.19
   7 -13   2   -0.21    0.93
   6 -13   2    4.66    0.99
   6 -13   2    4.56    0.57
   5 -13   2    0.55    0.33
   4 -13   2    1.36    0.36
   4 -13   2    1.44    0.74
   3 -13   2   11.38    0.97
   3 -13   2    9.24    0.69
   2 -13   2    1.28    0.36
   2 -13   2    1.57    0.46
   1 -13   2    1.94    0.35
   1 -13   2    2.13    0.42
   1 -13   2    2.04    0.40
   0 -13   2    6.15    0.63
   0 -13   2    5.35    0.60
   1  13  -2    7.16    0.60
  -1 -13   2    8.34    0.67
  -1 -13   2    8.33    0.60
  -1 -13   2    7.65    0.76
  -2 -13   2    2.34    0.46
  -2 -13   2    2.43    0.45
  -2 -13   2    2.95    0.42
  -3 -13   2    3.48    0.64
  -3 -13   2    1.96    0.37
  -3 -13   2    3.18    0.52
  -4 -13   2    1.80    0.39
  -4 -13   2    2.54    0.60
  -4 -13   2    0.73    0.37
  -5 -13   2    1.49    0.53
  -5 -13   2    2.35    0.59
  -5 -13   2    2.31    0.41
  -6 -13   2    2.99    0.74
  -6 -13   2    2.66    0.56
  -6 -13   2    3.28    0.46
  -7 -13   2   -0.60    0.39
  -7 -13   2    0.57    0.64
  -8 -13   2    2.58    0.79
  -8 -13   2    2.15    0.56
  -9 -13   2    3.00    0.63
  -9 -13   2    2.87    0.84
   9 -14   2    1.63    1.38
   8 -14   2    0.55    1.23
   7 -14   2    0.75    1.08
   6 -14   2    0.06    0.64
   6 -14   2    0.56    0.89
   5 -14   2    1.02    0.35
   4 -14   2    2.35    0.43
   3 -14   2    6.94    0.65
   2 -14   2    0.02    0.32
   2 -14   2    0.48    0.46
   1 -14   2    3.28    0.50
   1 -14   2    1.56    0.37
   1 -14   2    2.86    0.51
   0 -14   2    0.21    0.40
   0 -14   2    0.06    0.40
   0 -14   2   -0.09    0.35
  -1 -14   2    7.80    0.64
  -1 -14   2    7.69    0.75
  -1 -14   2    7.85    0.83
  -2 -14   2    0.36    0.37
  -2 -14   2    1.22    0.49
  -2 -14   2    0.83    0.41
  -3 -14   2    9.52    0.73
  -3 -14   2   10.91    1.02
  -3 -14   2    9.14    0.89
  -4 -14   2    8.84    1.05
  -4 -14   2    9.02    0.95
  -4 -14   2    9.95    0.73
  -5 -14   2    2.02    0.43
  -5 -14   2    1.92    0.64
  -5 -14   2    2.59    0.63
  -6 -14   2    0.30    0.40
  -6 -14   2    0.47    0.87
  -7 -14   2    1.39    0.70
  -7 -14   2    1.61    0.50
  -8 -14   2    3.34    0.64
  -8 -14   2    1.90    0.78
  -9 -14   2    0.92    0.84
  -9 -14   2    0.08    0.62
   8 -15   2   -0.96    1.22
   7 -15   2    1.35    1.17
   6 -15   2    0.57    0.94
   5 -15   2    1.98    0.88
   4 -15   2    0.60    0.37
   3 -15   2    2.93    0.45
   2 -15   2    0.48    0.61
   2 -15   2    0.23    0.34
   1 -15   2    2.95    0.59
   1 -15   2    2.35    0.42
   0 -15   2    0.18    0.38
   0 -15   2   -0.04    0.49
   0 -15   2    0.24    0.40
  -1 -15   2    9.52    0.73
  -1 -15   2    8.94    0.95
  -1 -15   2    8.19    0.87
  -2 -15   2    0.32    0.46
  -2 -15   2   -0.51    0.45
  -2 -15   2    0.24    0.39
  -3 -15   2    1.44    0.47
  -3 -15   2    2.18    0.65
  -3 -15   2    1.78    0.46
  -4 -15   2    0.29    0.63
  -4 -15   2   -0.03    0.47
  -5 -15   2    0.44    0.40
  -5 -15   2    0.11    0.64
  -6 -15   2    1.48    0.46
  -7 -15   2    0.62    0.51
  -7 -15   2   -0.06    0.72
  -8 -15   2    1.12    0.60
  -8 -15   2   -0.35    0.77
   8 -16   2   -0.45    1.29
   7 -16   2   -0.80    1.12
   6 -16   2    0.96    1.08
   5 -16   2    0.49    0.85
   4 -16   2    1.44    0.81
   3 -16   2    0.78    0.39
   2 -16   2   -0.20    0.38
   1 -16   2    3.41    0.61
   1 -16   2    2.07    0.44
   0 -16   2    3.38    0.65
   0 -16   2    1.85    0.70
  -1 -16   2    1.16    0.50
  -1 -16   2    2.88    0.67
  -2 -16   2   -0.09    0.55
  -2 -16   2   -0.75    0.54
  -2 -16   2    0.01    0.44
  -3 -16   2    5.64    0.67
  -3 -16   2    6.42    0.87
  -3 -16   2    4.13    0.71
  -4 -16   2    1.47    0.61
  -4 -16   2    1.84    0.50
  -4 -16   2    2.29    0.70
  -5 -16   2    0.21    0.44
  -5 -16   2    0.18    1.12
  -6 -16   2    0.34    0.70
  -6 -16   2    0.48    0.49
  -7 -16   2   -0.03    0.53
  -7 -16   2   -0.06    0.82
  -8 -16   2   -0.30    0.86
  -8 -16   2   -0.33    0.65
   7 -17   2   -0.51    1.08
   6 -17   2    0.41    1.15
   5 -17   2    1.59    0.89
   4 -17   2    1.16    0.88
   2 -17   2   -0.46    0.69
   2 -17   2    0.78    0.72
   1 -17   2    0.90    0.61
   1 -17   2   -0.37    0.33
   0 -17   2    0.10    0.58
   0 -17   2    0.99    0.54
  -1 -17   2    0.88    0.51
  -1 -17   2    0.98    0.66
  -2 -17   2    2.01    0.72
  -2 -17   2    1.11    0.54
  -2 -17   2    1.06    0.61
  -3 -17   2    1.12    0.51
  -3 -17   2    0.74    0.72
  -3 -17   2    0.61    0.70
  -4 -17   2    2.82    0.87
  -4 -17   2    1.05    0.51
  -5 -17   2    0.84    0.87
  -5 -17   2    0.12    0.53
  -6 -17   2    0.55    0.94
  -6 -17   2   -0.02    0.50
  -7 -17   2    0.72    1.01
  -7 -17   2    0.80    0.65
   6 -18   2    0.11    1.18
   5 -18   2    0.54    0.95
   4 -18   2    0.00    0.89
   3 -18   2    0.70    0.76
   2 -18   2    2.59    0.85
   1 -18   2    2.99    0.79
   0 -18   2    0.68    0.63
   0 -18   2    0.54    0.56
  -1 -18   2   -0.04    0.69
  -1 -18   2   -0.07    0.54
  -2 -18   2   -0.43    0.48
  -2 -18   2    0.59    0.71
  -3 -18   2    1.74    0.58
  -3 -18   2    2.48    0.81
  -4 -18   2   -0.27    0.58
  -4 -18   2   -0.32    0.74
  -5 -18   2    0.54    0.59
  -6 -18   2   -0.43    0.87
  -6 -18   2    0.55    0.61
   5 -19   2    1.19    1.04
   4 -19   2    0.24    0.94
   3 -19   2   -0.04    0.84
   2 -19   2    2.00    0.83
   1 -19   2    0.47    0.79
   0 -19   2   -0.29    0.61
  -1 -19   2    0.38    0.62
  -2 -19   2    1.19    0.69
  -2 -19   2    0.68    0.73
  -3 -19   2   -0.66    0.58
  -3 -19   2    0.28    0.75
  -4 -19   2   -0.01    0.63
  -4 -19   2    0.97    0.94
  -5 -19   2    0.40    0.97
  -5 -19   2   -0.39    0.62
   4 -20   2    0.73    1.09
   3 -20   2    0.24    0.91
   2 -20   2    0.52    0.99
   1 -20   2    0.65    0.89
   0 -20   2    0.25    0.81
  -1 -20   2    0.35    0.74
  -2 -20   2   -0.09    0.64
  -3 -20   2    0.81    0.78
  -4 -20   2    1.74    0.75
  -4 -20   2    1.54    1.16
   3 -21   2    0.46    1.05
   2 -21   2    1.21    1.02
   1 -21   2    0.32    0.97
   0 -21   2    0.60    0.85
  -1 -21   2    0.18    0.85
  -2 -21   2    0.95    0.85
  -3 -21   2    2.76    0.91
   0 -22   2    3.23    1.06
  -3 -21  -3    2.07    0.79
  -2 -21  -3   -0.69    0.68
  -1 -21  -3    0.47    0.84
   0 -21  -3    0.93    0.86
   1 -21  -3   -0.02    0.89
   2 -21  -3    0.68    0.99
   3 -21  -3    1.88    1.08
  -4 -20  -3   -1.28    0.71
  -3 -20  -3   -0.34    0.67
  -2 -20  -3    1.43    0.72
  -1 -20  -3    0.79    0.75
   0 -20  -3    1.87    0.83
   1 -20  -3    2.14    0.85
   2 -20  -3    2.71    0.99
   3 -20  -3   -0.27    0.99
   4 -20  -3   -1.95    0.96
  -5 -19  -3   -0.01    0.57
  -5 -19  -3    0.51    1.14
  -4 -19  -3    1.24    0.67
  -4 -19  -3    0.23    0.81
  -3 -19  -3   -1.59    0.72
  -3 -19  -3   -0.28    0.65
  -2 -19  -3    0.25    0.78
  -2 -19  -3    0.25    0.65
  -1 -19  -3    0.48    0.67
   0 -19  -3    1.91    0.70
   1 -19  -3    0.21    0.74
   2 -19  -3    0.44    0.81
   3 -19  -3    0.45    0.89
   4 -19  -3    0.56    0.98
   5 -19  -3   -0.10    1.10
  -6 -18  -3   -0.34    0.79
  -6 -18  -3   -0.01    0.57
  -5 -18  -3    1.97    0.62
  -4 -18  -3    0.25    0.56
  -4 -18  -3    1.75    0.82
  -3 -18  -3    1.78    0.85
  -3 -18  -3    1.35    0.61
  -2 -18  -3    0.91    0.60
  -2 -18  -3    1.05    0.72
  -1 -18  -3    3.31    0.78
  -1 -18  -3    3.28    0.72
   0 -18  -3   -0.29    0.54
   0 -18  -3   -0.89    0.57
   1 -18  -3    3.02    1.09
   2 -18  -3   -0.50    0.59
   3 -18  -3   -0.03    0.72
   4 -18  -3    0.29    0.81
   5 -18  -3    1.39    1.08
   6 -18  -3    1.10    1.10
  -7 -17  -3   -0.07    0.92
  -7 -17  -3   -0.75    0.64
  -6 -17  -3    0.62    0.60
  -6 -17  -3   -0.16    0.65
  -5 -17  -3    0.79    0.77
  -5 -17  -3    0.26    0.48
  -4 -17  -3    0.23    0.48
  -4 -17  -3    0.35    0.60
  -3 -17  -3    1.26    0.73
  -3 -17  -3    2.07    0.53
  -3 -17  -3    0.46    0.52
  -2 -17  -3   -0.03    0.63
  -2 -17  -3    0.98    0.52
  -1 -17  -3   -0.07    0.46
  -1 -17  -3    0.90    0.62
   0 -17  -3    5.88    0.83
   1 -17  -3    0.81    0.42
   2 -17  -3   -0.50    0.57
   2 -17  -3   -0.13    1.26
   3 -17  -3    0.27    0.68
   4 -17  -3   -0.37    0.81
   5 -17  -3    0.18    0.87
   6 -17  -3    1.80    1.12
   7 -17  -3    0.77    1.21
  -8 -16  -3    1.27    0.67
  -8 -16  -3    0.71    0.94
  -7 -16  -3    0.46    0.65
  -7 -16  -3    0.45    0.58
  -6 -16  -3    0.19    0.76
  -6 -16  -3    0.34    0.52
  -5 -16  -3    0.88    0.61
  -5 -16  -3    0.86    0.49
  -4 -16  -3    6.19    0.67
  -4 -16  -3    5.87    0.87
  -4 -16  -3    4.87    0.83
  -3 -16  -3    0.20    0.49
  -3 -16  -3   -0.19    0.39
  -3 -16  -3   -0.30    0.58
  -2 -16  -3    1.88    0.50
  -2 -16  -3    3.06    0.67
  -2 -16  -3    1.61    0.49
  -1 -16  -3    0.01    0.42
  -1 -16  -3    0.59    0.44
  -1 -16  -3    0.64    0.76
   1 -16  -3   -0.05    0.41
   2 -16  -3    0.25    0.35
   3 -16  -3    0.31    0.37
   3 -16  -3    0.04    0.56
   4 -16  -3    2.07    0.75
   5 -16  -3    0.58    0.85
   6 -16  -3   -0.77    0.90
   7 -16  -3    0.39    1.19
   8 -16  -3    0.69    1.16
  -8 -15  -3   -0.41    0.84
  -8 -15  -3    0.07    0.58
  -7 -15  -3    0.42    0.60
  -7 -15  -3    0.52    0.50
  -6 -15  -3    0.07    0.48
  -5 -15  -3    1.10    0.61
  -5 -15  -3    0.59    0.42
  -4 -15  -3    1.06    0.41
  -4 -15  -3    0.34    0.44
  -4 -15  -3    0.59    0.49
  -3 -15  -3    4.32    0.64
  -3 -15  -3    4.24    0.73
  -3 -15  -3    3.99    0.71
  -2 -15  -3    3.50    0.49
  -2 -15  -3    2.96    0.55
  -2 -15  -3    3.52    0.66
  -1 -15  -3   -0.27    0.39
  -1 -15  -3   -0.48    0.50
  -1 -15  -3    0.25    0.40
   0 -15  -3    3.15    0.56
   0 -15  -3    2.83    0.62
   1 -15  -3   -0.10    0.38
   2 -15  -3    0.48    0.33
   3 -15  -3    1.33    0.42
   4 -15  -3    0.38    0.36
   5 -15  -3    0.59    0.74
   6 -15  -3    0.06    0.81
   7 -15  -3    0.08    1.00
   8 -15  -3   -0.76    1.23
  -9 -14  -3   -0.85    0.66
  -9 -14  -3   -0.66    0.64
  -8 -14  -3    0.58    0.82
  -8 -14  -3    1.17    0.59
  -7 -14  -3   -0.01    0.61
  -7 -14  -3   -0.35    0.43
  -6 -14  -3    0.22    0.51
  -6 -14  -3    0.75    0.45
  -5 -14  -3    0.41    0.51
  -5 -14  -3    0.20    0.38
  -5 -14  -3    0.18    0.51
  -4 -14  -3    1.48    0.61
  -4 -14  -3    2.53    0.65
  -4 -14  -3    2.35    0.47
  -3 -14  -3    0.04    0.30
  -3 -14  -3   -0.28    0.48
  -3 -14  -3    0.19    0.46
  -2 -14  -3    2.55    0.43
  -2 -14  -3    2.32    0.53
  -2 -14  -3    2.56    0.52
   2  14   3    1.75    0.49
  -1 -14  -3    3.91    0.57
  -1 -14  -3    4.83    0.61
  -1 -14  -3    5.34    0.60
   1  14   3    3.33    0.54
   0 -14  -3    0.20    0.28
   0 -14  -3    0.36    0.33
   0 -14  -3    0.53    0.39
   0  14   3    0.21    0.36
   1 -14  -3    1.33    0.39
   1 -14  -3    1.80    0.46
   1 -14  -3    2.07    0.48
  -1  14   3    1.32    0.41
   2 -14  -3    1.63    0.47
   2 -14  -3    0.79    0.31
   3 -14  -3    0.35    0.50
   3 -14  -3   -0.16    0.29
   4 -14  -3    1.93    0.40
   5 -14  -3   -0.01    0.32
   6 -14  -3   -0.95    0.78
   6 -14  -3   -0.45    0.33
   7 -14  -3    1.79    1.05
   8 -14  -3    1.65    1.25
   9 -14  -3    2.55    1.38
  -9 -13  -3    3.66    0.78
  -9 -13  -3    3.01    0.86
  -8 -13  -3    0.29    0.56
  -8 -13  -3    0.15    0.67
  -7 -13  -3    0.93    0.67
  -7 -13  -3    1.93    0.51
  -6 -13  -3    1.27    0.54
  -6 -13  -3    1.31    0.42
  -5 -13  -3    5.30    0.74
  -5 -13  -3    5.35    0.57
  -4 -13  -3    2.37    0.59
  -4 -13  -3    1.61    0.40
  -4 -13  -3    1.46    0.51
   4  13   3    1.26    0.58
  -3 -13  -3    3.25    0.50
  -3 -13  -3    4.34    0.46
  -3 -13  -3    4.42    0.57
   3  13   3    4.07    0.62
  -2 -13  -3   14.78    0.82
  -2 -13  -3   15.08    1.02
  -2 -13  -3   15.48    1.01
   2  13   3   15.38    1.01
  -1 -13  -3    5.00    0.62
  -1 -13  -3    4.55    0.53
  -1 -13  -3    4.73    0.60
   1  13   3    5.51    0.65
   0 -13  -3    2.98    0.50
   0 -13  -3    2.59    0.41
   0 -13  -3    2.34    0.37
   0  13   3    2.35    0.41
   1 -13  -3   10.43    0.74
   1 -13  -3   12.01    0.81
   1 -13  -3   12.10    0.80
  -1  13   3   12.30    0.83
   2 -13  -3    4.17    0.53
   2 -13  -3    5.21    0.55
   2 -13  -3    3.24    0.48
  -2  13   3    2.85    0.43
   3 -13  -3    2.75    0.39
   3 -13  -3    3.42    0.59
   4 -13  -3    6.35    0.77
   4 -13  -3    5.96    0.58
   5 -13  -3    0.84    0.31
   5 -13  -3    1.53    0.74
   6 -13  -3    3.12    0.39
   7 -13  -3    1.34    0.90
   8 -13  -3    1.54    1.11
   9 -13  -3    3.65    1.42
  -9 -12  -3    0.41    0.61
  -9 -12  -3    1.25    0.66
  -8 -12  -3    0.27    0.50
  -8 -12  -3    0.32    0.64
  -7 -12  -3    1.39    0.45
  -6 -12  -3    3.83    0.67
  -6 -12  -3    2.39    0.49
  -5 -12  -3    9.82    0.94
  -5 -12  -3    7.77    0.92
  -5 -12  -3    9.64    0.71
  -4 -12  -3    2.68    0.57
  -4 -12  -3    2.86    0.40
   4  12   3    3.08    0.59
  -3 -12  -3    0.40    0.38
  -3 -12  -3    0.54    0.25
  -3 -12  -3    0.92    0.39
   3  12   3    0.10    0.31
  -2 -12  -3    2.54    0.36
  -2 -12  -3    2.27    0.44
  -2 -12  -3    2.90    0.49
   2  12   3    2.00    0.36
   2  12   3    2.13    0.44
  -1 -12  -3   11.63    0.67
  -1 -12  -3   11.61    0.79
  -1 -12  -3   11.80    0.79
   1  12   3   10.78    0.67
   1  12   3   11.74    0.82
   0 -12  -3    5.18    0.48
   0 -12  -3    5.91    0.61
   0 -12  -3    5.46    0.55
   0  12   3    5.14    0.61
   0  12   3    5.10    0.43
   1 -12  -3    2.34    0.36
   1 -12  -3    2.75    0.38
   1 -12  -3    2.94    0.44
  -1  12   3    2.47    0.32
  -1  12   3    2.84    0.43
   2 -12  -3    1.34    0.38
   2 -12  -3    1.29    0.31
   2 -12  -3    1.93    0.35
  -2  12   3    1.88    0.36
  -2  12   3    1.40    0.29
   3 -12  -3    0.72    0.27
   3 -12  -3    0.31    0.36
   4 -12  -3    1.91    0.52
   4 -12  -3    1.37    0.34
   5 -12  -3    3.88    0.47
   5 -12  -3    4.57    0.80
   6 -12  -3    1.59    0.29
   7 -12  -3    3.62    1.21
   8 -12  -3    0.60    1.06
   9 -12  -3    2.33    1.28
 -10 -11  -3   -0.09    0.62
 -10 -11  -3    0.24    0.68
  -9 -11  -3    1.59    0.65
  -9 -11  -3    2.11    0.71
  -8 -11  -3   -0.71    0.45
  -8 -11  -3    0.35    0.58
  -7 -11  -3    4.16    0.54
  -7 -11  -3    2.94    0.57
  -6 -11  -3    2.01    0.56
  -6 -11  -3    2.13    0.45
  -6 -11  -3    1.29    0.53
  -5 -11  -3    4.39    0.48
  -5 -11  -3    3.31    0.50
  -5 -11  -3    3.43    0.54
   5  11   3    4.87    0.57
  -4 -11  -3    0.52    0.38
  -4 -11  -3    0.70    0.29
  -4 -11  -3    0.19    0.38
   4  11   3    0.62    0.37
  -3 -11  -3    4.93    0.58
  -3 -11  -3    3.98    0.63
  -3 -11  -3    4.12    0.43
   3  11   3    4.34    0.54
   3  11   3    4.68    0.57
  -2 -11  -3    0.78    0.32
  -2 -11  -3    0.48    0.29
  -2 -11  -3    0.29    0.23
   2  11   3    0.32    0.27
   2  11   3    0.39    0.25
  -1 -11  -3    2.10    0.29
  -1 -11  -3    1.65    0.32
  -1 -11  -3    2.89    0.38
   1  11   3    2.17    0.30
   1  11   3    2.68    0.39
   0 -11  -3    0.65    0.25
   0 -11  -3    0.83    0.26
   0 -11  -3    0.47    0.20
   0  11   3    0.55    0.25
   0  11   3    1.04    0.23
   1 -11  -3    2.71    0.36
   1 -11  -3    3.38    0.41
   1 -11  -3    4.10    0.44
  -1  11   3    2.58    0.36
  -1  11   3    2.90    0.35
   2 -11  -3    1.00    0.26
   2 -11  -3    1.00    0.34
   2 -11  -3    0.67    0.27
  -2  11   3    1.26    0.26
  -2  11   3    1.10    0.29
   3 -11  -3    5.34    0.45
   3 -11  -3    4.98    0.50
   3 -11  -3    5.92    0.65
  -3  11   3    4.73    0.47
  -3  11   3    5.03    0.51
   4 -11  -3    1.76    0.51
   4 -11  -3    1.56    0.30
   5 -11  -3    1.57    0.56
   6 -11  -3    2.73    0.77
   8 -11  -3    0.77    0.92
   9 -11  -3    2.50    1.22
  -9  11   3    1.92    1.03
 -10  11   3    2.93    1.28
 -10 -10  -3    0.16    0.61
 -10 -10  -3    1.06    0.71
  -9 -10  -3   -0.04    0.56
  -9 -10  -3    0.06    0.57
  -8 -10  -3    0.35    0.46
  -8 -10  -3    0.48    0.48
  -7 -10  -3    8.90    0.96
  -7 -10  -3   11.36    1.07
  -7 -10  -3   10.72    0.83
  -6 -10  -3    6.42    0.80
  -6 -10  -3    5.34    0.64
  -6 -10  -3    6.32    0.64
  -5 -10  -3    2.85    0.49
  -5 -10  -3    3.78    0.48
  -5 -10  -3    1.98    0.43
   5  10   3    3.67    0.49
  -4 -10  -3    3.08    0.38
  -4 -10  -3    3.24    0.46
   4  10   3    3.39    0.47
   4  10   3    3.01    0.48
  -3 -10  -3   -0.12    0.19
  -3 -10  -3    0.19    0.28
   3  10   3    0.52    0.31
   3  10   3    0.16    0.33
  -2 -10  -3    4.42    0.39
  -2 -10  -3    4.33    0.53
  -2 -10  -3    4.93    0.53
   2  10   3    4.55    0.52
   2  10   3    4.83    0.47
  -1 -10  -3   31.02    1.20
  -1 -10  -3   30.14    1.30
  -1 -10  -3   29.50    1.35
   1  10   3   30.85    1.33
   1  10   3   30.71    1.20
   0 -10  -3   17.99    0.89
   0 -10  -3   19.02    0.85
   0 -10  -3   18.29    0.90
   0  10   3   19.12    0.82
   0  10   3   18.73    0.93
   1 -10  -3   10.19    0.59
   1 -10  -3    9.08    0.57
   1 -10  -3    8.89    0.58
  -1  10   3    9.24    0.61
  -1  10   3    9.06    0.52
   2 -10  -3    6.28    0.46
   2 -10  -3    5.97    0.48
   2 -10  -3    6.30    0.55
  -2  10   3    6.93    0.46
  -2  10   3    6.40    0.51
   3 -10  -3   -0.19    0.20
   3 -10  -3    0.11    0.17
   3 -10  -3    0.41    0.30
  -3  10   3    0.22    0.21
  -3  10   3    0.20    0.22
   4 -10  -3    4.69    0.48
   4 -10  -3    4.55    0.57
   4 -10  -3    4.63    0.43
  -4  10   3    4.12    0.46
   5 -10  -3    0.88    0.22
   5 -10  -3    1.27    0.51
   6 -10  -3   15.20    1.27
   7 -10  -3    2.42    0.82
  -9  10   3    0.80    0.82
 -10  10   3    0.57    1.05
 -10  -9  -3    0.44    0.71
 -10  -9  -3    1.17    0.62
  -9  -9  -3    0.18    0.58
  -9  -9  -3    0.17    0.53
  -8  -9  -3   -0.58    0.45
  -8  -9  -3    0.09    0.43
  -8  -9  -3    0.24    0.43
  -7  -9  -3    1.79    0.48
  -7  -9  -3    1.88    0.54
  -7  -9  -3    1.39    0.42
  -6  -9  -3    0.65    0.40
  -6  -9  -3    1.42    0.36
  -6  -9  -3    0.58    0.36
   6   9   3    1.42    0.35
  -5  -9  -3    3.35    0.41
  -5  -9  -3    4.30    0.53
   5   9   3    2.85    0.51
   5   9   3    3.43    0.43
  -4  -9  -3    0.65    0.29
  -4  -9  -3    0.33    0.22
   4   9   3    0.39    0.26
   4   9   3    1.59    0.36
  -3  -9  -3    1.08    0.31
  -3  -9  -3    0.96    0.22
   3   9   3    0.55    0.27
   3   9   3    1.10    0.31
  -2  -9  -3   32.36    1.35
  -2  -9  -3   32.00    1.24
   2   9   3   32.61    1.29
   2   9   3   32.46    1.36
  -1  -9  -3    3.24    0.37
  -1  -9  -3    2.08    0.26
   1   9   3    1.52    0.25
   1   9   3    2.40    0.30
   0  -9  -3    0.37    0.17
   0  -9  -3    0.34    0.17
   0  -9  -3    0.27    0.16
   0   9   3    0.19    0.17
   0   9   3    0.32    0.15
   1  -9  -3    9.43    0.54
   1  -9  -3    9.11    0.55
   1  -9  -3    9.19    0.55
  -1   9   3    9.59    0.57
  -1   9   3   10.13    0.49
   2  -9  -3   14.79    0.75
   2  -9  -3   14.16    0.69
   2  -9  -3   14.46    0.69
  -2   9   3   12.95    0.64
  -2   9   3   15.46    0.72
   3  -9  -3    1.06    0.32
   3  -9  -3    1.67    0.24
   3  -9  -3    1.76    0.25
  -3   9   3    1.87    0.28
  -3   9   3    1.44    0.26
   4  -9  -3    2.42    0.27
   4  -9  -3    2.64    0.44
  -4   9   3    2.50    0.37
   5  -9  -3    2.87    0.31
   5  -9  -3    3.21    0.29
   5  -9  -3    2.91    0.56
  -5   9   3    3.10    0.42
   6  -9  -3    3.63    0.70
   7  -9  -3    7.67    1.00
  -9   9   3    1.33    0.88
 -10   9   3    0.02    1.02
 -10  -8  -3    0.83    0.59
 -10  -8  -3   -0.13    0.65
  -9  -8  -3    0.23    0.47
  -9  -8  -3   -0.11    0.56
  -8  -8  -3    1.60    0.50
  -8  -8  -3    1.24    0.52
  -7  -8  -3    7.13    0.78
  -7  -8  -3    7.42    0.70
  -7  -8  -3    6.30    0.77
  -6  -8  -3    2.10    0.44
  -6  -8  -3    2.21    0.42
   6   8   3    2.50    0.39
  -5  -8  -3   -0.12    0.25
  -5  -8  -3   -0.04    0.24
   5   8   3    0.31    0.33
   5   8   3   -0.08    0.24
  -4  -8  -3    2.70    0.33
  -4  -8  -3    3.68    0.44
   4   8   3    2.75    0.42
   4   8   3    2.24    0.31
  -3  -8  -3   32.25    1.30
  -3  -8  -3   34.11    1.39
   3   8   3   35.17    1.39
   3   8   3   33.87    1.36
  -2  -8  -3    9.49    0.50
  -2  -8  -3   10.11    0.60
   2   8   3   10.26    0.53
   2   8   3    9.36    0.59
  -1  -8  -3    5.47    0.44
  -1  -8  -3    5.20    0.35
   1   8   3    4.41    0.33
   1   8   3    5.46    0.43
   0  -8  -3    0.35    0.18
   0  -8  -3    0.30    0.14
   0   8   3    0.43    0.21
   0   8   3    0.07    0.13
   1  -8  -3   27.57    1.08
   1  -8  -3   25.60    1.07
  -1   8   3   27.36    1.03
  -1   8   3   26.56    1.09
   2  -8  -3    7.59    0.49
   2  -8  -3    7.17    0.44
   2  -8  -3    7.12    0.43
  -2   8   3    7.80    0.47
  -2   8   3    7.72    0.43
   3  -8  -3  119.29    4.02
   3  -8  -3  119.31    4.15
   3  -8  -3  116.47    4.02
  -3   8   3  119.84    4.06
  -3   8   3  114.72    4.03
   4  -8  -3   13.85    0.59
   4  -8  -3   12.37    0.78
   4  -8  -3   12.02    0.62
  -4   8   3   13.59    0.71
  -4   8   3   13.11    0.62
   5  -8  -3    0.10    0.39
  -5   8   3   -0.20    0.27
   6  -8  -3    6.69    0.78
  -6   8   3    5.16    0.64
   7  -8  -3    3.01    0.78
   8  -8  -3    5.32    0.99
  -8   8   3    6.83    0.94
  -9   8   3   -0.23    0.75
 -10   8   3    2.14    0.98
 -11  -7  -3    0.16    0.50
 -11  -7  -3    0.73    0.83
 -10  -7  -3    1.28    0.68
 -10  -7  -3    0.45    0.52
  -9  -7  -3    1.63    0.49
  -9  -7  -3    2.05    0.54
  -9  -7  -3    1.61    0.58
  -8  -7  -3    3.11    0.56
  -8  -7  -3    3.49    0.57
  -7  -7  -3    0.90    0.41
  -7  -7  -3    1.22    0.40
  -6  -7  -3    0.72    0.34
  -6  -7  -3    0.59    0.29
   6   7   3    1.31    0.46
   6   7   3    0.57    0.29
  -5  -7  -3   14.47    0.80
  -5  -7  -3   15.57    0.79
   5   7   3   14.56    0.88
   5   7   3   13.08    0.77
  -4  -7  -3   20.73    0.94
  -4  -7  -3   22.19    1.00
   4   7   3   22.77    1.00
   4   7   3   20.93    1.02
  -3  -7  -3   68.23    2.43
  -3  -7  -3   67.38    2.50
   3   7   3   68.81    2.50
   3   7   3   70.37    2.49
  -2  -7  -3   49.37    1.73
  -2  -7  -3   46.68    1.79
   2   7   3   47.35    1.80
   2   7   3   48.77    1.76
  -1  -7  -3   16.28    0.69
  -1  -7  -3   19.42    0.80
   1   7   3   16.10    0.70
   0  -7  -3   22.31    0.91
   0  -7  -3   25.26    0.98
   0   7   3   24.29    0.98
   0   7   3   23.27    0.90
   1  -7  -3   47.43    1.77
   1  -7  -3   47.30    1.76
  -1   7   3   48.27    1.77
  -1   7   3   51.80    1.73
   2  -7  -3   18.72    0.84
   2  -7  -3   19.42    0.80
   2  -7  -3   20.09    0.80
  -2   7   3   19.36    0.81
  -2   7   3   19.81    0.80
   3  -7  -3   21.69    0.84
   3  -7  -3   21.16    0.83
   3  -7  -3   23.03    0.99
  -3   7   3   20.07    0.85
  -3   7   3   19.93    0.89
   4  -7  -3   72.02    2.69
   4  -7  -3   71.10    2.45
   4  -7  -3   72.29    2.45
  -4   7   3   71.68    2.48
  -4   7   3   71.97    2.59
   5  -7  -3   17.33    0.97
  -5   7   3   15.33    0.84
   6  -7  -3    2.11    0.59
  -6   7   3    2.04    0.42
   7  -7  -3    3.21    0.74
  -8   7   3    2.20    0.70
  -9   7   3    3.79    0.87
 -10   7   3    1.06    0.86
 -11   7   3    2.42    1.09
 -11  -6  -3   -0.08    0.79
 -11  -6  -3    0.40    0.53
 -10  -6  -3   -0.19    0.48
 -10  -6  -3    0.89    0.64
  -9  -6  -3   -0.71    0.40
  -9  -6  -3    0.34    0.59
  -9  -6  -3    0.20    0.42
  -8  -6  -3    8.70    0.82
  -8  -6  -3    9.22    0.85
  -7  -6  -3    9.93    0.75
  -7  -6  -3   11.36    0.83
  -6  -6  -3    0.36    0.26
  -6  -6  -3    0.68    0.31
   6   6   3    0.64    0.27
   6   6   3    0.70    0.42
  -5  -6  -3    0.39    0.26
  -5  -6  -3    0.27    0.22
   5   6   3    0.26    0.31
   5   6   3    0.08    0.21
  -4  -6  -3  103.52    3.71
  -4  -6  -3  105.84    3.68
   4   6   3  108.51    3.75
  -3  -6  -3   39.90    1.47
  -3  -6  -3   39.66    1.52
   3   6   3   40.13    1.52
   3   6   3   38.19    1.50
  -2  -6  -3   47.93    1.70
  -2  -6  -3   45.45    1.75
   2   6   3   47.81    1.76
   2   6   3   49.25    1.73
  -1  -6  -3    2.28    0.27
  -1  -6  -3    2.19    0.21
   1   6   3    1.92    0.25
   1   6   3    1.84    0.20
   0  -6  -3   59.01    2.02
   0  -6  -3   53.96    1.96
   0   6   3   57.60    2.02
   0   6   3   56.01    1.96
   1  -6  -3    4.32    0.29
  -1   6   3    3.72    0.30
  -1   6   3    4.48    0.27
   2  -6  -3   22.95    0.88
   2  -6  -3   22.46    0.93
   2  -6  -3   23.36    0.88
  -2   6   3   22.61    0.89
  -2   6   3   22.59    0.89
   3  -6  -3   11.71    0.49
   3  -6  -3   11.02    0.48
   3  -6  -3   12.02    0.62
  -3   6   3   10.69    0.54
  -3   6   3   10.13    0.49
   4  -6  -3   45.04    1.57
   4  -6  -3   47.74    1.58
   4  -6  -3   48.80    1.84
  -4   6   3   44.75    1.61
  -4   6   3   43.77    1.72
   5  -6  -3    0.54    0.34
  -5   6   3    0.51    0.27
   6  -6  -3    0.61    0.49
  -6   6   3   -0.03    0.34
   7  -6  -3    5.91    0.80
  -7   6   3    7.61    0.84
  -7   6   3    5.91    0.74
  -8   6   3   15.06    1.20
 -10   6   3    0.39    0.80
 -11   6   3   -0.38    0.98
 -11  -5  -3    0.51    0.78
 -11  -5  -3    0.27    0.50
 -10  -5  -3    0.49    0.47
 -10  -5  -3    1.24    0.66
 -10  -5  -3    0.66    0.50
  -9  -5  -3    1.35    0.57
  -9  -5  -3    1.35    0.45
  -8  -5  -3    3.30    0.46
  -8  -5  -3    3.26    0.59
  -7  -5  -3    1.37    0.43
  -7  -5  -3    1.26    0.36
  -6  -5  -3    5.66    0.57
  -6  -5  -3    4.63    0.50
   6   5   3    4.55    0.45
   6   5   3    5.31    0.63
  -5  -5  -3   10.17    0.60
  -5  -5  -3   10.04    0.64
   5   5   3   10.32    0.70
   5   5   3   10.58    0.59
  -4  -5  -3   34.46    1.29
  -4  -5  -3   31.10    1.27
   4   5   3   31.86    1.26
   4   5   3   30.69    1.33
  -3  -5  -3  144.19    4.89
  -3  -5  -3  142.61    4.87
   3   5   3  144.13    4.88
   3   5   3  143.54    4.91
  -2  -5  -3   21.11    0.87
  -2  -5  -3   20.23    0.82
   2   5   3   21.69    0.86
  -1  -5  -3   86.13    2.93
  -1  -5  -3   91.91    2.99
   1   5   3   81.13    2.99
   1   5   3   86.49    2.98
   0  -5  -3    1.37    0.18
   0  -5  -3    1.03    0.13
   0   5   3    1.26    0.18
   0   5   3    1.05    0.13
   1  -5  -3  156.17    5.29
   1  -5  -3  160.53    5.29
  -1   5   3  156.47    5.29
  -1   5   3  159.41    5.27
   2  -5  -3   52.30    1.74
   2  -5  -3   48.45    1.79
   2  -5  -3   50.27    1.73
  -2   5   3   47.57    1.80
  -2   5   3   49.79    1.73
   3  -5  -3  197.85    6.56
   3  -5  -3  196.25    6.71
   3  -5  -3  199.73    6.57
  -3   5   3  202.85    6.66
  -3   5   3  195.61    6.58
   4  -5  -3   97.03    3.62
  -4   5   3  104.56    3.42
  -4   5   3  104.82    3.57
   5  -5  -3   31.76    1.43
  -5   5   3   32.12    1.33
   6  -5  -3    6.54    0.76
  -6   5   3    5.75    0.60
  -7   5   3    3.12    0.53
  -7   5   3    2.68    0.52
  -8   5   3    0.43    0.57
  -9   5   3    2.92    0.73
 -10   5   3   -0.41    0.76
 -11   5   3    0.28    0.94
 -11  -4  -3    0.72    0.79
 -11  -4  -3    0.19    0.47
 -10  -4  -3    1.28    0.72
 -10  -4  -3    1.08    0.46
 -10  -4  -3    0.74    0.47
  -9  -4  -3    5.19    0.57
  -9  -4  -3    4.92    0.64
  -9  -4  -3    3.77    0.68
  -8  -4  -3    0.08    0.41
  -8  -4  -3    0.90    0.34
  -7  -4  -3    0.85    0.31
  -7  -4  -3    0.36    0.36
   7   4   3    0.98    0.49
  -6  -4  -3   15.01    0.86
  -6  -4  -3   15.56    0.78
   6   4   3   14.23    0.93
   6   4   3   16.14    0.74
  -5  -4  -3    9.02    0.59
  -5  -4  -3    8.92    0.55
   5   4   3    9.73    0.68
   5   4   3    8.86    0.52
  -4  -4  -3    6.21    0.45
  -4  -4  -3    5.97    0.42
   4   4   3    6.63    0.48
   4   4   3    6.04    0.40
  -3  -4  -3  336.23   11.36
  -3  -4  -3  339.07   11.36
   3   4   3  352.20   11.40
  -2  -4  -3   52.77    1.81
  -2  -4  -3   53.34    1.84
   2   4   3   51.01    1.82
   2   4   3   47.33    1.88
  -1  -4  -3  482.29   16.28
   1   4   3  485.80   16.28
   1   4   3  514.07   16.26
   0  -4  -3  154.83    5.09
   0  -4  -3  152.72    5.05
   0   4   3  149.80    5.09
   0   4   3  151.10    5.05
   1  -4  -3  119.27    3.76
   1  -4  -3  110.86    3.75
  -1   4   3  104.99    3.73
   2  -4  -3   38.81    1.52
   2  -4  -3   42.36    1.40
   2  -4  -3   40.00    1.39
  -2   4   3   38.74    1.40
  -2   4   3   40.74    1.43
   3  -4  -3  437.09   14.77
   3  -4  -3  445.37   14.62
   3  -4  -3  462.73   14.62
  -3   4   3  445.66   14.73
  -3   4   3  438.39   14.64
   4  -4  -3   15.03    0.82
  -4   4   3   16.53    0.59
  -4   4   3   17.08    0.77
   5  -4  -3    3.28    0.46
  -5   4   3    3.90    0.44
  -6   4   3    4.53    0.55
  -6   4   3    3.75    0.47
  -7   4   3    0.55    0.43
  -7   4   3    0.70    0.44
  -8   4   3    0.08    0.49
  -9   4   3    4.36    0.77
 -10   4   3    0.45    0.77
 -11   4   3    1.33    0.92
 -11  -3  -3    2.02    0.84
 -11  -3  -3    0.28    0.46
 -11  -3  -3    0.42    0.44
 -10  -3  -3    1.08    0.73
 -10  -3  -3    1.37    0.41
 -10  -3  -3    0.96    0.47
  -9  -3  -3    2.61    0.45
  -9  -3  -3    1.87    0.40
  -8  -3  -3    1.53    0.35
  -8  -3  -3    0.82    0.47
  -7  -3  -3    2.02    0.34
  -7  -3  -3    2.48    0.47
   7   3   3    1.50    0.52
  -6  -3  -3    4.16    0.50
  -6  -3  -3    4.05    0.42
   6   3   3    4.75    0.57
   6   3   3    3.94    0.37
  -5  -3  -3    2.36    0.28
  -5  -3  -3    1.82    0.33
   5   3   3    2.08    0.39
   5   3   3    2.16    0.25
  -4  -3  -3    4.26    0.39
  -4  -3  -3    3.95    0.33
   4   3   3    4.11    0.39
   4   3   3    4.07    0.31
  -3  -3  -3   45.81    1.72
  -3  -3  -3   47.84    1.71
   3   3   3   47.48    1.70
   3   3   3   49.50    1.77
  -2  -3  -3  139.07    4.62
   2   3   3  137.39    4.64
   2   3   3  135.72    4.61
  -1  -3  -3   61.68    2.29
  -1  -3  -3   70.96    2.33
   1   3   3   70.02    2.33
   1   3   3   68.49    2.31
   0  -3  -3   46.71    1.66
   0  -3  -3   48.69    1.63
   0   3   3   49.46    1.63
   0   3   3   47.01    1.66
   1  -3  -3  266.66    9.20
   1  -3  -3  284.10    9.20
  -1   3   3  279.70    9.19
  -1   3   3  286.12    9.20
   2  -3  -3  170.74    5.73
   2  -3  -3  177.20    5.67
  -2   3   3  170.28    5.67
  -2   3   3  167.75    5.71
   3  -3  -3   47.32    1.82
  -3   3   3   49.82    1.66
  -3   3   3   51.19    1.78
   4  -3  -3   16.46    0.81
  -4   3   3   15.85    0.74
   5  -3  -3    8.34    0.65
  -5   3   3    8.19    0.59
  -5   3   3    7.93    0.57
  -6   3   3   10.55    0.70
  -6   3   3    7.63    0.66
  -7   3   3    0.25    0.41
  -7   3   3    0.59    0.41
  -8   3   3   -0.03    0.46
  -9   3   3    3.22    0.69
 -10   3   3    2.14    0.77
 -11   3   3    0.47    0.83
 -11  -2  -3    0.48    0.43
 -11  -2  -3   -0.31    0.81
 -10  -2  -3    2.11    0.77
 -10  -2  -3    3.28    0.48
 -10  -2  -3    2.91    0.45
  -9  -2  -3    1.09    0.37
  -9  -2  -3    0.90    0.31
  -8  -2  -3    1.19    0.51
  -8  -2  -3    0.50    0.31
  -7  -2  -3    3.48    0.52
  -7  -2  -3    2.97    0.36
   7   2   3    1.59    0.50
  -6  -2  -3    5.72    0.44
  -6  -2  -3    5.80    0.60
   6   2   3    5.89    0.64
  -5  -2  -3   15.35    0.70
  -5  -2  -3   15.82    0.83
   5   2   3   16.85    0.87
   5   2   3   14.75    0.65
  -4  -2  -3   78.67    2.83
  -4  -2  -3   79.82    2.75
   4   2   3   78.84    2.73
   4   2   3   80.71    2.85
  -3  -2  -3   14.42    0.60
  -3  -2  -3   14.04    0.66
   3   2   3   14.29    0.59
   3   2   3   14.34    0.68
  -2  -2  -3   82.50    2.89
  -2  -2  -3   85.41    2.92
   2   2   3   87.98    2.93
  -1  -2  -3    8.42    0.37
  -1  -2  -3    8.36    0.37
   1   2   3    8.04    0.36
   1   2   3    8.90    0.37
   0  -2  -3   23.32    0.83
   0  -2  -3   25.10    0.86
   0   2   3   23.83    0.83
   1  -2  -3   29.15    1.02
   1  -2  -3   30.32    1.02
  -1   2   3   27.88    1.02
  -1   2   3   30.26    1.01
   2  -2  -3   79.98    2.80
   2  -2  -3   84.47    2.73
  -2   2   3   82.41    2.79
  -2   2   3   82.83    2.74
   3  -2  -3   64.27    2.25
  -3   2   3   62.79    2.23
   4  -2  -3   23.34    0.97
  -4   2   3   19.35    0.89
  -4   2   3   20.96    0.91
  -5   2   3    5.40    0.48
  -5   2   3    5.94    0.48
  -6   2   3    2.19    0.39
  -6   2   3    2.12    0.40
  -7   2   3    3.55    0.52
  -7   2   3    2.94    0.53
  -8   2   3    4.88    0.66
  -8   2   3    2.84    0.60
  -9   2   3    0.09    0.54
 -10   2   3    0.66    0.68
 -11   2   3    0.97    0.83
 -11  -1  -3    0.32    0.36
 -11  -1  -3    0.18    0.38
 -11  -1  -3   -1.87    0.80
 -10  -1  -3   -0.50    0.68
 -10  -1  -3    0.08    0.32
 -10  -1  -3    0.47    0.37
  -9  -1  -3    0.89    0.35
  -9  -1  -3    0.46    0.66
  -8  -1  -3    0.43    0.28
  -8  -1  -3    0.43    0.49
  -7  -1  -3    3.08    0.52
  -7  -1  -3    2.59    0.62
  -7  -1  -3    2.81    0.33
  -6  -1  -3    0.42    0.30
  -6  -1  -3    0.57    0.21
   6   1   3    0.16    0.34
   6   1   3    0.40    0.15
  -5  -1  -3    7.76    0.56
  -5  -1  -3    7.86    0.43
   5   1   3    7.55    0.39
   5   1   3    8.06    0.60
  -4  -1  -3    8.00    0.40
  -4  -1  -3    8.25    0.52
   4   1   3    7.89    0.54
   4   1   3    8.00    0.38
  -3  -1  -3  162.18    5.49
  -3  -1  -3  162.23    5.41
   3   1   3  162.42    5.40
  -2  -1  -3   26.78    1.02
  -2  -1  -3   26.87    0.97
   2   1   3   26.78    1.02
   2   1   3   27.46    0.97
  -1  -1  -3   18.87    0.70
  -1  -1  -3   19.42    0.71
   1   1   3   18.95    0.71
   0  -1  -3    0.06    0.05
   0  -1  -3    0.16    0.03
   0   1   3    0.22    0.06
   1  -1  -3    7.70    0.30
   1  -1  -3    7.55    0.29
  -1   1   3    7.29    0.28
  -1   1   3    7.66    0.30
   2  -1  -3  105.37    3.65
   2  -1  -3  111.11    3.57
  -2   1   3  108.55    3.64
  -2   1   3  109.26    3.59
  -3   1   3   46.47    1.56
  -3   1   3   39.01    1.53
  -3   1   3   43.36    1.44
  -4   1   3   29.87    1.04
  -4   1   3   31.52    1.21
  -5   1   3   19.16    0.69
  -5   1   3   19.53    0.68
  -5   1   3   19.56    0.89
  -5   1   3   18.69    0.91
  -6   1   3    0.68    0.33
  -6   1   3    0.66    0.33
  -6   1   3    0.56    0.12
  -7   1   3    1.08    0.40
  -7   1   3    1.45    0.42
  -8   1   3   -0.17    0.41
  -8   1   3    0.33    0.54
  -9   1   3    2.90    0.60
 -10   1   3    0.22    0.70
 -11   1   3   -0.03    0.77
 -11   0  -3    0.20    0.32
 -11   0  -3    1.32    0.87
 -11   0  -3   -0.31    0.29
 -10   0  -3    0.22    0.66
 -10   0  -3    0.29    0.30
 -10   0  -3    0.11    0.27
  -9   0  -3    0.13    0.94
  -9   0  -3    0.01    0.28
  -8   0  -3   -0.17    0.42
  -8   0  -3    0.23    0.24
  -7   0  -3    0.08    0.36
  -7   0  -3   -0.05    0.48
  -7   0  -3    0.03    0.20
  -6   0  -3    0.10    0.18
  -6   0  -3    0.07    0.30
  -6   0  -3    0.17    0.35
  -5   0  -3    0.10    0.23
  -5   0  -3   -0.19    0.27
  -5   0  -3   -0.18    0.14
   5   0   3    0.02    0.10
   5   0   3    0.29    0.31
  -4   0  -3   -0.05    0.18
  -4   0  -3   -0.06    0.10
   4   0   3   -0.21    0.20
   4   0   3   -0.04    0.08
  -3   0  -3   -0.05    0.08
  -3   0  -3   -0.09    0.15
   3   0   3   -0.04    0.07
  -2   0  -3   -0.06    0.07
  -2   0  -3   -0.01    0.12
   2   0   3   -0.18    0.11
   2   0   3   -0.05    0.06
  -1   0  -3   -0.05    0.06
  -1   0  -3   -0.03    0.05
   1   0   3   -0.02    0.06
   1   0   3    0.02    0.04
   0   0  -3    0.01    0.03
   0   0  -3    0.01    0.04
   0   0   3    0.03    0.03
   0   0   3    0.09    0.04
   1   0  -3    0.01    0.03
   1   0  -3    0.02    0.04
  -1   0   3    0.13    0.05
  -1   0   3   -0.02    0.03
   2   0  -3    0.03    0.04
  -2   0   3    0.10    0.07
  -2   0   3    0.01    0.05
  -2   0   3    0.01    0.08
  -3   0   3   -0.03    0.06
  -3   0   3    0.04    0.11
  -3   0   3   -0.09    0.12
  -4   0   3   -0.20    0.15
  -4   0   3   -0.19    0.17
  -4   0   3   -0.07    0.07
  -4   0   3    0.07    0.09
  -5   0   3   -0.35    0.23
  -5   0   3   -0.01    0.09
  -5   0   3   -0.01    0.09
  -5   0   3    0.14    0.21
  -6   0   3   -0.13    0.12
  -6   0   3    0.08    0.25
  -6   0   3    0.03    0.12
  -6   0   3    0.20    0.31
  -7   0   3   -0.13    0.14
  -7   0   3    0.44    0.32
  -7   0   3   -0.19    0.14
  -7   0   3   -0.20    0.38
  -8   0   3   -0.40    0.50
  -8   0   3    0.11    0.18
  -8   0   3   -0.01    0.17
  -8   0   3   -0.68    0.37
  -9   0   3   -0.16    0.19
  -9   0   3    0.01    0.19
  -9   0   3    0.26    0.48
 -10   0   3   -0.04    1.11
 -11   0   3   -0.56    0.76
 -11   1  -3   -0.55    0.85
 -10   1  -3    0.70    0.71
 -10   1  -3    0.37    0.24
  -9   1  -3    0.87    0.27
  -8   1  -3    1.59    0.55
  -8   1  -3    0.74    0.24
  -7   1  -3    3.36    0.56
  -7   1  -3    3.09    0.31
  -7   1  -3    1.63    0.49
  -6   1  -3    0.50    0.32
  -6   1  -3    0.35    0.17
  -6   1  -3    0.82    0.40
  -5   1  -3    8.45    0.42
  -5   1  -3    9.38    0.68
  -5   1  -3    8.23    0.61
   5  -1   3    7.89    0.34
  -4   1  -3    8.51    0.39
  -4   1  -3    9.65    0.60
  -4   1  -3    7.77    0.54
   4  -1   3    8.25    0.35
  -3   1  -3  165.91    5.51
  -3   1  -3  157.84    5.39
   3  -1   3  163.62    5.38
  -2   1  -3   26.42    1.11
  -2   1  -3   33.13    1.15
  -2   1  -3   30.45    1.05
   2  -1   3   29.39    1.04
  -1   1  -3   18.62    0.66
  -1   1  -3   17.57    0.69
   1  -1   3   18.20    0.70
   0   1  -3    0.12    0.04
   0   1  -3   -0.01    0.04
   0  -1   3    0.14    0.04
   0  -1   3    0.18    0.07
   1   1  -3    7.25    0.29
   1   1  -3    6.92    0.26
  -1  -1   3    6.90    0.25
  -1  -1   3    7.19    0.30
   2   1  -3  112.80    3.73
   2   1  -3  117.51    3.75
  -2  -1   3  108.59    3.74
  -2  -1   3  109.85    3.74
   3   1  -3   39.33    1.41
  -3  -1   3   37.38    1.40
  -3  -1   3   40.53    1.36
   4   1  -3   29.96    1.18
  -4  -1   3   30.01    1.08
  -4  -1   3   29.99    1.08
  -4  -1   3   30.56    1.17
   5   1  -3   20.21    0.91
  -5  -1   3   20.82    0.78
  -5  -1   3   19.87    0.90
  -5  -1   3   20.37    0.96
  -5  -1   3   19.87    0.78
  -6  -1   3    0.42    0.16
  -6  -1   3    0.58    0.29
  -6  -1   3    0.70    0.18
  -6  -1   3    0.68    0.33
  -7  -1   3    1.69    0.48
  -7  -1   3    1.57    0.39
  -7  -1   3    1.37    0.22
  -7  -1   3    1.41    0.22
  -8  -1   3    0.01    0.22
  -8  -1   3    0.08    0.22
  -8  -1   3    0.61    0.41
  -8  -1   3    0.30    0.53
  -9  -1   3    1.78    0.31
  -9  -1   3    2.22    0.57
  -9  -1   3    1.72    0.30
 -10  -1   3    1.08    0.29
 -10  -1   3    1.63    0.32
 -11  -1   3   -0.15    0.73
 -11   2  -3    0.11    0.88
 -10   2  -3    1.69    0.86
  -9   2  -3    0.54    0.74
  -9   2  -3    0.71    0.22
  -8   2  -3    0.42    0.54
  -8   2  -3    1.24    0.24
  -7   2  -3    2.23    0.52
  -7   2  -3    2.42    0.30
  -7   2  -3    1.63    0.53
  -6   2  -3    6.30    0.65
  -6   2  -3    5.93    0.37
  -6   2  -3    6.35    0.68
  -5   2  -3   16.03    0.85
  -5   2  -3   15.37    0.64
  -4   2  -3   80.84    2.90
  -4   2  -3   78.23    2.92
   4  -2   3   83.13    2.70
  -3   2  -3   13.91    0.72
  -3   2  -3   15.85    0.61
  -3   2  -3   17.32    0.77
   3  -2   3   15.77    0.60
   3  -2   3   17.15    0.78
  -2   2  -3   84.32    2.95
  -2   2  -3   85.59    2.88
   2  -2   3   83.65    2.97
   2  -2   3   88.49    2.87
  -1   2  -3    9.27    0.39
  -1   2  -3    9.94    0.43
   1  -2   3    9.82    0.43
   0   2  -3   24.55    0.88
   0   2  -3   24.73    0.85
   0  -2   3   23.81    0.85
   0  -2   3   24.53    0.88
   1   2  -3   30.68    0.99
   1   2  -3   28.12    1.04
  -1  -2   3   28.56    1.04
  -1  -2   3   29.80    0.99
   2   2  -3   84.18    2.78
   2   2  -3   85.48    2.78
  -2  -2   3   84.39    2.76
  -2  -2   3   75.30    2.82
   3   2  -3   68.60    2.36
  -3  -2   3   67.19    2.33
  -3  -2   3   67.89    2.34
   4   2  -3   17.11    0.88
  -4  -2   3   18.53    0.73
  -4  -2   3   18.95    0.73
  -4  -2   3   18.65    0.79
   5   2  -3    4.96    0.47
  -5  -2   3    6.32    0.46
  -5  -2   3    6.16    0.37
   6   2  -3    1.57    0.37
  -6  -2   3    2.32    0.36
  -6  -2   3    2.24    0.25
  -6  -2   3    2.43    0.26
  -7  -2   3    2.84    0.36
  -7  -2   3    3.34    0.46
  -7  -2   3    3.12    0.55
  -7  -2   3    2.98    0.32
  -8  -2   3    4.09    0.45
  -8  -2   3    4.03    0.39
  -8  -2   3    3.43    0.54
  -8  -2   3    3.22    0.69
  -9  -2   3    0.52    0.50
  -9  -2   3    0.26    0.27
  -9  -2   3    0.32    0.30
 -10  -2   3    1.09    0.35
 -10  -2   3    0.45    0.34
 -11  -2   3    0.44    0.67
 -11  -2   3    1.30    0.41
 -11  -2   3    1.05    0.37
 -11   3  -3    1.97    1.01
 -10   3  -3    0.88    0.79
  -9   3  -3    2.25    0.73
  -8   3  -3    1.14    0.21
  -8   3  -3    0.51    0.53
  -7   3  -3    1.58    0.48
  -7   3  -3    2.69    0.30
  -7   3  -3    1.79    0.64
  -6   3  -3    4.67    0.33
  -6   3  -3    4.55    0.58
  -6   3  -3    4.83    0.58
  -5   3  -3    2.35    0.25
  -5   3  -3    3.36    0.44
  -5   3  -3    2.79    0.41
  -4   3  -3    3.99    0.32
  -4   3  -3    3.81    0.42
  -4   3  -3    4.37    0.44
   4  -3   3    4.55    0.23
   4  -3   3    5.35    0.54
  -3   3  -3   45.90    1.78
  -3   3  -3   48.62    1.66
   3  -3   3   49.49    1.65
   3  -3   3   47.35    1.82
  -2   3  -3  140.12    4.67
  -2   3  -3  136.00    4.60
   2  -3   3  138.02    4.60
  -1   3  -3   81.06    2.69
  -1   3  -3   73.42    2.67
   1  -3   3   82.26    2.71
   0   3  -3   47.20    1.62
   0   3  -3   47.66    1.65
   0  -3   3   48.56    1.66
   0  -3   3   46.92    1.63
   1   3  -3  284.87    9.28
  -1  -3   3  276.34    9.28
   2   3  -3  175.58    5.73
   2   3  -3  176.12    5.75
  -2  -3   3  163.66    5.76
  -2  -3   3  174.19    5.71
   3   3  -3   51.49    1.84
  -3  -3   3   50.55    1.83
  -3  -3   3   52.66    1.82
  -3  -3   3   53.09    1.83
   4   3  -3   17.42    0.80
  -4  -3   3   17.69    0.74
  -4  -3   3   18.49    0.76
  -4  -3   3   17.56    0.74
   5   3  -3    9.14    0.57
  -5  -3   3    8.36    0.52
  -5  -3   3    8.84    0.48
  -5  -3   3    8.86    0.48
   6   3  -3    9.70    0.70
  -6  -3   3   10.26    0.56
  -6  -3   3   11.26    0.65
  -6  -3   3   10.33    0.56
   7   3  -3    0.58    0.40
  -7  -3   3    0.71    0.25
  -7  -3   3    0.42    0.32
  -7  -3   3    0.37    0.24
  -8  -3   3    0.07    0.26
  -8  -3   3    1.01    0.40
  -8  -3   3    0.35    0.58
  -9  -3   3    1.98    0.38
  -9  -3   3    1.87    0.52
  -9  -3   3    2.01    0.37
 -10  -3   3    3.42    0.48
 -10  -3   3    3.34    0.48
 -11  -3   3    0.51    0.66
 -11  -3   3    0.73    0.43
 -11  -3   3    1.22    0.45
 -11   4  -3   -0.20    0.94
 -10   4  -3    1.80    0.86
  -9   4  -3    4.01    0.80
  -8   4  -3    1.60    0.62
  -7   4  -3    1.47    0.50
  -7   4  -3    0.85    0.18
  -6   4  -3   14.43    0.98
  -6   4  -3   15.04    0.63
  -6   4  -3   15.85    0.93
  -5   4  -3    9.47    0.44
  -5   4  -3    9.33    0.70
  -5   4  -3    8.86    0.69
   5  -4   3    8.38    0.78
  -4   4  -3    6.11    0.40
  -4   4  -3    7.18    0.53
   4  -4   3    7.01    0.32
   4  -4   3    7.21    0.58
  -3   4  -3  339.11   11.26
  -3   4  -3  328.08   11.14
   3  -4   3  344.64   11.31
   3  -4   3  338.69   11.13
  -2   4  -3   51.06    1.74
   2  -4   3   48.65    1.82
   2  -4   3   49.64    1.74
  -1   4  -3  480.04   15.77
  -1   4  -3  475.66   15.77
   1  -4   3  481.00   15.79
   0   4  -3  152.39    5.11
   0   4  -3  152.12    5.06
   0  -4   3  153.23    5.08
   1   4  -3   97.59    3.34
   1   4  -3  111.16    3.41
  -1  -4   3   92.02    3.34
   2   4  -3   38.46    1.40
   2   4  -3   39.28    1.36
  -2  -4   3   38.04    1.40
  -2  -4   3   38.31    1.40
  -2  -4   3   37.83    1.33
   3   4  -3  462.30   14.93
  -3  -4   3  437.80   14.94
  -3  -4   3  456.57   14.94
   4   4  -3   16.92    0.76
  -4  -4   3   16.32    0.72
  -4  -4   3   16.85    0.73
  -4  -4   3   16.94    0.72
   5   4  -3    3.44    0.39
  -5  -4   3    2.94    0.36
  -5  -4   3    4.04    0.37
  -5  -4   3    3.80    0.35
   6   4  -3    4.09    0.48
  -6  -4   3    3.39    0.40
  -6  -4   3    3.30    0.40
  -6  -4   3    3.74    0.40
   7   4  -3    0.62    0.41
  -7  -4   3    0.75    0.33
  -7  -4   3    0.42    0.25
  -7  -4   3    0.74    0.26
   8   4  -3    0.62    0.50
  -8  -4   3    0.00    0.28
  -8  -4   3    0.54    0.30
  -8  -4   3    0.03    0.38
  -9  -4   3    4.77    0.54
  -9  -4   3    5.23    0.65
  -9  -4   3    4.68    0.63
 -10  -4   3    0.85    0.45
 -10  -4   3    0.48    0.55
 -10  -4   3    0.49    0.41
 -11  -4   3    0.45    0.48
 -11  -4   3    0.63    0.66
 -11  -4   3    0.27    0.45
 -11   5  -3   -0.46    1.06
 -10   5  -3    1.25    0.92
  -9   5  -3    1.01    0.74
  -8   5  -3    2.22    0.64
  -7   5  -3    1.50    0.54
  -7   5  -3    1.41    0.19
  -6   5  -3    4.84    0.34
  -6   5  -3    4.81    0.60
  -6   5  -3    5.99    0.64
  -5   5  -3   11.43    0.77
  -5   5  -3   10.74    0.51
   5  -5   3   11.81    0.88
  -4   5  -3   35.18    1.44
   4  -5   3   36.35    1.51
   4  -5   3   32.38    1.23
   4  -5   3   36.48    1.25
  -3   5  -3  140.73    4.83
  -3   5  -3  143.20    4.73
   3  -5   3  140.32    4.72
   3  -5   3  137.24    4.87
   3  -5   3  141.83    4.70
  -2   5  -3   21.22    0.83
  -2   5  -3   21.64    0.88
   2  -5   3   20.70    0.91
   2  -5   3   21.83    0.84
  -1   5  -3   90.40    3.08
  -1   5  -3   87.44    3.07
   1  -5   3   91.95    3.10
   0   5  -3    1.09    0.13
   0   5  -3    1.45    0.19
   0  -5   3    0.94    0.15
   0  -5   3    1.37    0.24
   1   5  -3  159.07    5.25
   1   5  -3  164.89    5.34
  -1  -5   3  153.68    5.26
  -1  -5   3  156.29    5.33
  -1  -5   3  157.53    5.33
   2   5  -3   51.14    1.77
  -2  -5   3   50.89    1.84
  -2  -5   3   50.48    1.84
   3   5  -3  184.01    6.49
  -3  -5   3  192.03    6.46
  -3  -5   3  193.32    6.39
  -3  -5   3  198.22    6.46
   4   5  -3  113.74    3.74
  -4  -5   3  102.39    3.71
  -4  -5   3  108.89    3.68
  -4  -5   3  105.57    3.72
   5   5  -3   32.88    1.33
  -5  -5   3   32.23    1.30
  -5  -5   3   32.22    1.29
  -5  -5   3   32.45    1.27
   6   5  -3    6.33    0.63
  -6  -5   3    6.94    0.53
  -6  -5   3    7.45    0.53
  -6  -5   3    5.91    0.50
   7   5  -3    3.01    0.52
  -7  -5   3    1.93    0.40
  -7  -5   3    2.77    0.41
  -7  -5   3    3.36    0.42
   8   5  -3    0.51    0.63
  -8  -5   3    1.06    0.41
  -8  -5   3    1.02    0.36
  -9  -5   3    2.86    0.48
  -9  -5   3    2.81    0.47
  -9  -5   3    2.55    0.55
 -10  -5   3   -0.09    0.42
 -10  -5   3    0.43    0.45
 -10  -5   3    0.61    0.54
 -11  -5   3    1.10    0.53
 -11  -5   3   -0.02    0.63
 -11   6  -3    1.04    1.11
 -10   6  -3    0.26    0.87
  -9   6  -3    0.59    0.68
  -8   6  -3    9.92    1.13
  -7   6  -3   11.06    0.53
  -7   6  -3   11.91    1.05
  -6   6  -3    0.23    0.39
  -6   6  -3    0.58    0.18
   6  -6   3    0.95    0.48
  -5   6  -3   -0.27    0.29
  -5   6  -3    0.28    0.17
   5  -6   3    0.29    0.10
   5  -6   3    0.05    0.11
   5  -6   3    0.56    0.39
  -4   6  -3  101.21    3.60
   4  -6   3  103.51    3.42
   4  -6   3   95.88    3.66
   4  -6   3  104.19    3.44
  -3   6  -3   38.72    1.41
  -3   6  -3   38.41    1.51
   3  -6   3   40.92    1.40
   3  -6   3   37.87    1.56
   3  -6   3   37.28    1.41
  -2   6  -3   46.94    1.72
  -2   6  -3   48.70    1.76
   2  -6   3   48.19    1.71
   2  -6   3   47.13    1.72
   2  -6   3   48.42    1.81
  -1   6  -3    2.59    0.25
  -1   6  -3    2.14    0.23
   1  -6   3    2.08    0.25
   1  -6   3    2.04    0.23
   1  -6   3    2.21    0.28
   0   6  -3   58.04    2.01
   0  -6   3   55.80    2.01
   0  -6   3   55.80    1.97
   0  -6   3   55.09    2.00
   1   6  -3    3.75    0.32
  -1  -6   3    3.78    0.32
  -1  -6   3    5.21    0.47
  -1  -6   3    4.29    0.26
   2   6  -3   22.83    0.87
  -2  -6   3   23.85    0.95
  -2  -6   3   21.90    0.93
  -2  -6   3   21.76    0.84
   3   6  -3    9.88    0.50
  -3  -6   3   10.09    0.55
  -3  -6   3    9.13    0.45
   4   6  -3   44.85    1.67
  -4  -6   3   44.41    1.67
  -4  -6   3   43.40    1.68
  -4  -6   3   42.97    1.60
   5   6  -3    0.70    0.28
  -5  -6   3    0.09    0.19
  -5  -6   3    0.27    0.18
  -5  -6   3    0.34    0.21
   6   6  -3    0.80    0.34
  -6  -6   3    0.54    0.26
  -6  -6   3    0.32    0.26
  -6  -6   3    0.64    0.24
   7   6  -3    6.14    0.68
  -7  -6   3    6.51    0.59
  -7  -6   3    6.45    0.64
  -7  -6   3    6.38    0.63
  -8  -6   3   13.97    0.87
  -8  -6   3   13.09    0.88
  -9  -6   3    0.16    0.39
  -9  -6   3    0.18    0.45
  -9  -6   3   -0.66    0.43
 -10  -6   3    0.16    0.53
 -10  -6   3    0.76    0.52
 -11  -6   3    1.64    0.69
 -11  -6   3    1.70    0.57
 -11   7  -3    0.47    1.18
 -10   7  -3   -0.06    0.93
  -9   7  -3    2.50    0.85
  -8   7  -3    4.55    0.81
  -7   7  -3    1.80    0.60
  -7   7  -3    1.19    0.23
   7  -7   3    1.48    0.68
  -6   7  -3    0.75    0.19
   6  -7   3    0.51    0.53
  -5   7  -3   14.93    0.68
  -5   7  -3   15.53    0.90
   5  -7   3   14.39    0.60
   5  -7   3   14.95    0.62
   5  -7   3   14.63    0.97
  -4   7  -3   24.33    1.07
  -4   7  -3   21.57    0.93
   4  -7   3   24.05    1.16
   4  -7   3   24.25    0.92
   4  -7   3   20.68    0.87
  -3   7  -3   67.70    2.43
  -3   7  -3   65.17    2.35
   3  -7   3   66.89    2.36
   3  -7   3   66.84    2.51
   3  -7   3   67.72    2.34
  -2   7  -3   47.25    1.72
  -2   7  -3   47.80    1.71
   2  -7   3   45.83    1.78
   2  -7   3   45.08    1.70
   2  -7   3   46.44    1.68
  -1   7  -3   17.26    0.74
  -1   7  -3   16.90    0.76
   1  -7   3   18.50    0.79
   1  -7   3   19.04    0.79
   1  -7   3   17.87    0.78
   0   7  -3   23.70    0.97
   0   7  -3   23.62    0.90
   0  -7   3   24.27    0.94
   0  -7   3   22.62    0.96
   0  -7   3   23.53    0.97
   1   7  -3   52.05    1.73
  -1  -7   3   46.90    1.81
  -1  -7   3   48.13    1.81
  -1  -7   3   49.13    1.74
   2   7  -3   20.07    0.79
  -2  -7   3   19.04    0.87
  -2  -7   3   19.79    0.87
  -2  -7   3   18.35    0.76
   3   7  -3   19.60    0.85
  -3  -7   3   19.03    0.80
  -3  -7   3   21.15    0.92
  -3  -7   3   20.09    0.91
   4   7  -3   73.09    2.61
  -4  -7   3   71.47    2.64
  -4  -7   3   71.31    2.63
  -4  -7   3   74.25    2.54
   5   7  -3   16.34    0.88
  -5  -7   3   16.72    0.78
  -5  -7   3   16.64    0.85
  -5  -7   3   16.64    0.86
   6   7  -3    2.29    0.44
  -6  -7   3    2.36    0.35
  -6  -7   3    1.86    0.32
  -6  -7   3    1.97    0.36
   7   7  -3    3.32    0.60
  -7  -7   3    2.97    0.42
  -7  -7   3    2.97    0.43
  -7  -7   3    2.27    0.43
  -8  -7   3    0.97    0.44
  -8  -7   3    1.12    0.40
  -9  -7   3    3.14    0.55
  -9  -7   3    3.06    0.57
  -9  -7   3    3.46    0.56
 -10  -7   3    0.96    0.56
 -10  -7   3    0.13    0.55
 -11  -7   3    0.41    0.65
 -11  -7   3    1.07    0.51
 -10   8  -3    1.72    1.08
  -9   8  -3    1.16    0.83
  -8   8  -3    3.44    0.77
  -7   8  -3    6.30    0.47
   7  -8   3    8.28    1.02
  -6   8  -3    2.60    0.30
   6  -8   3    2.69    0.66
  -5   8  -3    0.10    0.19
  -5   8  -3    0.10    0.34
   5  -8   3   -0.01    0.15
   5  -8   3    0.02    0.16
   5  -8   3   -0.08    0.45
  -4   8  -3    2.42    0.39
  -4   8  -3    3.07    0.35
   4  -8   3    3.77    0.54
   4  -8   3    3.14    0.31
   4  -8   3    3.15    0.34
  -3   8  -3   34.86    1.37
  -3   8  -3   36.05    1.45
   3  -8   3   38.36    1.39
   3  -8   3   34.34    1.35
   3  -8   3   36.44    1.53
  -2   8  -3    8.93    0.52
  -2   8  -3    9.90    0.54
   2  -8   3    9.82    0.63
   2  -8   3    9.80    0.52
   2  -8   3    9.36    0.53
  -1   8  -3    5.84    0.43
  -1   8  -3    4.54    0.34
   1  -8   3    6.54    0.45
   1  -8   3    6.00    0.41
   1  -8   3    5.48    0.42
   0   8  -3    0.11    0.12
   0   8  -3    0.12    0.17
   0  -8   3   -0.06    0.13
   0  -8   3    0.33    0.18
   0  -8   3    0.37    0.18
   1   8  -3   27.27    1.02
  -1  -8   3   26.50    1.12
  -1  -8   3   26.97    1.04
   2   8  -3    8.49    0.45
  -2  -8   3    8.01    0.53
  -2  -8   3    8.28    0.44
  -2  -8   3    8.26    0.56
   3   8  -3  123.50    4.20
  -3  -8   3  117.47    4.25
  -3  -8   3  120.18    4.27
  -3  -8   3  127.06    4.15
   4   8  -3   14.26    0.74
  -4  -8   3   14.45    0.65
  -4  -8   3   13.77    0.77
  -4  -8   3   13.43    0.78
   5   8  -3    0.57    0.29
  -5  -8   3    0.21    0.26
  -5  -8   3    0.14    0.21
  -5  -8   3    0.23    0.28
   6   8  -3    7.17    0.72
  -6  -8   3    6.90    0.56
  -6  -8   3    7.06    0.62
  -6  -8   3    6.05    0.68
   7   8  -3    2.66    0.59
  -7  -8   3    2.56    0.40
  -7  -8   3    1.63    0.42
  -8  -8   3    5.59    0.66
  -8  -8   3    6.22    0.70
  -8  -8   3    6.37    0.72
  -9  -8   3    0.65    0.77
  -9  -8   3   -0.36    0.49
 -10  -8   3    3.14    0.63
 -10  -8   3    3.14    0.68
 -10   9  -3    2.31    1.03
  -9   9  -3    0.64    0.92
  -8   9  -3   -0.86    0.68
   7  -9   3    1.25    0.89
  -6   9  -3    1.38    0.28
   6  -9   3    1.03    0.68
   6  -9   3    1.40    0.21
  -5   9  -3    3.28    0.35
   5  -9   3    3.04    0.35
   5  -9   3    3.17    0.35
   5  -9   3    4.20    0.68
  -4   9  -3    0.78    0.23
  -4   9  -3    0.78    0.30
   4  -9   3    0.89    0.23
   4  -9   3    0.76    0.19
   4  -9   3    0.68    0.41
  -3   9  -3    1.10    0.24
  -3   9  -3    0.56    0.27
   3  -9   3    0.98    0.24
   3  -9   3    0.88    0.36
   3  -9   3    0.75    0.21
  -2   9  -3   31.42    1.25
  -2   9  -3   30.87    1.25
   2  -9   3   31.29    1.35
   2  -9   3   31.11    1.26
   2  -9   3   31.41    1.24
  -1   9  -3    2.48    0.32
  -1   9  -3    2.67    0.28
   1  -9   3    2.74    0.34
   1  -9   3    2.04    0.26
   1  -9   3    3.22    0.36
   0   9  -3    0.27    0.15
   0   9  -3    0.66    0.23
   0  -9   3    0.73    0.23
   0  -9   3    0.37    0.20
   0  -9   3    0.25    0.20
   1   9  -3   10.00    0.48
  -1  -9   3    9.09    0.62
  -1  -9   3    9.60    0.51
   2   9  -3   14.80    0.68
  -2  -9   3   15.22    0.79
  -2  -9   3   15.23    0.81
  -2  -9   3   13.92    0.66
   3   9  -3    1.39    0.26
  -3  -9   3    0.99    0.23
  -3  -9   3    1.80    0.24
  -3  -9   3    1.28    0.30
   4   9  -3    2.04    0.36
  -4  -9   3    2.11    0.38
  -4  -9   3    2.27    0.38
  -4  -9   3    1.69    0.26
   5   9  -3    3.19    0.44
  -5  -9   3    3.09    0.39
  -5  -9   3    3.35    0.46
  -5  -9   3    4.10    0.51
   6   9  -3    2.62    0.54
  -6  -9   3    1.82    0.37
  -6  -9   3    2.27    0.46
  -7  -9   3    7.51    0.62
  -7  -9   3    5.93    0.73
  -7  -9   3    6.66    0.80
  -8  -9   3   -0.08    0.36
  -8  -9   3   -0.32    0.40
  -8  -9   3   -0.03    0.45
  -9  -9   3   -0.03    0.56
  -9  -9   3    0.32    0.46
 -10  -9   3    0.26    0.56
 -10  -9   3    0.03    0.62
 -10  10  -3    2.91    1.22
  -9  10  -3   -0.24    0.94
  -8  10  -3   -0.26    0.70
   8 -10   3    0.81    0.96
   6 -10   3    6.53    0.46
   6 -10   3    8.26    1.02
  -5  10  -3    3.45    0.39
   5 -10   3    3.33    0.41
   5 -10   3    2.77    0.67
  -4  10  -3    3.58    0.39
  -4  10  -3    3.31    0.46
   4 -10   3    2.59    0.32
   4 -10   3    3.57    0.37
   4 -10   3    2.92    0.54
  -3  10  -3    0.08    0.21
  -3  10  -3    0.36    0.27
   3 -10   3    0.16    0.33
   3 -10   3   -0.16    0.20
   3 -10   3    0.00    0.19
  -2  10  -3    4.07    0.43
  -2  10  -3    4.22    0.39
   2 -10   3    5.26    0.55
   2 -10   3    4.39    0.43
   2 -10   3    4.18    0.41
  -1  10  -3   30.13    1.23
  -1  10  -3   30.64    1.15
   1 -10   3   27.59    1.21
   1 -10   3   26.41    1.19
   1 -10   3   28.59    1.23
   0  10  -3   19.80    0.83
   0 -10   3   19.04    0.89
   0 -10   3   19.06    0.93
   0 -10   3   19.30    0.92
   1  10  -3    9.24    0.51
  -1 -10   3    9.47    0.64
  -1 -10   3    9.19    0.54
  -1 -10   3    9.19    0.65
   2  10  -3    6.55    0.45
  -2 -10   3    6.63    0.59
  -2 -10   3    6.70    0.43
  -2 -10   3    6.08    0.59
   3  10  -3    0.24    0.22
  -3 -10   3    0.07    0.29
  -3 -10   3    0.17    0.19
  -3 -10   3    0.23    0.31
   4  10  -3    4.51    0.52
  -4 -10   3    5.31    0.64
  -4 -10   3    5.23    0.43
  -4 -10   3    5.31    0.58
   5  10  -3    1.07    0.42
  -5 -10   3    1.17    0.39
  -5 -10   3    0.78    0.38
  -5 -10   3    0.43    0.27
   6  10  -3   13.98    1.18
  -6 -10   3   16.43    1.09
  -6 -10   3   16.78    1.03
  -6 -10   3   16.15    0.84
  -7 -10   3    3.61    0.59
  -7 -10   3    2.47    0.45
  -8 -10   3    1.22    0.58
  -8 -10   3    0.94    0.42
  -9 -10   3   -0.19    0.60
  -9 -10   3    0.61    0.50
 -10 -10   3    0.96    0.58
 -10 -10   3    0.39    0.66
 -10  11  -3   -0.38    1.23
  -9  11  -3    4.03    1.09
   8 -11   3    0.94    1.01
   7 -11   3    2.40    1.03
   6 -11   3    2.48    0.94
   6 -11   3    1.81    0.31
   5 -11   3    2.87    0.69
   5 -11   3    3.80    0.40
  -4  11  -3    0.41    0.25
   4 -11   3    0.11    0.25
   4 -11   3    0.34    0.44
  -3  11  -3    3.95    0.50
  -3  11  -3    4.41    0.46
   3 -11   3    4.65    0.45
   3 -11   3    4.36    0.46
   3 -11   3    4.10    0.55
  -2  11  -3    0.19    0.21
  -2  11  -3   -0.20    0.21
   2 -11   3    0.06    0.21
   2 -11   3    0.29    0.22
   2 -11   3    0.08    0.29
  -1  11  -3    2.83    0.33
   1 -11   3    1.94    0.30
   1 -11   3    2.75    0.38
   1 -11   3    3.27    0.41
   0  11  -3    0.68    0.22
   0 -11   3    0.83    0.26
   0 -11   3    0.28    0.23
   0 -11   3    0.84    0.27
   1  11  -3    3.49    0.35
  -1 -11   3    3.83    0.47
  -1 -11   3    4.39    0.43
  -1 -11   3    4.87    0.55
   2  11  -3    1.24    0.27
  -2 -11   3    1.00    0.26
  -2 -11   3    0.83    0.27
  -2 -11   3    0.82    0.31
   3  11  -3    5.22    0.49
  -3 -11   3    5.76    0.45
  -3 -11   3    5.76    0.62
  -3 -11   3    5.63    0.70
   4  11  -3    1.63    0.40
  -4 -11   3    2.28    0.49
  -4 -11   3    2.09    0.33
   5  11  -3    0.43    0.41
  -5 -11   3    0.61    0.28
  -5 -11   3    1.26    0.44
  -5 -11   3    1.10    0.50
  -6 -11   3    2.95    0.51
  -6 -11   3    4.29    0.54
  -6 -11   3    2.53    0.53
  -7 -11   3    1.47    0.39
  -7 -11   3    2.40    0.55
  -8 -11   3    0.14    0.42
  -8 -11   3   -0.52    0.57
  -9 -11   3    1.75    0.57
  -9 -11   3    1.76    0.73
 -10 -11   3    0.37    0.67
 -10 -11   3   -0.16    0.57
  -9  12  -3    0.27    1.08
   9 -12   3    1.75    1.27
   8 -12   3    0.55    1.07
   7 -12   3    1.41    0.86
   6 -12   3    2.58    0.38
   5 -12   3   10.13    1.14
   5 -12   3    7.27    0.60
   4 -12   3    3.36    0.43
   4 -12   3    3.99    0.70
   3 -12   3    0.16    0.43
   3 -12   3    0.51    0.26
   3 -12   3    0.71    0.35
  -2  12  -3    2.04    0.33
   2 -12   3    1.44    0.40
   2 -12   3    2.11    0.39
  -1  12  -3   10.76    0.62
   1 -12   3   11.31    0.72
   1 -12   3   10.92    0.76
   1 -12   3   11.04    0.73
   0  12  -3    4.82    0.40
   0 -12   3    4.56    0.57
   0 -12   3    4.69    0.56
   0 -12   3    5.28    0.53
   1  12  -3    1.88    0.30
  -1 -12   3    3.27    0.47
  -1 -12   3    2.59    0.37
  -1 -12   3    1.77    0.36
   2  12  -3    1.88    0.34
  -2 -12   3    1.08    0.37
  -2 -12   3    3.17    0.46
  -2 -12   3    2.46    0.36
   3  12  -3    0.65    0.33
  -3 -12   3    0.22    0.39
  -3 -12   3    0.41    0.25
  -3 -12   3    0.10    0.33
   4  12  -3    2.12    0.46
  -4 -12   3    1.65    0.38
  -4 -12   3    1.69    0.35
  -4 -12   3    2.10    0.50
  -5 -12   3    4.88    0.71
  -5 -12   3    4.21    0.47
  -5 -12   3    2.71    0.45
  -6 -12   3    2.03    0.60
  -6 -12   3    1.11    0.47
  -6 -12   3    1.73    0.39
  -7 -12   3    2.96    0.46
  -7 -12   3    4.01    0.79
  -8 -12   3    0.04    0.59
  -8 -12   3   -0.01    0.42
  -9 -12   3    1.10    0.75
  -9 -12   3    0.66    0.52
  -9  13  -3    1.38    1.18
   9 -13   3    3.47    1.34
   8 -13   3    0.01    1.12
   7 -13   3    1.99    1.03
   6 -13   3    1.03    0.78
   6 -13   3    0.93    0.36
   5 -13   3    3.72    0.48
   4 -13   3    2.22    0.41
   3 -13   3    4.32    0.55
   3 -13   3    5.23    0.69
   2 -13   3   15.15    0.94
   2 -13   3   13.46    0.82
   1 -13   3    4.02    0.48
   1 -13   3    4.64    0.58
   0  13  -3    2.31    0.38
   0 -13   3    3.36    0.46
   0 -13   3    1.80    0.35
   0 -13   3    2.97    0.48
   1  13  -3   10.98    0.67
  -1 -13   3   11.88    0.88
  -1 -13   3   11.23    0.83
  -1 -13   3   13.09    0.76
   2  13  -3    3.10    0.54
  -2 -13   3    2.70    0.39
  -2 -13   3    4.30    0.55
  -3 -13   3    2.78    0.49
  -3 -13   3    2.36    0.39
  -3 -13   3    3.46    0.64
  -4 -13   3    7.59    0.93
  -4 -13   3    7.52    0.85
  -4 -13   3    8.31    0.64
  -5 -13   3    1.24    0.53
  -5 -13   3    1.75    0.61
  -5 -13   3    1.15    0.36
  -6 -13   3    3.26    0.55
  -6 -13   3    4.74    0.79
  -6 -13   3    4.65    0.58
  -7 -13   3    1.21    0.63
  -7 -13   3    1.83    0.46
  -8 -13   3    0.09    0.47
  -8 -13   3    1.20    0.76
  -9 -13   3    2.93    0.63
  -9 -13   3    2.70    0.83
   9 -14   3    0.85    1.29
   8 -14   3    1.37    1.29
   7 -14   3   -0.86    0.88
   6 -14   3   -0.95    0.76
   5 -14   3   -0.51    1.13
   5 -14   3    0.02    0.33
   4 -14   3    1.81    0.44
   3 -14   3   -0.12    0.30
   2 -14   3    1.58    0.39
   2 -14   3    2.70    0.54
   1 -14   3    3.63    0.53
   1 -14   3    3.50    0.48
   1 -14   3    3.71    0.55
   0 -14   3    0.39    0.39
   0 -14   3    0.52    0.39
  -1 -14   3    1.75    0.37
  -1 -14   3    2.38    0.53
  -1 -14   3    1.10    0.37
  -2 -14   3    0.72    0.36
  -2 -14   3    0.68    0.40
  -2 -14   3    1.30    0.39
  -3 -14   3    0.14    0.33
  -3 -14   3    0.03    0.35
  -3 -14   3    0.40    0.52
  -4 -14   3    2.48    0.58
  -4 -14   3    2.33    0.65
  -4 -14   3    2.21    0.44
  -5 -14   3   -0.02    0.53
  -5 -14   3   -0.34    0.36
  -5 -14   3    0.13    0.60
  -6 -14   3   -0.12    0.38
  -7 -14   3   -0.08    0.62
  -7 -14   3    0.23    0.42
  -8 -14   3    1.34    0.81
  -8 -14   3    1.71    0.54
  -9 -14   3    1.06    0.59
  -9 -14   3   -0.21    0.78
   8 -15   3   -0.24    1.23
   7 -15   3   -0.27    1.00
   6 -15   3   -0.43    0.95
   5 -15   3    0.75    0.83
   4 -15   3    1.25    0.38
   3 -15   3    2.33    0.45
   2 -15   3    4.29    0.57
   2 -15   3    3.94    0.71
   1 -15   3    0.44    0.46
   1 -15   3    0.02    0.36
   0 -15   3    1.91    0.52
   0 -15   3    2.60    0.52
   0 -15   3    1.86    0.49
  -1 -15   3    0.37    0.37
  -1 -15   3   -0.39    0.40
  -1 -15   3   -0.10    0.48
  -2 -15   3    1.49    0.56
  -2 -15   3    0.56    0.44
  -2 -15   3    1.03    0.41
  -3 -15   3    1.11    0.58
  -3 -15   3    0.94    0.46
  -3 -15   3    0.99    0.41
  -4 -15   3    1.14    0.67
  -4 -15   3    0.45    0.42
  -4 -15   3    0.99    0.42
  -5 -15   3    1.12    0.67
  -5 -15   3    0.05    0.37
  -6 -15   3   -0.12    0.42
  -7 -15   3   -0.14    0.48
  -7 -15   3   -0.35    0.77
  -8 -15   3    1.19    0.88
  -8 -15   3   -0.32    0.54
   8 -16   3   -0.86    1.16
   7 -16   3    1.35    1.23
   6 -16   3   -0.64    1.03
   5 -16   3    1.16    0.96
   3 -16   3    0.16    0.39
   2 -16   3    1.51    0.48
   2 -16   3    1.94    0.73
   1 -16   3   -0.31    0.37
   1 -16   3    0.45    0.55
   0 -16   3   -0.13    0.47
  -1 -16   3    0.23    0.50
  -1 -16   3    0.18    0.55
  -2 -16   3    0.76    0.52
  -2 -16   3    0.83    0.59
  -2 -16   3    0.19    0.78
  -3 -16   3   -0.02    0.91
  -3 -16   3   -0.04    0.51
  -3 -16   3   -0.22    0.45
  -4 -16   3    2.38    0.66
  -4 -16   3    1.70    0.64
  -4 -16   3    3.18    0.54
  -5 -16   3   -0.12    0.41
  -6 -16   3   -0.74    0.70
  -6 -16   3    0.94    0.48
  -7 -16   3    1.68    0.96
  -7 -16   3    1.33    0.61
  -8 -16   3   -0.15    0.91
  -8 -16   3   -0.51    0.56
   7 -17   3    2.35    1.32
   6 -17   3    2.85    1.24
   5 -17   3    1.27    0.97
   4 -17   3    0.95    0.91
   3 -17   3    1.74    0.79
   2 -17   3    0.35    0.76
   2 -17   3    0.91    0.68
   1 -17   3    0.14    0.39
   1 -17   3    0.15    0.51
   0 -17   3    6.18    0.81
   0 -17   3    5.02    0.74
  -1 -17   3    0.35    0.52
  -1 -17   3   -0.53    0.51
  -2 -17   3    0.32    0.48
  -2 -17   3    0.30    0.62
  -2 -17   3    0.49    0.51
  -3 -17   3    0.67    0.70
  -3 -17   3    0.84    0.53
  -3 -17   3    0.38    0.61
  -4 -17   3   -0.12    0.48
  -4 -17   3   -0.59    0.72
  -5 -17   3   -0.44    0.46
  -5 -17   3    0.58    0.81
  -6 -17   3   -0.22    0.84
  -6 -17   3    0.50    0.56
  -7 -17   3    0.22    0.58
  -7 -17   3    0.44    0.96
   6 -18   3    1.14    1.20
   5 -18   3    2.89    1.18
   4 -18   3    0.74    1.00
   3 -18   3    0.91    0.77
   2 -18   3    0.07    0.70
   1 -18   3    3.38    0.81
   0 -18   3   -0.07    0.57
   0 -18   3   -0.22    0.46
  -1 -18   3    3.64    0.73
  -1 -18   3    2.63    0.74
  -2 -18   3    0.25    0.56
  -2 -18   3   -0.43    0.70
  -3 -18   3    0.55    0.74
  -3 -18   3    0.90    0.60
  -4 -18   3    0.17    0.58
  -4 -18   3    1.44    0.86
  -5 -18   3    1.15    0.62
  -6 -18   3    0.33    1.05
  -6 -18   3    0.90    0.66
   5 -19   3   -0.10    1.13
   4 -19   3   -0.45    1.05
   3 -19   3    0.20    0.84
   2 -19   3   -0.67    0.75
   1 -19   3    0.49    0.82
   0 -19   3    0.88    0.71
  -1 -19   3    0.42    0.66
  -2 -19   3    0.30    0.61
  -2 -19   3    0.27    0.75
  -3 -19   3   -0.68    0.63
  -3 -19   3    0.62    0.85
  -4 -19   3    0.55    1.34
  -4 -19   3    1.26    0.71
  -5 -19   3   -0.91    0.98
  -5 -19   3    0.24    0.67
   4 -20   3   -0.97    1.10
   3 -20   3   -0.88    0.86
   2 -20   3    4.15    1.14
   1 -20   3    1.77    0.93
   0 -20   3    1.72    0.87
  -1 -20   3    1.25    0.76
  -2 -20   3    2.21    0.80
  -3 -20   3   -0.34    0.69
  -4 -20   3    1.50    1.17
  -4 -20   3    0.28    0.75
   3 -21   3    2.11    1.03
   2 -21   3   -0.59    0.89
   1 -21   3   -0.90    0.97
   0 -21   3    1.21    0.86
  -1 -21   3    1.25    0.84
  -2 -21   3    1.42    0.89
  -3 -21   3    2.09    0.88
  -3 -21  -4    0.81    0.77
  -2 -21  -4    1.40    0.82
  -1 -21  -4   -0.74    0.72
   0 -21  -4   -0.18    0.80
   1 -21  -4    0.39    0.81
   2 -21  -4    0.14    1.00
   3 -21  -4    0.79    1.03
  -4 -20  -4    0.59    0.70
  -3 -20  -4    2.00    0.75
  -2 -20  -4    1.11    0.75
  -1 -20  -4    2.86    0.87
   0 -20  -4    1.02    0.78
   1 -20  -4    0.54    0.87
   2 -20  -4    0.66    0.88
   3 -20  -4    2.68    1.03
   4 -20  -4   -0.51    1.06
  -5 -19  -4    1.22    0.69
  -5 -19  -4    0.48    1.25
  -4 -19  -4    1.35    0.88
  -4 -19  -4    0.59    0.65
  -3 -19  -4    0.25    0.60
  -3 -19  -4    1.16    0.80
  -2 -19  -4    0.25    0.79
  -2 -19  -4    0.88    0.69
  -1 -19  -4    0.63    0.63
   0 -19  -4    0.14    0.66
   1 -19  -4    1.98    0.75
   2 -19  -4    3.01    0.85
   3 -19  -4    0.39    0.91
   4 -19  -4   -0.10    1.05
   5 -19  -4   -0.06    1.07
  -6 -18  -4    0.98    0.65
  -6 -18  -4    1.37    0.86
  -5 -18  -4    0.68    0.62
  -4 -18  -4    0.66    0.58
  -4 -18  -4    1.08    0.75
  -3 -18  -4    0.03    0.57
  -3 -18  -4    1.08    0.58
  -2 -18  -4    0.96    0.69
  -2 -18  -4    0.27    0.57
  -1 -18  -4    4.08    0.75
  -1 -18  -4    3.90    0.74
   0 -18  -4    0.58    0.70
   0 -18  -4    1.60    0.64
   1 -18  -4    2.11    0.73
   2 -18  -4    0.58    0.70
   3 -18  -4    0.34    0.77
   4 -18  -4    0.85    0.92
   5 -18  -4   -0.53    0.97
   6 -18  -4    0.03    1.06
  -7 -17  -4    0.66    0.62
  -7 -17  -4    0.23    0.71
  -6 -17  -4    0.05    0.73
  -6 -17  -4    1.10    0.55
  -5 -17  -4    2.52    0.88
  -5 -17  -4    1.60    0.58
  -4 -17  -4    1.92    0.58
  -4 -17  -4    1.61    0.60
  -3 -17  -4    2.17    0.71
  -3 -17  -4    1.95    0.73
  -3 -17  -4    1.36    0.49
  -2 -17  -4    2.23    0.59
  -2 -17  -4    1.90    0.52
  -1 -17  -4    3.61    0.63
   0 -17  -4    0.21    0.57
   1 -17  -4   16.07    1.09
   2 -17  -4    0.12    0.61
   3 -17  -4    0.14    0.64
   4 -17  -4    2.76    0.83
   5 -17  -4    1.24    0.98
   6 -17  -4    0.64    1.07
   7 -17  -4    1.94    1.30
  -8 -16  -4    0.14    0.73
  -8 -16  -4    1.27    0.68
  -7 -16  -4   -0.54    0.58
  -7 -16  -4    0.51    0.76
  -6 -16  -4    0.37    0.75
  -6 -16  -4    0.08    0.52
  -5 -16  -4    1.08    0.66
  -5 -16  -4    1.41    0.50
  -4 -16  -4    0.21    0.67
  -4 -16  -4    0.76    0.60
  -4 -16  -4    1.54    0.51
  -3 -16  -4    0.46    0.59
  -3 -16  -4    0.70    0.42
  -3 -16  -4    0.36    0.68
  -2 -16  -4    1.02    0.49
  -2 -16  -4    0.90    0.49
  -2 -16  -4    2.62    0.74
  -1 -16  -4    1.86    0.48
   1  16   4    1.84    0.56
   1 -16  -4    1.15    0.48
   2 -16  -4   -0.50    0.35
   3 -16  -4   -0.19    0.57
   3 -16  -4    0.39    0.42
   4 -16  -4    1.43    0.79
   5 -16  -4    2.31    0.91
   6 -16  -4    0.12    0.91
   7 -16  -4    1.07    1.26
  -8 -15  -4    0.06    0.70
  -8 -15  -4    1.24    0.66
  -7 -15  -4    0.68    0.74
  -7 -15  -4    0.04    0.56
  -6 -15  -4    0.46    0.47
  -5 -15  -4    1.38    0.48
  -5 -15  -4    0.67    0.53
  -4 -15  -4    1.41    0.64
  -4 -15  -4    0.65    0.39
  -4 -15  -4    1.07    0.63
  -3 -15  -4    0.96    0.51
  -3 -15  -4    0.93    0.41
  -3 -15  -4    0.42    0.53
   3  15   4    0.46    0.54
  -2 -15  -4    1.27    0.50
  -2 -15  -4    1.00    0.48
  -2 -15  -4    1.36    0.42
   2  15   4    1.61    0.47
  -1 -15  -4    1.02    0.50
  -1 -15  -4    0.50    0.41
  -1 -15  -4    0.63    0.39
   1  15   4    0.70    0.51
   0 -15  -4    3.13    0.54
   0  15   4    1.80    0.44
   1 -15  -4    2.78    0.48
  -1  15   4    1.12    0.42
   2 -15  -4    3.79    0.69
   2 -15  -4    2.26    0.43
   3 -15  -4    0.80    0.37
   4 -15  -4    1.51    0.47
   5 -15  -4    0.95    0.78
   6 -15  -4   -0.75    0.85
   7 -15  -4    1.38    1.10
   8 -15  -4    1.35    1.24
  -9 -14  -4    0.60    0.68
  -9 -14  -4    1.54    0.84
  -8 -14  -4   -0.37    0.62
  -8 -14  -4   -0.09    0.57
  -7 -14  -4    0.64    0.64
  -7 -14  -4    0.22    0.51
  -6 -14  -4    4.07    0.58
  -6 -14  -4    4.89    0.82
  -5 -14  -4   -0.15    0.56
  -5 -14  -4    0.49    0.41
  -5 -14  -4    0.54    0.57
  -4 -14  -4    7.90    0.94
  -4 -14  -4    7.07    0.78
   4  14   4    8.34    0.90
  -3 -14  -4    2.20    0.41
  -3 -14  -4    1.38    0.48
  -3 -14  -4    2.78    0.54
   3  14   4    3.49    0.64
  -2 -14  -4    6.48    0.80
  -2 -14  -4    6.80    0.84
  -2 -14  -4    6.16    0.58
   2  14   4    6.54    0.84
  -1 -14  -4    3.80    0.58
  -1 -14  -4    2.26    0.45
  -1 -14  -4    3.14    0.48
   1  14   4    3.36    0.57
   0 -14  -4    3.10    0.50
   0 -14  -4    3.70    0.50
   0 -14  -4    4.74    0.56
   0  14   4    4.27    0.57
   1 -14  -4    0.92    0.40
   1 -14  -4    0.46    0.32
   1 -14  -4    0.62    0.64
  -1  14   4    0.90    0.38
   2 -14  -4   11.20    0.87
   2 -14  -4   11.59    0.82
  -2  14   4   11.76    0.89
   3 -14  -4    2.81    0.61
   3 -14  -4    2.46    0.41
   4 -14  -4    5.59    0.66
   5 -14  -4    0.49    0.32
   6 -14  -4    0.54    0.81
   6 -14  -4    0.45    0.34
   7 -14  -4    0.96    1.05
   8 -14  -4    2.64    1.29
  -9 -13  -4    1.08    0.74
  -9 -13  -4    1.05    0.71
  -8 -13  -4    0.21    0.64
  -8 -13  -4    0.07    0.51
  -7 -13  -4    2.11    0.60
  -7 -13  -4    1.61    0.46
  -6 -13  -4   -0.05    0.51
  -6 -13  -4    1.09    0.45
  -5 -13  -4    1.51    0.72
  -5 -13  -4    1.02    0.56
  -5 -13  -4    1.10    0.64
   5  13   4    0.76    0.70
  -4 -13  -4    2.08    0.55
  -4 -13  -4    2.00    0.42
  -4 -13  -4    3.35    0.64
   4  13   4    1.49    0.51
  -3 -13  -4    8.88    0.90
  -3 -13  -4    8.94    0.67
  -3 -13  -4    8.25    0.85
   3  13   4    8.42    0.88
  -2 -13  -4    0.55    0.42
  -2 -13  -4    0.34    0.34
  -2 -13  -4    0.40    0.28
   2  13   4    0.23    0.38
  -1 -13  -4    1.01    0.43
  -1 -13  -4    1.39    0.34
  -1 -13  -4    0.90    0.36
   1  13   4    1.49    0.43
   0 -13  -4    0.13    0.29
   0 -13  -4    0.36    0.30
   0 -13  -4   -0.02    0.30
   0  13   4   -0.16    0.29
   1 -13  -4    0.75    0.30
   1 -13  -4    0.72    0.35
   1 -13  -4    0.77    0.29
  -1  13   4    0.34    0.31
   2 -13  -4    1.17    0.42
   2 -13  -4    2.14    0.36
  -2  13   4    1.89    0.43
   3 -13  -4    4.55    0.53
   3 -13  -4    5.29    0.68
  -3  13   4    3.72    0.49
   4 -13  -4    4.08    0.66
   4 -13  -4    3.54    0.44
   5 -13  -4    0.55    0.29
   5 -13  -4    0.92    0.65
   6 -13  -4    0.73    0.32
   7 -13  -4    1.92    0.98
   8 -13  -4   -0.28    1.02
   9 -13  -4    0.48    1.31
  -9 -12  -4    0.83    0.65
  -9 -12  -4    0.52    0.61
  -8 -12  -4    0.67    0.55
  -8 -12  -4   -0.02    0.58
  -7 -12  -4    4.90    0.64
  -6 -12  -4   -0.25    0.41
  -6 -12  -4    0.10    0.42
  -6 -12  -4    0.20    0.47
  -5 -12  -4    3.39    0.64
  -5 -12  -4    3.03    0.46
  -5 -12  -4    3.83    0.64
   5  12   4    3.62    0.58
  -4 -12  -4    3.54    0.63
  -4 -12  -4    3.04    0.57
  -4 -12  -4    3.62    0.43
   4  12   4    2.95    0.52
  -3 -12  -4    0.63    0.29
  -3 -12  -4    0.33    0.30
  -3 -12  -4    0.18    0.36
   3  12   4    0.71    0.42
  -2 -12  -4    2.56    0.48
  -2 -12  -4    2.34    0.49
  -2 -12  -4    1.39    0.29
   2  12   4    1.31    0.37
   2  12   4    1.14    0.39
  -1 -12  -4   10.43    0.80
  -1 -12  -4   12.35    0.84
  -1 -12  -4   11.35    0.64
   1  12   4   11.87    0.83
   1  12   4   10.80    0.65
   0 -12  -4    6.02    0.54
   0 -12  -4    6.12    0.55
   0 -12  -4    5.72    0.58
   0  12   4    6.30    0.47
   0  12   4    6.95    0.65
   1 -12  -4    2.79    0.38
   1 -12  -4    2.99    0.41
   1 -12  -4    2.99    0.42
  -1  12   4    3.46    0.47
  -1  12   4    2.59    0.35
   2 -12  -4    4.33    0.49
   2 -12  -4    3.05    0.40
   2 -12  -4    4.39    0.53
  -2  12   4    3.82    0.40
  -2  12   4    3.54    0.44
   3 -12  -4   -0.25    0.37
   3 -12  -4    0.26    0.27
  -3  12   4   -0.16    0.25
   4 -12  -4    2.95    0.59
   4 -12  -4    2.08    0.37
   5 -12  -4   11.33    0.66
   5 -12  -4   11.92    1.05
   6 -12  -4   -0.13    0.24
   7 -12  -4    2.66    1.46
   8 -12  -4    0.85    1.02
   9 -12  -4    6.09    1.40
 -10 -11  -4   -0.98    0.71
 -10 -11  -4   -0.72    0.60
  -9 -11  -4    2.75    0.71
  -9 -11  -4    2.88    0.77
  -8 -11  -4    0.38    0.53
  -8 -11  -4    0.26    0.54
  -7 -11  -4    5.06    0.68
  -7 -11  -4    4.07    0.60
  -6 -11  -4   14.64    1.12
  -6 -11  -4   15.33    1.13
  -6 -11  -4   16.02    0.92
   6  11   4   13.73    0.99
  -5 -11  -4    9.43    0.69
  -5 -11  -4    8.38    0.89
  -5 -11  -4    8.05    0.88
   5  11   4    7.90    0.75
  -4 -11  -4   11.23    0.87
  -4 -11  -4   10.97    0.68
   4  11   4   10.98    0.86
  -3 -11  -4    1.48    0.45
  -3 -11  -4    0.99    0.27
   3  11   4    1.49    0.42
   3  11   4    1.27    0.35
  -2 -11  -4    0.65    0.35
  -2 -11  -4    1.36    0.27
  -2 -11  -4    0.81    0.31
   2  11   4    0.89    0.36
   2  11   4    0.82    0.30
  -1 -11  -4    1.48    0.49
  -1 -11  -4    0.93    0.25
  -1 -11  -4    0.92    0.34
   1  11   4    0.94    0.31
   1  11   4    0.66    0.23
   0 -11  -4   35.51    1.42
   0 -11  -4   36.94    1.50
   0 -11  -4   35.84    1.49
   0  11   4   36.60    1.40
   0  11   4   34.46    1.50
   1 -11  -4    2.20    0.35
   1 -11  -4    1.56    0.28
   1 -11  -4    2.87    0.38
  -1  11   4    2.01    0.27
  -1  11   4    2.00    0.32
   2 -11  -4    4.73    0.51
   2 -11  -4    5.54    0.52
   2 -11  -4    4.90    0.46
  -2  11   4    5.49    0.45
  -2  11   4    4.95    0.52
   3 -11  -4    0.21    0.36
   3 -11  -4    0.50    0.23
   3 -11  -4    0.23    0.25
  -3  11   4    0.67    0.27
  -3  11   4    0.35    0.25
   4 -11  -4    9.94    0.71
   4 -11  -4   10.22    0.87
   5 -11  -4   14.76    1.13
   5 -11  -4   12.24    0.66
   6 -11  -4    5.54    0.86
   8 -11  -4   -0.44    0.90
   9 -11  -4    0.64    1.09
  -9  11   4    0.55    0.98
 -10  11   4    1.23    1.24
 -10 -10  -4    0.28    0.72
 -10 -10  -4    0.80    0.62
  -9 -10  -4    1.06    0.64
  -9 -10  -4    1.16    0.65
  -8 -10  -4    0.05    0.53
  -8 -10  -4   -0.64    0.47
  -7 -10  -4    4.24    0.75
  -7 -10  -4    4.37    0.65
  -6 -10  -4    8.98    0.92
  -6 -10  -4   11.19    0.75
   6  10   4    9.73    0.80
  -5 -10  -4    9.80    0.85
  -5 -10  -4   10.05    0.65
   5  10   4    9.85    0.77
  -4 -10  -4    1.27    0.29
  -4 -10  -4    0.91    0.39
   4  10   4    1.82    0.39
   4  10   4    1.06    0.30
  -3 -10  -4    0.71    0.34
  -3 -10  -4    0.85    0.23
   3  10   4    0.84    0.39
   3  10   4    1.31    0.35
  -2 -10  -4    4.03    0.35
  -2 -10  -4    2.99    0.40
   2  10   4    4.54    0.50
   2  10   4    3.67    0.40
  -1 -10  -4   57.16    2.11
  -1 -10  -4   58.41    2.22
   1  10   4   59.79    2.13
   1  10   4   58.03    2.21
   0 -10  -4    0.05    0.22
   0 -10  -4   -0.28    0.23
   0 -10  -4   -0.03    0.20
   0  10   4    0.04    0.17
   0  10   4    0.06    0.23
   1 -10  -4   18.39    0.86
   1 -10  -4   17.05    0.84
   1 -10  -4   19.16    0.86
  -1  10   4   18.39    0.89
  -1  10   4   16.60    0.76
   2 -10  -4    1.32    0.30
   2 -10  -4    1.27    0.24
   2 -10  -4    1.56    0.28
  -2  10   4    1.55    0.31
  -2  10   4    1.24    0.23
   3 -10  -4    1.75    0.28
   3 -10  -4    1.88    0.30
   3 -10  -4    1.18    0.36
  -3  10   4    1.38    0.27
  -3  10   4    1.90    0.31
   4 -10  -4    0.39    0.40
   4 -10  -4    0.29    0.21
  -4  10   4    0.50    0.22
  -4  10   4    0.62    0.29
   5 -10  -4    2.80    0.34
   5 -10  -4    3.47    0.61
   6 -10  -4    4.76    0.80
   7 -10  -4    2.13    0.74
  -9  10   4    3.95    0.97
 -10  10   4    1.32    1.11
 -10  -9  -4    0.54    0.68
 -10  -9  -4    0.25    0.57
  -9  -9  -4    1.18    0.65
  -9  -9  -4    1.28    0.53
  -8  -9  -4   -0.42    0.48
  -8  -9  -4   -0.08    0.42
  -8  -9  -4   -0.38    0.45
  -7  -9  -4    4.44    0.59
  -7  -9  -4    3.40    0.54
  -6  -9  -4    0.17    0.36
  -6  -9  -4    0.11    0.34
   6   9   4    0.35    0.29
  -5  -9  -4    0.63    0.36
  -5  -9  -4    0.60    0.27
   5   9   4    1.07    0.35
   5   9   4    0.79    0.41
  -4  -9  -4    0.40    0.23
  -4  -9  -4    0.19    0.25
   4   9   4    0.27    0.30
   4   9   4    1.09    0.30
  -3  -9  -4    1.41    0.31
  -3  -9  -4    2.05    0.29
   3   9   4    1.49    0.31
   3   9   4    1.58    0.33
  -2  -9  -4    3.39    0.33
  -2  -9  -4    5.16    0.50
   2   9   4    4.30    0.41
   2   9   4    4.74    0.51
  -1  -9  -4    2.82    0.32
   1   9   4    3.19    0.30
   1   9   4    3.49    0.43
   0  -9  -4    2.92    0.32
   0  -9  -4    2.34    0.31
   0   9   4    2.23    0.31
   0   9   4    2.93    0.29
   1  -9  -4   14.27    0.71
   1  -9  -4   15.44    0.72
   1  -9  -4   14.61    0.73
  -1   9   4   14.71    0.66
  -1   9   4   14.81    0.74
   2  -9  -4   15.97    0.82
   2  -9  -4   18.20    0.80
   2  -9  -4   16.63    0.79
  -2   9   4   17.10    0.81
  -2   9   4   17.78    0.77
   3  -9  -4    0.56    0.19
   3  -9  -4    0.32    0.25
   3  -9  -4    0.35    0.19
  -3   9   4    0.60    0.21
  -3   9   4    0.51    0.20
   4  -9  -4    1.33    0.22
   4  -9  -4    0.61    0.37
  -4   9   4    0.93    0.23
  -4   9   4    0.91    0.30
   5  -9  -4    2.54    0.54
   5  -9  -4    3.45    0.29
   5  -9  -4    2.71    0.32
  -5   9   4    2.93    0.43
   6  -9  -4    0.56    0.58
   7  -9  -4    8.55    1.01
   8  -9  -4    0.61    0.97
  -9   9   4    0.40    0.80
 -10   9   4    0.29    1.01
 -10  -8  -4   -0.76    0.65
 -10  -8  -4   -0.26    0.54
  -9  -8  -4    1.67    0.62
  -9  -8  -4    1.82    0.53
  -8  -8  -4    0.09    0.45
  -8  -8  -4    0.23    0.43
  -8  -8  -4    0.03    0.43
  -7  -8  -4    2.74    0.49
  -7  -8  -4    3.03    0.53
  -6  -8  -4    1.60    0.43
  -6  -8  -4    1.35    0.36
   6   8   4    1.78    0.39
  -5  -8  -4   37.57    1.59
  -5  -8  -4   37.84    1.52
   5   8   4   37.35    1.56
   5   8   4   37.07    1.63
  -4  -8  -4    4.50    0.52
  -4  -8  -4    5.19    0.43
   4   8   4    6.17    0.57
   4   8   4    5.83    0.52
  -3  -8  -4    1.79    0.25
  -3  -8  -4    1.92    0.32
   3   8   4    2.59    0.35
   3   8   4    1.30    0.24
  -2  -8  -4   19.66    0.89
  -2  -8  -4   18.02    0.79
   2   8   4   18.89    0.82
   2   8   4   17.87    0.98
  -1  -8  -4   43.44    1.56
  -1  -8  -4   42.74    1.64
   1   8   4   40.90    1.63
   1   8   4   42.61    1.56
   0  -8  -4   16.55    0.78
   0  -8  -4   17.58    0.72
   0   8   4   17.12    0.70
   0   8   4   15.66    0.79
   1  -8  -4   35.89    1.34
   1  -8  -4   35.77    1.36
  -1   8   4   34.25    1.29
  -1   8   4   34.33    1.36
   2  -8  -4   39.11    1.53
   2  -8  -4   42.07    1.51
   2  -8  -4   39.00    1.48
  -2   8   4   39.66    1.50
  -2   8   4   39.04    1.46
   3  -8  -4    6.82    0.42
   3  -8  -4    6.68    0.42
   3  -8  -4    5.94    0.53
  -3   8   4    6.14    0.43
  -3   8   4    6.64    0.42
   4  -8  -4    4.74    0.33
   4  -8  -4    5.12    0.61
   4  -8  -4    4.41    0.34
  -4   8   4    4.59    0.43
  -4   8   4    5.16    0.38
   5  -8  -4   27.47    1.34
  -5   8   4   23.84    1.13
   6  -8  -4    1.28    0.58
  -6   8   4    1.18    0.38
   7  -8  -4   10.10    1.17
   8  -8  -4    0.31    0.79
  -8   8   4   -0.90    0.63
  -9   8   4    0.53    0.79
 -10   8   4   -0.95    0.89
 -11  -7  -4    1.76    0.60
 -11  -7  -4    0.45    0.84
 -10  -7  -4    1.45    0.72
 -10  -7  -4    1.23    0.56
  -9  -7  -4    0.60    0.48
  -9  -7  -4    0.84    0.49
  -9  -7  -4    1.53    0.61
  -8  -7  -4    1.19    0.43
  -8  -7  -4    1.39    0.55
  -7  -7  -4   13.29    0.90
  -7  -7  -4   13.61    0.91
  -6  -7  -4    3.95    0.47
  -6  -7  -4    3.34    0.44
   6   7   4    3.58    0.58
   6   7   4    3.72    0.43
  -5  -7  -4   40.44    1.64
  -5  -7  -4   41.62    1.61
   5   7   4   38.74    1.71
  -4  -7  -4    5.85    0.53
  -4  -7  -4    6.37    0.48
   4   7   4    6.75    0.51
   4   7   4    6.25    0.56
  -3  -7  -4   32.94    1.36
  -3  -7  -4   32.35    1.30
   3   7   4   33.18    1.35
   3   7   4   34.99    1.36
  -2  -7  -4   58.45    2.07
  -2  -7  -4   59.18    2.15
   2   7   4   60.61    2.11
   2   7   4   55.47    2.13
  -1  -7  -4   20.12    0.82
  -1  -7  -4   14.63    0.70
   1   7   4   18.86    0.82
   1   7   4   17.52    0.74
   0  -7  -4   73.09    2.52
   0   7   4   72.90    2.51
   0   7   4   72.89    2.58
   1  -7  -4   66.85    2.38
   1  -7  -4   64.73    2.35
  -1   7   4   66.45    2.38
  -1   7   4   70.39    2.33
   2  -7  -4   58.86    2.13
   2  -7  -4   58.39    2.18
   2  -7  -4   64.02    2.15
  -2   7   4   59.26    2.14
  -2   7   4   61.81    2.13
   3  -7  -4   47.40    1.83
   3  -7  -4   47.54    1.70
   3  -7  -4   47.86    1.71
  -3   7   4   48.25    1.72
  -3   7   4   47.84    1.75
   4  -7  -4    7.12    0.37
   4  -7  -4    7.04    0.37
   4  -7  -4    7.33    0.63
  -4   7   4    6.90    0.41
  -4   7   4    7.94    0.51
   5  -7  -4   14.44    0.92
  -5   7   4   12.85    0.74
   6  -7  -4    1.59    0.53
  -6   7   4    0.65    0.39
   7  -7  -4   14.04    1.22
  -8   7   4    3.75    0.73
  -9   7   4    1.99    0.77
 -10   7   4    1.46    0.91
 -11   7   4   -0.47    1.02
 -11  -6  -4    1.85    0.85
 -11  -6  -4    0.19    0.51
 -10  -6  -4   -0.62    0.45
 -10  -6  -4   -0.44    0.68
  -9  -6  -4    0.64    0.45
  -9  -6  -4    1.18    0.47
  -9  -6  -4    0.57    0.58
  -8  -6  -4    9.65    1.15
  -8  -6  -4    9.77    0.82
  -7  -6  -4    1.97    0.47
  -7  -6  -4    1.95    0.38
   7   6   4    2.63    0.39
  -6  -6  -4    2.36    0.41
  -6  -6  -4    1.78    0.36
   6   6   4    2.55    0.52
   6   6   4    1.28    0.31
  -5  -6  -4    7.88    0.58
  -5  -6  -4    6.85    0.53
   5   6   4    7.84    0.67
   5   6   4    8.04    0.54
  -4  -6  -4   46.29    1.71
  -4  -6  -4   45.35    1.67
   4   6   4   43.94    1.72
   4   6   4   39.41    1.65
  -3  -6  -4   23.56    1.01
  -3  -6  -4   23.28    0.96
   3   6   4   22.60    0.98
   3   6   4   23.92    1.02
  -2  -6  -4  105.32    3.69
  -2  -6  -4  109.52    3.64
   2   6   4  103.79    3.69
   2   6   4  108.43    3.67
  -1  -6  -4   70.05    2.39
  -1  -6  -4   66.78    2.32
   1   6   4   65.24    2.38
   1   6   4   66.36    2.33
   0  -6  -4    3.31    0.30
   0  -6  -4    3.26    0.24
   0   6   4    3.45    0.23
   0   6   4    2.73    0.30
   1  -6  -4   57.40    2.01
   1  -6  -4   57.16    2.04
  -1   6   4   54.94    2.02
  -1   6   4   59.55    1.99
   2  -6  -4   34.87    1.26
   2  -6  -4   35.23    1.31
   2  -6  -4   36.17    1.28
  -2   6   4   33.79    1.27
  -2   6   4   31.95    1.25
   3  -6  -4   13.31    0.57
   3  -6  -4   13.93    0.71
   3  -6  -4   13.92    0.56
  -3   6   4   13.22    0.63
  -3   6   4   13.20    0.58
   4  -6  -4   60.98    2.11
   4  -6  -4   61.93    2.11
   4  -6  -4   61.94    2.35
  -4   6   4   64.31    2.27
  -4   6   4   62.72    2.15
   5  -6  -4   18.30    1.01
  -5   6   4   18.67    0.90
   6  -6  -4    2.85    0.55
  -6   6   4    3.22    0.46
   7  -6  -4    7.78    0.97
  -7   6   4    7.29    0.79
  -7   6   4    8.52    0.86
  -8   6   4    2.07    0.65
  -9   6   4    1.37    1.09
 -10   6   4    0.63    0.84
 -11   6   4   -0.51    0.97
 -11  -5  -4   -0.23    0.50
 -11  -5  -4    0.37    0.83
 -10  -5  -4    0.76    0.67
 -10  -5  -4   -0.50    0.41
 -10  -5  -4   -0.04    0.86
  -9  -5  -4    1.03    0.45
  -9  -5  -4    0.10    0.51
  -8  -5  -4    0.00    0.34
  -8  -5  -4    0.63    0.47
  -7  -5  -4    5.53    0.60
  -7  -5  -4    6.53    0.70
   7   5   4    6.94    0.58
  -6  -5  -4   20.40    1.03
  -6  -5  -4   20.55    0.97
   6   5   4   21.15    0.93
   6   5   4   18.08    1.11
  -5  -5  -4   20.91    0.96
  -5  -5  -4   22.32    0.99
   5   5   4   20.61    0.93
   5   5   4   21.06    1.06
  -4  -5  -4   15.27    0.75
  -4  -5  -4   14.76    0.75
   4   5   4   15.49    0.81
  -3  -5  -4   54.94    2.04
  -3  -5  -4   60.30    2.03
   3   5   4   54.32    2.05
   3   5   4   54.01    2.02
  -2  -5  -4   15.29    0.69
  -2  -5  -4   18.86    0.76
   2   5   4   18.22    0.75
   2   5   4   16.41    0.73
  -1  -5  -4   25.89    0.97
  -1  -5  -4   25.73    1.02
   1   5   4   26.83    1.03
   0  -5  -4   37.62    1.36
   0  -5  -4   37.84    1.30
   0   5   4   34.63    1.36
   0   5   4   36.90    1.30
   1  -5  -4   83.19    2.80
   1  -5  -4   77.94    2.78
  -1   5   4   82.54    2.80
  -1   5   4   82.87    2.76
   2  -5  -4   78.03    2.86
   2  -5  -4   85.36    2.83
  -2   5   4   85.56    2.83
   3  -5  -4   25.93    0.95
   3  -5  -4   25.84    0.94
   3  -5  -4   27.84    1.10
  -3   5   4   26.24    1.03
  -3   5   4   25.54    0.96
   4  -5  -4   12.33    0.71
  -4   5   4   11.44    0.50
  -4   5   4   13.38    0.64
   5  -5  -4    7.49    0.65
  -5   5   4    6.85    0.54
   6  -5  -4   21.90    1.20
  -6   5   4   20.01    1.02
  -7   5   4    6.76    0.72
  -7   5   4    4.77    0.59
  -8   5   4    0.02    0.51
  -9   5   4   -0.01    0.56
 -10   5   4   -0.96    0.76
 -11   5   4    1.91    0.98
 -11  -4  -4    1.23    0.86
 -11  -4  -4    0.05    0.45
 -10  -4  -4   -0.67    0.64
 -10  -4  -4   -0.26    0.45
 -10  -4  -4   -0.02    0.42
  -9  -4  -4    2.25    0.47
  -9  -4  -4    3.02    0.67
  -8  -4  -4    0.82    0.50
  -8  -4  -4    1.15    0.38
  -7  -4  -4    0.34    0.37
   7   4   4    0.39    0.25
  -6  -4  -4    4.38    0.56
  -6  -4  -4    3.49    0.43
   6   4   4    3.44    0.51
   6   4   4    3.69    0.40
  -5  -4  -4   10.89    0.66
  -5  -4  -4   10.40    0.59
   5   4   4    9.31    0.68
   5   4   4   10.95    0.57
  -4  -4  -4   20.81    0.91
  -4  -4  -4   19.95    0.86
   4   4   4   19.49    0.84
   4   4   4   18.90    0.91
  -3  -4  -4   17.03    0.75
  -3  -4  -4   16.43    0.74
   3   4   4   17.01    0.78
  -2  -4  -4   19.53    0.84
  -2  -4  -4   22.65    0.87
   2   4   4   22.57    0.87
  -1  -4  -4   37.01    1.35
  -1  -4  -4   34.53    1.34
   1   4   4   38.55    1.32
   1   4   4   36.90    1.35
   0  -4  -4    1.88    0.16
   0  -4  -4    1.61    0.19
   0   4   4    1.74    0.19
   0   4   4    1.83    0.15
   1  -4  -4   10.61    0.44
   1  -4  -4   10.90    0.47
  -1   4   4   10.26    0.42
  -1   4   4   10.15    0.46
   2  -4  -4   99.01    3.50
   2  -4  -4  103.68    3.44
  -2   4   4  105.65    3.46
  -2   4   4  101.40    3.44
   3  -4  -4   26.40    0.90
   3  -4  -4   25.04    1.05
   3  -4  -4   26.17    0.91
  -3   4   4   25.37    0.92
   4  -4  -4    7.77    0.54
  -4   4   4    7.73    0.48
  -4   4   4    6.95    0.31
   5  -4  -4   12.03    0.78
  -5   4   4   12.55    0.69
  -6   4   4   11.69    0.76
  -6   4   4   10.86    0.71
  -7   4   4   -0.28    0.38
  -7   4   4   -0.23    0.37
  -8   4   4    1.15    0.52
  -9   4   4    1.95    0.67
 -10   4   4    0.03    0.73
 -11   4   4   -1.08    0.83
 -11  -3  -4    0.48    0.45
 -11  -3  -4    0.98    0.77
 -10  -3  -4    1.01    0.66
 -10  -3  -4    1.26    0.41
 -10  -3  -4    1.87    0.48
  -9  -3  -4    0.27    0.60
  -9  -3  -4    0.29    0.36
  -8  -3  -4    1.66    0.36
  -8  -3  -4    1.27    0.51
  -7  -3  -4    1.11    0.32
  -7  -3  -4    0.91    0.41
   7   3   4    0.94    0.55
  -6  -3  -4    2.82    0.35
  -6  -3  -4    2.12    0.41
   6   3   4    2.81    0.34
   6   3   4    2.56    0.45
  -5  -3  -4    5.15    0.41
  -5  -3  -4    4.91    0.50
   5   3   4    5.00    0.38
   5   3   4    5.49    0.54
  -4  -3  -4   86.09    3.03
  -4  -3  -4   82.68    2.97
   4   3   4   86.30    3.06
   4   3   4   86.38    2.95
  -3  -3  -4   14.05    0.65
  -3  -3  -4   15.33    0.68
   3   3   4   14.99    0.70
  -2  -3  -4  415.17   13.65
  -2  -3  -4  411.62   13.65
   2   3   4  399.34   13.64
   2   3   4  426.93   13.67
  -1  -3  -4   40.10    1.42
  -1  -3  -4   38.97    1.38
   1   3   4   42.04    1.41
   1   3   4   37.21    1.41
   0  -3  -4   13.29    0.50
   0  -3  -4   13.42    0.55
   0   3   4   13.55    0.50
   0   3   4   12.74    0.54
   1  -3  -4   52.06    1.79
   1  -3  -4   53.96    1.81
  -1   3   4   53.54    1.78
  -1   3   4   50.55    1.81
   2  -3  -4  333.23   10.97
   2  -3  -4  336.26   10.92
  -2   3   4  330.20   10.94
  -2   3   4  328.23   10.92
  -3   3   4   11.69    0.46
  -3   3   4   12.50    0.55
   4  -3  -4   31.05    1.29
  -4   3   4   31.94    1.23
   5  -3  -4   12.79    0.77
  -5   3   4   13.29    0.74
  -5   3   4   13.59    0.71
  -6   3   4    5.14    0.57
  -6   3   4    6.48    0.61
  -7   3   4    0.52    0.41
  -7   3   4    0.45    0.40
  -8   3   4    4.50    0.66
  -8   3   4    5.07    0.69
  -9   3   4    0.20    0.57
 -10   3   4    0.41    0.67
 -11   3   4    0.20    0.82
 -11  -2  -4    0.26    0.47
 -11  -2  -4    0.50    0.87
 -11  -2  -4    0.70    0.41
 -10  -2  -4   -0.31    0.67
 -10  -2  -4    0.24    0.37
 -10  -2  -4    0.39    0.41
  -9  -2  -4    4.16    0.50
  -9  -2  -4    3.91    0.75
  -8  -2  -4    6.02    0.59
  -8  -2  -4    6.67    0.83
  -7  -2  -4   -0.29    0.35
  -7  -2  -4    0.07    0.25
   7   2   4   -0.50    0.43
  -6  -2  -4    6.28    0.59
   6   2   4    6.42    0.43
   6   2   4    6.03    0.67
  -5  -2  -4   19.97    0.95
  -5  -2  -4   18.91    0.84
   5   2   4   20.11    0.81
   5   2   4   21.30    1.01
  -4  -2  -4   34.49    1.43
  -4  -2  -4   36.56    1.36
   4   2   4   37.06    1.46
   4   2   4   37.79    1.34
  -3  -2  -4    6.10    0.34
  -3  -2  -4    5.39    0.39
   3   2   4    5.44    0.39
   3   2   4    5.93    0.33
  -2  -2  -4   85.37    2.92
  -2  -2  -4   86.58    2.94
   2   2   4   84.98    2.95
  -1  -2  -4  122.21    4.07
  -1  -2  -4  119.91    4.08
   1   2   4  120.43    4.08
   1   2   4  124.54    4.08
   0  -2  -4    7.84    0.31
   0  -2  -4    8.30    0.36
   0   2   4    8.18    0.32
   1  -2  -4   72.62    2.54
   1  -2  -4   81.23    2.57
  -1   2   4   71.87    2.53
  -1   2   4   78.79    2.57
   2  -2  -4   22.02    0.76
   2  -2  -4   21.06    0.81
  -2   2   4   21.56    0.79
   3  -2  -4   25.43    1.01
  -3   2   4   25.44    0.90
  -3   2   4   27.31    1.00
   4  -2  -4   49.22    1.77
  -4   2   4   47.24    1.73
  -4   2   4   44.18    1.79
  -5   2   4    6.04    0.49
  -5   2   4    6.75    0.50
  -6   2   4    1.40    0.35
  -6   2   4    1.68    0.36
  -7   2   4    0.67    0.36
  -7   2   4    0.42    0.39
  -8   2   4    1.54    0.51
  -8   2   4    2.02    0.57
  -9   2   4    1.13    0.58
 -10   2   4    0.28    0.80
 -11   2   4    0.76    0.76
 -11  -1  -4    1.38    0.87
 -11  -1  -4    1.22    0.40
 -11  -1  -4    2.25    0.48
 -10  -1  -4    0.16    0.33
 -10  -1  -4    0.15    0.37
 -10  -1  -4    0.53    0.70
  -9  -1  -4    2.37    0.71
  -9  -1  -4    2.67    0.42
  -8  -1  -4    2.85    0.60
  -8  -1  -4    2.83    0.39
  -7  -1  -4    0.78    0.54
  -7  -1  -4    0.76    0.41
  -7  -1  -4    0.26    0.25
  -6  -1  -4   11.73    0.61
  -6  -1  -4   11.01    0.76
   6   1   4   11.32    0.53
   6   1   4   10.82    0.81
  -5  -1  -4    5.87    0.53
  -5  -1  -4    5.25    0.37
   5   1   4    5.60    0.33
   5   1   4    4.85    0.51
  -4  -1  -4    1.88    0.29
  -4  -1  -4    1.98    0.24
   4   1   4    2.24    0.33
   4   1   4    1.86    0.22
  -3  -1  -4   83.92    2.96
  -3  -1  -4   84.67    2.89
   3   1   4   84.33    2.88
   3   1   4   85.85    2.97
  -2  -1  -4  140.69    4.80
  -2  -1  -4  140.97    4.76
   2   1   4  145.69    4.80
  -1  -1  -4   13.44    0.50
  -1  -1  -4   11.71    0.49
   1   1   4   12.54    0.50
   1   1   4   11.73    0.49
   0  -1  -4    6.80    0.27
   0  -1  -4    6.75    0.30
   0   1   4    7.19    0.27
   0   1   4    7.09    0.31
   1  -1  -4   53.76    1.85
   1  -1  -4   53.64    1.88
  -1   1   4   56.62    1.88
  -1   1   4   58.05    1.84
   2  -1  -4  182.61    5.84
   2  -1  -4  175.77    5.88
  -2   1   4  168.19    5.85
  -2   1   4  181.89    5.87
  -3   1   4   55.77    1.91
  -3   1   4   52.28    1.90
  -3   1   4   54.55    1.83
  -4   1   4    8.50    0.35
  -4   1   4    7.98    0.48
  -4   1   4    8.83    0.49
  -5   1   4    1.49    0.28
  -5   1   4    1.34    0.16
  -5   1   4    1.06    0.27
  -5   1   4    1.77    0.15
  -6   1   4   18.13    0.68
  -6   1   4   18.18    0.67
  -6   1   4   17.72    0.95
  -6   1   4   19.20    0.93
  -7   1   4    2.68    0.45
  -7   1   4    2.49    0.50
  -8   1   4    7.92    0.79
  -8   1   4    7.06    0.78
  -9   1   4    2.63    0.60
 -11   1   4    3.29    0.86
 -11   0  -4   -0.59    0.90
 -11   0  -4    0.06    0.35
 -11   0  -4   -0.06    0.35
 -10   0  -4    0.00    0.69
 -10   0  -4    1.29    0.36
 -10   0  -4    0.72    0.31
  -9   0  -4    2.42    0.78
  -9   0  -4    2.72    0.39
  -8   0  -4    0.84    0.27
  -8   0  -4   -0.27    0.48
  -7   0  -4    0.45    0.39
  -7   0  -4    0.73    0.24
  -7   0  -4    1.40    0.55
  -6   0  -4    0.61    0.21
  -6   0  -4    0.86    0.43
  -6   0  -4    1.21    0.37
   6   0   4    0.74    0.15
  -5   0  -4    5.35    0.55
  -5   0  -4    4.95    0.48
   5   0   4    5.68    0.51
   5   0   4    4.98    0.30
  -4   0  -4    3.90    0.38
  -4   0  -4    4.00    0.28
   4   0   4    3.75    0.25
   4   0   4    3.88    0.42
  -3   0  -4    6.10    0.32
  -3   0  -4    4.77    0.40
   3   0   4    5.98    0.30
   3   0   4    5.33    0.39
  -2   0  -4  207.46    6.91
  -2   0  -4  199.75    6.86
   2   0   4  205.69    6.85
   2   0   4  214.85    6.91
  -1   0  -4  331.23   11.02
  -1   0  -4  337.07   11.02
   1   0   4  334.94   11.02
   0   0  -4    0.23    0.05
   0   0  -4    0.21    0.06
   0   0   4    0.40    0.08
   0   0   4    0.27    0.05
   1   0  -4  172.37    5.61
   1   0  -4  164.32    5.56
  -1   0   4  171.84    5.61
   2   0  -4   54.09    1.78
  -2   0   4   55.66    1.80
  -2   0   4   53.22    1.79
  -2   0   4   48.12    1.79
  -3   0   4   22.92    0.88
  -3   0   4   22.31    0.81
  -3   0   4   22.61    0.86
  -4   0   4   17.48    0.65
  -4   0   4   17.20    0.76
  -4   0   4   16.62    0.82
  -5   0   4   12.89    0.66
  -5   0   4   12.31    0.51
  -5   0   4   11.92    0.68
  -5   0   4   12.88    0.51
  -6   0   4    2.92    0.42
  -6   0   4    2.92    0.39
  -6   0   4    2.63    0.25
  -6   0   4    2.51    0.24
  -7   0   4    0.93    0.18
  -7   0   4    0.37    0.40
  -7   0   4    1.19    0.36
  -7   0   4    0.99    0.18
  -8   0   4    0.12    0.19
  -8   0   4    0.06    0.54
  -8   0   4    0.80    0.43
  -8   0   4    0.15    0.17
  -9   0   4    0.58    0.50
 -10   0   4   -0.48    0.58
 -11   0   4    0.99    0.76
 -11   1  -4    0.40    0.96
 -10   1  -4    0.11    0.29
 -10   1  -4    0.11    0.26
 -10   1  -4    0.39    0.74
  -9   1  -4    2.88    0.36
  -9   1  -4    2.41    0.66
  -8   1  -4    2.70    0.58
  -8   1  -4    3.37    0.36
  -7   1  -4    0.84    0.23
  -7   1  -4    0.71    0.51
  -7   1  -4    0.05    0.36
  -6   1  -4   10.90    0.76
  -6   1  -4   11.45    0.57
  -6   1  -4   11.26    0.85
   6  -1   4   11.62    0.46
  -5   1  -4    5.50    0.36
  -5   1  -4    6.03    0.55
  -5   1  -4    4.33    0.53
  -4   1  -4    2.10    0.22
  -4   1  -4    2.15    0.32
  -4   1  -4    2.21    0.34
   4  -1   4    2.04    0.18
  -3   1  -4   82.50    2.96
  -3   1  -4   83.58    2.87
  -3   1  -4   82.75    2.99
   3  -1   4   88.90    2.86
  -2   1  -4  146.47    4.86
  -2   1  -4  147.06    4.88
  -2   1  -4  138.23    4.80
   2  -1   4  144.36    4.79
  -1   1  -4   14.71    0.56
  -1   1  -4   13.70    0.53
  -1   1  -4   11.96    0.53
   0   1  -4    6.86    0.27
   0  -1   4    6.68    0.27
   0  -1   4    6.51    0.29
   1   1  -4   57.79    1.90
   1   1  -4   53.95    1.83
  -1  -1   4   53.95    1.90
  -1  -1   4   56.71    1.83
   2   1  -4  179.38    5.83
   2   1  -4  177.59    5.84
  -2  -1   4  182.27    5.83
  -2  -1   4  166.52    5.88
   3   1  -4   51.20    1.81
  -3  -1   4   51.47    1.79
  -3  -1   4   52.65    1.80
   4   1  -4    8.35    0.48
  -4  -1   4    8.88    0.40
  -5  -1   4    1.38    0.26
  -5  -1   4    1.52    0.30
  -5  -1   4    1.27    0.18
  -5  -1   4    1.45    0.19
  -6  -1   4   17.95    0.74
  -6  -1   4   18.18    0.74
  -6  -1   4   18.52    0.97
  -6  -1   4   18.90    0.90
  -7  -1   4    2.67    0.47
  -7  -1   4    2.80    0.44
  -7  -1   4    2.47    0.26
  -7  -1   4    2.41    0.27
  -8  -1   4    7.53    0.51
  -8  -1   4    8.20    0.51
  -8  -1   4    9.29    0.80
  -8  -1   4    8.53    0.90
  -9  -1   4    2.85    0.34
  -9  -1   4    2.55    0.58
  -9  -1   4    2.93    0.32
 -10  -1   4    0.32    0.59
 -10  -1   4    0.58    0.28
 -10  -1   4    0.31    0.28
 -11  -1   4    3.53    0.79
 -11   2  -4    2.14    1.02
 -10   2  -4    1.09    0.81
  -9   2  -4    3.82    0.41
  -9   2  -4    3.87    0.74
  -8   2  -4    5.82    0.46
  -8   2  -4    6.00    0.77
  -7   2  -4    0.06    0.57
  -7   2  -4    0.09    0.38
  -7   2  -4    0.30    0.20
  -6   2  -4    6.25    0.41
  -6   2  -4    6.17    0.66
  -6   2  -4    6.17    0.68
  -5   2  -4   18.80    1.02
  -5   2  -4   19.78    0.80
  -5   2  -4   18.68    0.97
   5  -2   4   21.32    0.73
  -4   2  -4   39.07    1.38
  -4   2  -4   35.88    1.51
  -4   2  -4   39.18    1.56
   4  -2   4   39.08    1.34
  -3   2  -4    6.97    0.33
  -3   2  -4    6.32    0.44
  -3   2  -4    5.99    0.42
   3  -2   4    6.72    0.32
  -2   2  -4   80.01    2.71
  -2   2  -4   80.25    2.78
   2  -2   4   81.08    2.70
   2  -2   4   77.57    2.79
  -1   2  -4  118.23    3.88
  -1   2  -4  115.85    3.86
   1  -2   4  111.76    3.88
   0   2  -4    7.21    0.33
   0   2  -4    7.81    0.30
   0  -2   4    7.18    0.33
   0  -2   4    7.26    0.31
   1   2  -4   72.09    2.41
   1   2  -4   76.36    2.48
  -1  -2   4   72.83    2.48
  -1  -2   4   70.64    2.41
   2   2  -4   18.33    0.67
   2   2  -4   19.14    0.70
  -2  -2   4   16.37    0.65
  -2  -2   4   18.63    0.76
   3   2  -4   27.63    1.02
  -3  -2   4   25.63    1.00
  -3  -2   4   28.40    1.00
   4   2  -4   51.40    1.83
  -4  -2   4   51.63    1.81
  -4  -2   4   49.89    1.77
  -4  -2   4   48.87    1.78
   5   2  -4    5.90    0.47
  -5  -2   4    6.29    0.45
  -5  -2   4    6.30    0.38
   6   2  -4    1.14    0.34
  -6  -2   4    1.21    0.30
  -6  -2   4    1.73    0.23
  -6  -2   4    1.57    0.23
  -6  -2   4    1.93    0.41
  -7  -2   4    0.61    0.23
  -7  -2   4    0.56    0.34
  -7  -2   4    0.51    0.42
  -7  -2   4    0.47    0.22
  -8  -2   4    1.70    0.31
  -8  -2   4    2.14    0.32
  -8  -2   4    2.27    0.61
  -8  -2   4    1.75    0.46
  -9  -2   4    2.20    0.36
  -9  -2   4    1.67    0.33
  -9  -2   4    1.27    0.50
 -10  -2   4    0.04    0.33
 -10  -2   4    0.40    0.33
 -10  -2   4    0.22    0.55
 -11  -2   4    1.62    0.68
 -11  -2   4    0.39    0.35
 -11  -2   4    0.20    0.56
 -11   3  -4   -0.78    0.94
 -10   3  -4    1.82    0.89
  -9   3  -4   -0.33    0.61
  -8   3  -4    1.87    0.62
  -8   3  -4    1.50    0.24
  -7   3  -4    1.20    0.23
  -7   3  -4    1.49    0.49
  -6   3  -4    3.21    0.49
  -6   3  -4    3.38    0.53
  -6   3  -4    2.72    0.31
  -5   3  -4    5.42    0.35
  -5   3  -4    5.12    0.53
  -5   3  -4    5.04    0.54
   5  -3   4    5.32    0.26
  -4   3  -4   80.82    2.84
  -4   3  -4   84.17    3.01
  -4   3  -4   81.93    3.01
   4  -3   4   85.95    2.81
  -3   3  -4   13.36    0.70
  -3   3  -4   14.61    0.58
   3  -3   4   14.67    0.58
   3  -3   4   13.88    0.72
  -2   3  -4  414.49   13.53
  -2   3  -4  409.15   13.60
   2  -3   4  411.54   13.53
   2  -3   4  407.56   13.62
  -1   3  -4   38.81    1.39
  -1   3  -4   39.03    1.39
   1  -3   4   39.26    1.41
   0   3  -4   13.26    0.54
   0   3  -4   13.36    0.50
   0  -3   4   13.22    0.51
   0  -3   4   12.99    0.55
   1   3  -4   50.83    1.70
   1   3  -4   51.08    1.77
  -1  -3   4   49.09    1.77
  -1  -3   4   51.16    1.70
   2   3  -4  343.09   10.92
   2   3  -4  328.01   10.96
  -2  -3   4  323.83   10.96
   3   3  -4   12.36    0.53
  -3  -3   4   11.82    0.53
  -3  -3   4   11.26    0.49
   4   3  -4   28.75    1.22
  -4  -3   4   27.81    1.09
  -4  -3   4   28.95    1.10
  -4  -3   4   29.17    1.10
   5   3  -4   12.97    0.70
  -5  -3   4   13.42    0.62
  -5  -3   4   13.81    0.66
  -5  -3   4   13.13    0.63
   6   3  -4    6.48    0.58
  -6  -3   4    6.23    0.44
  -6  -3   4    5.97    0.43
  -6  -3   4    5.50    0.50
   7   3  -4   -0.24    0.37
  -7  -3   4    0.38    0.23
  -7  -3   4    0.49    0.31
  -7  -3   4    0.16    0.23
  -8  -3   4    4.74    0.50
  -8  -3   4    4.31    0.55
  -8  -3   4    4.23    0.71
  -9  -3   4   -0.09    0.32
  -9  -3   4    0.19    0.30
  -9  -3   4   -0.10    0.42
 -10  -3   4    0.54    0.40
 -10  -3   4   -0.21    0.34
 -10  -3   4    0.62    0.55
 -11  -3   4    0.57    0.41
 -11  -3   4   -0.52    0.64
 -11  -3   4    0.35    0.42
 -11   4  -4    0.45    0.97
 -10   4  -4    0.05    0.85
  -9   4  -4    2.80    0.81
  -8   4  -4    0.79    0.21
  -8   4  -4    0.82    0.61
  -7   4  -4    0.44    0.41
  -7   4  -4    0.00    0.18
  -6   4  -4    4.58    0.58
  -6   4  -4    4.26    0.60
  -6   4  -4    4.12    0.35
  -5   4  -4   10.17    0.50
  -5   4  -4   10.18    0.74
  -5   4  -4    9.21    0.71
   5  -4   4   10.06    0.41
  -4   4  -4   19.01    0.78
  -4   4  -4   19.18    0.94
   4  -4   4   20.18    0.75
   4  -4   4   19.19    0.98
  -3   4  -4   16.25    0.67
  -3   4  -4   16.40    0.78
   3  -4   4   17.29    0.84
   3  -4   4   16.83    0.67
  -2   4  -4   25.02    0.96
  -2   4  -4   25.37    1.02
   2  -4   4   25.39    0.96
   2  -4   4   26.03    1.05
  -1   4  -4   38.06    1.32
  -1   4  -4   35.34    1.31
   1  -4   4   35.81    1.34
   0   4  -4    1.83    0.16
   0   4  -4    1.68    0.19
   0  -4   4    1.73    0.17
   0  -4   4    1.54    0.19
   1   4  -4    9.35    0.39
   1   4  -4   10.55    0.47
  -1  -4   4    9.83    0.40
  -1  -4   4   10.27    0.47
   2   4  -4  105.77    3.48
   2   4  -4  103.87    3.54
  -2  -4   4  102.47    3.46
  -2  -4   4  102.31    3.54
   3   4  -4   27.56    1.00
  -3  -4   4   24.88    0.96
  -3  -4   4   25.33    1.02
  -3  -4   4   26.08    1.02
   4   4  -4    7.84    0.46
  -4  -4   4    7.14    0.43
  -4  -4   4    7.72    0.46
  -4  -4   4    6.98    0.40
   5   4  -4   14.08    0.72
  -5  -4   4   12.09    0.63
  -5  -4   4   12.72    0.65
  -5  -4   4   13.47    0.63
   6   4  -4   10.70    0.73
  -6  -4   4   11.83    0.64
  -6  -4   4   11.26    0.62
  -6  -4   4   10.63    0.62
   7   4  -4   -0.18    0.39
  -7  -4   4    0.24    0.25
  -7  -4   4    0.24    0.24
  -7  -4   4    0.25    0.31
   8   4  -4    0.77    0.55
  -8  -4   4    0.84    0.33
  -8  -4   4    1.38    0.42
  -8  -4   4    1.03    0.34
  -9  -4   4    1.97    0.43
  -9  -4   4    1.69    0.40
  -9  -4   4    1.34    0.50
 -10  -4   4    0.15    0.40
 -10  -4   4    0.15    0.42
 -11  -4   4   -0.32    0.65
 -11  -4   4   -0.34    0.46
 -11  -4   4    1.07    0.48
 -11   5  -4    0.63    1.02
 -10   5  -4    0.51    0.89
  -9   5  -4   -0.33    0.73
  -8   5  -4    0.07    0.18
  -8   5  -4    0.19    0.53
  -7   5  -4    6.42    0.41
  -7   5  -4    6.56    0.78
  -6   5  -4   21.30    1.16
  -6   5  -4   19.56    1.10
  -6   5  -4   19.95    0.83
  -5   5  -4   18.49    1.02
  -5   5  -4   20.16    0.82
   5  -5   4   20.10    0.74
   5  -5   4   20.70    1.12
   5  -5   4   21.57    0.76
  -4   5  -4   15.53    0.82
  -4   5  -4   14.29    0.64
   4  -5   4   14.64    0.85
   4  -5   4   15.26    0.63
  -3   5  -4   52.88    1.95
  -3   5  -4   52.46    1.85
   3  -5   4   51.16    1.84
   3  -5   4   52.30    2.00
  -2   5  -4   20.41    0.85
  -2   5  -4   19.00    0.79
   2  -5   4   20.09    0.80
   2  -5   4   20.19    0.88
  -1   5  -4   27.66    1.06
  -1   5  -4   28.31    1.07
   1  -5   4   29.57    1.09
   1  -5   4   26.16    1.06
   0   5  -4   36.44    1.37
   0   5  -4   38.72    1.32
   0  -5   4   36.33    1.35
   0  -5   4   37.54    1.38
   1   5  -4   81.63    2.86
   1   5  -4   84.33    2.77
  -1  -5   4   84.47    2.78
  -1  -5   4   78.96    2.86
   2   5  -4   88.59    3.02
   2   5  -4   90.38    2.96
  -2  -5   4   84.33    2.94
  -2  -5   4   85.11    3.02
   3   5  -4   23.25    1.00
  -3  -5   4   23.44    0.90
  -3  -5   4   25.42    1.00
  -3  -5   4   24.32    0.99
   4   5  -4   13.56    0.65
  -4  -5   4   12.26    0.65
  -4  -5   4   13.03    0.58
  -4  -5   4   12.41    0.65
   5   5  -4    5.21    0.48
  -5  -5   4    6.10    0.42
  -5  -5   4    7.05    0.48
  -5  -5   4    6.64    0.48
   6   5  -4   20.55    1.04
  -6  -5   4   21.01    0.95
  -6  -5   4   22.28    0.97
  -6  -5   4   21.33    0.98
   7   5  -4    5.76    0.62
  -7  -5   4    5.25    0.55
  -7  -5   4    6.24    0.57
  -7  -5   4    5.45    0.53
   8   5  -4    0.94    0.57
  -8  -5   4    1.37    0.36
  -8  -5   4    1.04    0.40
  -9  -5   4    0.00    0.35
  -9  -5   4    0.41    0.40
  -9  -5   4    1.02    0.44
 -10  -5   4   -0.01    0.45
 -10  -5   4   -0.09    0.57
 -10  -5   4   -0.10    0.41
 -11  -5   4    0.09    0.62
 -11  -5   4    0.89    0.52
 -11   6  -4    0.37    1.08
 -10   6  -4    0.45    0.89
  -9   6  -4    1.58    0.77
  -8   6  -4    9.59    0.49
  -7   6  -4    2.86    0.63
  -7   6  -4    2.55    0.33
  -6   6  -4    2.67    0.53
  -6   6  -4    1.82    0.48
  -6   6  -4    2.38    0.27
   6  -6   4    1.55    0.52
  -5   6  -4    6.86    0.44
  -5   6  -4    7.92    0.63
   5  -6   4    8.07    0.81
   5  -6   4    7.57    0.37
   5  -6   4    8.14    0.40
  -4   6  -4   45.39    1.64
  -4   6  -4   44.10    1.78
   4  -6   4   45.25    1.61
   4  -6   4   46.81    1.63
   4  -6   4   45.18    1.87
  -3   6  -4   23.32    0.91
  -3   6  -4   22.33    0.98
   3  -6   4   23.09    1.06
   3  -6   4   21.65    0.90
  -2   6  -4  106.90    3.60
  -2   6  -4  106.63    3.57
   2  -6   4  102.14    3.65
   2  -6   4  100.88    3.57
  -1   6  -4   62.90    2.24
  -1   6  -4   65.75    2.22
   1  -6   4   63.85    2.25
   1  -6   4   60.28    2.23
   0   6  -4    3.48    0.30
   0  -6   4    3.47    0.29
   0  -6   4    2.99    0.26
   1   6  -4   57.46    1.97
   1   6  -4   57.33    2.06
  -1  -6   4   55.78    2.05
  -1  -6   4   56.81    1.97
  -1  -6   4   56.86    2.05
   2   6  -4   33.84    1.39
  -2  -6   4   36.51    1.33
  -2  -6   4   31.56    1.21
   3   6  -4   13.45    0.61
  -3  -6   4   14.19    0.69
  -3  -6   4   13.29    0.66
  -3  -6   4   12.57    0.56
   4   6  -4   61.07    2.27
  -4  -6   4   65.19    2.30
  -4  -6   4   63.31    2.31
  -4  -6   4   61.64    2.21
   5   6  -4   19.12    0.92
  -5  -6   4   19.01    0.91
  -5  -6   4   20.52    0.84
  -5  -6   4   18.35    0.88
   6   6  -4    3.39    0.46
  -6  -6   4    3.31    0.40
  -6  -6   4    2.97    0.39
  -6  -6   4    3.14    0.40
   7   6  -4    9.12    0.81
  -7  -6   4    8.42    0.70
  -7  -6   4    8.72    0.64
  -7  -6   4    8.93    0.70
  -8  -6   4    2.13    0.43
  -8  -6   4    2.78    0.46
  -9  -6   4    1.16    0.41
  -9  -6   4    0.09    0.42
  -9  -6   4    1.05    0.47
 -10  -6   4   -0.12    0.50
 -10  -6   4    0.38    0.55
 -11  -6   4    0.34    0.53
 -11  -6   4    0.11    0.64
 -11   7  -4    1.36    1.19
 -10   7  -4    3.30    1.13
  -9   7  -4    1.76    0.86
  -8   7  -4    1.40    0.24
  -8   7  -4    0.46    0.68
  -7   7  -4   13.58    1.11
  -7   7  -4   13.26    0.64
  -6   7  -4    3.56    0.37
   6  -7   4    3.82    0.72
  -5   7  -4   39.78    1.45
  -5   7  -4   37.35    1.64
   5  -7   4   38.73    1.79
   5  -7   4   39.03    1.41
   5  -7   4   38.19    1.38
  -4   7  -4    5.68    0.53
  -4   7  -4    5.92    0.42
   4  -7   4    6.82    0.64
   4  -7   4    6.38    0.40
   4  -7   4    6.41    0.38
  -3   7  -4   31.56    1.25
  -3   7  -4   32.88    1.33
   3  -7   4   33.85    1.42
   3  -7   4   32.05    1.23
   3  -7   4   32.13    1.25
  -2   7  -4   56.48    2.03
  -2   7  -4   56.00    2.01
   2  -7   4   55.28    2.02
   2  -7   4   56.55    2.00
   2  -7   4   55.32    2.10
  -1   7  -4   17.73    0.81
  -1   7  -4   17.53    0.78
   1  -7   4   19.69    0.83
   1  -7   4   19.29    0.81
   1  -7   4   19.96    0.84
   0   7  -4   73.12    2.49
   0   7  -4   69.24    2.56
   0  -7   4   71.23    2.53
   0  -7   4   73.35    2.58
   0  -7   4   74.72    2.57
   1   7  -4   71.34    2.34
   1   7  -4   68.09    2.43
  -1  -7   4   63.02    2.52
  -1  -7   4   69.27    2.35
  -1  -7   4   66.48    2.43
   2   7  -4   58.07    2.03
   2   7  -4   58.00    2.12
  -2  -7   4   58.24    2.02
  -2  -7   4   57.45    2.13
   3   7  -4   50.19    1.79
  -3  -7   4   49.08    1.86
  -3  -7   4   48.38    1.74
  -3  -7   4   48.89    1.87
   4   7  -4    7.45    0.52
  -4  -7   4    7.93    0.44
  -4  -7   4    8.06    0.58
  -4  -7   4    7.30    0.54
   5   7  -4   12.72    0.74
  -5  -7   4   12.08    0.70
  -5  -7   4   11.31    0.61
  -5  -7   4   13.06    0.76
   6   7  -4    0.57    0.37
  -6  -7   4    1.27    0.28
  -6  -7   4    0.85    0.29
  -6  -7   4    1.16    0.31
   7   7  -4   11.31    0.94
  -7  -7   4   13.44    0.87
  -7  -7   4   12.23    0.83
  -7  -7   4   13.40    0.77
  -8  -7   4    1.72    0.46
  -8  -7   4    2.71    0.45
  -9  -7   4    1.33    0.49
  -9  -7   4    1.31    0.47
  -9  -7   4    1.08    0.44
 -10  -7   4   -0.25    0.53
 -10  -7   4    0.09    0.51
 -11  -7   4    0.38    0.53
 -11  -7   4    0.70    0.69
 -10   8  -4   -0.66    0.92
  -9   8  -4    2.23    0.90
  -8   8  -4    0.48    0.64
  -8   8  -4    0.06    0.21
  -7   8  -4    1.59    0.63
  -7   8  -4    2.77    0.33
   7  -8   4    3.49    0.80
  -6   8  -4    1.50    0.27
   6  -8   4    1.32    0.59
   6  -8   4    1.78    0.20
   6  -8   4    1.46    0.18
  -5   8  -4   37.21    1.38
  -5   8  -4   32.95    1.54
   5  -8   4   35.13    1.67
   5  -8   4   35.02    1.31
   5  -8   4   37.49    1.35
  -4   8  -4    5.46    0.53
  -4   8  -4    5.72    0.43
   4  -8   4    6.28    0.40
   4  -8   4    5.97    0.43
   4  -8   4    5.42    0.63
  -3   8  -4    1.85    0.26
  -3   8  -4    2.06    0.32
   3  -8   4    2.19    0.26
   3  -8   4    2.33    0.40
   3  -8   4    2.24    0.29
  -2   8  -4   18.54    0.85
  -2   8  -4   19.00    0.85
   2  -8   4   18.88    0.84
   2  -8   4   19.63    0.86
   2  -8   4   20.55    0.95
  -1   8  -4   38.75    1.53
  -1   8  -4   39.82    1.48
   1  -8   4   41.20    1.55
   1  -8   4   39.77    1.55
   1  -8   4   40.70    1.53
   0   8  -4   17.05    0.69
   0   8  -4   16.51    0.78
   0  -8   4   16.72    0.74
   0  -8   4   16.18    0.78
   0  -8   4   16.89    0.79
   1   8  -4   34.92    1.37
   1   8  -4   35.37    1.26
  -1  -8   4   34.45    1.37
  -1  -8   4   32.72    1.45
  -1  -8   4   33.56    1.28
   2   8  -4   41.76    1.47
  -2  -8   4   40.09    1.57
  -2  -8   4   39.97    1.46
  -2  -8   4   38.59    1.58
   3   8  -4    7.66    0.47
  -3  -8   4    7.07    0.56
  -3  -8   4    7.19    0.41
  -3  -8   4    6.82    0.53
   4   8  -4    4.72    0.45
  -4  -8   4    5.26    0.54
  -4  -8   4    4.88    0.49
  -4  -8   4    4.81    0.36
   5   8  -4   23.59    1.11
  -5  -8   4   23.11    0.99
  -5  -8   4   24.66    1.12
  -5  -8   4   24.36    1.14
   6   8  -4    0.78    0.39
  -6  -8   4    1.63    0.31
  -6  -8   4    1.78    0.41
  -6  -8   4    0.67    0.26
   7   8  -4   12.28    0.99
  -7  -8   4   11.65    0.75
  -7  -8   4   10.74    0.83
  -8  -8   4    0.25    0.38
  -8  -8   4    0.28    0.43
  -8  -8   4    0.35    0.42
  -9  -8   4    1.70    0.56
  -9  -8   4    1.54    0.49
 -10  -8   4   -0.19    0.52
 -10  -8   4    0.47    0.58
 -10   9  -4    0.59    1.06
  -9   9  -4    1.54    0.95
  -8   9  -4   -0.12    0.67
  -7   9  -4    3.80    0.46
  -6   9  -4   -0.03    0.24
   6  -9   4    0.16    0.20
   6  -9   4    0.50    0.58
  -5   9  -4    0.97    0.27
   5  -9   4    0.31    0.47
   5  -9   4    0.85    0.24
   5  -9   4    0.73    0.21
  -4   9  -4    0.60    0.23
  -4   9  -4    1.10    0.35
   4  -9   4    0.35    0.20
   4  -9   4    0.47    0.20
   4  -9   4    0.87    0.44
  -3   9  -4    1.54    0.29
  -3   9  -4    1.69    0.27
   3  -9   4    1.59    0.27
   3  -9   4    1.33    0.23
   3  -9   4    1.27    0.40
  -2   9  -4    3.68    0.40
  -2   9  -4    4.10    0.41
   2  -9   4    4.60    0.51
   2  -9   4    3.60    0.38
   2  -9   4    3.09    0.38
  -1   9  -4    2.56    0.32
  -1   9  -4    3.14    0.36
   1  -9   4    3.33    0.40
   1  -9   4    3.20    0.36
   1  -9   4    3.05    0.38
   0   9  -4    2.54    0.28
   0   9  -4    2.23    0.30
   0  -9   4    2.77    0.32
   0  -9   4    1.88    0.26
   0  -9   4    3.16    0.37
   1   9  -4   15.10    0.78
   1   9  -4   14.60    0.64
  -1  -9   4   15.37    0.68
  -1  -9   4   14.06    0.79
   2   9  -4   17.33    0.75
  -2  -9   4   17.15    0.88
  -2  -9   4   17.87    0.89
  -2  -9   4   17.63    0.75
   3   9  -4    0.32    0.19
  -3  -9   4    0.14    0.27
  -3  -9   4    0.20    0.17
  -3  -9   4    0.18    0.21
   4   9  -4    1.39    0.30
  -4  -9   4    0.77    0.25
  -4  -9   4    1.05    0.21
  -4  -9   4    0.50    0.27
   5   9  -4    3.86    0.47
  -5  -9   4    3.28    0.46
  -5  -9   4    1.98    0.33
  -5  -9   4    2.69    0.32
   6   9  -4    0.81    0.46
  -6  -9   4    0.88    0.30
  -6  -9   4    0.09    0.28
  -6  -9   4    0.49    0.38
  -7  -9   4    7.11    0.61
  -7  -9   4    5.67    0.66
  -7  -9   4    7.38    0.75
  -8  -9   4    0.28    0.37
  -8  -9   4    0.60    0.43
  -8  -9   4   -0.14    0.46
  -9  -9   4    1.09    0.52
  -9  -9   4    1.06    0.59
 -10  -9   4    0.12    0.50
 -10  -9   4   -0.51    0.59
 -10  10  -4    2.59    1.14
  -9  10  -4    1.02    1.06
  -8  10  -4    0.35    0.82
   8 -10   4    0.24    0.90
  -6  10  -4    9.65    0.63
   6 -10   4    9.07    0.55
   6 -10   4    7.97    0.98
  -5  10  -4    9.55    0.65
   5 -10   4    9.04    0.58
   5 -10   4   10.30    0.97
  -4  10  -4    1.01    0.28
  -4  10  -4    1.45    0.37
   4 -10   4    1.75    0.31
   4 -10   4    1.61    0.50
   4 -10   4    1.34    0.27
  -3  10  -4    0.43    0.29
  -3  10  -4    1.22    0.27
   3 -10   4    0.98    0.41
   3 -10   4    0.61    0.22
   3 -10   4    0.27    0.21
  -2  10  -4    3.54    0.41
  -2  10  -4    3.96    0.42
   2 -10   4    3.06    0.43
   2 -10   4    3.09    0.35
  -1  10  -4   55.76    2.11
  -1  10  -4   57.84    2.04
   1 -10   4   55.73    2.12
   1 -10   4   55.49    2.12
   1 -10   4   54.64    2.10
   0  10  -4    0.14    0.18
   0  10  -4    0.28    0.19
   0 -10   4    0.22    0.20
   0 -10   4    0.10    0.19
   0 -10   4   -0.10    0.20
   1  10  -4   15.41    0.75
  -1 -10   4   20.00    0.96
  -1 -10   4   17.82    0.90
  -1 -10   4   18.46    0.82
   2  10  -4    1.18    0.24
  -2 -10   4    1.45    0.36
  -2 -10   4    1.30    0.23
  -2 -10   4    2.33    0.43
   3  10  -4    1.09    0.26
  -3 -10   4    1.61    0.24
  -3 -10   4    1.80    0.40
  -3 -10   4    1.48    0.33
   4  10  -4    0.13    0.27
  -4 -10   4    0.62    0.34
  -4 -10   4    0.46    0.29
  -4 -10   4    0.79    0.24
   5  10  -4    3.60    0.52
  -5 -10   4    4.30    0.59
  -5 -10   4    4.97    0.62
  -5 -10   4    2.71    0.35
   6  10  -4    2.37    0.53
  -6 -10   4    2.42    0.49
  -6 -10   4    2.62    0.38
  -6 -10   4    3.10    0.51
  -7 -10   4    2.34    0.42
  -7 -10   4    1.81    0.52
  -8 -10   4    0.29    0.39
  -8 -10   4   -0.07    0.54
  -9 -10   4    2.03    0.66
  -9 -10   4    2.21    0.53
 -10 -10   4    0.55    0.56
 -10 -10   4    0.66    0.66
 -10  11  -4   -0.28    1.16
  -9  11  -4    5.59    1.15
   8 -11   4    0.56    0.97
   7 -11   4    5.32    1.05
  -6  11  -4   13.75    0.80
   6 -11   4   13.86    0.74
  -5  11  -4    8.62    0.66
   5 -11   4    8.89    1.12
   5 -11   4    8.60    0.60
  -4  11  -4   10.92    0.69
   4 -11   4    9.94    0.66
   4 -11   4   11.46    0.98
  -3  11  -4    1.28    0.30
  -3  11  -4    1.28    0.32
   3 -11   4    1.41    0.29
   3 -11   4    1.21    0.42
   3 -11   4    0.74    0.26
  -2  11  -4    1.00    0.28
  -2  11  -4    0.74    0.25
   2 -11   4    1.56    0.40
   2 -11   4    0.24    0.23
   2 -11   4    1.26    0.31
  -1  11  -4    0.81    0.25
  -1  11  -4    1.16    0.30
   1 -11   4    1.32    0.29
   1 -11   4    0.63    0.31
   1 -11   4    0.42    0.20
   0  11  -4   35.30    1.36
   0 -11   4   35.04    1.43
   0 -11   4   35.21    1.50
   0 -11   4   36.05    1.48
   1  11  -4    2.68    0.33
  -1 -11   4    1.88    0.32
  -1 -11   4    2.54    0.35
  -1 -11   4    3.25    0.46
   2  11  -4    6.16    0.46
  -2 -11   4    5.72    0.46
  -2 -11   4    5.01    0.61
  -2 -11   4    6.71    0.62
   3  11  -4    0.35    0.26
  -3 -11   4    0.36    0.21
  -3 -11   4    0.08    0.32
  -3 -11   4    0.23    0.30
   4  11  -4   10.75    0.76
  -4 -11   4   10.67    0.61
  -4 -11   4   10.31    0.80
  -4 -11   4   10.59    0.88
   5  11  -4   12.84    0.90
  -5 -11   4   14.25    1.03
  -5 -11   4   13.91    0.73
  -6 -11   4    4.75    0.53
  -6 -11   4    4.05    0.60
  -6 -11   4    5.66    0.68
  -7 -11   4   10.16    0.91
  -7 -11   4    9.68    0.73
  -8 -11   4   -0.38    0.60
  -9 -11   4   -0.01    0.68
  -9 -11   4    0.27    0.48
 -10 -11   4   -0.87    0.58
 -10 -11   4   -0.12    0.57
  -9  12  -4    1.52    1.08
   8 -12   4    0.65    1.01
   7 -12   4    4.22    1.06
   6 -12   4    0.32    0.29
   5 -12   4    3.42    0.43
  -4  12  -4    3.40    0.45
   4 -12   4    2.97    0.41
   4 -12   4    3.65    0.68
  -3  12  -4    0.24    0.25
   3 -12   4    0.68    0.28
   3 -12   4    0.56    0.43
  -2  12  -4    2.17    0.39
  -2  12  -4    1.52    0.33
   2 -12   4    2.21    0.37
   2 -12   4    1.91    0.44
  -1  12  -4   10.14    0.63
   1 -12   4   10.98    0.73
   1 -12   4   10.73    0.71
   1 -12   4   10.22    0.71
   0  12  -4    5.57    0.46
   0 -12   4    5.58    0.61
   0 -12   4    6.19    0.61
   0 -12   4    6.01    0.56
   1  12  -4    2.71    0.35
  -1 -12   4    4.01    0.52
  -1 -12   4    3.63    0.44
  -1 -12   4    3.70    0.52
   2  12  -4    4.04    0.46
  -2 -12   4    4.41    0.46
  -2 -12   4    3.54    0.49
  -2 -12   4    4.83    0.56
   3  12  -4   -0.07    0.28
  -3 -12   4   -0.03    0.23
  -3 -12   4   -0.06    0.32
  -3 -12   4    0.13    0.41
   4  12  -4    2.22    0.46
  -4 -12   4    1.81    0.33
  -4 -12   4    2.63    0.51
  -4 -12   4    3.41    0.54
  -5 -12   4   13.35    0.98
  -5 -12   4   13.54    0.77
  -5 -12   4   13.00    1.06
  -6 -12   4    0.29    0.47
  -6 -12   4    0.51    0.34
  -7 -12   4    2.10    0.43
  -7 -12   4    2.32    0.60
  -8 -12   4    0.69    0.45
  -8 -12   4    0.76    0.67
  -9 -12   4    5.19    0.67
  -9 -12   4    3.81    0.87
  -9  13  -4    1.02    1.07
   9 -13   4    0.89    1.32
   8 -13   4    1.38    1.14
   7 -13   4    0.43    0.95
   6 -13   4    0.19    0.75
   6 -13   4    1.05    0.37
   5 -13   4    1.19    0.37
   4 -13   4    2.42    0.42
   3 -13   4    8.66    0.86
   3 -13   4    7.74    0.67
   2 -13   4    0.27    0.28
   2 -13   4    0.75    0.44
   2 -13   4    0.05    0.29
   1 -13   4    1.85    0.44
   1 -13   4    1.52    0.38
   1 -13   4    0.99    0.37
   0  13  -4    0.51    0.28
   0 -13   4    0.13    0.36
   0 -13   4    0.00    0.31
   0 -13   4    0.21    0.29
   1  13  -4    0.47    0.27
  -1 -13   4    0.16    0.37
  -1 -13   4    0.13    0.38
  -1 -13   4    0.33    0.30
   2  13  -4    1.31    0.35
  -2 -13   4    1.87    0.36
  -2 -13   4    2.22    0.51
  -2 -13   4    1.24    0.47
  -3 -13   4    5.96    0.68
  -3 -13   4    4.30    0.59
  -3 -13   4    5.12    0.52
  -4 -13   4    3.30    0.54
  -4 -13   4    3.23    0.55
  -4 -13   4    3.96    0.48
  -5 -13   4    0.40    0.40
  -5 -13   4   -0.13    0.30
  -5 -13   4    0.30    0.45
  -6 -13   4    0.44    0.42
  -6 -13   4    0.26    0.51
  -6 -13   4    0.41    0.32
  -7 -13   4    0.86    0.42
  -7 -13   4    0.27    0.64
  -8 -13   4   -1.66    0.70
  -8 -13   4   -0.34    0.46
  -9 -13   4    0.92    0.79
  -9 -13   4    0.18    0.51
  -9  14  -4   -2.49    1.25
   8 -14   4    0.11    1.10
   7 -14   4    0.01    1.07
   6 -14   4    4.66    1.05
   5 -14   4    0.01    0.32
   4 -14   4    7.28    0.74
   3 -14   4    2.05    0.41
   3 -14   4    2.72    0.71
   2 -14   4    6.49    0.68
   2 -14   4    7.16    0.87
   1 -14   4    3.41    0.47
   1 -14   4    1.69    0.38
   1 -14   4    2.37    0.47
   0 -14   4    4.77    0.58
   0 -14   4    1.73    0.36
   0 -14   4    3.24    0.58
  -1 -14   4    2.15    0.54
  -1 -14   4    1.22    0.40
  -1 -14   4    1.01    0.44
  -2 -14   4   12.56    0.83
  -2 -14   4   13.81    1.04
  -3 -14   4    1.52    0.47
  -3 -14   4    3.02    0.45
  -3 -14   4    4.47    0.62
  -4 -14   4    6.12    0.62
  -4 -14   4    5.03    0.74
  -4 -14   4    4.97    0.66
  -5 -14   4    0.27    0.55
  -5 -14   4   -0.08    0.34
  -5 -14   4    0.04    0.46
  -6 -14   4    1.15    0.45
  -7 -14   4    1.53    0.72
  -7 -14   4    0.81    0.46
  -8 -14   4    0.70    0.82
  -8 -14   4    0.55    0.49
  -9 -14   4    3.73    0.66
  -9 -14   4    3.23    0.91
   8 -15   4    0.27    1.22
   7 -15   4   -0.14    1.09
   6 -15   4    0.13    0.95
   5 -15   4   -0.05    0.81
   4 -15   4    0.93    0.39
   3 -15   4    0.52    0.39
   2 -15   4    1.38    0.40
   2 -15   4    1.27    0.63
   1 -15   4    1.04    0.47
   1 -15   4    0.39    0.39
   0 -15   4    4.02    0.59
   0 -15   4    3.30    0.64
  -1 -15   4    2.39    0.55
  -1 -15   4    1.51    0.35
  -1 -15   4    2.29    0.47
  -2 -15   4    5.02    0.73
  -2 -15   4    4.65    0.68
  -2 -15   4    4.56    0.58
  -3 -15   4    0.91    0.43
  -3 -15   4    0.38    0.37
  -3 -15   4    0.97    0.54
  -4 -15   4    1.57    0.55
  -4 -15   4    1.73    0.46
  -4 -15   4    1.19    0.67
  -5 -15   4    0.06    0.65
  -5 -15   4    0.01    0.38
  -6 -15   4    0.23    0.45
  -7 -15   4    0.54    0.87
  -7 -15   4    0.60    0.50
  -8 -15   4   -0.17    0.89
  -8 -15   4   -0.30    0.52
   7 -16   4   -0.04    1.16
   6 -16   4   -0.99    0.93
   5 -16   4    0.19    0.92
   3 -16   4    0.10    0.38
   2 -16   4    1.62    0.68
   2 -16   4    0.99    0.38
   1 -16   4    2.64    0.65
   1 -16   4    2.53    0.57
   0 -16   4    0.16    0.38
  -1 -16   4    1.49    0.53
  -1 -16   4    0.98    0.50
  -2 -16   4    0.44    0.60
  -2 -16   4    0.76    0.36
  -3 -16   4   -0.16    0.56
  -3 -16   4    0.31    0.44
  -3 -16   4   -0.07    0.49
  -4 -16   4    1.37    0.67
  -4 -16   4    0.90    0.46
  -4 -16   4   -0.04    0.53
  -5 -16   4    3.71    1.03
  -5 -16   4    2.43    0.52
  -6 -16   4   -0.27    0.45
  -6 -16   4    0.79    0.85
  -7 -16   4   -0.18    0.50
  -7 -16   4   -0.23    0.92
  -8 -16   4    0.48    0.93
   7 -17   4   -0.52    1.12
   6 -17   4    0.88    1.04
   5 -17   4    0.79    0.94
   4 -17   4    1.37    0.87
   3 -17   4    1.17    0.78
   2 -17   4    2.82    0.74
   2 -17   4    0.17    0.86
   1 -17   4    4.06    0.58
   0 -17   4   -0.03    0.54
   0 -17   4    0.74    0.59
  -1 -17   4   19.07    1.22
  -1 -17   4   15.92    1.32
  -2 -17   4    0.39    0.48
  -2 -17   4    0.92    0.71
  -2 -17   4    1.50    0.66
  -3 -17   4    0.10    0.68
  -3 -17   4    0.84    0.56
  -3 -17   4    1.68    0.69
  -4 -17   4    2.77    0.82
  -4 -17   4    3.17    0.65
  -5 -17   4    0.51    1.12
  -5 -17   4    2.63    0.60
  -6 -17   4    1.11    0.98
  -6 -17   4    0.48    0.54
  -7 -17   4    2.64    1.12
   6 -18   4    1.56    1.26
   5 -18   4   -0.27    1.06
   4 -18   4    1.55    0.99
   3 -18   4    0.66    0.84
   2 -18   4    0.18    0.72
   1 -18   4    3.48    0.79
   0 -18   4    0.88    0.67
   0 -18   4    1.99    0.72
  -1 -18   4    1.63    0.60
  -1 -18   4    1.94    0.59
  -2 -18   4   -1.32    0.68
  -2 -18   4    0.35    0.56
  -3 -18   4   -0.03    0.53
  -3 -18   4    0.95    0.78
  -4 -18   4    0.27    0.60
  -4 -18   4    0.05    0.84
  -5 -18   4    0.16    0.59
  -6 -18   4    0.94    0.61
  -6 -18   4    0.41    1.05
   5 -19   4    0.46    1.14
   4 -19   4    1.29    1.05
   3 -19   4    1.60    0.96
   2 -19   4    1.84    0.94
   1 -19   4    1.47    0.83
   0 -19   4    0.71    0.73
  -1 -19   4    1.66    0.75
  -2 -19   4    2.71    0.69
  -2 -19   4    4.00    0.82
  -3 -19   4    0.65    0.67
  -3 -19   4    1.23    0.82
  -4 -19   4    0.49    0.65
  -5 -19   4    1.03    0.71
  -5 -19   4   -1.11    0.92
   4 -20   4    0.37    1.11
   3 -20   4    2.43    1.04
   2 -20   4    0.39    0.96
   1 -20   4    4.65    1.09
   0 -20   4    1.14    0.82
  -1 -20   4    1.11    0.83
  -2 -20   4    0.46    0.81
  -3 -20   4    3.79    0.87
  -4 -20   4   -0.73    1.07
  -4 -20   4    0.39    0.74
   3 -21   4    1.73    1.01
   2 -21   4    0.13    0.91
   1 -21   4    0.82    1.00
   0 -21   4   -1.45    0.83
  -1 -21   4    0.12    0.83
  -2 -21   4    0.09    0.84
  -3 -21   4    0.43    0.78
  -3 -21  -5   -0.11    0.74
  -2 -21  -5    0.32    0.78
  -1 -21  -5    0.37    0.87
   0 -21  -5   -0.81    0.80
   1 -21  -5    0.53    0.90
   2 -21  -5    1.08    0.95
   3 -21  -5    1.46    1.08
  -4 -20  -5   -0.24    0.68
  -3 -20  -5    1.11    0.77
  -2 -20  -5    1.04    0.70
  -1 -20  -5    0.72    0.69
   0 -20  -5    1.41    0.84
   1 -20  -5    0.58    0.78
   2 -20  -5    1.72    0.94
   3 -20  -5    0.66    1.00
   4 -20  -5    0.64    1.06
  -5 -19  -5    2.16    1.12
  -5 -19  -5    1.70    0.70
  -4 -19  -5    1.27    0.70
  -4 -19  -5    0.04    0.64
  -3 -19  -5   -0.88    0.59
  -3 -19  -5    0.34    0.63
  -2 -19  -5    1.04    0.62
  -2 -19  -5    0.70    1.06
  -1 -19  -5    0.49    0.68
   0 -19  -5    1.97    0.75
   1 -19  -5    1.42    0.79
   2 -19  -5    1.58    0.84
   3 -19  -5    0.16    0.90
   4 -19  -5    0.33    0.92
   5 -19  -5    1.25    1.02
  -6 -18  -5    0.67    0.65
  -6 -18  -5    2.97    0.88
  -5 -18  -5    0.35    0.58
  -4 -18  -5    1.38    0.57
  -4 -18  -5    2.52    0.86
  -3 -18  -5    2.32    0.64
  -3 -18  -5    2.05    0.58
  -2 -18  -5    0.05    0.59
  -2 -18  -5    0.17    0.53
  -1 -18  -5    0.40    0.53
  -1 -18  -5   -1.09    0.45
   0 -18  -5    0.39    0.72
   0 -18  -5   -0.37    0.74
   1 -18  -5    0.60    0.59
   2 -18  -5    0.31    0.70
   3 -18  -5    6.91    1.01
   4 -18  -5    1.05    0.90
   5 -18  -5   -0.03    1.04
   6 -18  -5    0.43    1.12
  -7 -17  -5    0.12    0.65
  -7 -17  -5    1.41    0.75
  -6 -17  -5    0.62    0.64
  -6 -17  -5   -0.11    0.76
  -5 -17  -5    1.86    0.72
  -5 -17  -5    2.12    0.62
  -4 -17  -5    0.52    0.48
  -4 -17  -5    0.75    0.69
  -3 -17  -5    0.28    0.46
  -3 -17  -5    0.52    0.48
  -3 -17  -5    1.11    0.67
  -2 -17  -5    2.64    0.69
  -2 -17  -5    1.52    0.54
  -1 -17  -5    0.48    0.59
   1  17   5    0.38    0.55
   0 -17  -5    5.58    0.78
   1 -17  -5    0.50    0.45
   1 -17  -5   -0.17    0.58
   2 -17  -5    3.95    0.76
   3 -17  -5   -0.04    0.70
   4 -17  -5    3.30    0.92
   5 -17  -5    0.10    0.94
   6 -17  -5   -0.36    1.03
   7 -17  -5    0.35    1.28
  -7 -16  -5    0.04    0.59
  -7 -16  -5    0.28    0.83
  -6 -16  -5    3.47    0.82
  -6 -16  -5    3.61    0.64
  -5 -16  -5    0.45    0.49
  -5 -16  -5   -0.22    0.74
  -4 -16  -5    2.09    0.73
  -4 -16  -5    0.69    0.47
  -4 -16  -5    0.45    0.65
  -3 -16  -5    3.07    0.78
  -3 -16  -5    3.33    0.56
  -3 -16  -5    2.06    0.59
   3  16   5    2.45    0.77
  -2 -16  -5    4.57    0.78
  -2 -16  -5    5.49    0.82
   2  16   5    3.33    0.60
  -1 -16  -5    4.58    0.65
   1  16   5    4.02    0.70
   0  16   5    2.31    0.53
   1 -16  -5    1.01    0.44
  -1  16   5   -0.54    0.49
   2 -16  -5    1.40    0.43
   3 -16  -5    1.11    0.69
   3 -16  -5    1.49    0.72
   4 -16  -5    0.41    0.67
   5 -16  -5    0.15    0.85
   6 -16  -5    1.54    1.01
   7 -16  -5    0.46    1.19
  -8 -15  -5    0.63    0.77
  -8 -15  -5    1.15    0.62
  -7 -15  -5    1.60    0.73
  -7 -15  -5    0.51    0.49
  -6 -15  -5    0.24    0.48
  -5 -15  -5    1.18    0.63
  -5 -15  -5    2.04    0.51
  -4 -15  -5    0.57    0.64
  -4 -15  -5   -0.17    0.40
  -4 -15  -5   -0.39    0.44
   4  15   5    0.68    0.58
  -3 -15  -5    1.24    0.60
  -3 -15  -5    0.24    0.41
  -3 -15  -5    0.80    0.41
   3  15   5    1.20    0.52
  -2 -15  -5    5.45    0.73
  -2 -15  -5    5.41    0.75
   2  15   5    4.43    0.66
  -1 -15  -5   -0.01    0.38
  -1 -15  -5   -0.14    0.47
   1  15   5   -0.13    0.49
   0 -15  -5    0.45    0.36
   0  15   5    0.13    0.38
   1 -15  -5    0.27    0.30
  -1  15   5    0.82    0.49
   2 -15  -5    4.34    0.56
   2 -15  -5    4.61    0.82
  -2  15   5    3.50    0.56
   3 -15  -5    1.10    0.37
   5 -15  -5    2.23    0.81
   6 -15  -5    0.81    0.91
   7 -15  -5    0.43    1.04
   8 -15  -5    0.42    1.20
  -8 -14  -5    1.29    0.61
  -8 -14  -5    2.91    0.91
  -7 -14  -5    0.25    0.65
  -7 -14  -5    0.50    0.50
  -6 -14  -5    3.16    0.71
  -6 -14  -5    3.23    0.56
  -5 -14  -5    3.48    0.72
  -5 -14  -5    2.54    0.65
  -5 -14  -5    2.01    0.48
   5  14   5    1.86    0.67
  -4 -14  -5    1.33    0.60
  -4 -14  -5    1.27    0.60
  -4 -14  -5    0.72    0.44
   4  14   5    1.56    0.60
  -3 -14  -5    5.38    0.58
  -3 -14  -5    4.65    0.66
  -3 -14  -5    6.09    0.78
   3  14   5    5.04    0.73
  -2 -14  -5    1.75    0.71
  -2 -14  -5    0.71    0.33
  -2 -14  -5    2.09    0.55
   2  14   5    1.50    0.50
  -1 -14  -5    4.48    0.58
  -1 -14  -5    5.19    0.62
  -1 -14  -5    5.47    0.65
   1  14   5    6.84    0.75
   0 -14  -5    0.05    0.34
   0 -14  -5    0.61    0.41
   0 -14  -5   -0.11    0.29
   0  14   5   -0.64    0.38
   1 -14  -5    1.91    0.44
   1 -14  -5    1.17    0.31
  -1  14   5    2.28    0.51
   2 -14  -5   -0.03    0.31
   2 -14  -5    0.33    0.41
  -2  14   5    0.12    0.40
   3 -14  -5    8.62    0.89
   3 -14  -5    9.48    0.73
  -3  14   5    9.25    0.85
   4 -14  -5    0.16    0.46
   5 -14  -5    3.22    0.42
   6 -14  -5    0.84    0.37
   6 -14  -5    1.92    0.84
   7 -14  -5   -0.58    1.02
   8 -14  -5    3.42    1.22
  -9 -13  -5    0.53    0.66
  -9 -13  -5    0.22    0.76
  -8 -13  -5    0.10    0.66
  -8 -13  -5   -0.50    0.57
  -7 -13  -5    1.01    0.62
  -7 -13  -5    0.15    0.48
  -6 -13  -5    0.43    0.66
  -6 -13  -5    1.16    0.43
  -6 -13  -5    1.41    0.91
  -5 -13  -5    0.43    0.51
  -5 -13  -5    0.41    0.44
  -5 -13  -5   -0.64    0.49
   5  13   5    0.23    0.54
  -4 -13  -5    4.53    0.63
  -4 -13  -5    4.55    0.59
  -4 -13  -5    6.01    0.76
   4  13   5    3.77    0.58
  -3 -13  -5    1.25    0.51
  -3 -13  -5    1.83    0.50
  -3 -13  -5    1.36    0.38
   3  13   5    1.43    0.52
  -2 -13  -5    2.12    0.51
  -2 -13  -5    2.04    0.48
  -2 -13  -5    1.77    0.35
   2  13   5    2.02    0.48
  -1 -13  -5    0.94    0.30
  -1 -13  -5    1.39    0.38
  -1 -13  -5    1.20    0.40
   1  13   5    0.66    0.36
   0 -13  -5    0.36    0.33
   0 -13  -5    0.49    0.38
   0 -13  -5    0.66    0.32
   0  13   5    0.33    0.35
   1 -13  -5    4.28    0.50
   1 -13  -5    4.01    0.48
   1 -13  -5    4.28    0.54
  -1  13   5    4.51    0.53
   2 -13  -5    0.51    0.28
   2 -13  -5    0.91    0.42
  -2  13   5    0.57    0.33
   3 -13  -5    5.25    0.70
   3 -13  -5    4.45    0.57
  -3  13   5    4.66    0.58
   4 -13  -5   10.89    0.86
   4 -13  -5   13.06    1.08
   5 -13  -5   -0.10    0.27
   5 -13  -5    0.03    0.65
   6 -13  -5    0.96    0.33
   7 -13  -5    1.17    0.96
   8 -13  -5    1.33    1.04
   9 -13  -5   -0.17    1.29
  -9 -12  -5   -0.02    0.67
  -9 -12  -5    1.02    0.75
  -8 -12  -5   -0.29    0.53
  -8 -12  -5    0.10    0.59
  -7 -12  -5    0.54    0.45
  -6 -12  -5    0.47    0.40
  -6 -12  -5    0.17    0.51
  -6 -12  -5   -0.11    0.47
   6  12   5   -0.22    0.42
  -5 -12  -5    5.14    0.56
  -5 -12  -5    4.08    0.62
  -5 -12  -5    6.03    0.76
   5  12   5    4.42    0.57
  -4 -12  -5    8.96    0.65
  -4 -12  -5    7.67    0.81
   4  12   5    7.86    0.88
  -3 -12  -5    1.48    0.43
  -3 -12  -5    0.61    0.29
   3  12   5    0.40    0.39
  -2 -12  -5    3.27    0.47
  -2 -12  -5    3.22    0.39
  -2 -12  -5    3.85    0.51
   2  12   5    2.32    0.41
  -1 -12  -5    5.95    0.67
  -1 -12  -5    6.40    0.68
  -1 -12  -5    5.73    0.51
   1  12   5    6.06    0.68
   1  12   5    5.42    0.48
   0 -12  -5    2.08    0.37
   0 -12  -5    2.73    0.38
   0 -12  -5    1.59    0.34
   0  12   5    3.11    0.48
   0  12   5    2.26    0.34
   1 -12  -5    9.01    0.66
   1 -12  -5    8.90    0.64
   1 -12  -5    9.47    0.70
  -1  12   5    8.77    0.55
  -1  12   5    9.32    0.72
   2 -12  -5   10.21    0.74
   2 -12  -5   10.71    0.75
   2 -12  -5   10.04    0.66
  -2  12   5    9.13    0.61
  -2  12   5   10.69    0.73
   3 -12  -5    0.20    0.42
   3 -12  -5   -0.04    0.27
  -3  12   5    0.12    0.27
   4 -12  -5    2.71    0.59
   4 -12  -5    1.66    0.42
  -4  12   5    1.73    0.36
   5 -12  -5    1.37    0.29
   5 -12  -5    2.07    0.64
   6 -12  -5    1.07    0.84
   6 -12  -5    0.29    0.26
   8 -12  -5   -0.25    0.91
   9 -12  -5    1.59    1.22
 -10 -11  -5    1.57    0.60
 -10 -11  -5    0.57    0.73
  -9 -11  -5    1.76    0.70
  -9 -11  -5    1.82    0.67
  -8 -11  -5    1.11    0.65
  -8 -11  -5    2.27    0.63
  -7 -11  -5    1.95    0.48
  -7 -11  -5    1.69    0.50
  -6 -11  -5    0.61    0.38
  -6 -11  -5    0.93    0.51
   6  11   5    0.56    0.38
  -5 -11  -5    5.52    0.54
  -5 -11  -5    3.92    0.62
   5  11   5    3.10    0.50
  -4 -11  -5    1.09    0.34
  -4 -11  -5    1.04    0.44
  -3 -11  -5    9.15    0.78
  -3 -11  -5    8.26    0.54
   3  11   5    9.01    0.76
   3  11   5    7.21    0.66
  -2 -11  -5    8.55    0.70
  -2 -11  -5    9.09    0.55
   2  11   5    9.08    0.63
   2  11   5    8.79    0.73
  -1 -11  -5    0.98    0.25
  -1 -11  -5    1.82    0.34
   1  11   5    1.36    0.28
   1  11   5    1.36    0.35
   0 -11  -5    3.33    0.38
   0 -11  -5    2.32    0.34
   0 -11  -5    2.92    0.40
   0  11   5    2.95    0.44
   0  11   5    3.16    0.36
   1 -11  -5    6.29    0.52
   1 -11  -5    6.64    0.56
   1 -11  -5    6.18    0.56
  -1  11   5    6.74    0.47
  -1  11   5    7.13    0.60
   2 -11  -5    2.15    0.40
   2 -11  -5    2.14    0.34
   2 -11  -5    1.67    0.29
  -2  11   5    1.67    0.30
  -2  11   5    1.57    0.33
   3 -11  -5   12.87    0.83
   3 -11  -5   13.22    0.72
   3 -11  -5   12.86    0.75
  -3  11   5   14.47    0.77
  -3  11   5   13.52    0.70
   4 -11  -5    1.20    0.50
  -4  11   5    0.92    0.29
   5 -11  -5    1.49    0.27
   5 -11  -5    2.25    0.66
   6 -11  -5    1.87    0.73
   8 -11  -5    1.50    0.97
   9 -11  -5    2.81    1.17
  -9  11   5   -0.43    0.97
 -10  11   5    1.23    1.22
 -10 -10  -5    1.07    0.68
 -10 -10  -5   -0.58    0.74
  -9 -10  -5    1.60    0.72
  -9 -10  -5    1.49    0.68
  -8 -10  -5    4.26    0.67
  -8 -10  -5    2.83    0.64
  -7 -10  -5   10.70    0.84
  -7 -10  -5   10.29    0.99
   7  10   5   11.60    0.90
  -6 -10  -5    6.80    0.75
  -6 -10  -5    7.68    0.70
   6  10   5    5.66    0.70
  -5 -10  -5    5.51    0.62
  -5 -10  -5    6.45    0.59
   5  10   5    5.60    0.64
  -4 -10  -5    3.48    0.41
  -4 -10  -5    2.20    0.41
   4  10   5    1.78    0.35
   4  10   5    1.72    0.40
  -3 -10  -5    0.85    0.34
  -3 -10  -5    0.56    0.22
   3  10   5    0.57    0.32
   3  10   5    0.62    0.30
  -2 -10  -5   18.50    0.83
  -2 -10  -5   18.26    0.96
   2  10   5   18.94    0.97
   2  10   5   17.91    0.87
  -1 -10  -5   13.13    0.65
  -1 -10  -5   12.91    0.76
   1  10   5   11.56    0.65
   1  10   5   12.68    0.76
   0 -10  -5    1.40    0.32
   0 -10  -5    1.82    0.28
   0  10   5    1.57    0.24
   0  10   5    1.25    0.27
   1 -10  -5   21.50    1.00
   1 -10  -5   23.25    1.04
   1 -10  -5   23.54    1.05
  -1  10   5   23.84    1.07
  -1  10   5   24.01    0.96
   2 -10  -5   16.16    0.79
   2 -10  -5   15.39    0.82
   2 -10  -5   16.20    0.81
  -2  10   5   16.74    0.75
  -2  10   5   17.16    0.83
   3 -10  -5    2.17    0.39
   3 -10  -5    1.65    0.29
   3 -10  -5    1.82    0.27
  -3  10   5    2.09    0.31
  -3  10   5    2.25    0.32
   4 -10  -5    1.19    0.42
   4 -10  -5    0.29    0.23
  -4  10   5    1.21    0.31
  -4  10   5    0.90    0.26
   5 -10  -5    9.69    0.93
   5 -10  -5    9.51    0.51
   6 -10  -5   10.09    1.10
   7 -10  -5   16.21    1.42
  -9  10   5    7.27    1.10
 -10  10   5   -0.86    1.04
 -10  -9  -5    0.85    0.69
 -10  -9  -5   -0.47    0.57
  -9  -9  -5   -0.33    0.56
  -9  -9  -5   -0.12    0.60
  -8  -9  -5    1.92    0.57
  -8  -9  -5    1.85    0.56
  -8  -9  -5    1.05    0.47
  -7  -9  -5    1.04    0.47
  -7  -9  -5    0.51    0.45
   7   9   5    0.52    0.38
  -6  -9  -5    2.87    0.48
  -6  -9  -5    3.53    0.48
  -5  -9  -5   10.70    0.70
  -5  -9  -5   10.23    0.81
   5   9   5    9.96    0.73
  -4  -9  -5    0.79    0.32
  -4  -9  -5    1.41    0.29
   4   9   5    0.71    0.27
   4   9   5    1.85    0.39
  -3  -9  -5    3.07    0.35
  -3  -9  -5    2.82    0.43
   3   9   5    3.11    0.42
   3   9   5    3.58    0.44
  -2  -9  -5    7.40    0.46
  -2  -9  -5    7.42    0.59
   2   9   5    7.74    0.52
   2   9   5    7.80    0.61
  -1  -9  -5    7.07    0.55
  -1  -9  -5    6.84    0.44
   1   9   5    6.70    0.55
   1   9   5    6.99    0.44
   0  -9  -5   20.64    0.94
   0  -9  -5   20.49    0.87
   0   9   5   20.27    0.86
   0   9   5   21.32    0.96
   1  -9  -5    7.95    0.48
   1  -9  -5    7.91    0.53
  -1   9   5    7.67    0.43
  -1   9   5    7.52    0.54
   2  -9  -5    3.02    0.34
   2  -9  -5    3.41    0.36
   2  -9  -5    3.02    0.37
  -2   9   5    3.14    0.34
  -2   9   5    2.87    0.31
   3  -9  -5    1.12    0.33
   3  -9  -5    0.74    0.21
   3  -9  -5    0.70    0.20
  -3   9   5    0.89    0.23
  -3   9   5    0.74    0.22
   4  -9  -5    0.51    0.23
   4  -9  -5    0.55    0.20
   4  -9  -5    0.94    0.39
  -4   9   5    0.35    0.20
  -4   9   5    0.27    0.26
   5  -9  -5    6.50    0.41
   5  -9  -5    6.40    0.38
   5  -9  -5    7.25    0.74
  -5   9   5    6.45    0.59
  -5   9   5    6.76    0.47
   6  -9  -5    7.99    0.96
   7  -9  -5    3.33    0.81
  -9   9   5    1.59    0.82
 -10   9   5    0.80    1.00
 -10  -8  -5    0.19    0.52
 -10  -8  -5   -0.28    0.67
  -9  -8  -5    0.74    0.52
  -9  -8  -5    2.02    0.66
  -8  -8  -5    0.62    0.46
  -8  -8  -5   -0.51    0.44
  -7  -8  -5   22.02    1.15
  -7  -8  -5   20.17    1.16
   7   8   5   19.28    1.08
  -6  -8  -5    7.76    0.67
  -6  -8  -5    6.79    0.72
   6   8   5    7.15    0.65
  -5  -8  -5    1.37    0.35
  -5  -8  -5    0.95    0.33
   5   8   5    0.82    0.42
   5   8   5    1.51    0.34
  -4  -8  -5    7.17    0.51
  -4  -8  -5    6.02    0.58
   4   8   5    6.63    0.54
   4   8   5    6.37    0.57
  -3  -8  -5    0.30    0.24
  -3  -8  -5    0.76    0.21
   3   8   5    0.13    0.23
   3   8   5    0.12    0.20
  -2  -8  -5    4.36    0.35
  -2  -8  -5    3.93    0.47
   2   8   5    4.11    0.37
  -1  -8  -5   49.76    2.11
  -1  -8  -5   55.42    1.93
   1   8   5   57.52    2.04
   1   8   5   53.67    1.95
   0  -8  -5   42.42    1.63
   0  -8  -5   47.74    1.73
   0   8   5   46.11    1.72
   0   8   5   45.04    1.64
   1  -8  -5   39.61    1.48
   1  -8  -5   40.49    1.52
  -1   8   5   39.19    1.44
  -1   8   5   38.92    1.51
   2  -8  -5    7.41    0.45
   2  -8  -5    5.83    0.47
   2  -8  -5    6.57    0.43
  -2   8   5    6.14    0.45
  -2   8   5    6.75    0.39
   3  -8  -5    1.01    0.29
   3  -8  -5    1.10    0.20
   3  -8  -5    0.71    0.20
  -3   8   5    0.74    0.21
  -3   8   5    1.02    0.21
   4  -8  -5    1.73    0.22
   4  -8  -5    2.02    0.24
   4  -8  -5    2.09    0.40
  -4   8   5    1.56    0.24
  -4   8   5    1.58    0.29
   5  -8  -5    5.66    0.31
   5  -8  -5    6.81    0.70
  -5   8   5    6.55    0.41
  -5   8   5    6.00    0.55
   6  -8  -5   23.76    1.33
  -6   8   5   21.01    1.09
   7  -8  -5   10.18    1.14
   8  -8  -5    0.36    0.74
  -8   8   5   -0.05    0.63
  -9   8   5    1.99    0.87
 -10   8   5   -0.70    0.85
 -11  -7  -5    0.08    0.87
 -10  -7  -5    0.62    0.71
 -10  -7  -5    0.00    0.52
  -9  -7  -5    0.58    0.68
  -9  -7  -5    0.79    0.48
  -9  -7  -5    1.12    0.59
  -8  -7  -5    0.82    0.56
  -8  -7  -5    0.28    0.42
  -7  -7  -5    0.31    0.39
  -7  -7  -5    0.30    0.36
   7   7   5   -0.02    0.30
  -6  -7  -5    2.83    0.43
  -6  -7  -5    3.12    0.43
   6   7   5    4.34    0.52
  -5  -7  -5   24.12    1.12
  -5  -7  -5   24.65    1.09
   5   7   5   22.70    1.20
  -4  -7  -5    4.37    0.43
  -4  -7  -5    4.68    0.49
   4   7   5    4.26    0.49
   4   7   5    4.59    0.45
  -3  -7  -5    3.75    0.43
  -3  -7  -5    2.97    0.34
   3   7   5    3.11    0.39
   3   7   5    3.94    0.39
  -2  -7  -5   29.20    1.15
  -2  -7  -5   30.31    1.24
   2   7   5   29.76    1.19
   2   7   5   31.15    1.23
  -1  -7  -5   20.81    0.86
  -1  -7  -5   23.10    0.96
   1   7   5   22.23    0.95
   1   7   5   21.88    0.88
   0  -7  -5    4.82    0.47
   0  -7  -5    5.98    0.33
   0   7   5    5.47    0.41
   0   7   5    5.72    0.32
   1  -7  -5   51.55    1.87
   1  -7  -5   53.11    1.91
  -1   7   5   52.83    1.84
  -1   7   5   51.77    1.90
   2  -7  -5   47.99    1.79
   2  -7  -5   49.58    1.77
  -2   7   5   48.40    1.76
  -2   7   5   48.32    1.73
   3  -7  -5    8.05    0.43
   3  -7  -5    8.31    0.55
   3  -7  -5    7.67    0.43
  -3   7   5    8.16    0.47
  -3   7   5    7.73    0.44
   4  -7  -5    7.60    0.41
   4  -7  -5    8.12    0.39
   4  -7  -5    7.96    0.61
  -4   7   5    8.18    0.44
  -4   7   5    8.14    0.52
   5  -7  -5   25.99    1.29
  -5   7   5   25.70    1.12
  -5   7   5   25.58    0.98
   6  -7  -5    2.82    0.58
  -6   7   5    3.96    0.48
   7  -7  -5    1.00    0.61
  -8   7   5    2.19    0.63
  -9   7   5    0.69    0.70
 -10   7   5    0.74    0.83
 -11   7   5    1.23    1.06
 -11  -6  -5   -0.32    0.79
 -11  -6  -5    1.07    0.51
 -10  -6  -5    1.24    0.53
 -10  -6  -5    1.24    0.81
  -9  -6  -5   -0.39    0.44
  -9  -6  -5    0.75    0.58
  -8  -6  -5   -0.09    0.52
  -8  -6  -5    0.40    0.46
  -7  -6  -5    4.53    0.59
  -7  -6  -5    4.82    0.57
   7   6   5    4.43    0.56
  -6  -6  -5    1.45    0.35
  -6  -6  -5    1.22    0.38
   6   6   5    0.37    0.44
   6   6   5    1.00    0.31
  -5  -6  -5    5.53    0.53
  -5  -6  -5    5.22    0.52
   5   6   5    5.29    0.47
   5   6   5    5.50    0.63
  -4  -6  -5   11.89    0.63
  -4  -6  -5    9.48    0.63
   4   6   5    9.63    0.59
   4   6   5    9.98    0.69
  -3  -6  -5    2.79    0.32
  -3  -6  -5    3.15    0.38
   3   6   5    2.75    0.34
   3   6   5    2.94    0.35
  -2  -6  -5   73.30    2.75
  -2  -6  -5   80.27    2.69
   2   6   5   75.27    2.74
   2   6   5   81.05    2.73
  -1  -6  -5   12.40    0.62
  -1  -6  -5   12.98    0.55
   1   6   5   13.19    0.58
   1   6   5   12.87    0.63
   0  -6  -5   17.20    0.67
   0   6   5   16.93    0.67
   0   6   5   15.85    0.73
   1  -6  -5    3.41    0.29
   1  -6  -5    3.73    0.27
  -1   6   5    3.14    0.30
  -1   6   5    2.98    0.23
   2  -6  -5   20.41    0.81
   2  -6  -5   19.36    0.77
  -2   6   5   17.05    0.74
  -2   6   5   18.95    0.78
   3  -6  -5    3.12    0.37
   3  -6  -5    3.51    0.25
   3  -6  -5    3.84    0.28
  -3   6   5    3.61    0.29
  -3   6   5    3.23    0.31
   4  -6  -5    6.22    0.30
   4  -6  -5    6.52    0.54
   4  -6  -5    5.74    0.32
  -4   6   5    5.93    0.34
  -4   6   5    5.98    0.44
   5  -6  -5   18.24    1.02
  -5   6   5   18.48    0.70
  -5   6   5   18.08    0.87
   6  -6  -5    3.41    0.59
  -6   6   5    3.16    0.45
   7  -6  -5    1.60    0.60
  -7   6   5    0.56    0.45
  -7   6   5    0.48    0.46
  -8   6   5    0.98    0.56
  -9   6   5    1.48    0.68
 -10   6   5    0.61    0.80
 -11   6   5   -0.15    0.94
 -11  -5  -5    0.25    0.52
 -11  -5  -5    0.34    0.88
 -10  -5  -5    0.58    0.71
 -10  -5  -5    0.07    0.43
  -9  -5  -5    0.23    0.59
  -9  -5  -5    0.29    0.45
  -8  -5  -5    2.43    0.53
  -8  -5  -5    2.81    0.49
  -7  -5  -5    7.05    0.73
  -7  -5  -5    7.62    0.67
   7   5   5    8.29    0.62
  -6  -5  -5   -0.16    0.28
  -6  -5  -5   -0.17    0.24
   6   5   5    0.58    0.40
   6   5   5    0.00    0.23
  -5  -5  -5   16.36    0.82
  -5  -5  -5   16.01    0.83
   5   5   5   16.23    0.92
   5   5   5   15.89    0.78
  -4  -5  -5   30.68    1.29
  -4  -5  -5   33.44    1.31
   4   5   5   33.12    1.36
  -3  -5  -5   51.84    1.84
  -3  -5  -5   47.96    1.81
   3   5   5   50.83    1.83
   3   5   5   47.24    1.84
  -2  -5  -5    7.19    0.41
   2   5   5    7.51    0.42
   2   5   5    7.22    0.44
  -1  -5  -5   36.58    1.38
  -1  -5  -5   38.02    1.33
   1   5   5   36.15    1.33
   1   5   5   36.20    1.37
   0  -5  -5    1.09    0.17
   0  -5  -5    1.38    0.17
   0   5   5    1.59    0.17
   1  -5  -5   34.82    1.25
   1  -5  -5   34.80    1.29
  -1   5   5   34.74    1.28
  -1   5   5   34.75    1.23
   2  -5  -5    9.91    0.48
   2  -5  -5    9.30    0.45
  -2   5   5    9.37    0.45
   3  -5  -5   65.27    2.42
   3  -5  -5   69.38    2.31
   3  -5  -5   68.97    2.33
  -3   5   5   68.74    2.38
  -3   5   5   67.50    2.33
   4  -5  -5   65.77    2.44
  -4   5   5   66.34    2.26
  -4   5   5   66.80    2.37
   5  -5  -5    4.52    0.55
  -5   5   5    4.29    0.44
  -5   5   5    4.25    0.25
   6  -5  -5   -0.05    0.41
  -6   5   5    0.75    0.32
  -7   5   5    5.93    0.70
  -7   5   5    7.45    0.76
  -8   5   5    7.60    0.96
  -9   5   5    0.46    0.60
 -10   5   5    1.46    0.81
 -11   5   5    2.15    0.93
 -11  -4  -5    0.26    0.48
 -11  -4  -5    0.50    0.83
 -10  -4  -5    4.65    0.86
 -10  -4  -5    4.63    0.62
 -10  -4  -5    4.56    0.60
  -9  -4  -5    1.00    0.44
  -9  -4  -5    0.16    0.52
  -8  -4  -5    1.15    0.40
  -8  -4  -5    0.69    0.49
  -7  -4  -5    0.39    0.34
  -7  -4  -5    0.42    0.39
  -6  -4  -5    0.71    0.33
  -6  -4  -5    0.88    0.27
   6   4   5    1.18    0.25
   6   4   5    0.96    0.43
  -5  -4  -5    2.30    0.30
  -5  -4  -5    2.28    0.34
   5   4   5    2.59    0.44
   5   4   5    2.52    0.31
  -4  -4  -5    4.70    0.38
  -4  -4  -5    4.65    0.44
   4   4   5    4.68    0.37
   4   4   5    4.84    0.45
  -3  -4  -5   46.19    1.74
  -3  -4  -5   47.19    1.74
   3   4   5   45.06    1.72
   3   4   5   51.05    1.80
  -2  -4  -5   48.82    1.78
  -2  -4  -5   49.47    1.81
   2   4   5   50.17    1.81
   2   4   5   52.25    1.82
  -1  -4  -5    6.44    0.37
  -1  -4  -5    6.17    0.37
   1   4   5    6.35    0.34
   1   4   5    6.20    0.36
   0  -4  -5  276.31    9.30
   0  -4  -5  288.11    9.25
   0   4   5  280.06    9.25
   0   4   5  276.77    9.30
   1  -4  -5   15.26    0.61
   1  -4  -5   16.89    0.65
  -1   4   5   15.01    0.64
  -1   4   5   16.52    0.60
   2  -4  -5   20.79    0.81
  -2   4   5   20.35    0.79
  -2   4   5   21.14    0.79
   3  -4  -5   28.52    0.97
   3  -4  -5   27.26    1.09
  -3   4   5   26.10    0.98
   4  -4  -5   11.50    0.65
  -4   4   5   11.51    0.59
  -4   4   5   11.07    0.45
   5  -4  -5    0.94    0.31
  -5   4   5    1.57    0.30
  -6   4   5    2.08    0.41
  -6   4   5    1.25    0.33
  -7   4   5    0.39    0.39
  -7   4   5    0.17    0.36
  -8   4   5    3.35    0.60
  -8   4   5    3.41    0.71
  -9   4   5    2.64    0.68
 -10   4   5    4.57    0.84
 -11   4   5    0.88    0.82
 -11  -3  -5    0.24    0.45
 -11  -3  -5   -0.98    0.81
 -10  -3  -5    0.58    0.47
 -10  -3  -5    1.34    0.75
 -10  -3  -5    0.08    0.37
  -9  -3  -5    1.80    0.45
  -9  -3  -5    1.53    0.64
  -8  -3  -5    2.46    0.61
  -8  -3  -5    2.60    0.44
  -7  -3  -5    1.62    0.35
  -7  -3  -5    0.79    0.44
   7   3   5    1.45    0.28
  -6  -3  -5    0.87    0.36
  -6  -3  -5    0.25    0.23
   6   3   5    0.94    0.39
   6   3   5    0.60    0.21
  -5  -3  -5    3.76    0.47
  -5  -3  -5    3.31    0.35
   5   3   5    3.34    0.33
   5   3   5    4.24    0.54
  -4  -3  -5    4.72    0.37
  -4  -3  -5    5.32    0.45
   4   3   5    5.08    0.36
   4   3   5    4.83    0.45
  -3  -3  -5    6.15    0.39
  -3  -3  -5    5.51    0.38
   3   3   5    5.75    0.41
  -2  -3  -5  337.75   11.12
  -2  -3  -5  341.16   11.13
   2   3   5  347.56   11.13
   2   3   5  316.59   11.21
  -1  -3  -5  146.03    4.93
  -1  -3  -5  145.33    4.90
   1   3   5  149.04    4.91
   1   3   5  146.29    4.93
   0  -3  -5    0.93    0.10
   0  -3  -5    1.07    0.15
   0   3   5    0.95    0.14
   0   3   5    0.73    0.10
   1  -3  -5  158.60    5.15
   1  -3  -5  154.96    5.12
  -1   3   5  146.39    5.15
  -1   3   5  157.47    5.10
   2  -3  -5  371.64   12.21
   2  -3  -5  362.94   12.17
  -2   3   5  365.85   12.18
  -2   3   5  379.60   12.18
   3  -3  -5    1.18    0.13
   3  -3  -5    1.21    0.21
  -3   3   5    1.15    0.14
  -3   3   5    1.56    0.19
   4  -3  -5    7.74    0.52
  -4   3   5    7.34    0.44
  -4   3   5    7.26    0.31
   5  -3  -5    3.12    0.42
  -5   3   5    3.01    0.38
  -5   3   5    2.45    0.34
  -6   3   5    0.42    0.31
  -6   3   5    0.70    0.32
  -7   3   5    2.46    0.48
  -7   3   5    2.96    0.49
  -8   3   5    0.97    0.53
  -8   3   5    1.89    0.53
  -9   3   5    5.15    0.76
 -10   3   5    0.33    0.75
 -11   3   5    0.39    0.77
 -11  -2  -5   -0.31    0.82
 -11  -2  -5    0.77    0.44
 -11  -2  -5   -0.58    0.41
 -10  -2  -5    3.23    0.87
 -10  -2  -5    2.98    0.51
  -9  -2  -5    0.22    0.37
  -9  -2  -5    0.87    0.63
  -8  -2  -5    5.15    0.52
  -8  -2  -5    3.52    0.62
  -7  -2  -5    0.08    0.38
  -7  -2  -5    0.17    0.27
   7   2   5    0.09    0.20
  -6  -2  -5    8.64    0.56
  -6  -2  -5    6.57    0.62
   6   2   5    7.75    0.73
   6   2   5    7.98    0.46
  -5  -2  -5   16.96    0.79
  -5  -2  -5   17.64    0.92
   5   2   5   18.00    0.76
   5   2   5   18.15    0.92
  -4  -2  -5   85.53    3.32
  -4  -2  -5   93.90    3.26
   4   2   5   99.51    3.25
   4   2   5   98.54    3.37
  -3  -2  -5   22.32    0.99
  -3  -2  -5   25.90    0.97
   3   2   5   24.27    1.02
   3   2   5   25.95    0.95
  -2  -2  -5   14.77    0.60
   2   2   5   14.88    0.62
   2   2   5   11.90    0.57
   0  -2  -5  111.66    3.80
   0  -2  -5  110.25    3.75
   0   2   5  115.94    3.75
   0   2   5  113.81    3.80
   2  -2  -5   12.32    0.49
   2  -2  -5   12.60    0.51
  -2   2   5   12.10    0.49
  -2   2   5   13.07    0.49
   3  -2  -5   53.96    1.84
   3  -2  -5   53.39    1.94
  -3   2   5   56.14    1.92
  -3   2   5   55.47    1.86
   4  -2  -5   60.26    2.22
  -4   2   5   59.07    2.25
  -4   2   5   63.88    2.06
  -5   2   5   16.32    0.79
  -5   2   5   16.02    0.80
  -6   2   5   20.33    0.99
  -6   2   5   20.30    0.99
  -7   2   5   -0.02    0.37
  -7   2   5    0.05    0.34
  -8   2   5    9.26    0.97
  -8   2   5    8.04    0.82
  -9   2   5    0.14    0.52
 -10   2   5    1.35    0.78
 -11   2   5    0.50    0.73
 -11  -1  -5    0.07    0.40
 -11  -1  -5   -0.41    0.86
 -11  -1  -5   -0.31    0.51
 -10  -1  -5   -0.04    0.73
 -10  -1  -5    0.30    0.39
  -9  -1  -5    3.18    0.67
  -9  -1  -5    2.91    0.44
  -8  -1  -5    0.09    0.30
  -8  -1  -5   -0.07    0.48
  -7  -1  -5    0.08    0.24
  -7  -1  -5    0.72    0.84
  -7  -1  -5    0.15    0.38
   7   1   5    0.33    0.17
  -6  -1  -5    2.16    0.31
  -6  -1  -5    3.00    0.47
   6   1   5    2.94    0.29
   6   1   5    2.46    0.46
  -5  -1  -5    3.74    0.45
  -5  -1  -5    4.30    0.35
   5   1   5    4.48    0.50
   5   1   5    4.01    0.31
  -4  -1  -5    0.49    0.24
  -4  -1  -5    0.30    0.15
   4   1   5    0.31    0.22
   4   1   5    0.60    0.15
  -3  -1  -5   14.45    0.68
  -3  -1  -5   13.53    0.61
   3   1   5   14.82    0.69
   3   1   5   14.51    0.60
  -2  -1  -5   99.32    3.37
  -2  -1  -5   98.80    3.34
   2   1   5   97.46    3.37
  -1  -1  -5  524.24   17.23
   0  -1  -5    0.02    0.04
   0  -1  -5    0.06    0.07
   0   1   5    0.05    0.05
   0   1   5   -0.01    0.06
   2  -1  -5   53.21    1.85
   2  -1  -5   53.44    1.83
  -2   1   5   53.93    1.85
  -2   1   5   55.72    1.83
   3  -1  -5   33.19    1.05
   3  -1  -5   28.33    1.13
  -3   1   5   29.52    1.11
  -3   1   5   29.37    1.07
  -3   1   5   31.54    1.12
  -4   1   5    0.02    0.16
  -4   1   5    0.24    0.21
  -4   1   5    0.07    0.08
  -5   1   5   11.75    0.66
  -5   1   5   11.77    0.48
  -5   1   5   12.02    0.63
  -6   1   5    3.29    0.22
  -6   1   5    2.56    0.37
  -6   1   5    2.99    0.40
  -6   1   5    2.66    0.23
  -7   1   5    0.82    0.39
  -7   1   5    0.37    0.34
  -8   1   5    0.62    0.53
  -8   1   5    0.04    0.42
  -9   1   5    3.16    0.62
 -10   1   5    2.94    0.66
 -11   1   5    0.42    0.76
 -11   0  -5    0.01    0.38
 -11   0  -5   -0.12    0.89
 -11   0  -5    0.01    0.33
 -10   0  -5   -0.06    0.35
 -10   0  -5    0.10    0.73
  -9   0  -5    0.17    0.31
  -9   0  -5   -0.11    0.60
  -8   0  -5    0.01    0.27
  -8   0  -5    0.25    0.50
  -7   0  -5    0.70    0.79
  -7   0  -5   -0.51    0.38
  -7   0  -5   -0.21    0.23
   7   0   5   -0.26    0.14
  -6   0  -5   -0.02    0.42
  -6   0  -5    0.01    0.19
  -6   0  -5    0.22    0.31
   6   0   5    0.05    0.14
  -5   0  -5    0.06    0.30
  -5   0  -5    0.19    0.26
  -5   0  -5    0.15    0.16
   5   0   5    0.03    0.13
   5   0   5    0.84    0.32
  -4   0  -5   -0.23    0.18
  -4   0  -5   -0.16    0.11
   4   0   5    0.16    0.11
   4   0   5   -0.43    0.19
  -3   0  -5   -0.19    0.09
  -3   0  -5    0.01    0.17
   3   0   5   -0.05    0.09
   3   0   5   -0.29    0.13
  -2   0  -5    0.07    0.09
  -2   0  -5   -0.06    0.13
   2   0   5   -0.02    0.13
   2   0   5    0.05    0.08
  -1   0  -5   -0.03    0.06
  -1   0  -5   -0.15    0.08
   1   0   5    0.10    0.09
   1   0   5   -0.06    0.07
   1   0  -5   -0.04    0.06
  -1   0   5   -0.06    0.07
   2   0  -5    0.03    0.07
  -2   0   5    0.03    0.06
  -2   0   5   -0.02    0.09
  -2   0   5    0.00    0.06
  -3   0   5   -0.01    0.10
  -3   0   5    0.04    0.09
  -3   0   5   -0.05    0.11
  -4   0   5    0.04    0.14
  -4   0   5    0.07    0.15
  -4   0   5   -0.01    0.09
  -5   0   5    0.14    0.20
  -5   0   5    0.13    0.11
  -5   0   5    0.32    0.22
  -6   0   5    0.09    0.29
  -6   0   5   -0.04    0.26
  -6   0   5   -0.01    0.13
  -6   0   5    0.06    0.12
  -7   0   5    0.03    0.15
  -7   0   5    0.02    0.35
  -7   0   5    0.11    0.31
  -7   0   5   -0.30    0.14
  -8   0   5   -0.01    0.48
  -8   0   5    0.11    0.19
  -8   0   5    0.29    0.39
  -8   0   5    0.03    0.18
  -9   0   5    0.23    0.46
 -10   0   5    1.33    0.60
 -11   0   5   -0.49    0.71
 -11   1  -5    0.34    0.93
 -10   1  -5    0.22    0.32
 -10   1  -5    0.04    0.78
  -9   1  -5    3.03    0.39
  -9   1  -5    2.60    0.74
  -8   1  -5   -0.22    0.49
  -8   1  -5    0.06    0.26
  -7   1  -5    0.05    0.21
  -7   1  -5    0.46    0.42
  -6   1  -5    1.91    0.26
  -6   1  -5    1.57    0.44
  -6   1  -5    2.29    0.42
   6  -1   5    1.98    0.22
  -5   1  -5    5.08    0.54
  -5   1  -5    4.57    0.37
  -5   1  -5    4.49    0.48
   5  -1   5    4.81    0.29
  -4   1  -5    0.27    0.26
  -4   1  -5    0.46    0.13
  -4   1  -5    0.03    0.21
   4  -1   5    0.27    0.11
  -3   1  -5   12.31    0.64
  -3   1  -5   13.62    0.56
   3  -1   5   13.06    0.54
  -2   1  -5   96.30    3.31
  -2   1  -5   98.76    3.36
  -2   1  -5   98.87    3.38
   2  -1   5   97.55    3.30
  -1   1  -5  546.78   17.99
   0   1  -5   -0.05    0.05
   0   1  -5    0.08    0.07
   0  -1   5    0.01    0.07
   0  -1   5    0.04    0.05
  -1  -1   5  608.95   20.00
   2   1  -5   53.25    1.76
   2   1  -5   54.25    1.80
  -2  -1   5   49.26    1.75
  -2  -1   5   52.01    1.82
   3   1  -5   29.21    1.07
   3   1  -5   30.10    1.09
  -3  -1   5   30.48    1.08
  -3  -1   5   29.62    1.08
   4   1  -5    0.43    0.17
  -4  -1   5    0.27    0.12
  -4  -1   5    0.02    0.14
  -4  -1   5    0.20    0.16
  -5  -1   5   13.06    0.65
  -5  -1   5   12.96    0.71
  -5  -1   5   12.87    0.57
  -5  -1   5   13.23    0.56
  -6  -1   5    2.39    0.36
  -6  -1   5    2.22    0.28
  -6  -1   5    2.31    0.25
  -6  -1   5    2.23    0.41
  -7  -1   5    0.42    0.18
  -7  -1   5   -0.68    0.35
  -7  -1   5    0.13    0.20
  -7  -1   5    0.43    0.32
  -8  -1   5   -1.20    0.48
  -8  -1   5    0.06    0.20
  -8  -1   5    0.17    0.22
  -8  -1   5    0.78    0.41
  -9  -1   5    2.62    0.33
  -9  -1   5    2.07    0.30
  -9  -1   5    2.70    0.58
 -10  -1   5    1.36    0.60
 -10  -1   5    1.76    0.32
 -11  -1   5   -0.81    0.70
 -11   2  -5    1.24    1.01
 -10   2  -5    3.09    0.39
 -10   2  -5    3.26    0.84
  -9   2  -5    1.22    0.29
  -9   2  -5    0.72    0.67
  -8   2  -5    4.02    0.45
  -8   2  -5    4.51    0.71
  -7   2  -5    0.50    0.40
  -7   2  -5    0.06    0.20
  -6   2  -5    7.98    0.68
  -6   2  -5    8.44    0.49
  -6   2  -5    8.45    0.74
   6  -2   5    8.29    0.36
  -5   2  -5   15.29    0.88
  -5   2  -5   15.59    0.87
  -5   2  -5   15.99    0.68
   5  -2   5   14.58    0.66
  -4   2  -5   95.12    3.35
  -4   2  -5   93.14    3.36
  -4   2  -5   88.39    3.19
   4  -2   5   98.19    3.17
  -3   2  -5   26.14    1.07
  -3   2  -5   22.93    1.03
  -3   2  -5   25.57    0.95
   3  -2   5   25.52    0.94
  -2   2  -5   14.68    0.59
  -2   2  -5   13.90    0.66
   2  -2   5   14.40    0.59
   0   2  -5  109.24    3.54
   0  -2   5  108.82    3.55
   0  -2   5  100.73    3.58
   2   2  -5   11.77    0.46
   2   2  -5   12.96    0.51
  -2  -2   5   12.45    0.53
  -2  -2   5   11.57    0.44
   3   2  -5   55.29    1.97
   3   2  -5   56.77    1.97
  -3  -2   5   57.46    1.99
  -3  -2   5   58.13    1.95
   4   2  -5   62.59    2.15
  -4  -2   5   54.83    2.17
  -4  -2   5   63.82    2.12
   5   2  -5   15.59    0.75
  -5  -2   5   15.63    0.72
  -5  -2   5   14.91    0.66
   6   2  -5   21.98    1.00
  -6  -2   5   20.95    0.96
  -6  -2   5   18.76    1.02
  -6  -2   5   21.04    0.85
  -6  -2   5   20.23    0.86
  -7  -2   5    0.26    0.19
  -7  -2   5   -0.04    0.29
  -7  -2   5    0.38    0.39
  -7  -2   5    0.08    0.21
  -8  -2   5    7.32    0.69
  -8  -2   5    7.84    0.56
  -8  -2   5    6.71    0.51
  -8  -2   5    6.56    0.76
  -9  -2   5    0.89    0.47
  -9  -2   5    0.51    0.29
  -9  -2   5    0.32    0.29
 -10  -2   5    1.59    0.38
 -10  -2   5    1.02    0.54
 -10  -2   5    1.52    0.35
 -11  -2   5    0.20    0.56
 -11  -2   5   -0.17    0.33
 -11  -2   5   -0.23    0.67
 -11   3  -5    0.92    0.98
 -10   3  -5    0.22    0.79
  -9   3  -5    1.37    0.71
  -9   3  -5    1.74    0.29
  -8   3  -5    1.36    0.63
  -8   3  -5    2.39    0.31
  -7   3  -5    1.43    0.25
  -7   3  -5    1.65    0.49
  -6   3  -5    0.98    0.22
  -6   3  -5    0.51    0.37
  -6   3  -5    0.77    0.40
  -5   3  -5    3.09    0.47
  -5   3  -5    3.90    0.48
  -5   3  -5    2.97    0.31
   5  -3   5    3.06    0.23
  -4   3  -5    4.31    0.46
  -4   3  -5    4.40    0.46
  -4   3  -5    4.28    0.31
   4  -3   5    4.82    0.29
  -3   3  -5    5.38    0.32
  -3   3  -5    5.41    0.42
   3  -3   5    5.01    0.45
   3  -3   5    5.65    0.32
  -2   3  -5  326.90   10.78
  -2   3  -5  327.12   10.86
   2  -3   5  321.79   10.78
   2  -3   5  328.05   10.86
  -1   3  -5  133.06    4.45
  -1   3  -5  140.86    4.47
   1  -3   5  121.39    4.45
   1  -3   5  134.63    4.48
   0   3  -5    0.89    0.14
   0   3  -5    0.82    0.10
   0  -3   5    0.64    0.11
   0  -3   5    0.52    0.10
   1   3  -5  157.48    5.13
   1   3  -5  158.19    5.22
  -1  -3   5  149.88    5.22
  -1  -3   5  157.16    5.14
   2   3  -5  379.54   12.30
   2   3  -5  376.63   12.36
  -2  -3   5  366.24   12.36
   3   3  -5    1.09    0.16
   3   3  -5    1.42    0.18
  -3  -3   5    1.39    0.18
  -3  -3   5    1.24    0.15
   4   3  -5    7.01    0.42
  -4  -3   5    6.60    0.39
  -4  -3   5    6.39    0.40
   5   3  -5    3.11    0.36
  -5  -3   5    3.34    0.34
  -5  -3   5    3.55    0.34
  -5  -3   5    2.99    0.31
   6   3  -5    0.31    0.28
  -6  -3   5    0.16    0.23
  -6  -3   5    0.28    0.20
  -6  -3   5    0.43    0.20
   7   3  -5    3.55    0.52
  -7  -3   5    3.23    0.35
  -7  -3   5    3.44    0.43
  -7  -3   5    3.45    0.54
  -7  -3   5    2.63    0.39
  -8  -3   5    1.42    0.41
  -8  -3   5    2.38    0.64
  -8  -3   5    1.68    0.30
  -8  -3   5    1.37    0.41
  -9  -3   5    3.95    0.46
  -9  -3   5    3.22    0.57
  -9  -3   5    3.95    0.43
 -10  -3   5    0.68    0.52
 -10  -3   5   -0.10    0.37
 -10  -3   5   -0.23    0.34
 -11  -3   5   -0.55    0.41
 -11  -3   5    0.52    0.42
 -11  -3   5   -0.12    0.66
 -11   4  -5   -1.23    1.02
 -10   4  -5    4.04    0.95
  -9   4  -5   -0.29    0.68
  -9   4  -5    0.24    0.22
  -8   4  -5    1.14    0.26
  -8   4  -5    0.19    0.60
  -7   4  -5    0.43    0.48
  -7   4  -5    0.71    0.22
  -6   4  -5    0.86    0.21
  -6   4  -5    0.50    0.42
  -6   4  -5    0.41    0.39
  -5   4  -5    3.41    0.49
  -5   4  -5    3.49    0.49
  -5   4  -5    3.21    0.33
   5  -4   5    2.91    0.25
  -4   4  -5    4.79    0.33
  -4   4  -5    4.86    0.48
   4  -4   5    5.76    0.59
   4  -4   5    4.97    0.32
  -3   4  -5   46.36    1.67
  -3   4  -5   45.85    1.77
   3  -4   5   46.55    1.66
   3  -4   5   47.69    1.82
  -2   4  -5   47.56    1.68
  -2   4  -5   45.69    1.73
   2  -4   5   48.08    1.77
   2  -4   5   47.17    1.68
  -1   4  -5    6.88    0.36
  -1   4  -5    6.35    0.35
   1  -4   5    6.45    0.40
   1  -4   5    6.53    0.36
   0   4  -5  273.98    8.84
   0   4  -5  268.95    8.90
   0  -4   5  262.04    8.89
   0  -4   5  265.76    8.86
   1   4  -5   16.35    0.59
  -1  -4   5   16.39    0.61
  -1  -4   5   15.91    0.68
   2   4  -5   20.03    0.76
   2   4  -5   21.59    0.84
  -2  -4   5   19.20    0.74
  -2  -4   5   22.18    0.85
   3   4  -5   29.75    1.11
   3   4  -5   28.25    1.08
  -3  -4   5   29.31    1.12
  -3  -4   5   28.34    1.04
   4   4  -5    9.34    0.79
  -4  -4   5   11.45    0.58
  -4  -4   5   11.82    0.52
  -4  -4   5   12.00    0.58
   5   4  -5    0.92    0.27
  -5  -4   5    1.30    0.24
  -5  -4   5    1.21    0.23
  -5  -4   5    1.22    0.24
   6   4  -5    1.41    0.36
  -6  -4   5    1.37    0.29
  -6  -4   5    1.86    0.29
  -6  -4   5    1.37    0.27
   7   4  -5    0.74    0.38
  -7  -4   5    0.33    0.27
  -7  -4   5    0.44    0.30
  -7  -4   5    0.29    0.25
   8   4  -5    2.70    0.62
  -8  -4   5    3.09    0.70
  -8  -4   5    2.68    0.47
  -8  -4   5    2.62    0.40
  -8  -4   5    2.82    0.41
  -9  -4   5    1.89    0.43
  -9  -4   5    1.33    0.48
  -9  -4   5    1.48    0.40
 -10  -4   5    3.06    0.61
 -10  -4   5    3.64    0.53
 -10  -4   5    3.27    0.49
 -11  -4   5    0.31    0.66
 -11  -4   5    0.33    0.47
 -11   5  -5    2.27    1.49
 -10   5  -5    0.43    0.92
  -9   5  -5   -1.58    0.70
  -8   5  -5    2.59    0.29
  -8   5  -5    2.64    0.69
  -7   5  -5    7.68    0.49
  -7   5  -5    8.06    0.84
  -6   5  -5    0.03    0.18
  -6   5  -5   -0.66    0.41
  -6   5  -5    0.68    0.42
  -5   5  -5   15.53    0.69
  -5   5  -5   14.97    0.87
  -5   5  -5   14.38    0.89
   5  -5   5   15.79    0.63
   5  -5   5   14.69    0.95
  -4   5  -5   30.28    1.34
  -4   5  -5   32.34    1.20
   4  -5   5   31.73    1.18
   4  -5   5   31.84    1.41
  -3   5  -5   46.08    1.73
  -3   5  -5   46.37    1.65
   3  -5   5   44.30    1.78
   3  -5   5   44.87    1.64
  -2   5  -5    7.24    0.40
  -2   5  -5    7.75    0.46
   2  -5   5    6.97    0.47
   2  -5   5    7.41    0.40
  -1   5  -5   35.61    1.34
   1  -5   5   36.43    1.35
   1  -5   5   36.52    1.36
   0   5  -5    1.61    0.22
   0   5  -5    1.42    0.17
   0  -5   5    1.52    0.19
   0  -5   5    1.68    0.27
   1   5  -5   33.78    1.29
   1   5  -5   35.08    1.20
  -1  -5   5   34.69    1.21
  -1  -5   5   33.33    1.30
   2   5  -5    9.97    0.52
   2   5  -5   10.06    0.43
  -2  -5   5   10.32    0.42
  -2  -5   5    9.68    0.53
   3   5  -5   62.68    2.26
   3   5  -5   65.74    2.31
  -3  -5   5   62.59    2.32
  -3  -5   5   68.85    2.23
  -3  -5   5   65.11    2.33
   4   5  -5   69.82    2.41
  -4  -5   5   65.32    2.42
  -4  -5   5   67.07    2.42
  -4  -5   5   67.38    2.34
   5   5  -5    4.17    0.43
  -5  -5   5    5.05    0.44
  -5  -5   5    3.91    0.35
  -5  -5   5    4.14    0.41
   6   5  -5    0.49    0.31
  -6  -5   5    0.25    0.22
  -6  -5   5    0.09    0.22
  -6  -5   5    0.16    0.25
   7   5  -5    5.55    0.61
  -7  -5   5    6.50    0.57
  -7  -5   5    6.28    0.54
  -7  -5   5    5.65    0.56
   8   5  -5    8.93    0.99
  -8  -5   5    7.43    0.67
  -8  -5   5    8.32    0.71
  -9  -5   5    0.30    0.41
  -9  -5   5   -0.59    0.40
  -9  -5   5    0.40    0.37
 -10  -5   5    1.93    0.48
 -10  -5   5    1.45    0.66
 -10  -5   5    1.14    0.49
 -11  -5   5    1.30    0.52
 -11  -5   5    0.95    0.67
 -11   6  -5   -0.34    1.12
 -10   6  -5    2.06    1.00
  -9   6  -5    0.42    0.73
  -8   6  -5    0.33    0.22
  -8   6  -5    0.83    0.65
  -7   6  -5    5.88    0.78
  -7   6  -5    4.15    0.41
  -6   6  -5    1.00    0.50
  -6   6  -5    1.34    0.25
   6  -6   5    1.97    0.57
  -5   6  -5    5.85    0.66
  -5   6  -5    5.58    0.40
   5  -6   5    5.39    0.68
   5  -6   5    4.79    0.33
   5  -6   5    5.76    0.36
  -4   6  -5    9.87    0.67
  -4   6  -5    9.58    0.51
   4  -6   5    9.35    0.50
   4  -6   5    9.50    0.71
  -3   6  -5    2.83    0.35
  -3   6  -5    2.66    0.29
   3  -6   5    2.50    0.38
   3  -6   5    2.41    0.28
  -2   6  -5   72.58    2.54
  -2   6  -5   71.13    2.56
   2  -6   5   72.07    2.62
   2  -6   5   72.77    2.54
  -1   6  -5   12.04    0.59
  -1   6  -5   12.97    0.58
   1  -6   5   12.27    0.60
   1  -6   5   12.64    0.60
   0   6  -5   15.32    0.69
   0   6  -5   16.63    0.72
   0  -6   5   16.67    0.69
   1   6  -5    2.61    0.20
  -1  -6   5    3.67    0.31
  -1  -6   5    3.40    0.24
   2   6  -5   18.51    0.77
  -2  -6   5   16.82    0.70
  -2  -6   5   19.63    0.83
   3   6  -5    3.31    0.30
  -3  -6   5    2.73    0.24
  -3  -6   5    2.23    0.27
  -3  -6   5    2.65    0.34
   4   6  -5    5.39    0.41
  -4  -6   5    5.58    0.46
  -4  -6   5    5.33    0.46
  -4  -6   5    5.21    0.34
   5   6  -5   18.97    0.90
  -5  -6   5   19.32    0.81
  -5  -6   5   18.77    0.89
  -5  -6   5   17.92    0.89
   6   6  -5    3.13    0.44
  -6  -6   5    3.22    0.41
  -6  -6   5    3.15    0.36
  -6  -6   5    3.02    0.40
   7   6  -5    1.63    0.47
  -7  -6   5    0.71    0.31
  -7  -6   5    0.75    0.33
  -7  -6   5    1.09    0.37
   8   6  -5    0.55    0.56
  -8  -6   5    0.31    0.36
  -8  -6   5    0.69    0.36
  -9  -6   5    1.79    0.47
  -9  -6   5    1.71    0.47
  -9  -6   5    0.83    0.46
 -10  -6   5    0.34    0.55
 -10  -6   5    0.55    0.53
 -11  -6   5    0.10    0.63
 -11  -6   5    0.38    0.52
 -11   7  -5    1.55    1.15
 -10   7  -5   -0.74    0.98
  -9   7  -5    3.56    0.96
  -8   7  -5    0.56    0.23
  -8   7  -5   -0.23    0.66
  -7   7  -5    0.59    0.24
  -7   7  -5    0.64    0.54
  -6   7  -5    3.81    0.40
   6  -7   5    3.30    0.26
   6  -7   5    3.52    0.28
   6  -7   5    3.25    0.70
  -5   7  -5   21.22    1.13
  -5   7  -5   23.91    0.98
   5  -7   5   23.90    0.91
   5  -7   5   24.01    0.93
   5  -7   5   22.01    1.26
  -4   7  -5    4.50    0.53
  -4   7  -5    4.70    0.39
   4  -7   5    4.27    0.36
   4  -7   5    4.36    0.55
   4  -7   5    4.56    0.34
  -3   7  -5    3.41    0.40
  -3   7  -5    3.29    0.34
   3  -7   5    3.29    0.34
   3  -7   5    2.87    0.42
  -2   7  -5   28.22    1.14
  -2   7  -5   29.50    1.16
   2  -7   5   27.08    1.14
   2  -7   5   30.03    1.22
  -1   7  -5   23.05    0.99
  -1   7  -5   23.65    0.96
   1  -7   5   24.17    1.01
   1  -7   5   25.85    1.02
   0   7  -5    6.21    0.42
   0   7  -5    5.87    0.32
   0  -7   5    5.39    0.37
   0  -7   5    5.50    0.40
   1   7  -5   55.58    1.93
   1   7  -5   56.74    2.04
  -1  -7   5   54.10    1.95
   2   7  -5   46.55    1.77
   2   7  -5   47.81    1.67
  -2  -7   5   47.86    1.66
  -2  -7   5   47.07    1.78
  -2  -7   5   45.74    1.78
   3   7  -5    8.11    0.45
  -3  -7   5    7.75    0.40
  -3  -7   5    7.87    0.54
  -3  -7   5    7.60    0.54
   4   7  -5    7.62    0.51
  -4  -7   5    7.56    0.56
  -4  -7   5    7.59    0.55
  -4  -7   5    8.53    0.43
   5   7  -5   25.11    1.13
  -5  -7   5   24.25    1.14
  -5  -7   5   26.25    1.13
  -5  -7   5   25.94    1.03
   6   7  -5    3.54    0.47
  -6  -7   5    3.09    0.42
  -6  -7   5    2.68    0.34
  -6  -7   5    3.56    0.45
   7   7  -5    0.46    0.45
  -7  -7   5    0.68    0.32
  -7  -7   5    0.76    0.37
  -7  -7   5    0.87    0.34
  -8  -7   5    1.06    0.38
  -8  -7   5    0.82    0.42
  -9  -7   5    0.33    0.46
  -9  -7   5    0.70    0.44
  -9  -7   5    0.35    0.44
 -10  -7   5    0.19    0.55
 -10  -7   5    1.09    0.52
 -11  -7   5    0.51    0.62
 -11  -7   5    0.91    0.66
 -10   8  -5    0.87    0.99
  -9   8  -5    0.10    0.82
  -8   8  -5   -0.10    0.23
  -8   8  -5   -0.86    0.69
  -7   8  -5   22.16    0.96
  -7   8  -5   23.56    1.47
   7  -8   5   19.99    1.57
  -6   8  -5    6.91    0.53
   6  -8   5    7.50    0.44
   6  -8   5    7.88    0.93
  -5   8  -5    0.80    0.42
  -5   8  -5    1.39    0.28
   5  -8   5    1.39    0.23
   5  -8   5    1.96    0.28
   5  -8   5    2.13    0.55
  -4   8  -5    6.97    0.47
  -4   8  -5    5.97    0.60
   4  -8   5    5.96    0.42
   4  -8   5    6.43    0.45
   4  -8   5    6.33    0.66
  -3   8  -5    0.45    0.24
  -3   8  -5    0.30    0.17
   3  -8   5    0.42    0.32
   3  -8   5    0.23    0.16
   3  -8   5    0.27    0.18
  -2   8  -5    4.60    0.41
  -2   8  -5    5.04    0.42
   2  -8   5    4.17    0.39
   2  -8   5    4.23    0.45
   2  -8   5    5.34    0.40
  -1   8  -5   56.46    2.04
  -1   8  -5   55.26    1.99
   1  -8   5   54.38    2.05
   1  -8   5   57.46    2.04
   1  -8   5   52.79    2.05
   0   8  -5   39.55    1.58
   0   8  -5   42.79    1.51
   0  -8   5   41.45    1.61
   0  -8   5   42.14    1.60
   0  -8   5   41.52    1.56
   1   8  -5   38.95    1.47
   1   8  -5   41.35    1.59
  -1  -8   5   41.74    1.60
  -1  -8   5   41.63    1.51
  -1  -8   5   42.26    1.62
   2   8  -5    6.91    0.39
   2   8  -5    6.82    0.51
  -2  -8   5    6.44    0.38
  -2  -8   5    6.54    0.52
  -2  -8   5    6.34    0.51
   3   8  -5    0.85    0.20
  -3  -8   5    0.75    0.18
  -3  -8   5    0.97    0.28
  -3  -8   5    1.33    0.29
   4   8  -5    1.82    0.29
  -4  -8   5    2.26    0.35
  -4  -8   5    1.36    0.30
  -4  -8   5    1.57    0.23
   5   8  -5    5.63    0.55
  -5  -8   5    6.83    0.57
  -5  -8   5    6.18    0.62
  -5  -8   5    6.28    0.43
   6   8  -5   22.26    1.14
  -6  -8   5   22.60    1.16
  -6  -8   5   23.08    1.00
  -6  -8   5   22.27    1.11
   7   8  -5   11.07    0.97
  -7  -8   5   10.20    1.05
  -7  -8   5   11.56    0.83
  -7  -8   5   11.10    0.71
  -8  -8   5   -0.05    0.34
  -8  -8   5    0.47    0.43
  -8  -8   5    0.17    0.45
  -9  -8   5    0.93    0.54
  -9  -8   5    0.99    0.43
 -10  -8   5   -0.01    0.59
 -10  -8   5   -0.46    0.49
 -10   9  -5    1.44    1.05
  -9   9  -5    0.86    0.96
  -8   9  -5    2.17    0.33
  -8   9  -5    2.17    0.77
  -7   9  -5    0.82    0.28
   7  -9   5    0.83    0.86
  -6   9  -5    3.44    0.38
   6  -9   5    3.16    0.73
   6  -9   5    3.29    0.39
  -5   9  -5    9.08    0.60
   5  -9   5    8.81    0.58
   5  -9   5    8.80    0.55
   5  -9   5    9.14    0.96
  -4   9  -5    1.45    0.28
  -4   9  -5    1.64    0.36
   4  -9   5    1.72    0.28
   4  -9   5    1.99    0.50
   4  -9   5    1.15    0.25
  -3   9  -5    2.77    0.33
  -3   9  -5    2.56    0.35
   3  -9   5    2.75    0.35
   3  -9   5    2.93    0.47
   3  -9   5    2.52    0.33
  -2   9  -5    7.83    0.52
  -2   9  -5    7.63    0.51
   2  -9   5    7.44    0.51
   2  -9   5    6.97    0.60
  -1   9  -5    6.09    0.48
  -1   9  -5    6.54    0.44
   1  -9   5    6.83    0.49
   1  -9   5    6.32    0.50
   1  -9   5    6.25    0.48
   0   9  -5   20.51    0.95
   0   9  -5   19.23    0.82
   0  -9   5   20.68    0.90
   0  -9   5   19.90    0.93
   1   9  -5    6.87    0.39
  -1  -9   5    6.81    0.62
  -1  -9   5    8.36    0.47
   2   9  -5    2.93    0.31
  -2  -9   5    3.40    0.32
  -2  -9   5    3.69    0.47
  -2  -9   5    3.84    0.44
   3   9  -5    0.51    0.21
  -3  -9   5    0.76    0.19
  -3  -9   5    0.27    0.23
  -3  -9   5    0.40    0.24
   4   9  -5    0.32    0.26
  -4  -9   5    0.62    0.30
  -4  -9   5    0.40    0.31
  -4  -9   5    0.51    0.20
   5   9  -5    5.97    0.60
  -5  -9   5    5.43    0.58
  -5  -9   5    6.61    0.66
  -5  -9   5    5.96    0.47
   6   9  -5    8.27    0.77
  -6  -9   5    8.87    0.58
  -6  -9   5    9.00    0.75
  -6  -9   5    8.20    0.82
   7   9  -5    2.77    0.71
  -7  -9   5    4.02    0.50
  -7  -9   5    3.95    0.64
  -7  -9   5    3.47    0.54
  -8  -9   5    1.52    0.40
  -8  -9   5    1.33    0.52
  -8  -9   5    1.89    0.50
  -9  -9   5   -0.38    0.52
  -9  -9   5   -0.18    0.53
 -10  -9   5    0.27    0.54
 -10  -9   5    0.38    0.67
 -10  10  -5    1.77    1.11
  -9  10  -5    2.55    1.11
  -8  10  -5    3.43    0.91
   8 -10   5    3.57    1.10
  -7  10  -5   12.08    0.72
  -6  10  -5    8.10    0.63
   6 -10   5    7.60    0.53
   6 -10   5    7.63    0.97
  -5  10  -5    4.97    0.53
   5 -10   5    5.37    0.49
   5 -10   5    5.60    0.79
  -4  10  -5    2.81    0.36
   4 -10   5    2.75    0.33
   4 -10   5    3.53    0.61
   4 -10   5    2.04    0.33
  -3  10  -5    0.42    0.22
  -3  10  -5    0.28    0.27
   3 -10   5    0.40    0.22
   3 -10   5    0.00    0.36
   3 -10   5    0.72    0.24
  -2  10  -5   18.08    0.88
  -2  10  -5   17.72    0.86
   2 -10   5   19.22    0.98
   2 -10   5   17.43    0.86
  -1  10  -5   11.78    0.70
  -1  10  -5   11.76    0.62
   1 -10   5   11.88    0.69
   1 -10   5   11.37    0.69
   1 -10   5   12.22    0.74
   0  10  -5    2.06    0.27
   0  10  -5    1.55    0.32
   0 -10   5    1.67    0.29
   0 -10   5    1.62    0.30
   0 -10   5    1.37    0.27
   1  10  -5   22.74    1.19
   1  10  -5   22.44    0.92
  -1 -10   5   21.99    1.10
  -1 -10   5   24.20    1.00
  -1 -10   5   23.44    1.09
   2  10  -5   16.10    0.74
  -2 -10   5   15.64    1.00
  -2 -10   5   17.81    0.93
  -2 -10   5   16.56    0.76
   3  10  -5    1.55    0.29
  -3 -10   5    1.41    0.25
  -3 -10   5    1.82    0.40
  -3 -10   5    1.92    0.36
   4  10  -5    0.76    0.29
  -4 -10   5    0.78    0.24
  -4 -10   5    0.67    0.30
  -4 -10   5    0.84    0.28
   5  10  -5   10.12    0.74
  -5 -10   5    8.59    0.57
  -5 -10   5    8.32    0.75
  -5 -10   5    8.50    0.80
   6  10  -5   10.94    0.93
  -6 -10   5   12.17    0.69
  -6 -10   5   11.58    0.85
  -6 -10   5   11.21    0.94
  -7 -10   5   17.93    0.90
  -7 -10   5   16.67    1.09
  -8 -10   5    2.80    0.65
  -8 -10   5    2.27    0.46
  -9 -10   5    6.63    0.78
  -9 -10   5    5.53    0.81
 -10 -10   5   -0.03    0.68
 -10 -10   5    0.56    0.56
 -10  11  -5    1.35    1.21
  -9  11  -5    3.55    1.10
  -8  11  -5   -1.13    0.87
   8 -11   5    1.58    1.04
  -7  11  -5    2.99    0.42
   7 -11   5    3.55    1.02
  -6  11  -5    0.39    0.30
   6 -11   5    0.74    0.30
  -5  11  -5    5.78    0.59
   5 -11   5    4.84    0.53
   5 -11   5    5.55    0.80
  -4  11  -5    0.93    0.31
   4 -11   5    1.26    0.52
   4 -11   5    1.40    0.33
  -3  11  -5    6.10    0.59
  -3  11  -5    6.78    0.59
   3 -11   5    7.21    0.73
   3 -11   5    7.37    0.58
   3 -11   5    7.22    0.56
  -2  11  -5    8.92    0.57
  -2  11  -5    8.81    0.62
   2 -11   5    8.30    0.69
   2 -11   5    8.13    0.60
  -1  11  -5    1.12    0.24
  -1  11  -5    1.41    0.32
   1 -11   5    1.97    0.38
   1 -11   5    1.84    0.35
   1 -11   5    1.19    0.28
   0  11  -5    2.94    0.36
   0  11  -5    3.69    0.48
   0 -11   5    2.98    0.39
   0 -11   5    2.08    0.35
   1  11  -5    6.65    0.43
  -1 -11   5    7.32    0.53
  -1 -11   5    6.28    0.64
  -1 -11   5    6.97    0.62
   2  11  -5    2.31    0.31
  -2 -11   5    3.16    0.48
  -2 -11   5    2.63    0.44
  -2 -11   5    2.96    0.35
   3  11  -5   13.29    0.73
  -3 -11   5   12.63    0.66
  -3 -11   5   13.12    0.91
  -3 -11   5   12.23    0.84
   4  11  -5    0.96    0.36
  -4 -11   5    0.54    0.39
  -4 -11   5    0.78    0.26
  -4 -11   5    0.69    0.36
   5  11  -5    1.00    0.44
  -5 -11   5    1.27    0.44
  -5 -11   5    1.11    0.30
  -5 -11   5    1.66    0.44
  -6 -11   5    1.00    0.44
  -6 -11   5    0.73    0.47
  -6 -11   5    1.98    0.36
  -7 -11   5    0.06    0.37
  -7 -11   5    0.91    0.37
  -8 -11   5    1.22    0.42
  -8 -11   5    1.90    0.68
  -9 -11   5    1.66    0.51
  -9 -11   5    1.57    0.71
 -10 -11   5    0.24    0.64
 -10 -11   5   -0.39    0.55
  -9  12  -5    2.40    1.03
   8 -12   5   -0.09    1.11
   7 -12   5   -0.66    0.78
  -6  12  -5   -0.19    0.31
   6 -12   5    0.17    0.33
  -5  12  -5    4.62    0.52
   5 -12   5    4.44    0.50
  -4  12  -5    7.38    0.67
   4 -12   5    6.94    0.61
   4 -12   5    7.91    0.89
  -3  12  -5    0.54    0.32
   3 -12   5    0.64    0.31
   3 -12   5    0.60    0.44
  -2  12  -5    2.94    0.44
  -2  12  -5    2.06    0.37
   2 -12   5    3.48    0.45
   2 -12   5    3.89    0.56
  -1  12  -5    5.55    0.46
  -1  12  -5    6.05    0.62
   1 -12   5    5.22    0.58
   1 -12   5    6.09    0.59
   1 -12   5    5.84    0.63
   0  12  -5    1.84    0.31
   0 -12   5    1.28    0.32
   0 -12   5    2.00    0.36
   0 -12   5    1.82    0.37
   1  12  -5    9.18    0.56
  -1 -12   5    8.17    0.77
  -1 -12   5    9.99    0.74
  -1 -12   5    9.68    0.62
   2  12  -5    9.25    0.62
  -2 -12   5   11.30    0.66
  -2 -12   5   10.54    0.80
  -2 -12   5   11.00    0.86
   3  12  -5    0.08    0.30
  -3 -12   5    0.65    0.44
  -3 -12   5   -0.25    0.35
  -3 -12   5   -0.13    0.26
   4  12  -5    2.30    0.46
  -4 -12   5    2.09    0.47
  -4 -12   5    2.35    0.36
  -4 -12   5    2.14    0.49
  -5 -12   5    0.74    0.31
  -5 -12   5    1.50    0.47
  -5 -12   5    1.96    0.51
  -6 -12   5   -0.11    0.31
  -6 -12   5    0.16    0.45
  -7 -12   5    0.35    0.36
  -7 -12   5   -0.28    0.57
  -8 -12   5    0.62    0.70
  -8 -12   5    0.24    0.40
  -9 -12   5    1.03    0.51
  -9 -12   5    1.19    0.75
  -9  13  -5   -0.88    1.06
   9 -13   5    0.14    1.34
   8 -13   5   -0.27    1.16
   7 -13   5   -0.08    1.00
   6 -13   5    0.85    0.37
   6 -13   5    1.61    0.79
   5 -13   5    0.23    0.35
  -4  13  -5    4.55    0.54
   4 -13   5    3.83    0.48
  -3  13  -5    1.33    0.36
   3 -13   5    1.13    0.36
   3 -13   5    0.85    0.54
  -2  13  -5    2.10    0.43
   2 -13   5    1.47    0.37
   2 -13   5    1.95    0.48
   2 -13   5    1.11    0.38
   1 -13   5    1.10    0.38
   1 -13   5    1.39    0.43
   1 -13   5    0.74    0.37
   0  13  -5    0.43    0.30
   0 -13   5    0.62    0.35
   0 -13   5    0.45    0.32
   1  13  -5    5.14    0.49
  -1 -13   5    4.28    0.54
  -1 -13   5    5.56    0.57
  -1 -13   5    3.84    0.53
   2  13  -5    0.60    0.30
  -2 -13   5    0.09    0.43
  -2 -13   5    0.56    0.32
  -2 -13   5    0.38    0.34
  -3 -13   5    4.34    0.59
  -3 -13   5    4.47    0.53
  -3 -13   5    3.59    0.49
  -4 -13   5   13.59    1.10
  -4 -13   5   13.18    0.78
  -4 -13   5   13.23    1.02
  -5 -13   5    0.07    0.34
  -5 -13   5    0.17    0.31
  -5 -13   5    0.38    0.56
  -6 -13   5    0.66    0.64
  -6 -13   5    1.12    0.54
  -6 -13   5    0.82    0.36
  -7 -13   5    1.38    0.70
  -7 -13   5    1.00    0.73
  -8 -13   5    0.07    0.43
  -8 -13   5   -0.33    0.75
  -9 -13   5   -0.06    0.51
  -9 -13   5    1.40    0.77
  -9  14  -5   -0.76    1.13
   8 -14   5    1.39    1.26
   7 -14   5    0.72    1.05
   6 -14   5    3.25    1.00
   5 -14   5    3.09    0.44
   4 -14   5    1.22    0.40
   3 -14   5    5.73    0.63
   3 -14   5    5.61    0.81
   2 -14   5    1.09    0.53
   2 -14   5    0.34    0.31
   1 -14   5    2.31    0.42
   1 -14   5    2.96    0.45
   1 -14   5    4.67    0.59
   0 -14   5   -0.08    0.45
   0 -14   5   -0.43    0.39
   0 -14   5    0.10    0.38
  -1 -14   5    1.60    0.42
  -1 -14   5    1.31    0.44
  -1 -14   5    1.37    0.39
  -2 -14   5   -0.25    0.41
  -2 -14   5   -0.18    0.42
  -2 -14   5   -0.01    0.34
  -3 -14   5   10.74    0.76
  -3 -14   5    9.82    1.04
  -3 -14   5   10.32    0.98
  -4 -14   5    0.11    0.42
  -4 -14   5    0.52    0.51
  -4 -14   5    0.45    0.35
  -5 -14   5    3.48    0.65
  -5 -14   5    3.60    0.48
  -7 -14   5   -1.02    0.69
  -7 -14   5    0.87    0.48
  -8 -14   5    0.63    0.50
  -8 -14   5    0.09    0.82
   8 -15   5    0.47    1.21
   7 -15   5    0.56    1.19
   6 -15   5    1.55    0.98
   5 -15   5    1.94    1.08
   4 -15   5    0.27    0.38
   3 -15   5    0.33    0.70
   3 -15   5    0.71    0.38
   2 -15   5    5.56    0.92
   2 -15   5    4.90    0.61
   1 -15   5    0.30    0.47
   1 -15   5    0.38    0.40
   0 -15   5    0.58    0.44
   0 -15   5    0.89    0.47
   0 -15   5    0.16    0.42
  -1 -15   5    0.31    0.39
  -1 -15   5    0.28    0.34
  -1 -15   5    0.56    0.54
  -2 -15   5    5.53    0.73
  -2 -15   5    7.14    0.84
  -2 -15   5    5.93    0.73
  -3 -15   5    0.25    0.32
  -3 -15   5    1.15    0.43
  -3 -15   5    1.44    0.60
  -4 -15   5   -0.19    0.55
  -4 -15   5    0.03    0.58
  -4 -15   5    0.31    0.40
  -5 -15   5    1.77    0.75
  -5 -15   5    1.77    0.50
  -6 -15   5   -0.43    0.93
  -6 -15   5    0.67    0.46
  -7 -15   5    0.71    0.89
  -7 -15   5    0.40    0.51
  -8 -15   5    1.12    0.56
  -8 -15   5    0.74    0.84
   7 -16   5    0.26    1.09
   6 -16   5    4.10    1.21
   5 -16   5    1.65    0.95
   4 -16   5    0.77    0.80
   3 -16   5    3.58    0.84
   3 -16   5    2.31    0.58
   2 -16   5    3.48    0.71
   2 -16   5    2.37    0.42
   1 -16   5    2.66    0.56
   1 -16   5    2.91    0.63
   0 -16   5    2.98    0.60
  -1 -16   5    0.66    0.43
  -1 -16   5    0.45    0.44
  -2 -16   5    7.56    0.93
  -3 -16   5    1.76    0.58
  -3 -16   5    0.62    0.62
  -3 -16   5    0.94    0.67
  -4 -16   5   -0.41    0.43
  -4 -16   5   -0.76    0.72
  -4 -16   5    0.51    0.74
  -5 -16   5    0.09    0.44
  -5 -16   5    1.81    0.84
  -6 -16   5    1.53    0.90
  -6 -16   5    0.67    0.51
  -7 -16   5   -0.51    0.91
  -7 -16   5    0.30    0.51
   7 -17   5    1.00    1.27
   6 -17   5   -1.28    1.15
   5 -17   5    0.77    0.98
   4 -17   5    2.33    0.98
   3 -17   5    0.73    0.73
   2 -17   5    2.28    0.78
   2 -17   5   -0.21    1.11
   1 -17   5    0.64    0.41
   1 -17   5    0.65    0.62
   0 -17   5    4.62    0.72
   0 -17   5    6.29    0.88
  -1 -17   5    0.42    0.52
  -1 -17   5    0.30    0.54
  -2 -17   5    2.92    0.61
  -2 -17   5    4.64    0.83
  -2 -17   5    2.54    0.62
  -3 -17   5    0.44    0.51
  -3 -17   5    0.72    0.58
  -3 -17   5    0.09    0.63
  -4 -17   5    3.05    0.89
  -4 -17   5    2.48    0.62
  -5 -17   5    1.07    0.57
  -6 -17   5    0.55    0.56
  -6 -17   5   -0.26    0.86
  -7 -17   5   -0.18    0.55
  -7 -17   5    0.37    0.96
   6 -18   5    2.58    1.18
   5 -18   5   -0.34    1.07
   4 -18   5    0.83    1.01
   3 -18   5    3.46    1.00
   2 -18   5    0.85    0.82
   1 -18   5   -0.64    0.69
   0 -18   5    1.73    0.65
   0 -18   5    1.36    0.71
  -1 -18   5    0.04    0.58
  -1 -18   5    0.30    0.60
  -2 -18   5    0.52    0.56
  -2 -18   5    0.21    0.66
  -3 -18   5    3.50    0.74
  -3 -18   5    5.87    0.77
  -4 -18   5   -0.79    0.75
  -4 -18   5    0.54    0.62
  -5 -18   5    0.19    0.61
  -6 -18   5   -1.03    0.62
  -6 -18   5   -0.12    0.89
   5 -19   5    0.44    1.12
   4 -19   5    0.30    1.03
   3 -19   5   -0.14    0.90
   2 -19   5    0.41    0.88
   1 -19   5   -0.26    0.70
   0 -19   5    2.15    0.72
  -1 -19   5    2.22    0.75
  -2 -19   5    2.09    0.83
  -2 -19   5    0.68    0.66
  -3 -19   5    1.10    0.69
  -3 -19   5    0.88    0.66
  -4 -19   5    0.64    0.71
  -4 -19   5    0.54    0.89
  -5 -19   5    1.39    0.96
  -5 -19   5    0.62    0.74
   4 -20   5    2.91    1.16
   3 -20   5    1.64    1.04
   2 -20   5    1.91    1.00
   1 -20   5   -0.05    0.87
   0 -20   5   -0.03    0.82
  -1 -20   5    1.37    0.79
  -2 -20   5    1.03    0.76
  -3 -20   5    1.60    0.78
  -4 -20   5    0.01    0.79
   3 -21   5   -0.28    0.93
   2 -21   5    0.41    1.02
   1 -21   5   -0.17    0.99
   0 -21   5   -0.34    0.93
  -1 -21   5   -0.82    0.87
  -2 -21   5    1.46    0.86
  -3 -21   5   -0.45    0.79
  -3 -21  -6    1.35    0.80
  -2 -21  -6   -0.72    0.77
  -1 -21  -6   -0.08    0.72
   0 -21  -6    0.56    0.87
   1 -21  -6    0.96    0.91
   2 -21  -6    0.84    1.03
   3 -21  -6   -0.15    0.99
  -4 -20  -6   -0.11    0.67
  -3 -20  -6    0.13    0.69
  -2 -20  -6   -0.01    0.72
  -1 -20  -6    0.45    0.74
   0 -20  -6    0.25    0.77
   1 -20  -6    1.18    0.90
   2 -20  -6    0.47    0.89
   3 -20  -6    0.14    0.96
   4 -20  -6    0.87    1.00
  -5 -19  -6    0.35    0.64
  -5 -19  -6    0.76    0.93
  -4 -19  -6    0.96    0.75
  -4 -19  -6   -0.28    0.58
  -3 -19  -6    2.39    0.70
  -3 -19  -6    1.00    0.66
  -2 -19  -6    0.42    0.68
  -1 -19  -6    0.87    0.62
   0 -19  -6    0.68    0.67
   1 -19  -6    0.08    0.69
   2 -19  -6    1.70    0.83
   3 -19  -6    1.01    0.86
   4 -19  -6    1.03    0.98
   5 -19  -6   -0.76    1.01
  -6 -18  -6    1.55    0.70
  -6 -18  -6    0.31    0.89
  -5 -18  -6   -0.12    0.60
  -4 -18  -6    3.09    0.89
  -4 -18  -6    2.48    0.65
  -3 -18  -6   -0.02    0.56
  -3 -18  -6    0.18    0.57
  -2 -18  -6    1.96    0.70
  -2 -18  -6    3.70    0.72
  -1 -18  -6    1.49    0.65
  -1 -18  -6    1.15    0.49
   1  18   6    2.39    0.84
   0 -18  -6    0.33    0.56
   1 -18  -6    1.67    0.70
   2 -18  -6    0.77    0.68
   3 -18  -6   -0.40    0.78
   4 -18  -6    0.45    0.88
   5 -18  -6    0.57    1.10
   6 -18  -6    1.23    1.16
  -7 -17  -6    0.83    0.58
  -7 -17  -6   -0.41    0.66
  -6 -17  -6   -0.44    0.82
  -6 -17  -6   -0.01    0.57
  -5 -17  -6    1.47    0.71
  -5 -17  -6   -0.22    0.54
  -4 -17  -6    3.37    0.64
  -4 -17  -6    4.29    0.88
  -3 -17  -6    2.04    0.55
  -3 -17  -6    1.07    0.73
  -3 -17  -6    1.05    0.62
   3  17   6    1.57    0.74
  -2 -17  -6    0.03    0.58
  -2 -17  -6    0.57    0.47
   2  17   6   -0.52    0.50
  -1 -17  -6    0.41    0.54
   1  17   6    0.61    0.66
   0 -17  -6    0.68    0.56
   0  17   6   -0.09    0.46
   1 -17  -6    1.55    0.61
   1 -17  -6    1.86    0.52
  -1  17   6    2.56    0.63
   2 -17  -6    0.06    0.60
   3 -17  -6    0.46    0.68
   4 -17  -6    1.09    0.76
   5 -17  -6    2.15    0.96
   6 -17  -6    1.08    1.01
   7 -17  -6    2.09    1.32
  -7 -16  -6   -0.48    0.86
  -7 -16  -6    0.96    0.66
  -6 -16  -6    1.50    0.58
  -6 -16  -6    0.30    0.62
  -5 -16  -6    1.43    0.68
  -5 -16  -6    0.57    0.51
  -4 -16  -6    0.20    0.45
  -4 -16  -6    0.58    0.71
  -4 -16  -6    0.83    0.65
   4  16   6    0.75    0.68
  -3 -16  -6    3.78    0.56
  -3 -16  -6    3.39    0.69
  -3 -16  -6    4.36    0.85
   3  16   6    2.63    0.64
  -2 -16  -6    2.00    0.69
  -2 -16  -6    2.33    0.53
   2  16   6    3.19    0.71
  -1 -16  -6    7.66    0.99
   1  16   6    7.34    0.89
   0  16   6    1.04    0.48
   1 -16  -6    2.61    0.43
  -1  16   6    4.31    0.70
   2 -16  -6    0.80    0.40
  -2  16   6    1.21    0.57
   3 -16  -6    1.66    1.35
   3 -16  -6    7.33    0.88
   4 -16  -6    1.07    0.77
   5 -16  -6    0.20    0.85
   6 -16  -6    1.01    1.04
   7 -16  -6    1.15    1.23
  -8 -15  -6    0.78    0.91
  -8 -15  -6    1.68    0.70
  -7 -15  -6    0.24    0.59
  -7 -15  -6    0.47    0.62
  -6 -15  -6    1.02    0.52
  -5 -15  -6    0.73    0.44
  -5 -15  -6    0.29    0.61
   5  15   6    0.03    0.53
  -4 -15  -6    4.94    0.83
  -4 -15  -6    4.11    0.57
  -4 -15  -6    3.37    0.78
   4  15   6    3.92    0.67
  -3 -15  -6    2.28    0.66
  -3 -15  -6    2.40    0.46
  -3 -15  -6    2.20    0.67
   3  15   6    1.75    0.59
  -2 -15  -6    3.60    0.64
  -2 -15  -6    2.54    0.58
   2  15   6    4.06    0.68
  -1 -15  -6    2.61    0.51
  -1 -15  -6    2.47    0.66
   1  15   6    3.14    0.66
   0 -15  -6    9.74    0.86
   0  15   6   11.05    1.00
   1 -15  -6    4.20    0.63
   1 -15  -6    3.18    0.46
  -1  15   6    5.80    0.70
   2 -15  -6    2.37    0.44
   2 -15  -6    2.62    0.94
  -2  15   6    1.90    0.53
   3 -15  -6    1.46    0.40
  -3  15   6    0.11    0.70
   5 -15  -6   -0.03    0.80
   6 -15  -6    0.70    0.94
   7 -15  -6    1.83    1.10
   8 -15  -6    1.14    1.21
  -8 -14  -6    1.13    0.74
  -8 -14  -6    1.35    0.65
  -7 -14  -6    1.31    0.76
  -7 -14  -6   -0.36    0.50
  -6 -14  -6    2.41    0.76
  -6 -14  -6    1.46    0.48
  -5 -14  -6    2.11    0.61
  -5 -14  -6    2.27    0.48
  -5 -14  -6    1.67    0.66
   5  14   6    2.38    0.68
  -4 -14  -6    2.26    0.55
  -4 -14  -6    2.45    0.44
  -4 -14  -6    3.55    0.65
   4  14   6    4.50    0.74
  -3 -14  -6   10.46    0.77
  -3 -14  -6   10.64    1.02
  -3 -14  -6   15.30    1.46
   3  14   6   10.96    1.04
  -2 -14  -6    1.20    0.49
  -2 -14  -6    0.78    0.35
  -2 -14  -6    0.83    0.38
   2  14   6    0.93    0.44
  -1 -14  -6    2.77    0.57
  -1 -14  -6    2.56    0.46
  -1 -14  -6    2.58    0.56
   1  14   6    1.90    0.46
   0 -14  -6    1.54    0.38
   0 -14  -6    0.89    0.37
   0 -14  -6    1.56    0.50
   0  14   6    1.34    0.44
   1 -14  -6    1.24    0.38
   1 -14  -6    1.10    0.41
  -1  14   6    1.12    0.44
   2 -14  -6   -0.14    0.40
   2 -14  -6   -0.17    0.28
  -2  14   6    0.32    0.39
   3 -14  -6   16.86    0.99
   3 -14  -6   18.12    1.19
  -3  14   6   17.82    1.14
   5 -14  -6    1.39    0.35
   6 -14  -6    2.68    0.93
   6 -14  -6    1.76    0.42
   7 -14  -6    0.81    1.03
   8 -14  -6    2.75    1.17
  -9 -13  -6    1.85    0.80
  -9 -13  -6    3.62    0.80
  -8 -13  -6    0.10    0.65
  -8 -13  -6    1.73    0.66
  -7 -13  -6    1.10    0.70
  -7 -13  -6    2.79    0.59
  -6 -13  -6    4.44    0.58
  -6 -13  -6    2.72    0.77
   6  13   6    2.48    0.54
  -5 -13  -6    1.84    0.56
  -5 -13  -6    1.82    0.41
  -5 -13  -6    2.39    0.68
   5  13   6    2.89    0.65
  -4 -13  -6    8.02    0.87
  -4 -13  -6    7.55    0.86
  -4 -13  -6    7.18    0.63
   4  13   6    7.39    0.93
  -3 -13  -6    0.80    0.34
  -3 -13  -6    1.19    0.49
   3  13   6    0.38    0.46
  -2 -13  -6    2.80    0.53
  -2 -13  -6    2.34    0.52
  -2 -13  -6    2.39    0.38
   2  13   6    1.49    0.44
  -1 -13  -6    6.26    0.77
  -1 -13  -6    8.89    0.60
  -1 -13  -6    7.61    0.79
   1  13   6    8.92    0.82
   0 -13  -6   10.29    0.73
   0 -13  -6    9.94    0.75
   0 -13  -6   10.33    0.84
   0  13   6   10.34    0.83
   1 -13  -6    1.71    0.33
   1 -13  -6    2.07    0.42
   1 -13  -6    1.55    0.43
  -1  13   6    1.09    0.37
   2 -13  -6    6.07    0.58
   2 -13  -6    5.66    0.65
  -2  13   6    6.63    0.69
   3 -13  -6    3.46    0.43
   3 -13  -6    3.23    0.60
  -3  13   6    2.77    0.45
   4 -13  -6   11.06    1.05
   5 -13  -6    5.95    0.87
   5 -13  -6    5.43    0.54
   6 -13  -6    1.90    0.36
   7 -13  -6    3.52    1.04
   8 -13  -6   -0.57    1.07
   9 -13  -6    2.80    1.38
  -9 -12  -6    0.29    0.68
  -9 -12  -6    0.26    0.67
  -8 -12  -6   -0.44    0.64
  -8 -12  -6    0.38    0.52
  -7 -12  -6    0.91    0.50
  -7 -12  -6    0.20    0.65
  -6 -12  -6    0.27    0.40
  -6 -12  -6    0.66    0.54
   6  12   6   -0.15    0.39
  -5 -12  -6    3.82    0.50
  -5 -12  -6    3.50    0.67
   5  12   6    2.58    0.50
  -4 -12  -6    2.09    0.56
  -4 -12  -6    1.08    0.36
   4  12   6    0.57    0.37
  -3 -12  -6    2.09    0.36
  -3 -12  -6    1.82    0.49
   3  12   6    1.15    0.38
  -2 -12  -6   18.34    1.09
  -2 -12  -6   19.95    0.92
   2  12   6   19.19    1.11
  -1 -12  -6    2.19    0.35
  -1 -12  -6    1.04    0.35
   1  12   6    1.47    0.31
   1  12   6    2.57    0.46
   0 -12  -6    5.00    0.47
   0 -12  -6    5.06    0.64
   0 -12  -6    4.96    0.55
   0  12   6    5.88    0.66
   0  12   6    4.90    0.50
   1 -12  -6    8.43    0.64
   1 -12  -6    8.14    0.69
   1 -12  -6    8.09    0.62
  -1  12   6    7.15    0.55
  -1  12   6    9.74    0.72
   2 -12  -6    7.91    0.61
   2 -12  -6    8.98    0.70
   2 -12  -6    8.02    0.68
  -2  12   6    6.31    0.53
  -2  12   6    8.14    0.67
   3 -12  -6    1.87    0.50
   3 -12  -6    0.80    0.29
  -3  12   6    0.70    0.30
   4 -12  -6    5.23    0.71
  -4  12   6    5.84    0.60
   5 -12  -6    3.07    0.69
   5 -12  -6    3.22    0.36
   6 -12  -6    0.76    0.73
   6 -12  -6   -0.04    0.25
   8 -12  -6    0.77    1.00
   9 -12  -6    2.08    1.22
 -10 -11  -6    0.04    0.73
 -10 -11  -6    1.20    0.65
  -9 -11  -6    2.99    0.73
  -9 -11  -6    3.95    0.82
  -8 -11  -6    0.68    0.58
  -8 -11  -6    1.28    0.65
  -7 -11  -6    1.65    0.69
  -7 -11  -6    0.54    0.45
   7  11   6   -0.25    1.58
  -6 -11  -6    3.51    0.84
  -6 -11  -6    5.76    0.77
   6  11   6    5.15    0.65
  -5 -11  -6    0.82    0.36
  -5 -11  -6   -0.32    0.40
   5  11   6    0.82    0.38
  -4 -11  -6    0.64    0.41
  -4 -11  -6    1.17    0.32
   4  11   6    0.54    0.41
  -3 -11  -6   12.49    0.66
  -3 -11  -6   10.60    0.86
   3  11   6   12.05    0.94
   3  11   6   10.83    0.84
  -2 -11  -6    1.43    0.28
  -2 -11  -6    1.36    0.40
   2  11   6    0.99    0.32
   2  11   6    1.63    0.43
  -1 -11  -6    2.24    0.40
  -1 -11  -6    2.65    0.35
   1  11   6    2.80    0.35
   1  11   6    3.07    0.48
   0 -11  -6   58.65    2.22
   0 -11  -6   61.31    2.33
   0  11   6   60.44    2.32
   0  11   6   61.44    2.21
   1 -11  -6    2.80    0.36
   1 -11  -6    2.21    0.35
   1 -11  -6    3.02    0.42
  -1  11   6    2.22    0.35
  -1  11   6    2.54    0.31
   2 -11  -6    2.23    0.36
   2 -11  -6    2.22    0.38
   2 -11  -6    1.26    0.25
  -2  11   6    1.92    0.33
  -2  11   6    2.15    0.31
   3 -11  -6    2.88    0.48
   3 -11  -6    2.79    0.35
   3 -11  -6    2.45    0.37
  -3  11   6    3.72    0.43
  -3  11   6    1.93    0.32
   4 -11  -6    1.52    0.46
  -4  11   6    1.60    0.57
  -4  11   6    1.99    0.34
   5 -11  -6    2.30    0.58
   5 -11  -6    2.00    0.29
  -5  11   6    2.06    0.36
   6 -11  -6    1.63    0.71
   8 -11  -6   -0.46    0.94
   9 -11  -6    4.87    1.21
  -9  11   6    2.52    1.09
 -10  11   6    3.71    1.26
 -10 -10  -6    0.78    0.67
 -10 -10  -6   -0.60    0.74
  -9 -10  -6    1.29    0.66
  -9 -10  -6    1.18    0.68
  -8 -10  -6    0.12    0.53
  -8 -10  -6    0.21    0.55
  -7 -10  -6    2.28    0.53
  -7 -10  -6    2.26    0.52
   7  10   6    1.12    0.42
  -6 -10  -6    1.00    0.50
  -6 -10  -6    1.30    0.44
   6  10   6    0.92    0.41
  -5 -10  -6    1.66    0.36
  -5 -10  -6    1.94    0.43
   5  10   6    1.86    0.42
  -4 -10  -6    8.36    0.61
  -4 -10  -6    8.31    0.75
   4  10   6    8.99    1.11
   4  10   6    7.30    0.67
  -3 -10  -6   -0.04    0.31
  -3 -10  -6   -0.05    0.20
   3  10   6    0.20    0.28
   3  10   6   -0.16    0.30
  -2 -10  -6    8.09    0.68
  -2 -10  -6    9.50    0.55
   2  10   6    8.24    0.67
   2  10   6    9.21    0.58
  -1 -10  -6   20.57    0.90
  -1 -10  -6   22.22    1.04
   1  10   6   21.11    0.92
   1  10   6   20.99    1.04
   0 -10  -6   -0.08    0.25
   0 -10  -6    0.13    0.19
   0  10   6   -0.02    0.18
   0  10   6    0.16    0.23
   1 -10  -6   43.15    1.64
   1 -10  -6   40.77    1.66
  -1  10   6   42.77    1.69
  -1  10   6   42.14    1.58
   2 -10  -6    2.39    0.37
   2 -10  -6    1.62    0.28
   2 -10  -6    2.80    0.36
  -2  10   6    1.94    0.31
  -2  10   6    1.65    0.25
   3 -10  -6    0.10    0.18
   3 -10  -6   -0.03    0.23
   3 -10  -6    0.11    0.30
  -3  10   6   -0.31    0.20
  -3  10   6    0.20    0.22
   4 -10  -6    6.79    0.72
   4 -10  -6    5.83    0.47
  -4  10   6    6.55    0.54
  -4  10   6    6.72    0.52
   5 -10  -6    8.26    0.91
   5 -10  -6    8.25    0.48
  -5  10   6    8.63    0.57
  -5  10   6    7.60    0.73
   6 -10  -6    2.39    0.70
   7 -10  -6    1.61    0.74
  -9  10   6    3.35    1.02
 -10  10   6    2.55    1.08
 -10  -9  -6    0.11    0.60
 -10  -9  -6    0.35    0.69
  -9  -9  -6    0.38    0.62
  -9  -9  -6   -0.06    0.52
  -8  -9  -6    1.34    0.70
  -8  -9  -6   -0.04    0.51
  -7  -9  -6    0.48    0.43
   7   9   6    0.39    0.37
  -6  -9  -6   33.06    1.62
  -6  -9  -6   37.61    1.56
  -5  -9  -6    3.54    0.45
  -5  -9  -6    3.74    0.55
   5   9   6    2.69    0.39
  -4  -9  -6    1.48    0.31
  -4  -9  -6    0.95    0.33
   4   9   6    0.72    0.36
   4   9   6    1.68    0.35
  -3  -9  -6    3.48    0.47
  -3  -9  -6    3.10    0.35
   3   9   6    2.04    0.34
   3   9   6    1.89    0.35
  -2  -9  -6    1.05    0.22
  -2  -9  -6    0.46    0.36
   2   9   6    0.82    0.42
   2   9   6    1.09    0.25
  -1  -9  -6   40.05    1.63
  -1  -9  -6   40.25    1.52
   1   9   6   42.24    1.55
   1   9   6   40.43    1.63
   0  -9  -6    9.48    0.51
   0  -9  -6    8.48    0.60
   0   9   6    9.62    0.50
   0   9   6    9.09    0.59
   1  -9  -6   17.59    0.83
   1  -9  -6   16.26    0.77
  -1   9   6   16.09    0.73
  -1   9   6   17.34    0.82
   2  -9  -6    0.70    0.25
   2  -9  -6    0.67    0.20
   2  -9  -6    0.80    0.23
  -2   9   6    0.98    0.21
  -2   9   6    0.57    0.23
   3  -9  -6    1.01    0.22
   3  -9  -6    0.73    0.20
   3  -9  -6    1.02    0.32
  -3   9   6    0.71    0.20
  -3   9   6    1.06    0.24
   4  -9  -6    2.62    0.30
   4  -9  -6    2.45    0.34
   4  -9  -6    2.90    0.47
  -4   9   6    2.02    0.30
  -4   9   6    2.85    0.33
   5  -9  -6    9.05    0.84
   5  -9  -6    7.79    0.47
   5  -9  -6    8.63    0.44
  -5   9   6    9.05    0.54
  -5   9   6    8.31    0.63
   6  -9  -6   35.82    1.78
   7  -9  -6   -0.01    0.67
   8  -9  -6    0.73    0.99
  -9   9   6    1.19    0.80
 -10   9   6   -1.64    0.92
 -10  -8  -6    1.53    0.76
 -10  -8  -6   -0.36    0.55
  -9  -8  -6    1.34    0.66
  -8  -8  -6    4.97    0.66
  -8  -8  -6    4.67    0.65
  -7  -8  -6    5.66    0.71
  -7  -8  -6    5.88    0.67
   7   8   6    5.11    0.60
  -6  -8  -6    3.47    0.52
  -6  -8  -6    3.05    0.48
   6   8   6    3.02    0.44
  -5  -8  -6   -0.10    0.28
  -5  -8  -6    0.27    0.31
   5   8   6    0.17    0.24
   5   8   6    0.17    0.40
  -4  -8  -6   25.94    1.21
  -4  -8  -6   26.39    1.13
   4   8   6   27.07    1.18
   4   8   6   24.94    1.19
  -3  -8  -6    4.12    0.37
  -3  -8  -6    5.52    0.53
   3   8   6    4.02    0.45
   3   8   6    5.23    0.50
  -2  -8  -6   77.70    2.75
  -2  -8  -6   73.57    2.64
   2   8   6   76.98    2.76
   2   8   6   73.67    2.70
  -1  -8  -6   18.21    0.77
   1   8   6   17.83    0.78
   1   8   6   18.66    0.88
   0  -8  -6   13.31    0.68
   0  -8  -6   12.59    0.59
   0   8   6   12.80    0.68
   0   8   6   12.82    0.59
   1  -8  -6   12.16    0.61
   1  -8  -6   13.50    0.66
  -1   8   6   11.81    0.55
  -1   8   6   11.94    0.64
   2  -8  -6   91.25    3.25
   2  -8  -6   93.18    3.25
  -2   8   6   92.72    3.19
  -2   8   6   93.83    3.24
   3  -8  -6    2.98    0.30
   3  -8  -6    2.76    0.36
   3  -8  -6    2.86    0.33
  -3   8   6    2.74    0.33
  -3   8   6    3.70    0.33
   4  -8  -6   28.17    1.28
   4  -8  -6   28.55    1.09
   4  -8  -6   28.88    1.11
  -4   8   6   29.47    1.13
  -4   8   6   28.29    1.17
   5  -8  -6    0.17    0.38
   5  -8  -6    0.11    0.14
   5  -8  -6    0.13    0.13
  -5   8   6    0.47    0.26
  -5   8   6    0.00    0.18
   6  -8  -6    6.01    0.77
  -6   8   6    4.97    0.59
   7  -8  -6    5.94    0.87
   8  -8  -6    6.93    0.98
  -8   8   6    6.83    0.86
  -9   8   6    2.27    0.78
 -10   8   6    0.62    0.86
 -11  -7  -6    0.02    0.81
 -10  -7  -6    0.56    0.52
 -10  -7  -6    0.19    0.69
  -9  -7  -6    1.05    0.62
  -8  -7  -6    1.23    0.46
  -8  -7  -6    1.27    0.55
   8   7   6    1.07    0.39
  -7  -7  -6    4.48    0.54
  -7  -7  -6    5.54    0.70
   7   7   6    4.54    0.54
  -6  -7  -6    4.93    0.55
  -6  -7  -6    4.56    0.59
   6   7   6    4.59    0.53
  -5  -7  -6    4.23    0.53
  -5  -7  -6    4.35    0.50
   5   7   6    4.06    0.55
  -4  -7  -6    0.16    0.24
  -4  -7  -6    0.04    0.24
   4   7   6   -0.11    0.16
   4   7   6    0.25    0.28
  -3  -7  -6    1.11    0.27
  -3  -7  -6    0.97    0.23
   3   7   6    0.51    0.25
   3   7   6    0.59    0.19
  -2  -7  -6   25.32    1.05
  -2  -7  -6   21.76    0.93
   2   7   6   24.46    1.02
   2   7   6   22.19    0.98
  -1  -7  -6  103.82    3.71
  -1  -7  -6  112.96    3.81
   1   7   6  110.24    3.74
   1   7   6  109.87    3.80
   0  -7  -6    0.45    0.15
   0  -7  -6    0.52    0.19
   0   7   6    0.24    0.17
   0   7   6    0.53    0.15
   1  -7  -6   90.50    3.08
   1  -7  -6   85.25    3.03
  -1   7   6   86.49    3.07
  -1   7   6   89.33    3.01
   2  -7  -6   71.34    2.51
   2  -7  -6   69.36    2.52
  -2   7   6   74.99    2.48
  -2   7   6   68.95    2.50
   3  -7  -6    1.58    0.22
   3  -7  -6    2.51    0.32
   3  -7  -6    2.63    0.26
  -3   7   6    3.03    0.30
  -3   7   6    2.29    0.26
   4  -7  -6    0.25    0.13
   4  -7  -6    0.12    0.15
   4  -7  -6    0.22    0.28
  -4   7   6    0.11    0.15
  -4   7   6    0.23    0.21
   5  -7  -6    6.86    0.71
  -5   7   6    6.48    0.39
  -5   7   6    6.31    0.51
   6  -7  -6    3.47    0.61
  -6   7   6    2.85    0.44
   7  -7  -6    6.56    0.85
  -7   7   6    5.47    0.69
  -8   7   6    6.95    0.86
  -9   7   6    2.54    1.34
 -10   7   6   -0.06    0.81
 -11   7   6   -0.39    0.98
 -11  -6  -6    0.50    0.85
 -11  -6  -6   -0.28    0.46
 -10  -6  -6    2.52    0.76
 -10  -6  -6    3.87    0.64
  -9  -6  -6    0.29    0.59
  -9  -6  -6    0.45    0.49
  -8  -6  -6    0.29    0.45
   8   6   6    0.31    0.35
  -7  -6  -6    1.56    0.41
  -7  -6  -6    1.55    0.45
   7   6   6    1.78    0.36
  -6  -6  -6    0.60    0.29
  -6  -6  -6    1.16    0.35
   6   6   6    1.13    0.56
   6   6   6    0.66    0.27
  -5  -6  -6    0.93    0.30
  -5  -6  -6    0.93    0.28
   5   6   6    0.90    0.27
   5   6   6    0.57    0.38
  -4  -6  -6   70.26    2.53
  -4  -6  -6   65.89    2.48
   4   6   6   69.74    2.51
   4   6   6   68.76    2.57
  -3  -6  -6    1.83    0.26
  -3  -6  -6    1.78    0.28
   3   6   6    2.30    0.33
   3   6   6    2.19    0.30
  -2  -6  -6   20.08    0.91
  -2  -6  -6   19.75    0.83
   2   6   6   20.47    0.87
   2   6   6   20.52    0.89
  -1  -6  -6   14.15    0.59
  -1  -6  -6   13.96    0.68
   1   6   6   14.83    0.62
   1   6   6   12.86    0.74
   0  -6  -6    3.15    0.31
   0  -6  -6    2.91    0.24
   0   6   6    3.69    0.25
   0   6   6    3.17    0.32
   1  -6  -6    4.26    0.28
   1  -6  -6    4.63    0.33
  -1   6   6    4.54    0.34
  -1   6   6    4.56    0.27
   2  -6  -6   28.75    1.15
   2  -6  -6   31.65    1.17
  -2   6   6   29.54    1.15
  -2   6   6   31.57    1.12
   3  -6  -6    7.49    0.49
   3  -6  -6    6.78    0.39
  -3   6   6    6.49    0.40
  -3   6   6    7.56    0.41
   4  -6  -6   53.79    1.93
   4  -6  -6   56.53    2.14
   4  -6  -6   59.26    1.93
  -4   6   6   57.50    2.05
  -4   6   6   54.78    1.96
   5  -6  -6    0.74    0.37
  -5   6   6    0.40    0.25
  -5   6   6    0.32    0.14
   6  -6  -6    2.29    0.52
  -6   6   6    1.08    0.33
   7  -6  -6    0.60    0.56
  -7   6   6    0.92    0.43
  -7   6   6   -0.34    0.45
  -8   6   6   -0.06    0.55
  -9   6   6   -0.12    0.63
 -10   6   6    2.93    0.85
 -11   6   6    0.89    0.95
 -11  -5  -6    1.06    0.84
 -11  -5  -6    0.42    0.47
 -10  -5  -6    1.58    0.76
  -9  -5  -6   -0.07    0.53
  -9  -5  -6   -0.40    0.45
  -8  -5  -6    4.44    0.69
  -8  -5  -6    3.62    0.55
   8   5   6    3.51    0.47
  -7  -5  -6    1.93    0.49
  -7  -5  -6    1.61    0.39
   7   5   6    1.69    0.35
  -6  -5  -6   21.67    1.02
  -6  -5  -6   22.38    1.09
   6   5   6   19.30    0.94
   6   5   6   19.44    1.18
  -5  -5  -6    2.13    0.38
  -5  -5  -6    1.17    0.28
   5   5   6    2.34    0.44
   5   5   6    1.56    0.26
  -4  -5  -6   61.12    2.31
  -4  -5  -6   65.72    2.33
   4   5   6   63.06    2.37
  -3  -5  -6  121.80    4.21
  -3  -5  -6  120.66    4.17
   3   5   6  122.39    4.19
  -2  -5  -6    2.42    0.28
  -2  -5  -6    2.99    0.27
   2   5   6    2.93    0.31
   2   5   6    3.11    0.31
  -1  -5  -6    5.51    0.31
  -1  -5  -6    6.30    0.39
   1   5   6    5.51    0.33
   1   5   6    5.47    0.37
   0  -5  -6  102.99    3.49
   0  -5  -6  100.78    3.42
   0   5   6  101.57    3.47
   0   5   6  100.56    3.48
   1  -5  -6   16.74    0.65
   1  -5  -6   15.95    0.75
  -1   5   6   15.61    0.69
  -1   5   6   16.95    0.63
   2  -5  -6    3.59    0.27
   2  -5  -6    3.24    0.28
  -2   5   6    3.66    0.28
   3  -5  -6   56.91    2.02
   3  -5  -6   62.26    2.13
  -3   5   6   58.64    2.06
  -3   5   6   56.84    2.04
   4  -5  -6  108.14    3.86
   4  -5  -6  111.27    3.65
   4  -5  -6  111.19    3.66
  -4   5   6  112.27    3.79
  -4   5   6  107.97    3.70
   5  -5  -6    2.17    0.40
  -5   5   6    2.09    0.20
  -5   5   6    1.54    0.29
   6  -5  -6   24.18    1.25
  -6   5   6   23.20    1.09
  -7   5   6    0.87    0.42
  -7   5   6    1.09    0.46
  -8   5   6    3.41    0.66
  -9   5   6    0.61    0.60
 -10   5   6    1.95    0.79
 -11   5   6    0.63    0.89
 -11  -4  -6    0.32    0.85
 -11  -4  -6    1.26    0.50
 -10  -4  -6    1.95    0.52
 -10  -4  -6    1.43    0.74
  -9  -4  -6    1.55    0.45
[truncated: 1,014,640 more chars]
