# Supplementary material for: Equilibrium and thermodynamic studies of chromic overcrowded fluorenylidene-acridanes with modified fluorene moieties
Source: Commun Chem. 2020 Jul 24;3:93. doi: 10.1038/s42004-020-00345-6 (PMC9814365; doi:10.1038/s42004-020-00345-6)
Supplement: Supplementary file 9 — Supplementary Data 7 [file 42004_2020_345_MOESM9_ESM.cif]

data_w
_audit_creation_date               2018-07-15
_audit_creation_method
;
Olex2 1.2-alpha
(compiled 2018.05.18 svn.r3508 for OlexSys, GUI svn.r5497)
;
_shelx_SHELXL_version_number       '2014/7'
_audit_contact_author_address      ?
_audit_contact_author_email        ?
_audit_contact_author_name         ''
_audit_contact_author_phone        ?
_publ_contact_author_id_orcid      ?
_publ_section_references
;
Dolomanov, O.V., Bourhis, L.J., Gildea, R.J, Howard, J.A.K. & Puschmann, H.
 (2009), J. Appl. Cryst. 42, 339-341.

Sheldrick, G.M. (2015). Acta Cryst. A71, 3-8.

Sheldrick, G.M. (2015). Acta Cryst. C71, 3-8.
;
_chemical_name_common              ?
_chemical_name_systematic          ?
_chemical_formula_moiety           'C34 H25 N O2'
_chemical_formula_sum              'C34 H25 N O2'
_chemical_formula_weight           479.55
_chemical_absolute_configuration   .
_chemical_melting_point            ?
loop_
  _atom_type_symbol
  _atom_type_description
  _atom_type_scat_dispersion_real
  _atom_type_scat_dispersion_imag
  _atom_type_scat_source
 'C' 'C' 0.0030 0.0020 'International Tables Vol C Tables 4.2.6.8 and 6.1.1.4'
 'H' 'H' 0.0000 0.0000 'International Tables Vol C Tables 4.2.6.8 and 6.1.1.4'
 'N' 'N' 0.0060 0.0030 'International Tables Vol C Tables 4.2.6.8 and 6.1.1.4'
 'O' 'O' 0.0110 0.0060 'International Tables Vol C Tables 4.2.6.8 and 6.1.1.4'

_shelx_space_group_comment
;
The symmetry employed for this shelxl refinement is uniquely defined
by the following loop, which should always be used as a source of
symmetry information in preference to the above space-group names.
They are only intended as comments.
;
_space_group_crystal_system        'orthorhombic'
_space_group_IT_number             31
_space_group_name_H-M_alt          'P m n 21'
_space_group_name_Hall             'P 2ac -2'
loop_
  _space_group_symop_operation_xyz
 'x, y, z'
 '-x+1/2, -y, z+1/2'
 'x+1/2, -y, z+1/2'
 '-x, y, z'

_cell_length_a                     14.5574(10)
_cell_length_b                     10.7889(6)
_cell_length_c                     8.0288(5)
_cell_angle_alpha                  90
_cell_angle_beta                   90
_cell_angle_gamma                  90
_cell_volume                       1260.99(14)
_cell_formula_units_Z              2
_cell_measurement_reflns_used      5934
_cell_measurement_temperature      273.15
_cell_measurement_theta_max        25.785
_cell_measurement_theta_min        2.349
_shelx_estimated_absorpt_T_max     ?
_shelx_estimated_absorpt_T_min     ?
_exptl_absorpt_coefficient_mu      0.078
_exptl_absorpt_correction_T_max    0.7456
_exptl_absorpt_correction_T_min    0.5638
_exptl_absorpt_correction_type     multi-scan
_exptl_absorpt_process_details    
 'SADABS-2016/2 (Bruker,2016/2) was used for absorption correction. wR2(int) was 0.1127 before and 0.0613 after correction. The Ratio of minimum to maximum transmission is 0.7562. The \l/2 correction factor is Not present.'
_exptl_absorpt_special_details     ?
_exptl_crystal_colour              colourless
_exptl_crystal_colour_primary      colourless
_exptl_crystal_density_diffrn      1.263
_exptl_crystal_density_meas        .
_exptl_crystal_density_method      ?
_exptl_crystal_description         block
_exptl_crystal_F_000               504
_exptl_crystal_size_max            ?
_exptl_crystal_size_mid            ?
_exptl_crystal_size_min            ?
_exptl_transmission_factor_max     ?
_exptl_transmission_factor_min     ?
_diffrn_reflns_av_R_equivalents    0.0424
_diffrn_reflns_av_unetI/netI       0.0458
_diffrn_reflns_Laue_measured_fraction_full  0.991
_diffrn_reflns_Laue_measured_fraction_max  0.991
_diffrn_reflns_limit_h_max         14
_diffrn_reflns_limit_h_min         -18
_diffrn_reflns_limit_k_max         14
_diffrn_reflns_limit_k_min         -13
_diffrn_reflns_limit_l_max         10
_diffrn_reflns_limit_l_min         -10
_diffrn_reflns_number              12012
_diffrn_reflns_point_group_measured_fraction_full  0.993
_diffrn_reflns_point_group_measured_fraction_max  0.992
_diffrn_reflns_theta_full          25.242
_diffrn_reflns_theta_max           27.504
_diffrn_reflns_theta_min           2.350
_diffrn_ambient_temperature        273.15
_diffrn_detector_area_resol_mean   ?
_diffrn_measured_fraction_theta_full  0.991
_diffrn_measured_fraction_theta_max  0.991
_diffrn_measurement_device_type    'CCD area detector'
_diffrn_measurement_method         'phi and omega scans'
_diffrn_radiation_monochromator    'graphite'
_diffrn_radiation_type             MoK\a
_diffrn_radiation_wavelength       0.71073
_diffrn_source                     ?
_diffrn_special_details            ?
_reflns_Friedel_coverage           0.869
_reflns_Friedel_fraction_full      0.995
_reflns_Friedel_fraction_max       0.994
_reflns_number_gt                  2152
_reflns_number_total               2972
_reflns_special_details
;
 Reflections were merged by SHELXL according to the crystal
 class for the calculation of statistics and refinement.
 
 _reflns_Friedel_fraction is defined as the number of unique
 Friedel pairs measured divided by the number that would be
 possible theoretically, ignoring centric projections and
 systematic absences.
;
_reflns_threshold_expression       'I > 2\s(I)'
_computing_cell_refinement         'SAINT v8.37A (Bruker, 2015)'
_computing_data_collection         ?
_computing_data_reduction          'SAINT v8.37A (Bruker, 2015)'
_computing_molecular_graphics      'Olex2 (Dolomanov et al., 2009)'
_computing_publication_material    'Olex2 (Dolomanov et al., 2009)'
_computing_structure_refinement    'ShelXL (Sheldrick, 2015)'
_computing_structure_solution      'ShelXT (Sheldrick, 2015)'
_refine_diff_density_max           0.386
_refine_diff_density_min           -0.223
_refine_diff_density_rms           0.048
_refine_ls_abs_structure_details
;
 Refined as an inversion twin.
;
_refine_ls_abs_structure_Flack     -1(5)
_refine_ls_extinction_coef         .
_refine_ls_extinction_method       none
_refine_ls_goodness_of_fit_ref     1.010
_refine_ls_hydrogen_treatment      constr
_refine_ls_matrix_type             full
_refine_ls_number_parameters       183
_refine_ls_number_reflns           2972
_refine_ls_number_restraints       1
_refine_ls_R_factor_all            0.0902
_refine_ls_R_factor_gt             0.0629
_refine_ls_restrained_S_all        1.010
_refine_ls_shift/su_max            0.000
_refine_ls_shift/su_mean           0.000
_refine_ls_structure_factor_coef   Fsqd
_refine_ls_weighting_details      
 'w=1/[\s^2^(Fo^2^)+(0.1192P)^2^] where P=(Fo^2^+2Fc^2^)/3'
_refine_ls_weighting_scheme        calc
_refine_ls_wR_factor_gt            0.1536
_refine_ls_wR_factor_ref           0.1705
_refine_special_details
;
 Refined as a 2-component inversion twin.
;
_olex2_refinement_description
;
1. Twinned data refinement
 Scales: 2(5)
 -1(5)
2. Fixed Uiso
 At 1.2 times of:
  All C(H) groups
 At 1.5 times of:
  All C(H,H,H) groups
3.a Aromatic/amide H refined with riding coordinates:
 C2(H2), C9(H9), C10(H10), C11(H11), C12(H12), C13(H13), C14(H14), C15(H15),
 C16(H16), C17(H17), C19(H19), C20(H20)
3.b Idealised Me refined as rotating group:
 C21(H21A,H21B,H21C)
;
_atom_sites_solution_hydrogens     geom
_atom_sites_solution_primary       dual
_atom_sites_solution_secondary     ?
loop_
  _atom_site_label
  _atom_site_type_symbol
  _atom_site_fract_x
  _atom_site_fract_y
  _atom_site_fract_z
  _atom_site_U_iso_or_equiv
  _atom_site_adp_type
  _atom_site_occupancy
  _atom_site_site_symmetry_order
  _atom_site_calc_flag
  _atom_site_refinement_flags_posn
  _atom_site_refinement_flags_adp
  _atom_site_refinement_flags_occupancy
  _atom_site_disorder_assembly
  _atom_site_disorder_group
 O1 O -0.82850(19) -0.5936(3) -0.2553(6) 0.1019(12) Uani 1 1 d . . . . .
 N1 N -0.5000 -0.1361(4) -0.4518(5) 0.0524(10) Uani 1 2 d S T P . .
 C1 C -0.7353(2) -0.6087(3) -0.2415(6) 0.0661(10) Uani 1 1 d . . . . .
 C2 C -0.6743(2) -0.5102(3) -0.2494(5) 0.0559(8) Uani 1 1 d . . . . .
 H2 H -0.6955 -0.4299 -0.2661 0.067 Uiso 1 1 calc R . . . .
 C3 C -0.58110(18) -0.5335(2) -0.2318(4) 0.0456(7) Uani 1 1 d . . . . .
 C4 C -0.5000 -0.4482(4) -0.2305(6) 0.0464(9) Uani 1 2 d S T P . .
 C5 C -0.5000 -0.3229(3) -0.2283(6) 0.0464(9) Uani 1 2 d S T P . .
 C6 C -0.41748(19) -0.2429(2) -0.2371(4) 0.0470(7) Uani 1 1 d . . . . .
 C7 C -0.4178(2) -0.1540(3) -0.3620(4) 0.0492(7) Uani 1 1 d . . . . .
 C8 C -0.5000 -0.0492(5) -0.5881(6) 0.0526(11) Uani 1 2 d S T P . .
 C9 C -0.5000 0.0767(5) -0.5572(7) 0.0641(14) Uani 1 2 d S T P . .
 H9 H -0.5000 0.1046 -0.4477 0.077 Uiso 1 2 calc RS T P . .
 C10 C -0.5000 0.1597(6) -0.6821(9) 0.0744(16) Uani 1 2 d S T P . .
 H10 H -0.5000 0.2440 -0.6581 0.089 Uiso 1 2 calc RS T P . .
 C11 C -0.5000 0.1212(8) -0.8430(10) 0.089(2) Uani 1 2 d S T P . .
 H11 H -0.5000 0.1791 -0.9288 0.107 Uiso 1 2 calc RS T P . .
 C12 C -0.5000 -0.0053(9) -0.8798(8) 0.096(2) Uani 1 2 d S T P . .
 H12 H -0.5000 -0.0328 -0.9896 0.115 Uiso 1 2 calc RS T P . .
 C13 C -0.5000 -0.0887(6) -0.7496(7) 0.0720(14) Uani 1 2 d S T P . .
 H13 H -0.5000 -0.1732 -0.7723 0.086 Uiso 1 2 calc RS T P . .
 C14 C -0.3381(2) -0.0857(3) -0.3920(5) 0.0609(9) Uani 1 1 d . . . . .
 H14 H -0.3347 -0.0327 -0.4832 0.073 Uiso 1 1 calc R . . . .
 C15 C -0.2638(3) -0.0976(3) -0.2846(6) 0.0683(11) Uani 1 1 d . . . . .
 H15 H -0.2104 -0.0527 -0.3048 0.082 Uiso 1 1 calc R . . . .
 C16 C -0.2681(3) -0.1745(3) -0.1499(6) 0.0702(11) Uani 1 1 d . . . . .
 H16 H -0.2192 -0.1781 -0.0754 0.084 Uiso 1 1 calc R . . . .
 C17 C -0.3442(2) -0.2461(3) -0.1244(5) 0.0612(10) Uani 1 1 d . . . . .
 H17 H -0.3473 -0.2973 -0.0314 0.073 Uiso 1 1 calc R . . . .
 C18 C -0.5502(2) -0.6565(3) -0.2175(4) 0.0495(7) Uani 1 1 d . . . . .
 C19 C -0.6125(2) -0.7528(3) -0.2094(5) 0.0605(9) Uani 1 1 d . . . . .
 H19 H -0.5918 -0.8339 -0.1968 0.073 Uiso 1 1 calc R . . . .
 C20 C -0.7053(2) -0.7285(4) -0.2200(6) 0.0704(10) Uani 1 1 d . . . . .
 H20 H -0.7475 -0.7930 -0.2126 0.085 Uiso 1 1 calc R . . . .
 C21 C -0.8639(3) -0.4717(5) -0.2565(12) 0.131(3) Uani 1 1 d . . . . .
 H21A H -0.8367 -0.4259 -0.3463 0.197 Uiso 1 1 calc GR . . . .
 H21B H -0.8499 -0.4318 -0.1526 0.197 Uiso 1 1 calc GR . . . .
 H21C H -0.9293 -0.4745 -0.2713 0.197 Uiso 1 1 calc GR . . . .

loop_
  _atom_site_aniso_label
  _atom_site_aniso_U_11
  _atom_site_aniso_U_22
  _atom_site_aniso_U_33
  _atom_site_aniso_U_23
  _atom_site_aniso_U_13
  _atom_site_aniso_U_12
 O1 0.0411(13) 0.098(2) 0.166(3) -0.030(2) -0.0158(18) -0.0104(13)
 N1 0.046(2) 0.049(2) 0.062(2) 0.0102(18) 0.000 0.000
 C1 0.0437(16) 0.072(2) 0.083(2) -0.015(2) -0.004(2) -0.0113(15)
 C2 0.0450(15) 0.0513(17) 0.071(2) -0.0085(17) -0.0043(16) -0.0007(12)
 C3 0.0411(14) 0.0419(14) 0.0539(17) 0.0017(14) -0.0026(14) -0.0023(11)
 C4 0.0383(18) 0.043(2) 0.058(2) 0.007(2) 0.000 0.000
 C5 0.0382(19) 0.042(2) 0.059(3) 0.005(2) 0.000 0.000
 C6 0.0433(15) 0.0355(14) 0.0621(19) -0.0003(14) -0.0007(15) 0.0011(10)
 C7 0.0464(16) 0.0400(15) 0.0613(19) -0.0027(14) 0.0008(14) 0.0017(12)
 C8 0.049(2) 0.064(3) 0.044(2) 0.002(2) 0.000 0.000
 C9 0.066(3) 0.055(3) 0.072(3) 0.008(2) 0.000 0.000
 C10 0.068(3) 0.068(3) 0.088(4) 0.022(3) 0.000 0.000
 C11 0.071(4) 0.111(6) 0.084(5) 0.045(4) 0.000 0.000
 C12 0.107(5) 0.127(6) 0.055(3) 0.014(4) 0.000 0.000
 C13 0.078(3) 0.075(3) 0.063(3) -0.016(3) 0.000 0.000
 C14 0.0503(18) 0.0495(18) 0.083(3) 0.0064(18) 0.0107(17) -0.0020(14)
 C15 0.0438(18) 0.056(2) 0.106(3) -0.005(2) -0.0039(18) -0.0082(15)
 C16 0.059(2) 0.059(2) 0.093(3) -0.005(2) -0.023(2) -0.0020(17)
 C17 0.060(2) 0.0528(19) 0.070(2) -0.0034(16) -0.0120(18) 0.0007(15)
 C18 0.0474(15) 0.0444(16) 0.0565(18) 0.0026(14) 0.0002(15) -0.0016(12)
 C19 0.0614(19) 0.0446(16) 0.075(2) 0.0014(15) -0.001(2) -0.0089(13)
 C20 0.061(2) 0.063(2) 0.087(3) -0.009(2) 0.001(2) -0.0245(16)
 C21 0.0398(19) 0.120(4) 0.233(8) -0.043(5) -0.017(3) 0.013(2)

_geom_special_details
;
 All esds (except the esd in the dihedral angle between two l.s. planes)
 are estimated using the full covariance matrix.  The cell esds are taken
 into account individually in the estimation of esds in distances, angles
 and torsion angles; correlations between esds in cell parameters are only
 used when they are defined by crystal symmetry.  An approximate (isotropic)
 treatment of cell esds is used for estimating esds involving l.s. planes.
;
loop_
  _geom_bond_atom_site_label_1
  _geom_bond_atom_site_label_2
  _geom_bond_distance
  _geom_bond_site_symmetry_2
  _geom_bond_publ_flag
 O1 C1 1.370(4) . ?
 O1 C21 1.413(6) . ?
 N1 C7 1.411(4) 4_455 ?
 N1 C7 1.411(4) . ?
 N1 C8 1.441(6) . ?
 C1 C2 1.387(5) . ?
 C1 C20 1.375(6) . ?
 C2 H2 0.9300 . ?
 C2 C3 1.387(4) . ?
 C3 C4 1.497(3) . ?
 C3 C18 1.406(4) . ?
 C4 C3 1.497(3) 4_455 ?
 C4 C5 1.353(5) . ?
 C5 C6 1.481(3) . ?
 C5 C6 1.481(3) 4_455 ?
 C6 C7 1.388(4) . ?
 C6 C17 1.399(5) . ?
 C7 C14 1.394(4) . ?
 C8 C9 1.381(7) . ?
 C8 C13 1.365(8) . ?
 C9 H9 0.9300 . ?
 C9 C10 1.344(8) . ?
 C10 H10 0.9300 . ?
 C10 C11 1.357(11) . ?
 C11 H11 0.9300 . ?
 C11 C12 1.397(11) . ?
 C12 H12 0.9300 . ?
 C12 C13 1.378(10) . ?
 C13 H13 0.9300 . ?
 C14 H14 0.9300 . ?
 C14 C15 1.390(6) . ?
 C15 H15 0.9300 . ?
 C15 C16 1.364(6) . ?
 C16 H16 0.9300 . ?
 C16 C17 1.366(5) . ?
 C17 H17 0.9300 . ?
 C18 C18 1.463(6) 4_455 ?
 C18 C19 1.380(4) . ?
 C19 H19 0.9300 . ?
 C19 C20 1.380(5) . ?
 C20 H20 0.9300 . ?
 C21 H21A 0.9600 . ?
 C21 H21B 0.9600 . ?
 C21 H21C 0.9600 . ?

loop_
  _geom_angle_atom_site_label_1
  _geom_angle_atom_site_label_2
  _geom_angle_atom_site_label_3
  _geom_angle
  _geom_angle_site_symmetry_1
  _geom_angle_site_symmetry_3
  _geom_angle_publ_flag
 C1 O1 C21 118.2(3) . . ?
 C7 N1 C7 116.1(4) 4_455 . ?
 C7 N1 C8 118.49(19) 4_455 . ?
 C7 N1 C8 118.48(19) . . ?
 O1 C1 C2 122.6(4) . . ?
 O1 C1 C20 115.9(3) . . ?
 C20 C1 C2 121.5(3) . . ?
 C1 C2 H2 120.5 . . ?
 C1 C2 C3 118.9(3) . . ?
 C3 C2 H2 120.5 . . ?
 C2 C3 C4 131.4(3) . . ?
 C2 C3 C18 119.4(3) . . ?
 C18 C3 C4 109.1(2) . . ?
 C3 C4 C3 104.2(3) . 4_455 ?
 C5 C4 C3 127.92(15) . 4_455 ?
 C5 C4 C3 127.92(15) . . ?
 C4 C5 C6 125.58(15) . . ?
 C4 C5 C6 125.58(15) . 4_455 ?
 C6 C5 C6 108.5(3) 4_455 . ?
 C7 C6 C5 115.8(3) . . ?
 C7 C6 C17 119.1(3) . . ?
 C17 C6 C5 125.0(3) . . ?
 C6 C7 N1 117.8(3) . . ?
 C6 C7 C14 119.2(3) . . ?
 C14 C7 N1 123.1(3) . . ?
 C9 C8 N1 120.2(4) . . ?
 C13 C8 N1 121.3(5) . . ?
 C13 C8 C9 118.5(5) . . ?
 C8 C9 H9 119.3 . . ?
 C10 C9 C8 121.4(6) . . ?
 C10 C9 H9 119.3 . . ?
 C9 C10 H10 119.8 . . ?
 C9 C10 C11 120.4(6) . . ?
 C11 C10 H10 119.8 . . ?
 C10 C11 H11 120.0 . . ?
 C10 C11 C12 120.0(6) . . ?
 C12 C11 H11 120.0 . . ?
 C11 C12 H12 120.8 . . ?
 C13 C12 C11 118.5(6) . . ?
 C13 C12 H12 120.8 . . ?
 C8 C13 C12 121.1(6) . . ?
 C8 C13 H13 119.4 . . ?
 C12 C13 H13 119.4 . . ?
 C7 C14 H14 120.3 . . ?
 C15 C14 C7 119.4(4) . . ?
 C15 C14 H14 120.3 . . ?
 C14 C15 H15 119.6 . . ?
 C16 C15 C14 120.8(3) . . ?
 C16 C15 H15 119.6 . . ?
 C15 C16 H16 120.0 . . ?
 C15 C16 C17 120.0(3) . . ?
 C17 C16 H16 120.0 . . ?
 C6 C17 H17 119.7 . . ?
 C16 C17 C6 120.5(3) . . ?
 C16 C17 H17 119.7 . . ?
 C3 C18 C18 108.64(16) . 4_455 ?
 C19 C18 C3 120.3(3) . . ?
 C19 C18 C18 131.01(19) . 4_455 ?
 C18 C19 H19 120.1 . . ?
 C20 C19 C18 119.8(3) . . ?
 C20 C19 H19 120.1 . . ?
 C1 C20 C19 119.8(3) . . ?
 C1 C20 H20 120.1 . . ?
 C19 C20 H20 120.1 . . ?
 O1 C21 H21A 109.5 . . ?
 O1 C21 H21B 109.5 . . ?
 O1 C21 H21C 109.5 . . ?
 H21A C21 H21B 109.5 . . ?
 H21A C21 H21C 109.5 . . ?
 H21B C21 H21C 109.5 . . ?

loop_
  _geom_torsion_atom_site_label_1
  _geom_torsion_atom_site_label_2
  _geom_torsion_atom_site_label_3
  _geom_torsion_atom_site_label_4
  _geom_torsion
  _geom_torsion_site_symmetry_1
  _geom_torsion_site_symmetry_2
  _geom_torsion_site_symmetry_3
  _geom_torsion_site_symmetry_4
  _geom_torsion_publ_flag
 O1 C1 C2 C3 179.0(4) . . . . ?
 O1 C1 C20 C19 178.3(4) . . . . ?
 N1 C7 C14 C15 171.8(3) . . . . ?
 N1 C8 C9 C10 180.000(1) . . . . ?
 N1 C8 C13 C12 180.000(1) . . . . ?
 C1 C2 C3 C4 -178.4(4) . . . . ?
 C1 C2 C3 C18 4.1(6) . . . . ?
 C2 C1 C20 C19 -1.4(8) . . . . ?
 C2 C3 C4 C3 -172.1(3) . . . 4_455 ?
 C2 C3 C4 C5 8.1(7) . . . . ?
 C2 C3 C18 C18 174.4(3) . . . 4_455 ?
 C2 C3 C18 C19 -4.5(5) . . . . ?
 C3 C4 C5 C6 -176.2(4) . . . . ?
 C3 C4 C5 C6 4.0(8) 4_455 . . . ?
 C3 C4 C5 C6 176.2(4) 4_455 . . 4_455 ?
 C3 C4 C5 C6 -4.0(8) . . . 4_455 ?
 C3 C18 C19 C20 1.8(5) . . . . ?
 C4 C3 C18 C18 -3.6(3) . . . 4_455 ?
 C4 C3 C18 C19 177.6(3) . . . . ?
 C4 C5 C6 C7 125.8(4) . . . . ?
 C4 C5 C6 C17 -58.4(6) . . . . ?
 C5 C6 C7 N1 8.8(4) . . . . ?
 C5 C6 C7 C14 -171.9(3) . . . . ?
 C5 C6 C17 C16 175.4(4) . . . . ?
 C6 C5 C6 C7 -47.5(5) 4_455 . . . ?
 C6 C5 C6 C17 128.3(3) 4_455 . . . ?
 C6 C7 C14 C15 -7.4(5) . . . . ?
 C7 N1 C7 C6 33.0(5) 4_455 . . . ?
 C7 N1 C7 C14 -146.3(3) 4_455 . . . ?
 C7 N1 C8 C9 74.9(3) 4_455 . . . ?
 C7 N1 C8 C9 -74.9(3) . . . . ?
 C7 N1 C8 C13 105.1(3) . . . . ?
 C7 N1 C8 C13 -105.1(3) 4_455 . . . ?
 C7 C6 C17 C16 -8.9(5) . . . . ?
 C7 C14 C15 C16 -0.4(6) . . . . ?
 C8 N1 C7 C6 -176.5(3) . . . . ?
 C8 N1 C7 C14 4.3(5) . . . . ?
 C8 C9 C10 C11 0.000(2) . . . . ?
 C9 C8 C13 C12 0.000(2) . . . . ?
 C9 C10 C11 C12 0.000(1) . . . . ?
 C10 C11 C12 C13 0.000(2) . . . . ?
 C11 C12 C13 C8 0.000(2) . . . . ?
 C13 C8 C9 C10 0.000(1) . . . . ?
 C14 C15 C16 C17 3.6(6) . . . . ?
 C15 C16 C17 C6 1.1(6) . . . . ?
 C17 C6 C7 N1 -167.3(3) . . . . ?
 C17 C6 C7 C14 12.0(4) . . . . ?
 C18 C3 C4 C3 5.6(5) . . . 4_455 ?
 C18 C3 C4 C5 -174.3(4) . . . . ?
 C18 C18 C19 C20 -176.7(3) 4_455 . . . ?
 C18 C19 C20 C1 1.1(7) . . . . ?
 C20 C1 C2 C3 -1.2(7) . . . . ?
 C21 O1 C1 C2 -8.1(8) . . . . ?
 C21 O1 C1 C20 172.2(6) . . . . ?

_shelx_res_file
;
    w.res created by SHELXL-2014/7

TITL w P m n 21 R = 0.06
CELL 0.71073 14.5574 10.7889 8.0288 90 90 90
ZERR 2 0.001 0.0006 0.0005 0 0 0
LATT -1
SYMM 0.5-X,-Y,0.5+Z
SYMM 0.5+X,-Y,0.5+Z
SYMM -X,+Y,+Z
SFAC  C 2.310 20.844 1.02 10.208 1.589 0.569 0.865 51.651 0.216 0.003 0.002 =
 11.5 0.68 12.01
SFAC  H 0.493 10.511 0.323 26.126 0.14 3.142 0.041 57.8 0.003 0 0 0.624 =
 0.35 1.008
SFAC  N 12.213 0.006 3.132 9.893 2.013 28.998 1.166 0.583 -11.529 0.006 =
 0.003 19.6 0.68 14.01
SFAC  O 3.049 13.277 2.287 5.701 1.546 0.324 0.867 32.909 0.251 0.011 0.006 =
 32.5 0.68 16
UNIT 68 50 2 4

L.S. 5
PLAN  -20
TEMP 0
BOND $H
CONF
fmap 2
acta
TWIN -1 0 0 0 -1 0 0 0 -1 2
OMIT 0 1 0
OMIT 3 4 0
REM <olex2.extras>
REM <HklSrc "%.\\w.hkl">
REM </olex2.extras>

WGHT    0.119200
BASF  -1.34762
FVAR       1.48202
O1    4   -0.828500   -0.593620   -0.255264    11.00000    0.04110    0.09832 =
         0.16616   -0.02999   -0.01584   -0.01036
N1    3   -0.500000   -0.136112   -0.451833    10.50000    0.04620    0.04905 =
         0.06205    0.01019    0.00000    0.00000
C1    1   -0.735332   -0.608740   -0.241549    11.00000    0.04365    0.07178 =
         0.08297   -0.01466   -0.00388   -0.01132
C2    1   -0.674299   -0.510233   -0.249353    11.00000    0.04498    0.05130 =
         0.07131   -0.00849   -0.00433   -0.00072
AFIX  43
H2    2   -0.695520   -0.429888   -0.266089    11.00000   -1.20000
AFIX   0
C3    1   -0.581099   -0.533460   -0.231799    11.00000    0.04107    0.04189 =
         0.05389    0.00172   -0.00262   -0.00232
C4    1   -0.500000   -0.448222   -0.230540    10.50000    0.03829    0.04253 =
         0.05837    0.00684    0.00000    0.00000
C5    1   -0.500000   -0.322853   -0.228291    10.50000    0.03821    0.04193 =
         0.05898    0.00535    0.00000    0.00000
C6    1   -0.417476   -0.242908   -0.237120    11.00000    0.04330    0.03550 =
         0.06213   -0.00032   -0.00069    0.00105
C7    1   -0.417759   -0.153959   -0.362042    11.00000    0.04638    0.04003 =
         0.06127   -0.00274    0.00085    0.00172
C8    1   -0.500000   -0.049241   -0.588145    10.50000    0.04929    0.06392 =
         0.04448    0.00156    0.00000    0.00000
C9    1   -0.500000    0.076656   -0.557236    10.50000    0.06595    0.05451 =
         0.07187    0.00805    0.00000    0.00000
AFIX  43
H9    2   -0.500000    0.104629   -0.447672    10.50000   -1.20000
AFIX   0
C10   1   -0.500000    0.159668   -0.682110    10.50000    0.06751    0.06782 =
         0.08776    0.02190    0.00000    0.00000
AFIX  43
H10   2   -0.500000    0.243989   -0.658057    10.50000   -1.20000
AFIX   0
C11   1   -0.500000    0.121214   -0.843003    10.50000    0.07081    0.11140 =
         0.08445    0.04509    0.00000    0.00000
AFIX  43
H11   2   -0.500000    0.179118   -0.928812    10.50000   -1.20000
AFIX   0
C12   1   -0.500000   -0.005345   -0.879795    10.50000    0.10703    0.12687 =
         0.05475    0.01429    0.00000    0.00000
AFIX  43
H12   2   -0.500000   -0.032762   -0.989613    10.50000   -1.20000
AFIX   0
C13   1   -0.500000   -0.088664   -0.749632    10.50000    0.07810    0.07487 =
         0.06301   -0.01575    0.00000    0.00000
AFIX  43
H13   2   -0.500000   -0.173202   -0.772269    10.50000   -1.20000
AFIX   0
C14   1   -0.338104   -0.085748   -0.392050    11.00000    0.05035    0.04952 =
         0.08281    0.00638    0.01068   -0.00195
AFIX  43
H14   2   -0.334747   -0.032742   -0.483190    11.00000   -1.20000
AFIX   0
C15   1   -0.263780   -0.097639   -0.284629    11.00000    0.04382    0.05551 =
         0.10560   -0.00538   -0.00387   -0.00821
AFIX  43
H15   2   -0.210435   -0.052654   -0.304828    11.00000   -1.20000
AFIX   0
C16   1   -0.268088   -0.174487   -0.149892    11.00000    0.05899    0.05852 =
         0.09303   -0.00533   -0.02341   -0.00204
AFIX  43
H16   2   -0.219223   -0.178135   -0.075438    11.00000   -1.20000
AFIX   0
C17   1   -0.344204   -0.246068   -0.124397    11.00000    0.06039    0.05279 =
         0.07034   -0.00343   -0.01199    0.00074
AFIX  43
H17   2   -0.347349   -0.297292   -0.031409    11.00000   -1.20000
AFIX   0
C18   1   -0.550237   -0.656470   -0.217540    11.00000    0.04744    0.04441 =
         0.05652    0.00257    0.00018   -0.00161
C19   1   -0.612462   -0.752819   -0.209397    11.00000    0.06142    0.04465 =
         0.07544    0.00144   -0.00102   -0.00886
AFIX  43
H19   2   -0.591843   -0.833864   -0.196788    11.00000   -1.20000
AFIX   0
C20   1   -0.705335   -0.728549   -0.220017    11.00000    0.06133    0.06297 =
         0.08699   -0.00862    0.00104   -0.02446
AFIX  43
H20   2   -0.747535   -0.793033   -0.212636    11.00000   -1.20000
AFIX   0
C21   1   -0.863943   -0.471688   -0.256456    11.00000    0.03979    0.12032 =
         0.23296   -0.04264   -0.01720    0.01313
AFIX 137
H21A  2   -0.836681   -0.425886   -0.346264    11.00000   -1.50000
H21B  2   -0.849880   -0.431823   -0.152644    11.00000   -1.50000
H21C  2   -0.929347   -0.474520   -0.271271    11.00000   -1.50000
AFIX   0
HKLF 4

REM  w P m n 21 R = 0.06
REM R1 =  0.0629 for    2152 Fo > 4sig(Fo)  and  0.0902 for all    2972 data
REM    183 parameters refined using      1 restraints

END

WGHT      0.1192      0.0000

REM Highest difference peak  0.386,  deepest hole -0.223,  1-sigma level  0.048
Q1    1  -0.5000 -0.1398 -1.0530  10.50000  0.05    0.39
Q2    1  -0.4193 -0.1566 -0.1472  11.00000  0.05    0.31
Q3    1  -0.3410 -0.2540 -0.3858  11.00000  0.05    0.31
Q4    1  -0.3469 -0.0791 -0.1219  11.00000  0.05    0.28
Q5    1  -0.2614 -0.1784 -0.3674  11.00000  0.05    0.26
Q6    1  -0.5000 -0.3942 -0.2424  10.50000  0.05    0.23
Q7    1  -0.5662 -0.5990 -0.2233  11.00000  0.05    0.20
Q8    1  -0.5000 -0.0569 -0.9499  10.50000  0.05    0.19
Q9    1  -0.5000  0.0767 -0.9577  10.50000  0.05    0.19
Q10   1  -0.5831 -0.2273 -0.2970  11.00000  0.05    0.17
Q11   1  -0.7043 -0.5599 -0.1940  11.00000  0.05    0.17
Q12   1  -0.8293 -0.6446 -0.1873  11.00000  0.05    0.16
Q13   1  -0.5000  0.0184 -0.6317  10.50000  0.05    0.15
Q14   1  -0.6706 -0.4043 -0.0744  11.00000  0.05    0.15
Q15   1  -0.2608 -0.1124 -0.2170  11.00000  0.05    0.15
Q16   1  -0.5000 -0.0544 -0.5384  10.50000  0.05    0.15
Q17   1  -0.5503 -0.6531 -0.2939  11.00000  0.05    0.15
Q18   1   0.0000  0.3242  0.6304  10.50000  0.05    0.15
Q19   1  -0.5000 -0.6622 -0.2237  10.50000  0.05    0.15
Q20   1  -0.5000 -0.6160 -0.4264  10.50000  0.05    0.14
;
_shelx_res_checksum                40502
_shelx_hkl_file
;
   0   0   1   -0.40    0.40
   0   0  -1    1.00    0.40
   0   0  -1    0.70    0.80
   0   0   1    0.90    0.50
   0   0   3    1.10    1.40
   0   0  -3    2.60    1.30
   0   0   4 5895.31  277.67
   0   0   4 5861.41  278.17
   0   0   5   38.60    4.50
   0   0   5   58.49    7.00
   0   0   6 2163.78  104.69
   0   0  -6 2230.98  104.69
   0   0   6 2171.58  103.69
   0   0   6 2130.69  103.79
   0   0   7   22.30    4.60
   0   0  -7   17.90    5.10
   0   0   7    6.20    4.50
   0   0   7    5.20    4.30
   0   0  -8  413.16   23.80
   0   0   8  405.96   24.20
   0   0   8  478.05   22.80
   0   0   8  369.16   22.90
   0   0   9   13.70    6.50
   0   0  -9   -3.10    6.40
   0   0  10   16.20    8.90
   1   0   0    0.10    0.20
   1   0   0    0.10    0.20
  -1   0   0    0.00    0.20
  -1   0   0   -0.10    0.20
   1   0  -2    2.40    1.30
   1   0   2    5.70    1.60
  -1   0   2    7.80    1.50
   1   0   3 4671.03  215.58
   1   0   3 4710.33  215.98
   1   0  -3 4577.94  215.68
   1   0   3 4377.46  215.48
  -1   0   3 4277.87  215.88
  -1   0   3 4776.92  215.98
   1   0   4    1.30    2.40
   1   0  -4    6.30    2.00
  -1   0  -4    2.90    2.80
  -1   0   4   -0.10    1.90
   1   0   5 1606.14   72.89
   1   0  -5 1577.54   73.49
   1   0   5 1524.05   72.69
   1   0   5 1528.75   74.19
   1   0  -5 1503.35   72.79
  -1   0   5 1471.05   73.39
  -1   0   5 1447.26   72.89
   1   0   6   -1.80    3.50
   1   0  -6    1.70    7.50
   1   0   6    2.90    3.10
   1   0   6    8.00    3.30
  -1   0   6    2.30    3.20
  -1   0   6    0.90    3.30
  -1   0  -6    0.50    3.30
  -1   0   6    3.00    3.70
   1   0   7  219.48   14.40
   1   0  -7  218.68   13.80
   1   0   7  209.88   12.90
   1   0   7  220.48   12.70
  -1   0  -7  217.48   14.00
  -1   0   7  225.78   13.40
  -1   0   7  198.68   12.90
   1   0   8   -0.50    5.10
   1   0   8    6.70    6.10
   1   0  -8   -6.90    5.30
   1   0   8    2.50    4.90
  -1   0   8  -10.10    6.50
  -1   0   8    1.20    5.40
  -1   0   8    0.30    5.80
  -1   0  -8    2.60    6.00
   1   0  -9  143.79   13.40
   1   0   9  146.49   12.10
  -1   0   9  160.58   13.40
  -1   0  -9  138.49   14.20
   2   0   0  671.13   31.90
  -2   0   0  705.03   31.90
  -2   0   0  633.44   31.90
   2   0   1    1.30    0.70
   2   0  -1    2.00    0.70
   2   0   1   -0.30    0.70
   2   0  -1    0.10    0.50
  -2   0  -1   -0.40    0.60
  -2   0   1    0.30    0.70
  -2   0   1    0.30    0.50
   2   0  -2 1378.36   66.19
   2   0   2 1402.16   66.29
   2   0   2 1400.86   66.09
   2   0  -2 1467.85   66.19
  -2   0   2 1411.26   66.19
  -2   0  -2 1361.56   65.99
  -2   0  -2 1371.36   66.29
  -2   0   2 1344.37   66.19
  -2   0  -3    1.10    1.00
  -2   0   3   -3.40    1.40
  -2   0  -3    2.10    2.00
   2   0   4  164.88    9.30
   2   0   4  169.58    8.60
   2   0   4  149.39    8.30
   2   0  -4  149.39    8.60
   2   0  -4  161.88    9.00
  -2   0  -4  176.78   10.00
  -2   0   4  132.99    8.80
   2   0  -5    6.10    2.40
  -2   0   5   -1.20    2.50
   2   0   6  438.06   21.40
   2   0   6  419.76   21.60
   2   0  -6  379.16   21.50
   2   0  -6  445.06   22.60
  -2   0   6  432.06   22.00
   2   0   7    2.30    3.50
   2   0   7    3.30    3.90
   2   0   7   -2.30    8.20
   2   0  -7    3.40    3.90
  -2   0   7   -7.90    4.20
  -2   0   7    1.30    4.20
  -2   0  -7   -1.40    4.10
  -2   0   7    2.80    4.20
   2   0   8  137.09   13.90
   2   0  -8  170.48   13.00
   2   0   8  149.09   11.90
   2   0   8  186.08   11.80
  -2   0  -8  163.58   13.50
  -2   0   8  199.78   13.00
   2   0   9    0.10    5.70
   2   0  -9    1.70    6.10
  -2   0  -9   -1.70    7.10
  -2   0   9    3.60    7.60
   3   0   0   -0.20    0.70
  -3   0   0    0.50    0.90
  -3   0   0    0.70    0.80
   3   0  -1 4860.21  226.38
   3   0   1 4726.53  226.38
   3   0  -2    1.70    1.00
   3   0   2   -0.10    1.10
   3   0   2    0.40    1.00
   3   0  -2   -1.80    1.00
  -3   0   2   -1.50    1.40
  -3   0  -2   -0.20    1.10
   3   0  -3 2086.39  102.29
   3   0   3 2155.98  102.39
   3   0   3 2179.48  101.99
   3   0  -3 2313.57  102.29
  -3   0  -3 2157.08  102.59
  -3   0   3 2179.98  102.29
  -3   0   3 2126.09  102.29
  -3   0  -3 2005.80  101.79
   3   0   4    0.20    1.80
   3   0   4   -1.30    4.10
   3   0  -4   -0.40    1.60
   3   0  -4   -3.60    1.60
   3   0   4   -0.30    1.50
  -3   0  -4    3.00    2.10
  -3   0   4   -2.30    1.90
  -3   0   4    1.70    3.60
   3   0  -5  240.78   12.40
   3   0  -5  179.58   15.20
   3   0   5  240.48   11.90
   3   0   5  205.58   12.70
  -3   0  -5  225.28   13.20
  -3   0   5  237.38   12.90
  -3   0   5  240.78   12.70
   3   0   6    0.40    3.00
   3   0  -6    3.50    3.00
   3   0   6    3.70    6.90
   3   0  -6   -0.20    2.90
   3   0   6    1.60    2.60
  -3   0  -6   -3.60    3.60
  -3   0   6   -1.10    3.60
  -3   0   6    3.40    6.00
   3   0  -7   95.89    8.20
   3   0   7   84.09    9.50
   3   0   7  107.59    7.60
   3   0  -7  105.29    9.60
   3   0   7   80.79    8.10
  -3   0   7   86.39    8.60
  -3   0  -7  103.69    9.90
  -3   0   7  104.19    9.60
   3   0   8    7.20    6.70
   3   0  -8   -3.60    5.50
   3   0   8    2.80    4.40
   3   0   8    3.00    5.10
  -3   0  -8   -5.00    5.10
  -3   0   8   -3.70    6.20
  -3   0   8   -0.60    4.10
   3   0   9   29.20    5.90
   3   0  -9   13.80    7.20
  -3   0   9   21.20    9.40
  -3   0  -9    9.50    6.80
  -3   0  10   23.40    9.90
   4   0   0 5107.79  252.07
  -4   0   0 5964.80  252.57
  -4   0   0 4949.30  252.17
   4   0  -1   -0.40    0.80
   4   0   1    1.40    1.20
   4   0   1    0.30    1.10
   4   0  -1    0.00    1.10
  -4   0   1    0.10    0.80
  -4   0  -1    1.90    1.20
  -4   0  -1    0.40    1.10
   4   0   2  120.99    6.70
   4   0   2  139.49    7.10
   4   0  -2  107.09    6.80
   4   0  -2  134.29    6.90
  -4   0   2  106.99    6.90
  -4   0  -2  129.79    6.70
  -4   0   2  124.09    6.80
   4   0  -3   -1.70    1.40
   4   0   3    1.50    1.50
  -4   0  -3    0.80    1.60
  -4   0   3   -2.10    1.60
  -4   0  -3    2.10    1.30
  -4   0   3    2.30    1.40
   4   0  -4   91.79    6.70
   4   0  -4  106.19    6.60
   4   0   4  104.69    6.50
   4   0   4  103.59    7.00
  -4   0   4  106.69    7.00
  -4   0  -4  101.59    5.90
  -4   0  -4  106.89    7.30
   4   0  -5   -1.00    2.40
   4   0   5    4.20    4.40
   4   0   5   -1.80    2.10
   4   0  -5    0.40    2.80
  -4   0   5    0.20    2.80
  -4   0   5   -0.60    2.80
  -4   0  -5    1.80    2.90
   4   0  -6   17.10    3.80
   4   0   6   15.60    4.40
   4   0  -6   15.30    4.40
   4   0   6   18.20    3.70
   4   0   6   22.60    3.50
  -4   0   6   17.00    4.40
  -4   0  -6   15.60    4.30
  -4   0   6   11.90    4.30
   4   0   7    2.60    5.40
   4   0   7    0.50    3.60
   4   0   7    0.40    4.10
   4   0  -7   -0.80    4.60
  -4   0   7   -4.60    5.10
  -4   0  -7   -3.30    6.70
  -4   0   7   -7.70    7.70
   4   0  -8   11.30    6.30
   4   0   8   16.80    4.70
   4   0   8   10.50    7.00
   4   0   8   13.70    7.80
  -4   0   8    2.90    5.50
  -4   0   8   16.00    6.90
  -4   0  -8    3.40    6.10
   4   0   9   -2.60    5.40
  -4   0  -9    7.00    7.50
  -4   0  10   14.70   10.40
   5   0   0    2.10    1.30
  -5   0   0    0.70    1.00
  -5   0   0    0.90    1.40
   5   0  -1 1106.79   55.79
   5   0   1 1209.48   55.89
   5   0   1 1192.28   56.09
   5   0  -1 1202.98   55.99
  -5   0   1 1113.89   55.89
  -5   0  -1 1191.08   55.99
  -5   0   1 1166.08   56.09
   5   0   2    3.60    2.10
   5   0  -2   -0.90    1.00
   5   0  -2    1.50    1.50
   5   0   2   -1.10    1.30
  -5   0   2    1.80    1.30
  -5   0   2   -1.70    1.40
  -5   0  -2   -0.60    1.30
  -5   0  -2   -0.20    1.30
   5   0  -3  452.75   24.80
   5   0   3  513.45   24.60
   5   0  -3  523.55   25.00
  -5   0  -3  506.75   25.10
  -5   0  -3  539.55   24.70
  -5   0   3  502.55   25.00
  -5   0   3  470.75   25.10
   5   0   4   -2.00    2.30
   5   0  -4   -1.10    1.90
   5   0   4   -1.80    2.10
   5   0  -4   -2.60    1.90
  -5   0  -4    0.30    2.30
  -5   0   4   -1.30    2.20
  -5   0   4    3.10    2.90
   5   0   5   68.19    6.30
   5   0  -5   56.19    6.10
   5   0  -5   71.49    5.70
   5   0   5   53.99    6.20
  -5   0  -5   56.79    4.60
  -5   0   5   60.59    6.20
  -5   0   5   61.69    6.00
  -5   0  -5   67.69    7.10
   5   0   6    3.00    3.80
   5   0   6   -7.30    3.20
   5   0  -6    6.10    3.50
   5   0   6   -1.10    2.70
   5   0  -6   -4.10    3.40
  -5   0   6    2.00    4.10
  -5   0  -6    3.50    5.10
  -5   0   6    5.20    4.60
   5   0   7  137.59   11.60
   5   0   7  155.78    9.50
   5   0   7  160.78   11.10
   5   0  -7  137.29   11.70
  -5   0   7  139.09   12.00
  -5   0   7  157.28   12.50
  -5   0  -7  148.49   12.10
   5   0   8   -7.50    4.30
   5   0  -8    1.30    5.80
  -5   0   8   10.60    6.90
  -5   0  -8   -1.10    5.90
  -5   0   8  -11.10   10.00
  -5   0   9   -8.00    8.30
  -5   0  -9   -1.90    7.30
  -5   0  10   -6.60   10.90
   6   0   0 4277.07  196.78
  -6   0   0 4087.59  196.88
  -6   0   0 4141.59  196.68
  -6   0   0 4117.69  196.88
   6   0  -1    3.10    1.60
   6   0   1    2.00    1.70
   6   0   1    1.60    1.80
   6   0  -1    1.20    1.90
  -6   0   1    0.50    1.80
  -6   0  -1    1.20    1.40
  -6   0  -1    0.40    1.70
  -6   0   1    1.20    1.30
   6   0  -2  831.02   41.50
   6   0   2  890.41   41.40
   6   0  -2  902.91   41.70
   6   0   2  821.92   41.70
  -6   0  -2  860.81   41.90
  -6   0   2  832.32   41.50
  -6   0  -2  826.42   41.70
  -6   0   2  890.91   41.90
   6   0  -3    5.10    1.90
   6   0   3    0.40    1.90
   6   0   3    2.20    2.10
   6   0  -3    2.10    1.90
  -6   0  -3    3.40    2.30
  -6   0   3    3.90    3.40
  -6   0  -3    2.50    2.20
  -6   0   3    1.60    2.40
   6   0  -4  120.09    7.40
   6   0   4  101.79    7.70
   6   0  -4  106.59    7.40
   6   0   4  105.39    7.40
  -6   0  -4  110.39    6.90
  -6   0   4  125.79    8.10
   6   0  -5    0.10    2.70
   6   0   5   -0.10    3.50
   6   0   5   -0.80    2.90
   6   0  -5    4.90    3.00
  -6   0  -5    6.70    3.60
  -6   0  -5    2.30    2.30
  -6   0   5    2.60    3.90
  -6   0   5    2.00    2.90
   6   0   6  139.59    9.20
   6   0  -6  140.09   10.40
   6   0   6  136.19   10.60
   6   0   6  137.69    8.60
  -6   0   6  145.49   11.10
  -6   0  -6  134.79   11.00
  -6   0   6   99.09   13.40
   6   0   7    2.60    5.80
   6   0   7   -1.60    3.60
   6   0  -7   -2.10    4.50
   6   0   7    3.40    4.50
  -6   0   7   -3.60    5.30
  -6   0  -7   -4.50    5.60
  -6   0   7   -2.00    5.60
   6   0   8    0.60    4.40
   6   0  -8   10.70    5.60
  -6   0  -8   15.40    7.60
  -6   0   9   -5.90    9.40
  -6   0  -9   -5.40    8.10
   7   0   0   -0.20    1.70
  -7   0   0   -1.60    1.50
  -7   0   0    0.40    1.90
  -7   0   0    3.40    2.00
   7   0   1 9696.03  445.86
   7   0  -1 9999.00  446.06
   7   0   1 9246.27  445.96
  -7   0  -1 9080.69  446.06
  -7   0   1 9317.57  445.86
  -7   0   1 9318.07  446.16
   7   0   2    2.30    2.10
   7   0  -2    0.40    2.00
   7   0  -2    2.10    1.70
   7   0   2    2.90    2.10
  -7   0   2   -0.10    1.40
  -7   0  -2    2.80    2.20
  -7   0  -2    2.10    1.90
  -7   0   2   -0.80    2.30
   7   0  -3 1900.01   97.49
   7   0  -3 2081.69   97.69
   7   0   3 2074.39   97.39
   7   0   3 2063.29   97.89
  -7   0  -3 1972.90   97.39
  -7   0   3 2143.89   98.09
  -7   0   3 2055.09   97.79
   7   0  -4    2.50    2.50
   7   0   4   -0.70    2.30
   7   0   4    2.80    3.70
   7   0  -4    2.10    2.60
  -7   0   4   -0.40    2.20
  -7   0   4   -3.70    2.90
  -7   0  -4    2.20    2.40
  -7   0  -4    0.40    2.70
   7   0  -5  107.29    9.00
   7   0   5  116.79    7.50
   7   0  -5  110.09    8.30
   7   0   5  104.39    8.80
  -7   0  -5  103.69    9.30
  -7   0   5  108.29    8.30
  -7   0   5  100.09    8.90
  -7   0  -5  110.59    7.10
   7   0   6    0.00    4.10
   7   0   6   -0.50    3.50
   7   0  -6    3.00    4.10
  -7   0  -6   -0.40    2.50
  -7   0  -6   -0.10    4.60
  -7   0   6    3.80    4.90
   7   0  -7  150.78   12.30
   7   0   7  164.58   11.10
   7   0   7  150.48   13.70
   7   0   7  171.28   10.30
  -7   0   7  186.68   16.00
  -7   0  -7  179.18   14.00
  -7   0   7  170.18   13.20
   7   0  -8   -5.90    5.90
   7   0   8    4.50    4.10
  -7   0   8   12.10    8.50
  -7   0  -8   -2.00    6.90
  -7   0   9    4.60   10.30
  -7   0  -9    0.50   12.10
   8   0   0 1141.19   53.99
  -8   0   0 1085.89   54.09
  -8   0   0 1128.09   53.89
  -8   0   0 1100.59   54.09
   8   0  -1    1.60    2.30
   8   0   1    0.70    2.10
   8   0   1    0.60    2.00
  -8   0   1    0.00    1.90
  -8   0   1    2.70    2.30
  -8   0  -1    1.10    2.40
  -8   0   1    4.10    2.70
  -8   0  -1    0.40    2.50
   8   0   2  196.48   10.90
   8   0  -2  192.68   10.50
   8   0  -2  169.78   10.60
   8   0   2  193.48   10.50
  -8   0  -2  191.18   10.90
  -8   0  -2  188.08   10.80
  -8   0   2  177.48   11.10
  -8   0   2  183.28   10.50
   8   0  -3   -0.20    2.50
   8   0   3    4.10    2.40
   8   0  -3    2.30    2.10
   8   0   3   -0.80    2.50
  -8   0  -3    4.80    2.70
  -8   0   3    1.00    3.00
  -8   0  -3    1.90    2.60
  -8   0   3    6.30    4.30
   8   0  -4   18.30    3.70
   8   0   4   25.00    3.40
   8   0  -4   11.80    2.40
   8   0   4   28.40    5.40
  -8   0  -4   20.60    3.80
  -8   0   4   14.40    3.60
  -8   0  -4   20.00    4.20
  -8   0   4   20.10    4.70
   8   0  -5   -2.60    3.10
   8   0   5    0.20    3.00
   8   0   5   -3.50    3.70
  -8   0  -5    2.00    2.80
  -8   0  -5   -4.50    3.60
  -8   0   5    2.50    4.70
  -8   0   5   -3.00    3.60
   8   0  -6   17.60    4.90
   8   0   6   17.70    5.60
   8   0   6   18.50    4.20
  -8   0   6   19.60    6.20
  -8   0   6   10.00    4.60
  -8   0  -6   23.60    5.90
  -8   0  -6   21.50    3.50
   8   0  -7   -2.10    5.20
   8   0   7    6.40    4.10
  -8   0  -7    4.00    6.60
  -8   0   7   -1.70    5.70
  -8   0   8   21.70    9.30
  -8   0  -8   13.70    8.00
  -8   0   9   -2.30   11.00
  -8   0  -9   31.00   10.80
   9   0   0    0.50    2.40
  -9   0   0    7.10    2.50
  -9   0   0    3.30    2.50
  -9   0   0    5.80    3.00
   9   0   1  148.79    9.20
   9   0  -1  152.18    9.20
   9   0   1  145.39    9.00
  -9   0   1  149.88    8.90
  -9   0  -1  145.19    9.20
  -9   0   1  154.48    9.70
  -9   0   1  139.59    9.10
  -9   0  -1  145.29    9.50
   9   0  -2   -1.40    1.70
   9   0   2    1.30    2.30
   9   0  -2    4.10    2.70
   9   0   2    1.60    2.80
  -9   0   2    0.50    2.80
  -9   0  -2   -7.40    3.70
  -9   0   2    3.10    1.90
  -9   0  -2    1.60    2.80
   9   0  -3  986.50   47.40
   9   0   3  955.50   47.00
   9   0   3  946.61   47.60
   9   0  -3  903.51   47.40
  -9   0  -3  969.40   47.30
  -9   0   3 1006.30   48.10
  -9   0  -3  970.40   47.70
  -9   0   3  983.90   47.50
   9   0   4    1.10    3.50
   9   0   4   -0.90    2.90
   9   0  -4    0.70    2.60
  -9   0  -4   -2.00    3.00
  -9   0  -4    1.20    3.90
  -9   0   4   -3.70    2.90
  -9   0   4    3.80    4.20
   9   0  -5   57.89    6.40
   9   0   5   61.39    7.30
   9   0   5   58.39    5.90
  -9   0   5   63.59    9.20
  -9   0  -5   77.39    8.80
  -9   0  -5   56.89    6.10
  -9   0   5   62.39    7.50
   9   0   6    1.60    3.80
   9   0  -6    0.00    3.40
  -9   0   6   -5.20    5.00
  -9   0  -6    5.90    9.40
  -9   0  -6    0.00    3.20
   9   0  -7   27.30    6.40
   9   0   7   40.60    5.60
  -9   0   7   44.00    9.40
  -9   0  -7   38.70    8.50
  -9   0   8   10.90    9.70
  -9   0  -8    2.90    9.10
  -9   0   9   26.10   12.00
  -9   0  -9   -0.10   16.10
  10   0   0  210.08   12.10
 -10   0   0  211.28   12.60
 -10   0   0  212.38   11.90
 -10   0   0  202.58   12.30
  10   0   1   -0.10    2.60
  10   0  -1    5.40    3.00
 -10   0   1   -0.50    2.10
 -10   0  -1   -0.80    2.60
 -10   0   1    0.00    3.10
 -10   0  -1    1.40    3.30
 -10   0   1    1.30    2.20
  10   0  -2    3.60    3.20
  10   0   2    3.60    3.30
  10   0   2    1.00    2.70
 -10   0  -2    2.50    3.10
 -10   0   2    5.40    3.80
 -10   0  -2    1.60    3.40
 -10   0   2    1.00    2.80
  10   0   3   -0.20    2.60
  10   0  -3   -3.50    2.50
  10   0   3   -4.00    2.60
 -10   0   3   -0.60    3.90
 -10   0   3   -1.40    2.90
 -10   0  -3    3.20    3.20
 -10   0  -3    2.20    3.50
  10   0   4   53.39    5.50
  10   0   4   53.49    7.00
  10   0  -4   53.69    6.10
 -10   0   4   47.90    6.70
 -10   0   4   53.29    7.00
 -10   0  -4   52.09    6.20
 -10   0  -4   47.30    6.20
  10   0   5   -6.40    4.80
  10   0   5    1.80    3.50
  10   0  -5    7.20    3.80
 -10   0   5    2.30    6.00
 -10   0   5    9.90    4.90
 -10   0  -5    2.60    7.90
 -10   0  -5    1.50    3.70
  10   0  -6   82.49    8.30
  10   0   6   68.59    7.10
 -10   0  -6   88.79    7.50
 -10   0  -6   85.09   11.50
 -10   0   6   63.09    8.70
 -10   0  -7   -4.20    7.60
 -10   0   7   25.70    9.10
 -10   0   8   55.59   12.10
  11   0   0    6.20    3.50
 -11   0   0    8.40    4.10
 -11   0   0    4.40    3.70
 -11   0   0    6.40    2.80
  11   0  -1  143.19   10.60
  11   0   1  137.69   10.30
 -11   0   1  161.08   11.50
 -11   0   1  191.88   11.20
 -11   0  -1  186.78   11.20
 -11   0  -1  167.58   11.40
 -11   0   1  181.18   10.60
 -11   0  -1  181.88   10.40
  11   0   2    0.60    3.60
  11   0   2   -2.90    3.20
 -11   0   2   -3.00    4.00
 -11   0  -2    3.10    3.10
 -11   0   2    0.10    2.60
 -11   0  -2   -3.40    3.50
  11   0  -3   56.69    6.20
  11   0   3   49.10    7.20
  11   0   3   58.49    6.10
 -11   0   3   59.59    6.80
 -11   0   3   74.59    8.80
 -11   0  -3   56.29    7.10
 -11   0  -3   53.79    7.10
  11   0   4    1.90    3.40
  11   0  -4    5.20    3.40
  11   0   4    5.90    4.80
 -11   0  -4    1.00    4.00
 -11   0   4    1.30    4.20
 -11   0  -4    1.00    6.50
  11   0  -5   76.69    8.60
  11   0   5   62.09    7.00
 -11   0  -5   76.89    7.60
 -11   0  -5   80.99   10.10
 -11   0   5   71.99    9.00
  11   0  -6   -0.90    5.20
 -11   0   6    6.80    8.00
 -11   0  -6   -9.70    6.80
 -11   0  -6   -1.70    4.20
 -11   0  -7   22.40    9.40
 -11   0   7   15.20    9.80
 -11   0  -8   -0.60    9.80
 -11   0   8   20.20   12.10
  12   0   0 3969.30  181.18
 -12   0   0 3825.72  180.68
 -12   0   0 3687.63  180.18
 -12   0   0 3636.24  180.48
  12   0   1    3.30    4.00
 -12   0   1   -7.30    3.60
 -12   0  -1    5.00    4.60
 -12   0   1   -0.20    4.50
 -12   0  -1  -14.80    7.00
 -12   0  -1    5.10    3.80
  12   0   2  419.96   22.50
  12   0   2  409.36   23.20
 -12   0   2  420.06   22.80
 -12   0   2  451.75   24.00
 -12   0  -2  419.96   23.30
 -12   0  -2  447.26   23.40
 -12   0   2  420.76   23.30
  12   0   3   -2.10    3.80
 -12   0   3    3.90    4.20
 -12   0  -3   -4.20    4.20
 -12   0  -3   -0.80    3.80
 -12   0   3   -3.10    5.20
  12   0  -4   19.90    4.60
  12   0   4   16.10    4.50
 -12   0  -4   21.10    6.70
 -12   0  -4   26.00    5.40
 -12   0   4   21.90    5.40
  12   0  -5    4.90    4.60
  12   0   5    0.50    4.30
 -12   0   5   -1.90    7.30
 -12   0  -5   -1.60    6.00
 -12   0  -5   -3.40    4.60
 -12   0   6  120.29   13.60
 -12   0  -6  102.79   21.50
 -12   0  -6   91.59    9.00
 -12   0   7    7.10   10.20
 -12   0  -8   54.59   12.20
 -12   0   8   44.70   14.00
 -13   0   0    4.30    4.30
 -13   0   0    9.00    5.80
 -13   0   0    1.60    3.10
 -13   0   1  532.75   27.70
 -13   0  -1  479.25   26.40
 -13   0   1  501.75   26.70
 -13   0   1  501.45   27.20
 -13   0  -1  510.95   27.20
 -13   0  -1  501.05   27.40
  13   0   2   -5.10    4.00
 -13   0  -2   -3.10    4.30
 -13   0   2    1.70    3.90
 -13   0  -2    1.50    4.90
 -13   0   2   -0.90    3.30
 -13   0   2   -6.20    4.90
  13   0   3   15.20    4.90
 -13   0  -3   20.90    5.30
 -13   0   3    8.00    6.60
 -13   0  -3   18.70    5.50
 -13   0   3   10.40    4.80
  13   0   4   -0.90    4.70
  13   0  -4    1.40    4.10
 -13   0  -4   -1.80    4.90
 -13   0  -4    5.60    5.60
 -13   0   4    1.10    5.20
 -13   0  -5    6.00    5.40
 -13   0   5   -2.30    8.10
 -13   0  -6    6.70    5.30
 -13   0   6  -18.50    9.20
 -13   0   7   47.90   13.30
 -13   0  -7   44.70   11.50
 -14   0   0  266.37   16.40
 -14   0   0  284.67   18.10
 -14   0   0  282.67   17.30
 -14   0   1   -1.80    4.40
 -14   0  -1   -5.90    3.50
 -14   0   1    6.00    5.10
 -14   0  -1   -2.30    4.70
 -14   0   1    1.90    9.30
 -14   0  -1   -2.20    5.30
 -14   0   2    7.90    5.40
 -14   0  -2    4.50    3.50
 -14   0   2    7.00    3.30
 -14   0  -2    9.70    5.30
 -14   0   2   11.90    6.60
 -14   0  -2    5.60    5.70
 -14   0  -3    0.50    5.30
 -14   0   3   -2.00    6.50
 -14   0   3   -0.30    5.70
 -14   0   3   -7.20    6.60
 -14   0  -3   -1.30    4.10
 -14   0  -4    7.80    5.60
 -14   0  -4   -2.70    5.90
 -14   0   4    5.50    8.20
 -14   0   5    6.60    9.30
 -14   0  -5    3.50    5.90
 -14   0  -6   14.10    9.20
 -14   0   6   22.30   11.20
 -14   0   7    2.50   12.30
 -15   0   0   -5.10    5.40
 -15   0   0    1.80    6.50
 -15   0  -1  133.29   12.90
 -15   0   1  132.59   13.30
 -15   0   1  127.09   12.30
 -15   0  -1  120.39   14.10
 -15   0  -2   -0.20    5.90
 -15   0  -2   -3.10    5.40
 -15   0   2   -6.30    5.80
 -15   0   2   -0.60    6.90
 -15   0   3   31.40    9.00
 -15   0  -3   14.70    6.80
 -15   0  -4   10.20    7.00
 -15   0   4   -0.80    8.70
 -15   0   5   33.40   11.50
 -15   0  -5   11.60    6.50
 -15   0  -5   14.50    9.20
 -15   0   6   19.90   12.30
 -15   0  -6    6.50    9.20
 -16   0   0   32.50    8.60
 -16   0  -1   -3.00    7.10
 -16   0   1   -2.00    7.70
 -16   0   2   29.00    9.30
 -16   0  -2   28.20    8.10
 -16   0  -2   23.20   11.90
 -16   0   2   19.90    7.30
 -16   0   3    6.50    8.80
 -16   0   3   -7.80    6.10
 -16   0  -3    0.50    8.00
 -16   0  -3    2.20    5.30
 -16   0   4   79.19   12.60
 -16   0  -4   53.29   10.40
 -16   0   4   57.29   10.50
 -16   0  -4   59.39   10.00
 -16   0   5  -19.80   10.50
 -16   0  -5   13.60    9.20
 -17   0   0   14.40    8.50
 -17   0   0   -0.40    5.80
 -17   0  -1   15.60    8.60
 -17   0   1   10.90    9.40
 -17   0   1    8.60    7.60
 -17   0  -1    1.40    6.90
 -17   0  -2   10.40    8.40
 -17   0  -2    1.70    7.10
 -17   0   2   -7.10    9.00
 -17   0   2   -4.40    6.50
 -17   0  -3   70.69   10.70
 -17   0   3   55.89   12.20
 -17   0   3   60.59    9.70
 -17   0  -4   10.40    7.20
 -17   0  -4   -3.40    8.60
 -17   0   4    1.70    7.90
 -17   0   4  -11.80   10.90
 -18   0   0   60.29   12.20
 -18   0   0   65.59   11.60
 -18   0   1   -0.90    9.80
 -18   0  -1  -12.40    9.20
 -18   0   1   -5.50    8.40
 -18   0  -1    2.80    7.50
 -18   0   2   19.60   11.50
 -18   0  -2   19.00    9.60
 -18   0  -2    5.00    8.50
 -18   0   2   19.00    9.00
 -18   0  -3  -20.10    9.30
 -18   0  -3    4.90    8.10
 -18   0   3   -6.40    9.30
 -18   0   3   -3.00   10.80
   0   1   9   59.09    7.80
   0  -1  -9   45.60    8.90
   0   1   8   34.10    6.00
   0   1   8   49.90    8.10
   0   1   8   47.10    6.70
   0  -1  -8   71.39    9.30
   0   1   7   85.39    9.60
   0   1   7   84.79    7.80
   0   1   7   92.99    7.70
   0  -1  -7  106.99    9.50
   0   1   6  306.37   17.20
   0   1   6  298.97   16.10
   0   1   6  296.77   15.90
   0  -1  -6  315.57   17.20
   0   1   5 1082.79   49.99
   0   1   5 1087.99   51.09
   0  -1  -5 1016.40   50.69
   0  -1  -5  966.60   49.70
   0  -1  -4 7013.30  330.17
   0   1   4 6995.00  329.87
   0   1   4 6716.03  330.17
   0  -1  -4 7206.48  329.47
   0   1   3 7412.96  349.67
   0  -1  -3 7394.86  350.26
   0  -1  -1  868.61   40.60
   0  -1  -1  832.12   40.70
   0   1   1  888.31   40.60
   0   1   1  841.62   40.70
   0  -1   0   49.90    2.40
   0  -1   1  893.91   42.10
   0   1  -1  877.01   42.10
   0  -1   1  888.31   42.20
   0  -1   3 7432.06  350.76
   0   1  -4 7091.49  339.77
   0  -1   4 7333.37  339.57
   0  -1   4 7141.39  339.47
   0   1  -5 1007.60   49.50
   0  -1   5 1010.50   48.90
   0  -1   5 1022.70   49.10
   0  -1   5 1007.70   49.70
   0  -1   6  316.17   17.50
   0   1  -6  315.77   18.00
   0  -1   6  323.57   19.90
   0  -1   6  337.87   17.40
   0  -1   7   98.49    8.70
   0   1  -7   93.89    9.20
   0  -1   7   98.29    9.10
   0  -1   7   91.59    9.70
   0  -1   8   62.59   11.80
   0   1  -8   43.70    7.40
   0   1  -9   44.20    8.00
   0  -1   9   79.59   10.70
   1  -1  -9   19.00    7.10
   1   1   9   18.40    6.20
  -1   1   9   20.00    7.00
  -1  -1  -9    0.70    7.60
   1   1   8   73.99    9.60
   1  -1  -8   83.79   10.40
   1   1   8   65.59    8.40
   1   1   8   87.99    8.30
  -1   1   8   71.59    9.30
  -1   1   8   65.09    7.60
  -1   1   8   57.39    8.60
  -1  -1  -8   78.99   10.50
   1   1   7  237.38   15.40
   1  -1  -7  255.57   15.40
   1   1   7  235.78   13.80
   1   1   7  235.78   13.70
  -1   1   7  232.88   13.80
  -1   1   7  228.08   14.20
  -1   1   7  292.57   16.90
   1  -1  -6  165.38    9.70
   1   1   6  173.78   11.30
   1  -1  -6  177.38   11.20
   1   1   6  166.78    9.90
   1   1   6  176.28    9.90
  -1   1   6  146.19   10.40
  -1  -1  -6  179.78   11.40
  -1   1   6  172.28   11.00
   1   1   5  459.55   24.50
   1   1   5  486.65   23.60
   1  -1  -5  477.75   23.70
  -1   1   5  502.35   24.90
  -1   1   5  466.95   23.90
  -1  -1  -5  476.75   24.60
   1   1   4  146.69    8.10
   1   1   4  162.38   12.00
   1   1   4  153.78    8.20
   1  -1  -4  177.18    9.30
  -1   1   4  171.68    9.30
  -1   1   4  131.69    8.60
  -1  -1  -4  156.58    9.30
   1   1   3 1130.09   55.09
   1   1   3 1137.99   54.39
   1   1   3 1152.38   54.49
   1  -1  -3 1203.28   54.69
  -1   1   3 1113.89   54.69
  -1  -1  -3 1133.79   55.09
  -1   1   3 1160.38   55.09
   1   1   2  798.62   38.30
   1   1   2  863.81   38.80
   1  -1  -2  817.72   38.50
  -1  -1  -2  787.22   38.70
  -1  -1  -2  748.43   38.20
  -1   1   2  863.61   38.80
  -1   1   2  777.42   38.60
   1  -1   0 1209.08   57.19
   1   1   0 1198.48   57.19
  -1   1   0 1245.48   57.39
  -1  -1   0 1187.48   57.09
   1   1  -2  823.02   39.70
   1   1  -2  788.42   39.70
   1  -1   2  890.91   39.80
   1  -1   2  864.21   39.90
  -1  -1   2  763.42   39.70
  -1   1  -2  846.92   39.90
  -1   1  -2  860.31   39.70
  -1  -1   2  806.02   39.70
   1  -1   3 1094.79   53.69
   1  -1   3 1109.39   53.59
  -1   1  -3 1071.29   53.69
  -1  -1   3 1200.68   53.59
   1   1  -4  159.08    9.10
   1  -1   4  170.08    9.10
   1  -1   4  165.28    8.90
   1  -1   4  172.98    9.60
  -1  -1   4  141.39    9.00
  -1   1  -4  154.38    9.30
  -1  -1   4  163.98    9.10
  -1  -1   4  152.58    9.00
   1  -1   5  462.35   23.90
   1  -1   5  449.36   23.30
   1  -1   5  476.55   23.10
   1   1  -5  437.26   23.50
  -1  -1   5  506.65   23.40
  -1  -1   5  437.76   23.60
  -1  -1   5  458.05   23.30
   1   1  -6  165.78   11.60
   1  -1   6  184.58   10.90
   1  -1   6  179.28   10.50
   1  -1   6  179.18   12.00
  -1  -1   6  180.58   10.90
  -1  -1   6  175.58   10.70
  -1   1  -6  159.18   11.20
  -1  -1   6  170.68   11.30
   1   1  -7  257.87   15.30
   1  -1   7  265.77   14.40
   1  -1   7  235.28   15.60
   1  -1   7  197.68   14.30
  -1  -1   7  221.98   14.70
  -1  -1   7  297.67   18.20
  -1  -1   7  270.07   14.70
  -1   1  -7  230.88   15.30
   1  -1   8   71.99    9.50
   1  -1   8   78.39   10.40
   1   1  -8   93.39   10.80
   1  -1   8  104.49    9.50
  -1  -1   8   80.39   10.10
  -1  -1   8  104.19   10.30
  -1   1  -8   96.79   13.90
   1   1  -9   -4.10    6.20
   1  -1   9   23.70    6.90
  -1   1  -9    0.30    6.20
  -1  -1   9    6.30    6.80
   1  -1  10    3.40    8.40
   2   1   9   18.50    5.70
   2  -1  -9   27.00    7.80
  -2   1   9    6.80    6.90
  -2  -1  -9    9.40    6.80
   2  -1  -8   -0.70    5.30
   2   1   8    9.60    4.30
   2   1   8   12.00    4.80
   2   1   8   -6.80    6.70
  -2   1   8   10.70    5.90
  -2  -1  -8    1.10    5.70
  -2   1   8    5.70    5.70
  -2   1   8    1.70    4.90
   2  -1  -7   86.19    7.10
   2   1   7   82.89    9.40
   2   1   7   87.09    6.90
   2   1   7   61.79    7.00
   2  -1  -7   88.39    8.90
  -2   1   7   79.79    8.60
  -2  -1  -7   89.19    9.30
  -2   1   7   98.79    8.70
   2   1   6   45.60    5.80
   2  -1  -6   41.80    4.90
   2   1   6   48.70    4.90
   2   1   6   48.60    5.00
   2  -1  -6   54.39    6.40
  -2   1   6   46.10    6.80
  -2   1   6   57.89    5.90
  -2  -1  -6   46.40    6.70
   2   1   5  301.37   18.00
   2  -1  -5  357.16   18.60
   2   1   5  378.16   17.60
   2   1   5  379.56   18.80
   2  -1  -5  327.27   17.80
  -2   1   5  390.26   18.90
  -2   1   5  327.27   18.10
   2   1   4  141.79    6.80
   2   1   4  113.89    6.60
   2  -1  -4  135.99    7.70
   2  -1  -4  115.59    7.10
   2   1   4  133.59    7.90
  -2   1   4  110.49    7.30
  -2  -1  -4  121.79    7.80
   2   1   3  652.93   32.70
   2   1   3  687.53   33.40
   2  -1  -3  711.43   33.10
   2   1   3  694.33   32.60
  -2   1   3  699.03   33.30
  -2   1   3  667.73   33.40
   2   1   2  299.47   13.50
   2  -1  -2  273.47   13.40
   2  -1  -2  245.78   13.20
  -2   1   2  286.57   13.40
  -2   1   2  238.58   13.30
  -2  -1  -2  260.07   13.40
   2   1   1 1591.24   76.49
   2  -1  -1 1647.44   76.99
   2   1   1 1622.64   76.79
  -2  -1  -1 1611.44   76.79
  -2  -1  -1 1630.14   76.59
  -2   1   1 1625.44   76.89
  -2   1   1 1629.74   76.99
   2   1  -1 1661.43   76.59
   2   1  -1 1436.96   76.39
   2  -1   1 1714.23   76.69
   2  -1   1 1622.04   76.69
  -2  -1   1 1581.34   76.49
  -2   1  -1 1661.23   76.69
  -2   1  -1 1636.94   76.59
  -2  -1   1 1611.24   76.59
   2   1  -2  262.67   13.50
   2  -1   2  292.57   13.60
   2  -1   2  316.37   14.00
  -2  -1   2  252.97   13.40
  -2  -1   2  231.58   13.70
  -2   1  -2  269.57   13.50
   2   1  -3  685.43   33.20
   2   1  -3  725.03   33.20
   2  -1   3  691.03   33.20
  -2   1  -3  672.33   33.40
  -2  -1   3  684.23   33.20
  -2   1  -3  624.74   33.20
  -2  -1   3  705.03   33.20
   2   1  -4  133.09    7.80
   2  -1   4  142.29    8.40
   2  -1   4  127.89    7.70
   2  -1   4  143.39    8.00
   2   1  -4  139.99    8.00
  -2   1  -4  136.59    8.40
  -2  -1   4  144.89    8.30
  -2  -1   4  123.69    8.00
   2   1  -5  331.87   18.50
   2  -1   5  355.46   18.40
   2  -1   5  384.86   19.30
   2  -1   5  387.76   18.80
   2   1  -5  365.96   18.90
  -2  -1   5  366.06   19.10
  -2  -1   5  336.87   18.60
   2   1  -6   52.89    7.20
   2  -1   6   55.89    6.40
   2  -1   6   41.90    5.60
   2  -1   6   45.80    6.00
  -2  -1   6   48.60    6.00
  -2  -1   6   43.10    6.20
  -2  -1   6   55.19    6.80
  -2   1  -6   48.10    5.90
   2  -1   7   96.89    8.10
   2  -1   7   92.39    9.70
   2   1  -7   90.59    9.10
   2  -1   7   73.69    8.40
  -2  -1   7   92.69    9.00
  -2  -1   7   75.49    8.70
  -2  -1   7   90.59    8.80
   2  -1   8   21.00   10.20
   2  -1   8    2.30    5.00
   2   1  -8    1.00    5.30
   2  -1   8   10.30    6.00
  -2  -1   8    0.30    6.20
  -2  -1   8    6.90    5.80
  -2   1  -8   -3.10    4.20
   2  -1   9   12.20    6.40
  -2   1  -9    8.90    7.00
  -2  -1   9   -2.60    8.70
  -2  -1  10   16.40    9.60
   3  -1  -9    0.50    6.60
  -3  -1  -9   -4.60    6.60
  -3   1   9    3.50    7.70
   3   1   8   46.50    7.00
   3   1   8   27.10    6.50
   3   1   8   34.50    8.40
   3  -1  -8   32.00    7.10
  -3   1   8   49.60    7.60
  -3  -1  -8   45.70    8.00
  -3   1   8   22.70    6.30
   3  -1  -7   94.19    8.00
   3  -1  -7   89.19    9.50
   3   1   7   90.89    7.00
   3   1   7   79.09    7.50
   3   1   7   91.99    9.90
  -3   1   7   97.69    9.20
  -3  -1  -7   94.29    9.60
  -3   1   7   95.39    9.90
   3   1   6   72.69    7.60
   3   1   6   71.79    5.30
   3  -1  -6   59.79    5.80
   3  -1  -6   75.39    7.30
  -3   1   6   66.29    7.10
  -3   1   6   58.09    7.20
  -3  -1  -6   73.59    7.90
   3   1   5   40.40    3.60
   3  -1  -5   63.59    7.00
   3   1   5   49.20    4.10
   3  -1  -5   37.20    4.30
   3   1   5   42.50    5.50
  -3  -1  -5   36.30    5.40
  -3   1   5   54.09    6.50
  -3   1   5   40.50    4.80
   3   1   4 1052.29   51.99
   3   1   4 1079.99   50.89
   3  -1  -4 1109.79   51.69
   3   1   4 1057.19   51.09
  -3   1   4 1073.59   51.99
  -3   1   4 1080.19   51.79
  -3  -1  -4 1047.70   51.99
   3  -1  -3   52.79    4.10
   3  -1  -3   68.59    4.50
   3   1   3   66.09    3.60
   3   1   3   74.69    5.30
  -3   1   3   62.69    4.30
  -3  -1  -3   59.09    4.50
  -3   1   3   47.30    4.30
   3  -1  -2  246.48   13.00
   3   1   2  258.27   12.40
   3  -1  -2  268.27   13.00
   3   1   2  257.37   13.00
  -3   1   2  264.47   13.00
  -3  -1  -2  241.78   13.00
  -3  -1  -2  260.77   12.40
   3   1   0 1060.19   49.60
   3  -1   0 1031.60   49.90
  -3  -1   0  973.70   49.60
  -3  -1   0 1025.80   49.60
  -3   1   0  995.80   49.90
  -3   1   0 1176.58   50.09
   3  -1   2  250.57   12.80
   3   1  -2  237.08   12.90
   3  -1   2  253.07   12.70
  -3  -1   2  255.87   12.60
  -3  -1   2  253.77   12.70
  -3   1  -2  246.08   12.70
   3  -1   3   75.69    4.60
   3   1  -3   71.39    4.30
   3  -1   3   64.09    4.60
   3   1  -3   55.59    4.30
  -3  -1   3   62.99    4.30
  -3  -1   3   52.89    4.40
   3   1  -4 1126.09   51.59
   3  -1   4 1096.09   51.89
   3  -1   4 1023.10   51.39
   3   1  -4 1035.30   51.59
  -3  -1   4 1075.19   51.59
  -3  -1   4 1092.99   51.69
  -3   1  -4 1019.40   51.09
   3   1  -5   44.90    4.80
   3  -1   5   39.40    5.00
   3  -1   5   47.20    4.70
   3   1  -5   46.20    4.80
   3  -1   5   33.60    5.90
  -3   1  -5   61.49    8.70
  -3  -1   5   34.90    4.80
  -3  -1   5   42.60    5.40
   3   1  -6  103.19    9.10
   3  -1   6   69.79    6.90
   3   1  -6   73.49    6.50
   3  -1   6   77.59    6.40
   3  -1   6   73.09    7.80
  -3  -1   6   75.69    7.80
  -3  -1   6   67.99    7.40
  -3   1  -6   66.69    7.70
   3  -1   7   67.59    8.30
   3   1  -7   74.99    8.70
   3  -1   7  101.09    7.90
   3  -1   7   86.09    9.70
  -3   1  -7  106.69   10.00
  -3  -1   7  118.09    9.70
  -3  -1   7   77.09    8.40
   3   1  -8   28.80    6.70
   3  -1   8   29.80    6.60
   3  -1   8   26.30    7.40
   3  -1   8   49.30    6.30
  -3  -1   8   48.40    7.80
  -3  -1   8   37.00    7.10
  -3   1  -8   30.50    5.70
   3  -1   9    2.00    6.00
  -3   1  -9   -0.50    5.60
  -3  -1  10    0.60   10.10
  -4   1  10    9.30    9.70
   4  -1  -9    2.20    7.00
  -4  -1  -9    0.20   14.80
   4   1   8    5.10    3.90
   4  -1  -8   11.60    5.90
  -4   1   8   -4.10    4.60
  -4   1   8    3.10    6.60
  -4  -1  -8    6.20    5.80
   4   1   7  134.29    9.80
   4  -1  -7  123.49    9.80
   4   1   7  162.68   14.00
   4   1   7  134.29    8.60
  -4   1   7  150.78   11.20
  -4   1   7  129.99   11.50
   4   1   6   50.89    6.60
   4  -1  -6   36.30    5.40
   4   1   6   51.39    6.80
   4   1   6   53.59    5.80
   4  -1  -6   73.79    9.10
  -4  -1  -6   57.19    7.40
  -4   1   6   74.89    9.70
  -4   1   6   53.89    6.90
   4  -1  -5   12.00    3.40
   4   1   5   11.10    2.00
   4   1   5   13.90    3.30
   4  -1  -5   11.00    2.80
   4   1   5   14.80    2.70
  -4  -1  -5    7.50    3.00
  -4   1   5   18.00    5.90
  -4   1   5    9.70    3.40
   4   1   4  219.88   11.60
   4   1   4  186.18   10.20
   4  -1  -4  194.18   11.10
   4  -1  -4  220.08   11.60
   4   1   4  212.38   10.50
  -4   1   4  195.48   11.40
  -4   1   4  208.08   11.40
   4  -1  -3  197.58   11.60
   4   1   3  240.88   11.80
   4   1   3  226.38   11.00
  -4  -1  -3  222.68   10.90
  -4   1   3  209.38   11.90
  -4  -1  -3  220.98   11.80
  -4   1   3  223.18   11.70
   4   1   2  428.36   20.00
   4   1   2  410.46   20.50
   4  -1  -2  432.06   20.60
   4  -1  -2  405.86   20.50
  -4   1   2  414.66   20.60
  -4  -1  -2  417.36   20.60
  -4  -1  -2  418.26   20.10
  -4   1   2  391.76   20.60
   4  -1  -1  304.07   14.90
   4   1   1  306.77   14.40
   4   1   1  295.87   14.70
   4  -1  -1  284.07   14.70
  -4  -1  -1  295.77   14.50
  -4   1   1  296.37   15.00
  -4  -1  -1  290.77   14.70
  -4   1   1  288.07   14.70
   4   1  -1  321.07   14.90
   4  -1   1  292.17   15.00
   4  -1   1  298.17   15.10
  -4   1  -1  287.37   15.00
  -4   1  -1  304.07   15.20
  -4  -1   1  292.27   14.70
   4  -1   2  428.56   21.40
   4  -1   2  415.36   21.40
  -4  -1   2  413.76   21.20
  -4   1  -2  499.15   22.00
  -4   1  -2  420.76   21.40
  -4  -1   2  419.86   21.40
   4  -1   3  244.48   12.40
   4   1  -3  232.98   12.20
   4   1  -3  198.28   12.10
   4  -1   3  246.98   12.60
  -4   1  -3  237.38   12.20
  -4   1  -3  271.07   13.20
  -4  -1   3  216.68   12.30
  -4  -1   3  227.78   12.20
   4   1  -4  195.18   11.60
   4  -1   4  244.68   12.00
   4  -1   4  230.18   12.10
   4   1  -4  219.38   11.80
  -4  -1   4  201.08   11.90
  -4   1  -4  204.98   12.10
  -4   1  -4  220.98   11.40
  -4  -1   4  199.48   11.70
   4  -1   5    7.60    3.10
   4  -1   5   15.00    4.00
   4   1  -5   11.50    3.10
   4   1  -5   13.80    3.30
  -4   1  -5    9.40    2.50
  -4   1  -5   15.50    5.20
  -4  -1   5    9.40    3.00
  -4  -1   5    8.10    3.30
   4   1  -6   47.20    6.40
   4  -1   6   56.89    5.80
   4  -1   6   51.39    6.70
   4   1  -6   49.40    6.20
   4  -1   6   62.19    6.30
  -4   1  -6   51.69    6.30
  -4  -1   6   57.69    7.10
  -4  -1   6   60.29    7.00
   4   1  -7  138.09   11.00
   4  -1   7  122.09   10.00
   4  -1   7  148.59    9.50
   4  -1   7  125.59   10.60
  -4  -1   7  135.79   10.90
  -4   1  -7  123.49   11.40
  -4  -1   7  122.09   12.40
   4  -1   8    8.60    5.80
   4  -1   8    2.60    5.80
   4   1  -8    9.30    6.00
   4  -1   8    8.80    5.10
  -4   1  -8    0.50    5.40
  -4  -1   8    3.10    5.30
  -4  -1   8    8.90    6.60
   4  -1   9    0.30    5.90
  -4  -1   9   18.00   10.40
  -4   1  -9    4.00    5.70
  -4  -1  10   18.60   10.90
  -5   1  10    9.40   10.90
  -5  -1  -9    5.80    9.00
   5  -1  -8    5.60    5.60
   5   1   8    3.30    3.60
  -5   1   8    2.80    7.00
  -5   1   8   -8.70    6.40
  -5  -1  -8   -4.40    6.60
   5   1   7  102.59    7.00
   5   1   7  116.39   11.40
   5   1   7   89.59   10.20
   5  -1  -7   97.59   10.00
  -5  -1  -7  101.09   10.80
  -5   1   7   89.49    9.60
  -5   1   7  109.89   10.90
   5  -1  -6   78.69    7.90
   5  -1  -6   64.79    6.80
   5   1   6   70.89    6.10
   5   1   6   65.19    7.50
   5   1   6   79.59    6.00
  -5   1   6   79.69    8.20
  -5   1   6   77.09    8.20
  -5  -1  -6   73.49    8.40
   5  -1  -5    9.40    2.90
   5  -1  -5   18.30    3.90
   5   1   5    9.40    3.30
   5   1   5   11.00    2.60
   5   1   5   11.80    2.00
  -5  -1  -5    8.60    3.60
  -5   1   5   17.60    4.00
  -5   1   5   13.10    3.90
   5   1   4  111.79    6.30
   5  -1  -4  119.59    7.70
   5  -1  -4  111.69    7.20
  -5   1   4  113.19    7.30
  -5  -1  -4  111.39    7.70
  -5  -1  -4  106.29    6.00
  -5   1   4  105.79    7.70
   5  -1  -3  125.59    7.80
   5   1   3  137.49    8.00
   5   1   3  130.59    7.10
  -5  -1  -3  136.89    7.10
  -5   1   3  144.79    8.00
  -5   1   3  122.59    8.10
  -5  -1  -3  138.09    8.00
   5   1   2  172.78    8.60
   5  -1  -2  142.59    8.50
   5  -1  -2  162.58    8.40
   5   1   2  139.19    7.90
  -5  -1  -2  168.38    8.50
  -5   1   2  129.89    8.60
  -5  -1  -2  150.88    8.00
   5  -1  -1 2596.44  117.49
   5   1   1 2547.15  116.99
   5  -1  -1 2401.86  117.19
   5   1   1 2402.96  117.29
  -5  -1  -1 2402.56  117.19
  -5   1   1 2490.45  117.49
  -5  -1  -1 2447.46  117.09
   5   1   0   86.99    4.90
  -5   1   0   81.59    5.40
  -5   1   0   79.89    5.10
  -5   1   0   84.39    5.00
  -5  -1   0   83.09    5.00
   5  -1   1 2503.15  116.69
   5   1  -1 2528.45  116.49
   5  -1   1 2512.65  116.69
  -5  -1   1 2428.56  116.59
  -5   1  -1 2405.96  116.69
  -5   1  -1 2416.46  116.69
  -5  -1   1 2386.06  116.29
   5  -1   2  142.99    8.30
   5   1  -2  139.49    8.20
  -5  -1   2  135.59    8.30
  -5   1  -2  166.38    8.50
  -5  -1   2  153.98    8.10
   5   1  -3  126.59    7.90
   5  -1   3  142.59    8.30
   5  -1   3  129.89    8.40
   5   1  -3  143.99    7.80
  -5   1  -3  141.99    8.30
  -5  -1   3  125.19    8.00
  -5   1  -3  140.19    8.10
  -5  -1   3  134.79    7.80
   5   1  -4  100.59    7.40
   5   1  -4  116.49    7.30
   5  -1   4  134.19    8.10
   5  -1   4  134.09    7.80
  -5   1  -4  116.49    7.30
  -5  -1   4  108.99    7.60
  -5  -1   4  103.29    7.20
   5  -1   5    4.10    3.50
   5  -1   5    9.50    3.50
   5   1  -5    7.20    2.90
   5   1  -5   12.60    3.30
  -5  -1   5   12.90    3.50
  -5   1  -5   10.70    3.80
  -5  -1   5    9.60    3.40
  -5   1  -5    9.20    2.80
   5  -1   6  104.79    7.20
   5  -1   6   86.99    8.20
   5   1  -6   77.99    7.70
   5  -1   6   76.29    8.10
  -5  -1   6   67.39    7.60
  -5  -1   6   77.19    8.30
  -5   1  -6   99.19   11.40
   5  -1   7   98.09   10.30
   5   1  -7  105.89   12.00
   5  -1   7  105.29   10.60
   5  -1   7  128.29    8.70
  -5  -1   7   95.19   13.40
  -5  -1   7  101.49   10.40
  -5   1  -7   91.99   10.50
   5   1  -8    2.80    5.60
   5  -1   8    1.20    4.90
   5  -1   8  -11.50    6.70
  -5   1  -8    3.00    6.70
   5  -1   9   -0.50    5.80
  -5  -1   9    1.40    9.20
  -5   1  -9    4.40    8.00
  -5  -1  10    5.40   10.90
  -6  -1  -9   18.20   10.40
  -6   1   9    2.40    9.40
   6   1   8    8.40    4.30
   6  -1  -8   14.20   10.80
  -6  -1  -8   12.60    7.80
   6   1   7    9.50    4.20
   6  -1  -7   13.60    5.30
   6   1   7    4.80    4.70
  -6  -1  -7   21.50   10.10
  -6   1   7    5.30    6.20
  -6   1   7    5.50    5.50
   6  -1  -6   82.29    8.30
   6   1   6   79.99    6.10
   6   1   6   75.49    5.70
   6   1   6   87.99    8.90
  -6   1   6   80.09    9.20
  -6   1   6   78.79    8.40
  -6  -1  -6  113.19    9.60
   6  -1  -5   46.30    5.80
   6  -1  -5   38.10    5.20
   6   1   5   45.80    6.30
   6   1   5   49.70    4.20
  -6   1   5   50.79    6.70
  -6   1   5   74.19    9.40
  -6  -1  -5   47.80    7.00
   6   1   4  246.68   13.80
   6  -1  -4  247.68   13.50
   6   1   4  248.08   12.60
   6  -1  -4  266.67   13.90
  -6   1   4  254.37   14.10
  -6   1   4  238.78   13.70
  -6  -1  -4  234.08   12.50
   6   1   3  673.83   31.50
   6  -1  -3  624.44   31.30
   6   1   3  623.04   30.60
  -6  -1  -3  638.14   30.70
  -6   1   3  609.44   31.60
  -6   1   3  630.74   31.40
  -6  -1  -3  631.54   31.40
   6  -1  -2 1901.31   93.39
   6   1   2 2012.80   93.59
   6   1   2 2030.20   92.99
   6  -1  -2 2013.50   93.59
  -6  -1  -2 1814.12   93.39
  -6   1   2 1989.90   93.79
  -6  -1  -2 1946.11   93.09
   6   1   1   52.59    4.00
   6  -1  -1   54.59    4.50
   6   1   1   68.89    4.40
   6  -1  -1   65.29    4.30
  -6   1   1   62.79    4.30
  -6   1   1   54.09    4.70
  -6  -1  -1   62.09    4.30
   6  -1   0   33.80    3.50
   6   1   0   39.20    3.10
  -6  -1   0   34.70    3.30
  -6  -1   0   37.90    3.00
  -6  -1   0   37.80    3.30
  -6   1   0   35.30    3.80
  -6   1   0   34.00    3.10
   6   1  -1   55.49    4.20
   6  -1   1   55.29    4.50
  -6  -1   1   49.20    4.30
  -6   1  -1   61.79    4.50
  -6  -1   1   62.19    4.00
  -6   1  -1   66.19    4.80
   6  -1   2 1948.31   93.69
   6  -1   2 1965.70   93.49
   6   1  -2 2039.80   93.49
  -6  -1   2 1969.30   93.59
  -6   1  -2 1939.11   93.69
  -6  -1   2 1933.11   93.39
  -6   1  -2 1916.31   93.59
   6   1  -3  620.14   30.90
   6   1  -3  617.04   31.10
   6  -1   3  651.83   31.10
   6  -1   3  632.44   31.50
  -6  -1   3  612.14   31.20
  -6  -1   3  612.44   31.00
  -6   1  -3  654.13   31.10
   6   1  -4  235.98   13.40
   6  -1   4  254.67   13.50
   6   1  -4  243.68   13.30
  -6  -1   4  257.27   13.90
  -6   1  -4  238.38   13.20
  -6   1  -4  242.58   13.90
  -6  -1   4  241.78   13.50
   6  -1   5   61.49    6.00
   6   1  -5   46.20    5.50
   6   1  -5   48.10    5.70
   6  -1   5   56.89    6.60
  -6  -1   5   45.40    6.40
  -6   1  -5   54.69    7.10
  -6  -1   5   43.40    5.50
  -6   1  -5   46.60    5.20
   6  -1   6   85.29    9.20
   6   1  -6   99.79    8.10
   6  -1   6   98.29    8.30
  -6  -1   6   95.99    9.50
  -6  -1   6   86.09    8.90
  -6   1  -6   92.19    9.40
  -6   1  -6   88.99    7.00
   6  -1   7   11.60    4.50
   6  -1   7    9.50    5.80
   6   1  -7    8.20    8.80
   6  -1   7   33.70   10.10
  -6  -1   7    2.40    9.40
  -6   1  -7    5.90    5.90
  -6  -1   7   13.90    6.40
   6  -1   8   10.90    5.20
   6   1  -8    7.70    5.60
   6  -1   8   12.20    8.10
  -6   1  -8    8.60    6.40
  -6   1  -9   -0.20    7.50
  -6  -1   9   42.90   10.20
  -7   1   9   14.20   10.80
   7  -1  -8   12.70    5.80
  -7  -1  -8   15.50    7.80
   7   1   7    8.60    3.40
   7  -1  -7    2.80    4.90
  -7   1   7   13.30    6.30
  -7   1   7   17.60    7.00
  -7  -1  -7    6.90    6.30
   7   1   6  120.99    7.70
   7   1   6  102.89    7.00
   7   1   6   96.49   10.00
   7  -1  -6  112.39    9.40
  -7   1   6  121.99   10.90
  -7   1   6  111.99    9.50
  -7  -1  -6  115.29   10.50
   7  -1  -5  138.49    9.60
   7  -1  -5  127.49    8.90
   7   1   5  125.89    7.60
   7   1   5  122.09    9.50
  -7  -1  -5  145.19   10.30
  -7  -1  -5  131.59    7.40
  -7   1   5  140.39   10.20
  -7   1   5  121.69    9.20
   7   1   4  282.97   14.90
   7  -1  -4  292.07   15.90
   7   1   4  290.57   16.10
   7  -1  -4  295.77   16.00
  -7  -1  -4  285.67   15.00
  -7   1   4  299.57   16.50
  -7  -1  -4  300.47   16.30
  -7   1   4  306.77   16.20
   7  -1  -3  436.66   21.80
   7   1   3  427.16   21.00
   7   1   3  436.86   21.90
   7  -1  -3  422.06   21.70
  -7  -1  -3  431.86   21.90
  -7   1   3  422.26   22.20
  -7   1   3  439.26   21.90
  -7  -1  -3  384.66   21.60
   7  -1  -2  205.98   10.60
   7   1   2  172.98   10.00
   7  -1  -2  166.18   10.60
   7   1   2  204.18   10.60
  -7  -1  -2  210.28   10.80
  -7   1   2  173.28   11.00
  -7  -1  -2  193.98   10.40
   7   1   1  147.79    8.60
   7  -1  -1  138.49    9.10
   7   1   1  174.68    9.00
   7  -1  -1  166.68    8.90
  -7   1   1  134.59    9.30
  -7  -1  -1  146.39    8.90
  -7   1   1  171.78    9.00
  -7  -1  -1  175.78    9.10
   7   1   0  398.26   19.10
   7  -1   0  396.66   19.50
  -7  -1   0  379.86   19.00
  -7  -1   0  355.86   19.20
  -7   1   0  372.06   19.20
  -7   1   0  382.26   19.50
  -7   1   0  367.36   19.60
  -7  -1   0  382.16   19.30
   7  -1   1  146.29   11.20
   7   1  -1  152.78    8.90
   7  -1   1  145.79    9.00
  -7  -1   1  174.48    8.80
  -7   1  -1  169.28    9.50
  -7  -1   1  150.58    9.10
   7  -1   2  211.08   10.80
   7   1  -2  172.68   10.00
   7   1  -2  161.08   10.20
   7  -1   2  173.78   10.40
  -7   1  -2  189.48   10.70
  -7  -1   2  169.38   10.50
  -7   1  -2  215.78   10.90
  -7  -1   2  193.68   10.30
   7  -1   3  430.86   22.60
   7  -1   3  457.65   23.10
   7   1  -3  443.26   22.50
  -7   1  -3  462.35   22.90
  -7  -1   3  443.06   22.70
  -7  -1   3  442.76   23.10
   7   1  -4  301.37   16.00
   7  -1   4  334.17   16.90
   7   1  -4  279.07   16.20
   7  -1   4  285.27   16.10
  -7  -1   4  311.27   16.80
  -7  -1   4  301.47   16.30
  -7   1  -4  289.17   16.10
  -7   1  -4  313.57   16.90
   7  -1   5  162.18   11.70
   7  -1   5  148.79    9.80
   7   1  -5  140.09    9.50
  -7  -1   5  136.29    9.60
  -7  -1   5  148.69   10.50
  -7   1  -5  175.18   12.50
  -7   1  -5  135.99    9.20
   7  -1   6  101.79    8.90
   7  -1   6   98.49    9.80
   7   1  -6  107.19    8.60
  -7  -1   6  122.49   10.70
  -7   1  -6  105.99   10.50
  -7   1  -6  102.69    7.70
  -7  -1   6   96.39    9.20
   7  -1   7    8.20    5.80
   7   1  -7    6.20    4.80
   7  -1   7   16.90    5.20
   7  -1   7   14.30    6.70
  -7   1  -7    4.70    5.80
   7  -1   8   23.10    5.80
  -7  -1   8   15.10    8.40
  -7   1  -8   16.40    7.60
  -7  -1   9   13.10    9.90
  -7   1  -9   -1.00    9.70
  -8  -1  -9   10.80    9.70
  -8   1   9   -5.20   11.30
  -8  -1  -8    1.80   15.30
  -8   1   8    3.40    8.90
   8  -1  -7   19.30    6.00
  -8   1   7   26.20    7.00
  -8  -1  -7   27.80    7.30
   8  -1  -6   37.80    6.20
   8   1   6   41.40    4.50
  -8   1   6   28.30    5.70
  -8  -1  -6   36.80    6.70
  -8   1   6   61.19    8.30
   8   1   5   24.00    3.30
   8  -1  -5   19.10    3.70
   8   1   5   17.90    4.80
  -8   1   5   24.90    5.80
  -8   1   5    9.80    4.00
  -8  -1  -5   17.70    3.40
  -8  -1  -5   18.20    4.80
   8   1   4   55.59    6.30
   8   1   4   56.79    5.10
   8  -1  -4   59.69    5.90
   8  -1  -4   76.49    6.50
  -8  -1  -4   58.59    5.20
  -8   1   4   66.59    7.20
  -8   1   4   61.39    6.40
  -8  -1  -4   61.99    6.70
   8   1   3   98.79    7.00
   8  -1  -3  101.09    7.70
   8  -1  -3  106.59    7.60
   8   1   3  115.49    7.80
  -8   1   3  113.69    7.70
  -8  -1  -3  129.69    7.40
  -8  -1  -3  122.09    8.10
  -8   1   3  115.59    8.60
   8   1   2  163.98    9.50
   8  -1  -2  148.69    9.20
   8   1   2  166.18    9.00
   8  -1  -2  159.78    9.70
  -8  -1  -2  168.38    9.70
  -8   1   2  160.38   10.30
  -8  -1  -2  157.68    9.40
   8   1   1  539.55   26.10
   8  -1  -1  531.05   26.20
   8   1   1  544.35   25.70
  -8  -1  -1  517.05   25.90
  -8   1   1  497.55   26.40
  -8   1   1  510.85   25.90
  -8  -1  -1  502.65   26.00
  -8   1   1  499.25   26.20
   8  -1   0 2567.04  119.19
   8   1   0 2564.24  118.89
  -8  -1   0 2448.85  118.79
  -8  -1   0 2483.75  119.09
  -8  -1   0 2561.54  119.09
  -8   1   0 2449.55  119.29
  -8   1   0 2395.76  119.19
   8  -1   1  527.85   26.20
   8   1  -1  557.74   26.10
  -8  -1   1  521.75   26.20
  -8  -1   1  509.55   26.10
  -8   1  -1  527.85   26.40
  -8  -1   1  497.65   25.80
  -8   1  -1  493.95   26.20
   8   1  -2  161.38    9.60
   8  -1   2  166.28    9.90
   8   1  -2  156.58    9.30
   8  -1   2  177.38    9.80
  -8  -1   2  153.28    9.30
  -8   1  -2  165.88   10.00
  -8   1  -2  158.78    9.90
  -8  -1   2  167.38   10.10
   8   1  -3  114.29    7.30
   8  -1   3  124.99    8.00
   8  -1   3  101.89    7.40
   8   1  -3   99.29    7.40
  -8  -1   3  111.19    7.40
  -8  -1   3  106.79    8.20
  -8   1  -3  120.19    7.90
   8  -1   4   51.99    6.50
   8   1  -4   63.39    5.30
   8  -1   4   59.79    5.80
   8   1  -4   59.39    6.10
  -8  -1   4   52.79    5.70
  -8   1  -4   54.89    6.10
  -8  -1   4   65.19    6.90
  -8   1  -4   57.79    7.00
   8   1  -5   23.50    4.20
   8  -1   5   17.50    4.70
   8  -1   5   21.90    4.40
  -8  -1   5   18.30    5.30
  -8   1  -5   16.90    4.00
  -8  -1   5   17.20    4.20
  -8   1  -5   14.70    4.80
   8  -1   6   45.30    8.90
   8  -1   6   35.50    5.70
   8   1  -6   28.10    5.10
  -8  -1   6   43.90    6.80
  -8   1  -6   55.39    7.60
  -8   1  -6   39.60    5.10
  -8  -1   6   44.60    7.50
   8   1  -7   19.80    5.50
   8  -1   7   35.70    5.80
   8  -1   7   15.70    7.40
   8  -1   7   25.10    6.50
  -8   1  -7   45.20   11.00
   8  -1   8    2.80    5.20
  -8  -1   8    9.80    8.60
  -8   1  -8    3.00    7.70
  -8  -1   9    6.50   10.70
  -9  -1  -9   14.30    9.60
  -9   1   9    0.60   12.00
  -9   1   8   -7.00    9.50
   9  -1  -7   27.80    5.70
  -9  -1  -7   43.40    9.10
  -9   1   7   46.80    9.60
   9  -1  -6   17.90    4.90
  -9   1   6   10.40    5.20
  -9  -1  -6   16.40    3.10
  -9  -1  -6   37.30    7.90
   9   1   5    9.00    2.80
   9  -1  -5   10.50    3.10
   9   1   5    2.80    4.20
  -9  -1  -5   13.90    3.10
  -9  -1  -5   15.80    5.20
  -9   1   5   14.20    5.00
  -9   1   5   11.90    5.70
   9   1   4   19.40    3.10
   9   1   4   17.90    4.20
   9  -1  -4   21.30    4.30
  -9   1   4    9.50    4.80
  -9  -1  -4   20.60    5.00
  -9  -1  -4   20.50    3.60
  -9   1   4   18.00    4.90
   9  -1  -3   80.09    7.10
   9   1   3   81.79    5.90
   9   1   3   89.39    6.90
  -9  -1  -3   89.29    7.40
  -9  -1  -3   86.89    6.60
  -9   1   3   82.89    8.20
   9   1   2   64.29    5.00
   9  -1  -2   60.19    5.40
   9   1   2   56.99    5.50
   9  -1  -2   58.69    5.90
  -9   1   2   60.59    5.30
  -9   1   2   63.89    6.60
  -9  -1  -2   62.59    5.80
  -9  -1  -2   63.69    5.80
   9  -1  -1  464.35   24.10
   9   1   1  497.55   23.70
  -9  -1  -1  449.06   24.00
  -9   1   1  439.26   24.10
  -9   1   1  475.75   23.90
  -9  -1  -1  485.35   24.00
  -9   1   1  473.75   24.50
   9  -1   0  344.77   17.60
   9   1   0  345.07   17.10
  -9   1   0  324.17   17.90
  -9  -1   0  312.57   17.30
  -9  -1   0  326.07   17.50
  -9  -1   0  315.37   17.00
  -9   1   0  326.47   17.20
   9  -1   1  485.25   24.30
   9   1  -1  494.35   24.10
   9  -1   1  486.75   24.50
  -9   1  -1  433.86   24.30
  -9  -1   1  465.55   23.90
  -9   1  -1  484.75   24.60
  -9  -1   1  498.15   24.50
  -9  -1   1  447.06   24.20
   9  -1   2   60.89    5.70
   9  -1   2   64.49    6.10
   9   1  -2   65.59    5.60
   9   1  -2   62.89    5.10
  -9  -1   2   60.89    5.20
  -9   1  -2   58.79    6.00
  -9  -1   2   71.69    6.50
  -9   1  -2   64.79    6.40
   9  -1   3   85.69    7.00
   9   1  -3   94.09    6.80
   9   1  -3   78.79    7.00
   9  -1   3   99.89    7.60
  -9  -1   3   86.19    8.10
  -9   1  -3   96.39    7.60
  -9  -1   3   94.09    6.90
  -9   1  -3   97.79    7.80
   9  -1   4   17.90    4.00
   9  -1   4   17.50    4.50
   9   1  -4   18.40    3.70
  -9   1  -4   18.20    5.10
  -9  -1   4   22.40    5.20
  -9  -1   4   25.10    4.40
  -9   1  -4   21.30    4.50
   9   1  -5   14.70    4.00
   9  -1   5   15.20    5.00
   9  -1   5    7.70    4.10
  -9  -1   5    9.70    5.20
  -9   1  -5   13.20    4.10
  -9   1  -5   11.70    5.10
  -9  -1   5    3.30    4.20
   9  -1   6   15.60    6.00
   9   1  -6   12.70    3.90
   9  -1   6   17.70    5.20
  -9   1  -6   13.90    4.40
  -9  -1   6   17.70    5.80
  -9   1  -6   22.30    6.10
  -9   1  -7   42.40    8.30
  -9  -1   7   31.40    8.60
  -9   1  -7   34.00    5.40
  -9   1  -8    6.10    8.80
  -9  -1   8   21.10   10.20
  -9  -1   9   11.20   12.10
 -10   1   8   17.80   11.20
 -10  -1  -8   27.50   10.80
 -10   1   7   35.00    9.60
 -10  -1  -7   29.30    8.40
  10  -1  -6    5.90    5.00
  10   1   6    1.40    8.60
 -10  -1  -6    2.20    3.10
 -10  -1  -6    3.60    5.80
 -10   1   6   17.20    5.80
  10  -1  -5   71.69    9.80
  10   1   5   44.20    5.20
 -10   1   5   57.19    8.90
 -10  -1  -5   61.79    7.80
 -10   1   5   54.99    7.10
 -10  -1  -5   50.99    5.60
  10   1   4    9.20    3.10
  10  -1  -4   16.80    4.30
  10   1   4    8.80    4.50
 -10  -1  -4   13.60    3.80
 -10   1   4   10.80    5.10
 -10   1   4    8.10    6.10
 -10  -1  -4   14.10    4.60
  10   1   3   36.40    5.00
  10   1   3   47.70    4.70
 -10   1   3   64.99    7.50
 -10   1   3   48.10    5.80
 -10  -1  -3   47.10    5.80
 -10  -1  -3   46.60    6.60
  10   1   2   11.90    3.60
  10  -1  -2   10.50    3.20
  10  -1  -2    2.10    3.50
 -10  -1  -2    8.10    3.20
 -10   1   2    6.20    3.90
 -10  -1  -2   12.30    3.70
 -10   1   2    5.10    3.20
  10  -1  -1   48.80    5.70
  10   1   1   42.50    4.90
 -10  -1  -1   52.09    5.50
 -10   1   1   51.29    5.40
 -10   1   1   49.70    5.10
 -10   1   1   42.00    6.10
 -10  -1  -1   49.70    5.70
  10  -1   0  402.56   21.00
  10   1   0  391.86   20.50
 -10  -1   0  394.16   21.00
 -10  -1   0  385.16   20.50
 -10   1   0  399.36   20.70
 -10   1   0  408.16   21.60
 -10  -1   0  422.56   21.20
 -10   1   0  379.06   21.00
  10  -1   1   40.90    5.20
  10   1  -1   42.90    5.00
 -10  -1   1   49.90    5.20
 -10   1  -1   51.89    6.30
 -10  -1   1   47.10    4.80
 -10   1  -1   48.10    4.70
 -10  -1   1   45.40    6.10
  10  -1   2    5.00    4.60
  10   1  -2    9.10    3.30
  10  -1   2    4.40    3.10
 -10   1  -2    4.50    3.20
 -10   1  -2    8.20    3.80
 -10  -1   2   10.60    3.80
 -10  -1   2    8.60    3.00
  10  -1   3   69.39   10.00
  10   1  -3   49.40    5.40
  10  -1   3   42.90    5.70
 -10   1  -3   48.20    6.40
 -10  -1   3   54.19    6.70
 -10  -1   3   46.90    5.70
 -10   1  -3   50.49    6.70
  10  -1   4   11.10    4.50
  10  -1   4   13.00    3.90
  10   1  -4   11.90    3.50
 -10   1  -4   17.20    7.10
 -10  -1   4   13.80    5.30
 -10  -1   4   14.90    4.30
 -10   1  -4   15.00    4.50
  10   1  -5   44.30    6.40
  10  -1   5   56.19    7.00
  10  -1   5   46.50    7.40
 -10  -1   5   53.39    7.80
 -10   1  -5   64.89    9.00
 -10   1  -5   57.19    7.40
  10   1  -6    2.00    3.00
  10  -1   6   -1.00    5.00
 -10  -1   6   10.10    7.20
 -10   1  -6    0.30    4.40
 -10   1  -6   -3.30    6.10
 -10  -1   6    4.00    5.20
 -10   1  -7   28.80    8.20
 -10   1  -7   22.90    5.20
 -10  -1   7   27.10    9.20
 -10  -1   8   15.80   10.90
 -10   1  -8    2.10    9.10
 -11   1   8   54.49   13.10
 -11   1   7   19.40   10.50
  11  -1  -6   79.19    9.70
 -11   1   6  111.19   14.90
 -11  -1  -6   85.09    7.40
  11  -1  -5   43.80    6.60
  11   1   5   44.70    5.40
 -11   1   5   48.00    7.30
 -11  -1  -5   45.40    7.30
 -11  -1  -5   39.60    5.20
  11   1   4  193.98   11.30
  11  -1  -4  210.78   13.10
 -11  -1  -4  202.08   13.40
 -11  -1  -4  192.48   12.00
 -11   1   4  189.98   13.10
  11   1   3   67.49    7.50
  11  -1  -3   78.59    7.60
  11   1   3   72.89    6.20
 -11  -1  -3   74.69    7.40
 -11  -1  -3   61.99    7.40
 -11   1   3   90.59    9.50
 -11   1   3   68.29    8.50
  11   1   2  281.47   15.20
  11   1   2  259.07   15.90
 -11   1   2  276.77   15.70
 -11   1   2  275.87   16.80
 -11  -1  -2  297.37   16.30
 -11   1   2  281.47   16.30
 -11  -1  -2  277.47   15.90
  11  -1  -1  429.36   23.80
  11   1   1  447.26   22.60
 -11  -1  -1  433.76   22.60
 -11  -1  -1  418.86   23.00
 -11   1   1  438.16   22.90
 -11  -1  -1  451.65   23.30
 -11   1   1  417.96   23.20
 -11   1   1  450.65   23.80
  11   1   0  444.46   22.50
  11  -1   0  418.76   22.90
 -11   1   0  431.76   23.20
 -11   1   0  425.86   22.70
 -11  -1   0  428.16   23.00
 -11  -1   0  446.96   22.60
 -11  -1   0  441.46   23.10
 -11   1   0  425.76   23.50
  11  -1   1  432.86   23.00
  11   1  -1  428.66   22.90
 -11  -1   1  454.65   23.60
 -11  -1   1  438.66   23.20
 -11   1  -1  446.16   23.60
 -11   1  -1  444.36   23.40
 -11  -1   1  445.76   22.80
 -11   1  -1  408.46   22.70
  11  -1   2  266.47   15.80
  11  -1   2  291.57   16.60
 -11   1  -2  287.67   16.60
 -11  -1   2  300.87   16.90
 -11   1  -2  281.87   16.60
 -11  -1   2  266.17   15.60
  11  -1   3   73.19    7.80
  11   1  -3   75.89    6.60
  11  -1   3   60.79    6.90
 -11   1  -3   71.29    8.00
 -11  -1   3   86.39   11.10
 -11  -1   3   76.89    7.20
 -11   1  -3   76.49    8.00
  11   1  -4  198.08   12.10
  11  -1   4  181.68   12.10
  11  -1   4  192.28   13.40
 -11  -1   4  189.58   12.70
 -11   1  -4  197.38   12.70
  11  -1   5   39.20    6.00
  11   1  -5   42.90    6.00
 -11  -1   5   34.60    5.50
 -11   1  -5   75.29   11.90
 -11   1  -5   44.60    6.60
 -11   1  -6  115.79   12.90
 -11  -1   6   91.09   11.50
 -11   1  -6   91.89    9.60
 -11  -1   7   28.30   11.10
 -11   1  -7   26.70    8.40
 -11   1  -8   -9.90   13.30
 -11  -1   8   36.70   11.90
 -12   1   8    4.60   12.60
 -12  -1  -8   -2.20   10.60
 -12  -1  -7   20.30   10.50
 -12   1   7   31.10   11.80
 -12  -1  -6   24.70    5.00
 -12   1   6   31.10   10.10
  12  -1  -5   75.89    9.50
 -12  -1  -5   96.59   11.90
 -12   1   5   79.59    9.90
 -12   1   5   74.19   10.70
 -12  -1  -5   53.09    7.60
  12   1   4  254.97   14.20
  12  -1  -4  259.97   15.60
 -12   1   4  244.38   16.10
 -12  -1  -4  257.87   16.40
 -12  -1  -4  242.88   15.10
  12  -1  -3   38.10    5.70
  12   1   3   32.10    4.80
 -12   1   3   27.40    5.60
 -12  -1  -3   33.90    5.40
 -12  -1  -3   49.20    6.30
  12   1   2  290.27   16.60
 -12  -1  -2  313.37   17.60
 -12   1   2  291.77   17.40
 -12   1   2  332.57   18.90
 -12  -1  -2  314.17   17.80
 -12   1   2  293.17   17.80
  12   1   1  725.93   36.20
 -12  -1  -1  748.93   37.00
 -12  -1  -1  708.73   36.30
 -12   1   1  714.23   36.60
 -12   1   1  725.43   37.10
 -12   1   1  735.43   37.40
 -12  -1  -1  699.43   36.70
  12   1   0   44.00    6.40
 -12   1   0   64.29    8.10
 -12   1   0   57.59    7.80
 -12  -1   0   45.80    6.00
 -12  -1   0   52.89    7.00
 -12  -1   0   63.89    7.40
 -12   1   0   70.49   10.00
  12  -1   1  691.93   36.60
 -12  -1   1  705.43   36.20
 -12  -1   1  711.23   36.70
 -12   1  -1  717.93   37.20
 -12  -1   1  763.92   37.20
 -12   1  -1  728.73   36.90
  12  -1   2  266.57   16.70
  12  -1   2  292.97   17.40
 -12   1  -2  288.07   17.40
 -12   1  -2  298.77   17.70
 -12  -1   2  296.47   16.70
 -12  -1   2  293.97   17.20
 -12  -1   2  324.57   18.00
  12  -1   3   31.50    5.50
  12  -1   3   38.90    6.80
 -12  -1   3   40.80    7.40
 -12   1  -3   32.30    6.30
 -12   1  -3   39.00    6.50
 -12  -1   3   32.30    5.40
  12   1  -4  234.28   14.90
  12  -1   4  237.18   15.10
 -12   1  -4  276.57   16.80
 -12   1  -4  260.67   16.00
 -12  -1   4  260.67   15.70
  12  -1   5   68.39    8.60
  12   1  -5   70.79    8.40
 -12   1  -5   77.49   11.40
 -12   1  -5   81.99    9.40
 -12  -1   6   39.60    9.40
 -12   1  -6   20.80    8.10
 -12   1  -6   19.00    6.00
 -12  -1   7   17.50   11.00
 -12   1  -7   32.20   10.40
 -12  -1   8   32.70   12.30
 -12   1  -8    0.80   11.80
 -13  -1  -7   33.00   10.60
 -13   1   7   26.10   12.60
 -13   1   6   -7.60    9.70
 -13  -1  -6   16.50    8.40
 -13   1   5   62.19   10.50
 -13  -1  -5   43.90    6.50
  13   1   4   29.10    5.00
  13  -1  -4   42.10    6.10
 -13  -1  -4   53.39    6.90
 -13   1   4   36.10    9.10
  13   1   3   59.79    6.80
 -13  -1  -3   74.49    7.90
 -13   1   3   52.39    7.90
 -13  -1  -3   62.39    8.60
  13   1   2  138.39    9.90
 -13   1   2  128.99   13.60
 -13   1   2  131.39   10.20
 -13  -1  -2  155.28   11.30
 -13   1   2  119.69   10.70
 -13  -1  -2  140.19   11.10
  13   1   1   68.99    8.20
 -13   1   1   73.59    9.00
 -13  -1  -1   83.49    9.50
 -13   1   1   85.29   10.40
 -13  -1  -1   81.79    7.60
 -13  -1  -1   86.09    8.40
 -13   1   0  896.61   46.70
 -13   1   0  894.71   48.00
 -13  -1   0  946.61   46.20
 -13  -1   0  892.61   46.50
 -13  -1   0  961.40   46.90
 -13   1   0  950.20   47.20
 -13   1  -1   72.09    9.80
 -13  -1   1   81.19    9.00
 -13  -1   1   78.09    7.90
 -13   1  -1   93.09    8.70
 -13  -1   1   95.19    9.80
 -13   1  -1   67.59    7.50
 -13  -1   2  123.19   10.30
 -13  -1   2  115.09    9.60
 -13  -1   2  132.79   11.90
 -13   1  -2  142.69   11.10
 -13   1  -2  136.29   11.40
 -13  -1   3   59.19    8.10
 -13   1  -3   66.69    9.10
 -13  -1   3   73.39    9.30
 -13   1  -3   58.29    8.50
  13   1  -4   42.70    6.10
 -13  -1   4   39.60    9.50
 -13   1  -4   43.30    7.40
 -13   1  -4   50.09    8.20
 -13  -1   4   44.60    7.60
 -13  -1   5   46.90    9.90
 -13   1  -5   42.40    9.30
 -13   1  -5   49.40    7.70
 -13   1  -6   17.70   10.90
 -13   1  -6   -0.40    6.10
 -13  -1   6    8.60    9.80
 -13  -1   7   28.30   11.50
 -14  -1  -6    4.10    8.80
 -14   1   6   10.40   10.60
 -14  -1  -5   13.50    5.60
 -14   1   5   -4.80    9.10
 -14  -1  -5   12.30    7.70
 -14  -1  -4   16.70    6.20
 -14   1   4   17.00    8.60
  14   1   3   10.40    4.90
 -14   1   3   21.90    7.20
 -14   1   3   14.30    5.90
 -14  -1  -3    7.10    5.80
 -14  -1  -3   11.80    5.40
 -14   1   3   16.10    7.50
 -14   1   2   11.70    3.90
 -14  -1  -2   15.00    5.80
 -14   1   2   16.10    6.90
 -14   1   2    6.20    4.50
 -14  -1  -2   16.90    4.30
 -14  -1  -1  173.98   12.20
 -14  -1  -1  207.28   14.00
 -14  -1  -1  191.58   13.40
 -14   1   1  200.68   13.90
 -14   1   1  175.48   16.10
 -14   1   1  178.78   12.90
 -14  -1   0   56.59    7.20
 -14   1   0   67.19    8.00
 -14   1   0   72.39   10.50
 -14  -1   0   62.59    8.80
 -14  -1   0   81.19    9.80
 -14   1   0   63.89    8.80
 -14   1  -1  192.28   14.50
 -14  -1   1  191.58   14.80
 -14   1  -1  184.68   13.60
 -14   1  -1  172.48   12.30
 -14  -1   1  187.98   12.60
 -14  -1   1  201.78   14.50
 -14  -1   2    9.30    3.90
 -14   1  -2    5.10    3.80
 -14   1  -2   10.60    5.00
 -14  -1   2   12.80    6.60
 -14  -1   2   11.90    5.00
 -14   1  -2   18.30    6.50
 -14   1  -3    9.70    5.40
 -14   1  -3   12.00    6.40
 -14  -1   3   21.80    7.50
 -14  -1   4    4.60    7.80
 -14   1  -4    4.90    6.10
 -14   1  -4   12.60    6.30
 -14   1  -5    8.80    6.60
 -14   1  -5   14.80    8.10
 -14  -1   5    9.80    9.60
 -14  -1   6    9.10   11.10
 -14   1  -6   -1.50    6.70
 -15  -1  -6    7.50    9.90
 -15   1   6    9.30   11.50
 -15   1   5   -2.50   10.50
 -15  -1  -5   10.20    8.70
 -15   1   4   29.70   10.00
 -15  -1  -4   15.90    7.00
 -15  -1  -4   17.30    7.30
 -15   1   3    3.30    8.30
 -15  -1  -3   -2.90    6.20
 -15   1   3    3.30    6.20
 -15  -1  -3    6.60    6.30
 -15   1   2   22.50    8.50
 -15  -1  -2   10.60    6.50
 -15   1   1   70.29    8.90
 -15  -1  -1   74.09    9.50
 -15   1   1   63.99   10.20
 -15   1   0   59.59    9.30
 -15   1   0   49.30    7.70
 -15   1   0   65.39    8.60
 -15  -1   1   79.19   10.50
 -15   1  -1   83.09   10.30
 -15   1  -1   74.79   12.90
 -15  -1   2   13.60    7.20
 -15   1  -2   19.20    7.20
 -15   1  -2   11.10    5.60
 -15  -1   3    0.60    5.40
 -15  -1   3   -2.80    7.60
 -15   1  -3    8.30    6.90
 -15  -1   4   26.50   10.00
 -15   1  -4   18.60    7.50
 -15   1  -4   28.00    9.20
 -15   1  -5   -4.20    6.80
 -15  -1   5   -2.50    9.80
 -15   1  -6   -4.20    8.80
 -15  -1   6    8.60   11.30
 -16  -1  -5    5.80    9.10
 -16   1   5   10.30   11.50
 -16   1   4    4.10   10.40
 -16   1   4   -2.50    7.10
 -16  -1  -4   14.20    8.00
 -16  -1  -4   -0.60    7.90
 -16  -1  -3    9.50    7.10
 -16  -1  -3   14.70    7.40
 -16   1   3   16.90    9.60
 -16   1   3   20.70    7.10
 -16  -1  -2   19.30    7.10
 -16  -1  -2   18.60    7.60
 -16   1   2   22.30    9.60
 -16  -1  -1   16.40    6.40
 -16   1   1    2.70    7.90
 -16  -1  -1   -0.30    7.10
 -16  -1   0    5.40    7.50
 -16  -1   0   -5.00    6.10
 -16   1   0   14.50    8.00
 -16   1   0   14.60    6.40
 -16  -1   1    2.10    6.20
 -16   1  -1    9.50    5.30
 -16  -1   1    4.40    7.40
 -16   1  -1   17.70    7.70
 -16  -1   2   23.50    7.00
 -16  -1   2   14.30    8.60
 -16   1  -2   41.20    9.10
 -16  -1   3   10.80    9.00
 -16  -1   3   12.10    6.60
 -16   1  -3    5.40    7.70
 -16   1  -4    5.80    7.90
 -16  -1   4   14.70   10.20
 -16  -1   4    8.00    7.80
 -16   1  -4   -6.30    8.00
 -16   1  -5    5.80    8.50
 -16   1  -5   22.60    9.20
 -16  -1   5    7.20   11.50
 -17   1   4   -2.30    7.90
 -17  -1  -4   14.20    9.00
 -17   1   4   -5.40   11.10
 -17   1   3   -4.50    6.60
 -17  -1  -3   -2.10    7.50
 -17  -1  -3    6.80    8.20
 -17   1   3    5.70   10.10
 -17   1   2    2.30    6.50
 -17   1   2   -0.90    9.80
 -17  -1  -2    6.80    7.20
 -17  -1  -2    4.00    7.80
 -17  -1  -1   21.70    8.80
 -17   1   1   25.50   10.10
 -17   1   1   20.20    6.50
 -17  -1  -1   19.10    7.30
 -17  -1   0   -1.50    8.30
 -17  -1   0    3.30    6.10
 -17   1   0   -1.00    6.90
 -17   1   0    9.70    8.70
 -17  -1   1   20.50    9.40
 -17  -1   1   21.10    7.80
 -17   1  -1   17.90    7.80
 -17   1  -1   35.70    9.70
 -17  -1   2    0.30    9.30
 -17  -1   2    6.50    6.90
 -17   1  -2    1.30    6.90
 -17   1  -2   -5.90    8.50
 -17   1  -3    9.10    8.90
 -17  -1   3    6.50   10.00
 -17   1  -3    2.80    7.50
 -17  -1   3   -1.00    7.50
 -17  -1   4   -5.60    7.90
 -17   1  -4   22.90    9.50
 -17  -1   4   12.90   11.00
 -17   1  -4    2.60    8.30
 -18   1   3   32.00   10.40
 -18  -1  -3   45.80   10.40
 -18  -1  -3   21.00    9.40
 -18   1   3   31.50   12.20
 -18  -1  -2   13.00    9.60
 -18  -1  -2   16.70    8.80
 -18   1   2   19.30   11.40
 -18   1   2   22.60   10.20
 -18   1   1   21.60   11.20
 -18   1   1   11.90    7.10
 -18  -1  -1   19.60    8.00
 -18  -1  -1   24.90   10.00
 -18  -1   0    8.50    7.00
 -18   1   0    9.40    8.30
 -18  -1   0   -2.20    9.70
 -18   1   0   14.30   10.40
 -18  -1   1   34.30   11.60
 -18  -1   1   21.30    8.40
 -18   1  -1   24.10   10.40
 -18   1  -1   26.10    8.40
 -18  -1   2   14.70    8.80
 -18   1  -2   20.20   10.30
 -18  -1   2   13.80   10.90
 -18   1  -2   18.80    8.00
 -18   1  -3   19.50    9.20
 -18  -1   3   30.50    9.30
 -18  -1   3   27.80   12.20
 -18   1  -3   16.70   10.40
   0  -2 -10   11.20    9.50
   0   2   9   12.60    6.00
   0  -2  -9   13.30    7.60
   0  -2  -8   66.29   10.90
   0   2   8   37.70    5.80
   0   2   8   26.10    5.40
   0   2   8   22.10   12.50
   0   2   7   23.70    4.50
   0  -2  -7   15.60    4.30
   0   2   7   25.60    4.00
   0   2   7    9.70    5.10
   0  -2  -6  238.38   12.80
   0  -2  -6  253.57   14.70
   0   2   6  250.47   13.40
   0   2   5  152.98    9.40
   0   2   5  173.18   10.30
   0  -2  -5  188.68   10.50
   0   2   4 1432.16   66.89
   0   2   4 1336.67   66.19
   0  -2  -4 1465.95   66.89
   0  -2  -4 1325.27   65.99
   0  -2  -3  127.89    6.40
   0  -2  -3  126.59    7.10
   0   2   3  114.59    7.10
   0   2   3  120.89    6.50
   0  -2  -2 3407.76  165.78
   0  -2  -2 3179.08  166.28
   0   2   2 3624.14  165.88
   0   2   2 3835.02  166.08
   0  -2   0  160.48    8.30
   0   2   0  160.38    8.30
   0   2   0  169.38    7.90
   0  -2   0  163.68    7.90
   0   2   0  162.18    7.90
   0  -2   2 3681.53  180.78
   0  -2   2 3967.90  180.98
   0   2  -3  123.09    7.00
   0  -2   3  118.79    7.30
   0  -2   3  128.69    7.20
   0  -2   3  125.49    7.00
   0   2  -4 1456.75   68.59
   0  -2   4 1451.85   68.69
   0  -2   4 1431.66   68.69
   0  -2   4 1374.26   68.39
   0  -2   5  183.58   11.00
   0  -2   5  186.58   11.10
   0  -2   5  181.48   10.50
   0  -2   6  245.68   14.50
   0  -2   6  260.77   14.00
   0  -2   6  229.88   14.20
   0   2  -6  234.38   14.10
   0  -2   7   24.50    9.00
   0  -2   7   24.80    5.80
   0  -2   7   33.00    5.70
   0   2  -7   21.60    5.30
   0  -2   8   42.60    7.10
   0  -2   8   46.00    7.50
   0   2  -8   35.60    6.80
   0  -2   9   14.60    7.60
   0  -2  10   32.90    9.70
  -1  -2 -10   11.70   10.90
   1  -2  -9    3.10    6.20
   1   2   9   -2.10    5.00
  -1  -2  -9    1.40    7.10
  -1   2   9    1.30    6.40
   1  -2  -8   26.80    5.90
   1   2   8   31.60    5.20
   1   2   8   18.10    4.80
  -1   2   8   19.20    5.20
  -1  -2  -8   21.60    5.30
  -1   2   8   33.80    8.30
  -1   2   8   36.70    6.30
   1   2   7   98.29   12.90
   1  -2  -7   68.29    5.80
   1   2   7   63.89    6.10
   1   2   7   42.10    6.10
   1  -2  -7   79.29   10.60
  -1  -2  -7   57.19    7.70
  -1   2   7   45.50    6.90
  -1   2   7   56.49    8.00
   1  -2  -6   61.69    5.10
   1   2   6   57.99    5.10
   1  -2  -6   66.89    7.30
   1   2   6   63.69    5.40
   1   2   6   49.60    7.10
  -1  -2  -6   64.99    7.20
  -1   2   6   64.39    6.30
   1   2   5   13.70    2.20
   1   2   5    6.50    2.70
   1  -2  -5    7.30    2.30
   1  -2  -5    7.30    2.90
   1   2   5    3.90    2.20
  -1   2   5    4.50    2.70
  -1   2   5   20.50    4.80
  -1  -2  -5   10.20    3.50
   1  -2  -4  170.98    9.00
   1   2   4  140.79    7.80
   1  -2  -4  139.59    8.00
   1   2   4  154.98    8.90
  -1  -2  -4  144.69    7.60
  -1   2   4  138.59    8.40
  -1  -2  -4  152.78    8.90
  -1   2   4  155.98    9.00
   1  -2  -3   36.80    3.30
   1  -2  -3   33.50    2.70
   1   2   3   29.20    2.30
  -1  -2  -3   36.10    3.30
  -1   2   3   28.40    2.90
  -1   2   3   41.90    3.30
   1  -2  -2  452.35   22.90
   1   2   2  509.15   23.00
   1   2   2  475.05   22.50
  -1  -2  -2  464.85   23.00
  -1   2   2  457.35   23.00
  -1  -2  -2  428.26   22.40
  -1   2   2  523.75   23.10
   1  -2   0 2784.92  130.89
   1  -2   0 2833.42  131.29
   1   2   0 2675.53  130.99
  -1   2   0 2755.92  131.29
  -1   2   0 2866.11  130.99
  -1  -2   0 2734.13  131.09
  -1   2   0 2764.72  130.89
   1  -2   1 6867.21  324.07
   1   2  -2  509.85   23.80
   1  -2   2  548.85   24.20
   1  -2   2  495.75   24.00
  -1  -2   2  491.15   24.10
  -1  -2   2  427.36   24.10
  -1  -2   2  479.45   23.80
   1  -2   3   37.10    3.70
   1  -2   3   34.90    3.40
  -1   2  -3   38.00    3.20
  -1   2  -3   37.00    3.30
  -1  -2   3   34.30    3.50
  -1  -2   3   31.00    3.10
  -1  -2   3   33.30    3.10
   1  -2   4  145.99    8.80
   1   2  -4  161.28    8.80
   1  -2   4  155.98    9.20
   1  -2   4  162.88    9.10
  -1   2  -4  136.99    8.90
  -1  -2   4  146.09    8.70
  -1  -2   4  161.38    9.00
   1  -2   5    5.50    3.20
   1  -2   5    8.90    3.10
   1  -2   5    7.50    2.70
   1   2  -5    4.90    2.50
  -1  -2   5    5.40    2.80
  -1  -2   5   17.80    3.60
  -1   2  -5    7.90    2.80
  -1  -2   5    7.10    3.20
   1  -2   6   75.49    7.70
   1  -2   6   88.79    7.00
   1  -2   6   61.59    7.10
   1   2  -6   60.99    6.70
  -1  -2   6   78.49    7.20
  -1  -2   6   67.39    7.40
  -1  -2   6   63.49    7.30
   1   2  -7   32.20    9.10
   1  -2   7   59.99    8.20
   1  -2   7   45.30    6.90
  -1   2  -7   68.79    8.30
  -1  -2   7   77.99   10.30
  -1  -2   7   41.90    6.50
   1  -2   8   28.50    7.20
   1   2  -8   20.90    6.10
   1  -2   8   38.80    6.50
  -1  -2   8   33.70    6.90
  -1  -2   8   38.30    6.70
  -1   2  -8   22.20    4.80
   1  -2   9    0.70    6.60
  -1  -2  10    8.00    9.40
   2  -2  -9   -8.80    6.70
  -2   2   9   -2.10    6.90
  -2  -2  -9    6.20    7.40
   2  -2  -8   -4.30    5.70
   2   2   8    6.10    4.10
   2   2   8   -2.50    8.50
  -2   2   8    5.20    4.80
  -2  -2  -8    9.70    6.10
  -2   2   8    0.30    5.60
  -2   2   8    1.30    6.10
   2   2   7  187.88   10.60
   2  -2  -7  178.48   12.70
   2  -2  -7  175.48   11.00
   2   2   7  172.08   13.30
   2   2   7  167.38   10.60
  -2  -2  -7  197.18   13.20
  -2   2   7  198.28   12.10
   2  -2  -6    6.40    2.80
   2   2   6    9.10    2.70
   2  -2  -6    7.30    3.60
   2   2   6   11.60    4.30
  -2  -2  -6   15.50    4.90
  -2   2   6   17.20    4.20
  -2   2   6    6.20    3.90
   2   2   5  161.58    8.60
   2   2   5  166.08    8.70
   2   2   5  150.68   10.00
   2  -2  -5  171.08    9.20
  -2  -2  -5  162.48   10.20
  -2   2   5  166.48   10.20
  -2   2   5  165.78    9.80
   2   2   4  480.25   23.00
   2  -2  -4  509.15   23.60
   2  -2  -4  465.25   24.10
   2   2   4  459.75   23.00
   2   2   4  470.75   24.00
  -2  -2  -4  492.45   24.20
  -2   2   4  466.65   24.10
  -2   2   4  480.15   23.80
   2  -2  -3 1977.20   89.39
   2   2   3 1897.61   89.69
   2  -2  -3 1790.12   89.59
  -2   2   3 1933.81   89.59
  -2   2   3 1848.81   89.69
  -2  -2  -3 1838.32   89.59
   2  -2  -2 1744.93   82.99
   2   2   2 1772.92   82.89
  -2   2   2 1726.13   83.09
  -2  -2  -2 1681.23   82.99
  -2   2   2 1805.12   83.09
   2  -2  -1 4873.71  225.68
  -2   2   1 4677.63  225.68
   2   2   0  211.98   10.00
   2  -2   0  207.68   10.50
  -2  -2   0  204.88   10.00
  -2   2   0  200.08   10.10
  -2  -2   0  195.78    9.80
  -2   2   0  195.88   10.50
  -2  -2   0  208.48   10.10
   2  -2   1 4549.34  217.08
   2  -2   1 4635.84  217.28
   2   2  -1 4767.02  217.08
  -2   2  -1 4580.24  217.28
  -2  -2   1 4447.85  216.98
   2  -2   2 1841.92   82.39
   2   2  -2 1719.23   81.99
   2  -2   2 1790.72   82.19
  -2   2  -2 1737.93   82.19
  -2  -2   2 1661.43   81.99
  -2  -2   2 1616.34   82.09
   2  -2   3 1846.22   90.59
   2   2  -3 1938.81   90.49
   2  -2   3 1885.11   90.59
  -2   2  -3 1831.82   90.39
  -2   2  -3 1879.11   90.59
  -2  -2   3 2016.50   90.59
  -2  -2   3 1890.31   90.49
  -2  -2   3 1908.01   90.49
   2   2  -4  455.55   22.90
   2  -2   4  432.56   23.00
   2  -2   4  460.65   23.20
  -2  -2   4  474.25   23.00
  -2   2  -4  442.26   22.70
  -2   2  -4  451.65   23.10
  -2  -2   4  456.75   23.00
  -2  -2   4  483.15   23.10
   2  -2   5  149.09    9.90
   2   2  -5  162.28    9.70
   2  -2   5  174.88   10.40
   2  -2   5  162.18    9.70
  -2   2  -5  165.58   10.20
  -2  -2   5  162.08    9.90
  -2  -2   5  167.08    9.90
  -2  -2   5  156.18    9.80
   2  -2   6    1.60    3.90
   2  -2   6   10.00    3.90
   2   2  -6    7.30    3.40
   2  -2   6   14.50    3.70
  -2  -2   6    5.30    2.80
  -2   2  -6    9.50    4.40
  -2  -2   6    7.50    3.70
  -2  -2   6    2.70    4.00
   2   2  -7  178.08   12.20
   2  -2   7  164.88   12.30
   2  -2   7  173.58   12.80
   2  -2   7  195.58   12.10
  -2  -2   7  203.78   12.40
  -2   2  -7  160.88   12.30
  -2  -2   7  179.98   13.00
   2  -2   8    5.60    5.90
   2   2  -8   -1.60    4.90
   2  -2   8   -4.00    6.40
  -2  -2   8   -0.80    5.90
  -2   2  -8    0.40    5.90
  -2  -2   8   13.00    6.20
   2  -2   9    5.70    6.90
  -2  -2  10   -0.80    9.50
  -3  -2 -10    0.20    8.30
   3  -2  -9    5.90   12.90
  -3   2   9   14.10    7.80
  -3  -2  -9   12.80    7.60
   3  -2  -8    6.10    6.20
   3   2   8   13.50    3.90
   3  -2  -8    2.00    5.90
  -3   2   8    1.70    6.20
  -3  -2  -8    8.90    5.50
  -3   2   8    0.50    5.80
   3  -2  -7   40.50    6.10
   3  -2  -7   43.80    6.10
   3   2   7   69.39   10.00
   3   2   7   36.30    4.60
  -3   2   7   49.30    6.60
  -3   2   7   45.50    6.50
  -3  -2  -7   55.49    7.70
   3  -2  -6   84.09    6.70
   3  -2  -6   90.99    8.40
   3   2   6   90.49    6.00
   3   2   6   83.29    8.20
   3   2   6   88.79    5.60
  -3   2   6   92.79    8.00
  -3  -2  -6  101.69    8.70
  -3   2   6   89.39    8.30
   3   2   5  101.69    7.60
   3  -2  -5  112.69    6.90
   3  -2  -5  133.09    9.40
  -3   2   5  102.19    7.50
  -3   2   5   94.89    7.60
  -3  -2  -5   89.99    7.80
   3   2   4  438.06   21.90
   3  -2  -4  444.86   21.50
   3  -2  -4  429.36   22.00
  -3   2   4  418.56   21.70
  -3   2   4  422.56   21.90
  -3  -2  -4  425.66   21.90
   3  -2  -3  879.71   42.30
   3   2   3  924.21   42.50
  -3   2   3  855.01   42.50
  -3  -2  -3  819.62   42.40
  -3   2   3  901.41   42.50
   3  -2  -2   52.19    3.90
   3   2   2   58.69    4.10
  -3   2   2   52.69    4.10
  -3  -2  -2   59.79    3.90
  -3   2   2   58.39    3.80
   3  -2  -1 1826.62   83.99
   3   2   1 1836.32   83.49
   3   2   1 1690.33   83.29
   3  -2  -1 1810.02   83.69
  -3   2   1 1662.63   84.29
  -3  -2  -1 1692.23   83.29
  -3  -2  -1 1750.92   83.49
  -3   2   1 1829.12   83.79
   3  -2   0  544.25   26.70
   3   2   0  563.44   26.30
  -3   2   0  532.25   26.50
  -3  -2   0  546.75   26.30
  -3   2   0  532.75   26.80
  -3   2   0  560.64   26.40
   3   2  -1 1711.63   81.69
   3  -2   1 1834.42   82.09
   3  -2   1 1879.71   81.89
   3   2  -1 1775.82   81.39
  -3  -2   1 1516.75   81.89
  -3  -2   1 1747.03   81.49
  -3   2  -1 1577.24   82.39
   3   2  -2   51.39    3.80
   3   2  -2   54.49    3.50
   3  -2   2   61.59    4.40
   3  -2   2   62.49    4.00
  -3  -2   2   55.69    3.50
  -3   2  -2   52.99    3.80
  -3   2  -2   62.69    4.40
  -3  -2   2   47.90    3.90
   3  -2   3  955.30   43.80
   3  -2   3  958.40   43.90
   3   2  -3  857.91   43.60
  -3   2  -3  897.31   43.70
  -3  -2   3  878.41   43.50
  -3  -2   3  832.22   43.50
  -3   2  -3  930.21   43.60
   3   2  -4  428.76   21.50
   3  -2   4  409.26   21.70
   3   2  -4  436.76   21.60
   3  -2   4  410.46   21.80
  -3   2  -4  443.06   21.90
  -3  -2   4  432.16   21.70
  -3   2  -4  423.96   21.40
  -3  -2   4  427.26   21.60
   3  -2   5  101.99    7.90
   3   2  -5   98.39    6.90
   3   2  -5  110.49    7.10
   3  -2   5  102.89    7.60
  -3   2  -5   86.59    8.60
  -3   2  -5   97.69    6.90
  -3  -2   5  108.69    7.60
  -3  -2   5  106.59    7.60
  -3  -2   5  100.99    7.40
   3  -2   6  108.49    7.60
   3  -2   6   81.09    7.80
   3  -2   6   81.59    8.30
   3   2  -6   77.79    7.10
  -3   2  -6   84.89    8.40
  -3  -2   6   79.79    7.30
  -3  -2   6  111.79    8.20
  -3  -2   6   83.59    8.20
   3  -2   7   57.09    7.60
   3  -2   7   48.50    7.10
   3   2  -7   51.49    6.90
  -3   2  -7   47.50    7.10
  -3  -2   7   57.99    8.10
   3  -2   8    8.10    5.40
   3   2  -8    2.50    5.70
   3  -2   8    0.80    6.90
  -3  -2   8   12.40    6.60
  -3   2  -8    3.40    5.60
  -3  -2   8   18.00    9.20
   3  -2   9   30.00    7.20
  -3  -2   9   18.90    8.40
  -3  -2  10   15.40   10.20
  -4  -2 -10    9.00    9.10
  -4   2  10   15.10   11.20
   4  -2  -9    6.30    7.30
  -4  -2  -9   -6.40    8.30
  -4   2   9   -0.90    8.00
   4  -2  -8   13.50    8.70
  -4   2   8   23.50    7.30
  -4  -2  -8   13.10    7.10
  -4   2   8    8.70    8.70
   4  -2  -7  121.79    9.40
   4  -2  -7  119.99   10.90
   4   2   7  116.39   13.00
  -4   2   7  116.19   11.00
  -4   2   7  125.39   10.80
  -4  -2  -7  139.09   11.40
   4   2   6   33.70    5.60
   4  -2  -6   35.20    5.60
   4  -2  -6   34.50    4.60
  -4  -2  -6   38.50    5.90
  -4   2   6   38.20    5.80
  -4   2   6   30.60    5.60
   4  -2  -5   27.10    3.80
   4   2   5   25.50    3.90
   4  -2  -5   32.80    4.70
  -4  -2  -5   29.10    3.80
  -4   2   5   23.80    4.30
  -4   2   5   32.60    4.40
   4  -2  -4  199.88   11.10
   4   2   4  208.78   11.00
   4  -2  -4  184.38   10.60
  -4   2   4  176.28   10.90
  -4  -2  -4  189.78   11.00
   4   2   3   71.59    4.50
   4  -2  -3   55.99    4.40
  -4   2   3   50.49    4.70
  -4   2   3   55.29    4.40
  -4  -2  -3   60.19    4.70
   4  -2  -2  270.17   13.10
   4   2   2  251.57   12.70
   4  -2  -2  228.58   13.20
  -4   2   2  255.17   13.20
  -4  -2  -2  234.38   12.70
  -4   2   2  257.67   12.90
   4  -2  -1 1090.19   53.99
   4   2   1 1168.98   52.99
   4  -2  -1 1113.79   53.39
   4   2   1 1090.89   53.19
  -4  -2  -1 1119.59   52.99
  -4   2   1 1149.78   53.79
  -4  -2  -1 1073.29   53.19
   4   2   0  141.29    7.30
   4  -2   0  131.69    8.20
  -4   2   0  131.89    7.60
  -4  -2   0  136.29    7.30
  -4   2   0  136.99    8.00
  -4   2   0  160.28    7.80
  -4  -2   0  142.49    7.40
   4  -2   1 1022.20   53.49
   4   2  -1 1118.89   52.49
   4   2  -1 1102.99   53.09
   4  -2   1 1109.19   52.99
  -4   2  -1 1137.29   53.19
  -4   2  -1 1089.69   52.89
  -4  -2   1 1139.79   52.79
  -4  -2   1 1101.79   52.49
   4  -2   2  242.98   13.40
   4   2  -2  249.58   12.80
   4   2  -2  262.87   13.20
  -4   2  -2  250.57   13.50
  -4   2  -2  297.07   13.80
  -4  -2   2  244.98   12.90
  -4  -2   2  247.88   13.20
   4  -2   3   68.49    5.10
   4  -2   3   66.09    4.80
   4   2  -3   53.49    4.50
   4   2  -3   52.59    4.00
  -4   2  -3   57.89    4.60
  -4   2  -3   59.29    4.80
  -4  -2   3   45.50    4.50
  -4  -2   3   60.69    4.30
   4   2  -4  192.78   10.90
   4  -2   4  198.28   11.40
   4  -2   4  222.58   11.70
  -4   2  -4  191.78   11.40
  -4  -2   4  180.28   11.00
  -4  -2   4  189.88   10.90
  -4   2  -4  194.88   10.90
   4  -2   5   35.90    4.90
   4  -2   5   36.60    4.80
   4   2  -5   29.90    4.50
   4   2  -5   34.60    4.70
  -4  -2   5   29.50    4.30
  -4   2  -5   31.80    4.00
  -4  -2   5   35.60    4.70
  -4   2  -5   37.50    5.30
   4   2  -6   31.90    4.90
   4  -2   6   44.40    5.30
   4  -2   6   32.80    5.30
   4  -2   6   27.90    5.10
  -4   2  -6   33.00    5.90
  -4  -2   6   36.50    5.90
  -4  -2   6   34.60    5.40
   4   2  -7  130.09   10.10
   4  -2   7  123.89   10.60
   4  -2   7  102.79   10.50
   4  -2   7  144.79   10.10
  -4   2  -7  114.19   10.80
  -4  -2   7  108.79   10.00
  -4  -2   7  142.49   11.20
   4   2  -8    4.90    6.70
   4  -2   8    1.80    7.80
   4  -2   8   22.90    6.50
  -4   2  -8    4.40    5.90
   4  -2   9   13.80    7.00
  -4  -2   9    4.80    8.50
  -4  -2  10   16.90   11.00
   5  -2  -9  -10.30    6.70
   5  -2  -8  -10.30    5.50
  -5   2   8    5.30    7.20
  -5   2   8   -2.40    8.70
  -5  -2  -8   11.80    7.40
   5  -2  -7    5.60    5.00
  -5  -2  -7    8.10    5.30
  -5   2   7   -1.20    4.20
  -5   2   7   -1.40    5.40
   5  -2  -6  164.88   11.30
   5   2   6  140.09   10.80
   5  -2  -6  145.29   10.40
  -5   2   6  166.68   11.40
  -5   2   6  163.88   11.40
  -5  -2  -6  168.48   11.60
   5   2   5   20.20    3.60
   5  -2  -5   37.40    5.10
   5  -2  -5   29.90    4.10
  -5   2   5   31.40    5.00
  -5   2   5   28.20    4.80
  -5  -2  -5   24.70    4.30
   5   2   4   58.69    5.10
   5  -2  -4   56.09    5.00
   5  -2  -4   60.69    5.40
  -5  -2  -4   67.29    5.80
  -5   2   4   52.89    5.70
  -5   2   4   52.29    5.30
   5  -2  -3  582.04   29.10
   5   2   3  549.05   28.90
   5  -2  -3  616.74   29.10
  -5  -2  -3  581.54   29.00
  -5   2   3  571.34   29.10
  -5   2   3  618.74   29.40
   5   2   2  603.44   27.60
   5  -2  -2  610.94   28.60
   5   2   2  553.34   28.20
  -5  -2  -2  581.74   27.70
  -5  -2  -2  531.15   28.20
  -5   2   2  582.74   28.70
   5   2   1  295.27   14.70
   5  -2  -1  303.67   15.50
   5   2   1  297.97   14.90
   5  -2  -1  351.06   16.40
  -5  -2  -1  291.37   14.80
  -5   2   1  291.97   15.10
  -5  -2  -1  281.07   14.90
  -5   2   1  285.67   15.60
   5  -2   0  471.55   23.70
   5   2   0  490.15   23.20
  -5   2   0  466.05   23.60
  -5  -2   0  479.15   23.20
  -5   2   0  467.95   23.80
   5   2  -1  303.77   14.70
   5  -2   1  285.07   15.10
  -5   2  -1  293.47   14.90
  -5  -2   1  286.77   14.70
  -5  -2   1  287.17   14.40
  -5   2  -1  281.67   15.10
   5   2  -2  602.44   28.20
   5  -2   2  576.24   28.50
   5   2  -2  559.74   27.80
   5  -2   2  572.64   28.40
  -5  -2   2  572.64   28.20
  -5   2  -2  571.44   28.50
  -5  -2   2  558.74   27.90
   5  -2   3  572.04   29.20
   5   2  -3  592.34   28.80
   5  -2   3  578.44   29.20
   5   2  -3  642.34   29.10
  -5   2  -3  560.04   29.20
  -5  -2   3  574.24   28.80
  -5  -2   3  607.04   29.10
  -5   2  -3  557.64   29.10
   5  -2   4   73.29    6.10
   5  -2   4   57.09    5.80
   5   2  -4   52.99    5.30
  -5  -2   4   59.49    5.20
  -5  -2   4   57.49    5.70
  -5   2  -4   68.09    6.20
  -5   2  -4   67.69    5.50
   5   2  -5   28.20    4.00
   5   2  -5   36.80    5.00
   5  -2   5   24.00    4.60
   5  -2   5   43.70    5.40
  -5   2  -5   33.60    4.40
  -5  -2   5   19.60    4.30
  -5   2  -5   38.70    5.90
  -5  -2   5   33.90    4.70
   5  -2   6  162.28   12.00
   5  -2   6  167.78   11.80
   5   2  -6  163.18   10.80
  -5  -2   6  157.78   11.30
  -5   2  -6  161.18   12.00
  -5  -2   6  172.28   11.70
  -5   2  -6  167.48   10.30
   5   2  -7   -0.60    4.00
   5  -2   7    0.60    4.70
   5  -2   7   -7.50    6.00
   5  -2   7    0.80    5.20
  -5  -2   7   -4.70    4.90
  -5  -2   7    7.00    5.50
  -5   2  -7    4.10    5.30
   5  -2   8    7.70    5.80
   5  -2   8   -5.90    6.90
   5  -2   8   -6.30    9.70
  -5   2  -8    4.70    5.50
   5  -2   9   -1.40    6.60
  -5  -2   9    6.20    8.60
  -6   2   9    8.70    9.70
   6  -2  -8    9.30    6.00
  -6  -2  -8   -6.60    7.50
   6  -2  -7  119.59   14.30
  -6   2   7   82.09   11.10
  -6   2   7  114.69   14.50
  -6  -2  -7   85.19   10.90
   6  -2  -6  161.48   11.00
   6   2   6  134.69   11.10
  -6   2   6  151.78   11.10
  -6  -2  -6  149.88   11.60
  -6   2   6  142.99   11.50
   6  -2  -5   14.40    3.50
   6  -2  -5    8.00    3.70
   6   2   5    9.60    3.70
  -6   2   5    5.30    4.00
  -6   2   5    8.10    3.70
  -6  -2  -5   10.30    3.70
   6  -2  -4   73.19    5.80
   6   2   4   67.29    6.00
   6  -2  -4   71.19    6.20
  -6  -2  -4   75.79    6.50
  -6   2   4   72.69    6.00
  -6   2   4   62.99    6.60
   6   2   3  768.32   41.10
   6  -2  -3  986.60   42.10
   6   2   3  861.81   40.20
   6  -2  -3  862.51   41.40
  -6  -2  -3  795.02   41.20
  -6   2   3  849.22   41.70
  -6  -2  -3  791.42   40.30
   6   2   2  838.62   39.30
   6  -2  -2  833.42   39.60
   6   2   2  815.92   38.60
  -6  -2  -2  787.72   38.70
  -6   2   2  782.42   39.70
  -6  -2  -2  780.52   39.20
   6  -2  -1 1313.87   59.99
   6   2   1 1295.87   59.19
   6  -2  -1 1183.48   60.09
   6   2   1 1263.67   59.49
  -6  -2  -1 1126.69   59.49
  -6   2   1 1249.77   60.09
  -6  -2  -1 1254.67   59.49
   6   2   0 3997.80  181.38
   6  -2   0 3926.91  181.88
  -6   2   0 3802.82  181.98
  -6  -2   0 3706.73  181.18
  -6  -2   0 3723.63  181.38
  -6   2   0 3771.62  181.58
  -6  -2   0 3888.31  181.38
   6   2  -1 1336.17   61.69
   6  -2   1 1274.27   61.99
   6  -2   1 1301.27   62.09
  -6   2  -1 1276.87   62.19
  -6  -2   1 1282.67   61.69
  -6   2  -1 1250.87   61.99
  -6  -2   1 1279.27   61.39
   6  -2   2  792.02   38.70
   6   2  -2  799.32   38.50
   6  -2   2  787.42   38.70
   6   2  -2  799.42   38.10
  -6  -2   2  784.92   38.50
  -6  -2   2  775.02   38.20
  -6   2  -2  780.92   38.80
   6  -2   3  799.72   41.10
   6  -2   3  819.52   41.10
   6   2  -3  781.82   40.50
   6   2  -3  877.81   41.00
  -6   2  -3  790.02   41.00
  -6  -2   3  805.62   40.60
  -6   2  -3  962.30   41.90
  -6  -2   3  849.12   41.00
   6   2  -4   67.49    5.90
   6  -2   4   68.79    6.50
   6  -2   4   67.39    6.60
  -6   2  -4   69.89    6.10
  -6  -2   4   67.59    6.40
  -6  -2   4   65.69    5.50
  -6   2  -4   74.69    6.60
   6   2  -5    6.60    2.90
   6  -2   5    9.10    4.00
   6  -2   5    7.40    3.60
   6   2  -5    6.90    4.00
  -6   2  -5   10.00    3.50
  -6  -2   5    9.70    3.30
  -6  -2   5   10.60    4.00
  -6   2  -5   10.10    5.90
   6  -2   6  172.18   12.10
   6  -2   6  164.38   12.00
   6   2  -6  145.69   10.60
  -6   2  -6  168.78   10.40
  -6   2  -6  204.28   14.40
  -6  -2   6  149.09   11.70
  -6  -2   6  151.78   11.40
   6  -2   7   80.39   11.30
   6  -2   7   77.29   10.60
   6  -2   7   89.89    9.00
   6   2  -7   74.39    8.80
  -6  -2   7   76.19   10.00
  -6   2  -7   84.69   10.70
   6  -2   8   12.30    6.10
  -6  -2   8   14.10    7.80
  -6   2  -8   11.30    7.20
   6  -2   9   11.20    6.70
  -6  -2   9   26.10   10.30
  -7   2   9   16.20   10.40
  -7  -2  -9    0.20    8.20
   7  -2  -8   31.20    7.40
  -7  -2  -8   23.00    8.50
   7  -2  -7    5.70    5.20
  -7  -2  -7    8.00    6.40
  -7   2   7    3.90    6.90
  -7   2   7   -7.60   10.80
   7  -2  -6  157.48   11.00
  -7   2   6  144.79   12.20
  -7  -2  -6  125.59   11.50
   7  -2  -5  109.19    8.40
   7  -2  -5   82.19    7.70
   7   2   5   88.89    8.20
  -7   2   5  102.49    9.60
  -7   2   5  101.19    8.00
  -7  -2  -5  102.49    9.00
   7  -2  -4   76.89    6.50
   7  -2  -4   78.69    6.70
   7   2   4   81.69    4.60
   7   2   4   79.99    6.70
  -7  -2  -4   83.89    7.10
  -7   2   4   84.19    6.80
  -7   2   4   94.39    7.80
   7  -2  -3  119.19    7.80
   7   2   3  118.99    7.70
   7   2   3  119.99    6.50
   7  -2  -3  124.79    8.10
  -7  -2  -3  115.39    7.80
  -7  -2  -3  119.99    6.90
  -7   2   3  113.29    8.60
  -7   2   3  119.99    8.60
   7   2   2 2183.98   98.89
   7  -2  -2 2092.19   99.59
   7  -2  -2 2124.39   99.89
   7   2   2 2013.30   99.49
  -7  -2  -2 1940.21   99.49
  -7  -2  -2 2121.09   99.19
  -7   2   2 2072.09   99.69
  -7   2   2 2126.49  100.09
   7  -2  -1  146.99    9.40
   7   2   1  183.58    9.10
   7   2   1  138.29    8.80
  -7  -2  -1  170.18    9.10
  -7  -2  -1  155.58    8.90
  -7   2   1  152.78    9.80
  -7   2   1  173.28    9.20
   7  -2   0 2759.02  128.59
   7   2   0 2755.82  127.99
  -7   2   0 2625.84  128.29
  -7   2   0 2624.34  128.69
  -7  -2   0 2637.74  128.09
  -7  -2   0 2773.72  128.19
  -7  -2   0 2690.23  127.89
   7   2  -1  140.89    8.80
   7  -2   1  149.29    9.40
  -7   2  -1  183.28    9.60
  -7  -2   1  166.78    8.70
  -7   2  -1  161.88    9.80
  -7  -2   1  155.98    9.20
   7   2  -2 2189.88  101.29
   7  -2   2 2191.78  101.59
   7   2  -2 2064.19  100.79
  -7  -2   2 2159.18  101.39
  -7   2  -2 2042.90  101.59
  -7  -2   2 2073.79  100.99
  -7   2  -2 2110.59  101.49
   7   2  -3  119.69    7.30
   7  -2   3  115.89    8.20
   7   2  -3  125.19    7.70
   7  -2   3  112.29    8.00
  -7   2  -3  118.09    8.30
  -7  -2   3  120.39    8.10
  -7   2  -3  123.59    8.30
  -7  -2   3  114.09    7.50
   7   2  -4   73.19    6.60
   7  -2   4   71.49    7.00
   7  -2   4   84.79    7.20
  -7   2  -4   72.99    6.90
  -7  -2   4   88.39    7.20
  -7   2  -4   81.09    7.40
  -7  -2   4   71.19    6.20
   7  -2   5  108.39    8.90
   7  -2   5  111.29    9.10
   7   2  -5  104.89    7.80
  -7  -2   5   97.09    7.90
  -7   2  -5  112.59    8.30
  -7  -2   5  102.09    8.90
  -7   2  -5  108.09    9.30
   7  -2   6  163.88   12.00
   7  -2   6  148.89   11.60
   7   2  -6  129.79   10.10
  -7  -2   6  168.18   12.10
  -7  -2   6  149.09   11.10
  -7   2  -6  154.38   10.40
  -7   2  -6  152.78   12.30
   7  -2   7    0.10    5.70
   7  -2   7    4.60    5.60
   7  -2   7   13.80    6.70
   7   2  -7    7.80    4.10
  -7  -2   7    1.50    5.30
  -7   2  -7    3.90    4.20
  -7   2  -7    2.50    8.80
   7  -2   8   30.60    7.10
  -7   2  -8   14.20    7.80
  -7  -2   8   31.80    9.10
  -7  -2   9   -1.60   10.80
  -8  -2  -9  -16.30    9.40
  -8   2   9  -17.50   10.90
   8  -2  -8    2.50    6.50
  -8   2   8    0.60    9.00
   8  -2  -7  124.29   11.80
  -8  -2  -7  141.89   13.10
  -8   2   7  118.19   12.70
   8  -2  -6   14.40    4.70
  -8  -2  -6   15.70    5.80
  -8   2   6    5.70    5.10
  -8   2   6   16.10    6.70
   8  -2  -5   70.29    6.90
   8   2   5   70.39    7.70
  -8  -2  -5   66.59    8.30
  -8   2   5   77.29    9.40
  -8   2   5   59.59    7.30
   8   2   4   42.50    3.70
   8  -2  -4   46.60    6.00
   8   2   4   49.30    6.10
   8  -2  -4   64.89    6.70
  -8  -2  -4   56.09    4.20
  -8   2   4   57.39    6.30
  -8   2   4   66.89    8.00
  -8  -2  -4   55.09    6.50
   8   2   3  294.57   13.80
   8   2   3  265.57   14.80
   8  -2  -3  285.57   15.20
  -8   2   3  276.87   15.80
  -8  -2  -3  234.28   15.00
  -8  -2  -3  278.07   15.10
   8   2   2   26.30    3.80
   8  -2  -2   24.00    3.80
   8   2   2   22.10    3.20
   8  -2  -2   29.30    3.90
  -8   2   2   19.30    3.30
  -8  -2  -2   32.70    3.70
  -8   2   2   26.60    4.50
  -8  -2  -2   28.20    3.90
   8  -2  -1  325.27   17.50
   8   2   1  349.17   16.80
   8   2   1  323.07   17.00
  -8  -2  -1  327.77   17.00
  -8   2   1  331.67   17.90
  -8  -2  -1  309.37   17.00
  -8   2   1  337.17   17.20
   8  -2   0   34.50    4.40
   8   2   0   34.90    3.50
  -8   2   0   32.20    3.70
  -8   2   0   39.10    4.60
  -8  -2   0   32.00    3.80
  -8  -2   0   32.90    4.10
  -8  -2   0   38.30    3.50
  -8   2   0   41.70    5.00
   8  -2   1  331.67   17.50
   8  -2   1  344.87   17.70
   8   2  -1  337.97   17.00
  -8   2  -1  314.17   17.50
  -8  -2   1  334.57   16.80
  -8  -2   1  337.47   17.30
  -8  -2   1  309.17   17.00
  -8   2  -1  315.87   17.70
   8   2  -2   25.20    3.40
   8  -2   2   25.70    4.00
   8  -2   2   25.90    3.70
   8   2  -2   29.70    3.80
  -8   2  -2   38.00    4.90
  -8  -2   2   29.00    3.60
  -8  -2   2   27.10    3.90
   8   2  -3  283.37   15.00
   8  -2   3  264.07   15.20
   8  -2   3  264.47   15.20
   8   2  -3  281.87   14.60
  -8  -2   3  278.77   14.80
  -8  -2   3  284.47   15.40
  -8   2  -3  269.67   15.40
  -8   2  -3  258.67   15.40
   8  -2   4   51.99    6.20
  -8  -2   4   44.40    6.60
  -8   2  -4   55.29    6.60
  -8   2  -4   56.29    7.10
  -8  -2   4   53.59    5.60
   8   2  -5   65.69    6.00
   8  -2   5   61.29    7.60
   8  -2   5   74.39    8.00
  -8  -2   5   66.79    6.90
  -8   2  -5   68.99    7.40
  -8   2  -5   57.69    8.20
  -8  -2   5   67.79    8.10
   8  -2   6   16.30    5.70
   8   2  -6   12.60    4.10
   8  -2   6   17.50    6.20
  -8  -2   6   18.90    5.20
  -8   2  -6   11.20    4.70
  -8   2  -6   21.40    6.40
   8  -2   7  122.69   13.90
   8  -2   7  111.79   12.90
  -8   2  -7  117.29   13.10
  -8  -2   7  162.78   14.00
  -8   2  -7  120.39   10.00
   8  -2   8   -2.70    6.40
  -8   2  -8    4.70    7.20
  -8  -2   8    4.80    9.30
  -8  -2   9   17.50   11.30
  -9  -2  -9    6.20   11.30
  -9   2   9  -15.30   11.70
  -9  -2  -8    7.90    7.60
  -9   2   8   11.80   10.20
   9  -2  -7   32.60    6.20
  -9  -2  -7   27.80    8.10
  -9   2   7   42.70    9.80
   9  -2  -6  144.69   11.20
  -9   2   6  132.19   11.90
  -9  -2  -6  179.28   13.30
  -9  -2  -5   86.29    9.30
  -9   2   5   91.79   10.70
  -9   2   5   71.39   10.40
   9   2   4   88.29    5.60
   9   2   4   86.39    7.70
   9  -2  -4   81.09    7.50
  -9   2   4   95.89    9.20
  -9  -2  -4   91.69    8.20
  -9   2   4   82.39    7.80
   9   2   3    6.90    2.10
   9  -2  -3    5.70    3.30
   9  -2  -3    2.30    3.90
   9   2   3    8.20    3.10
  -9  -2  -3   11.00    3.00
  -9   2   3    3.40    2.70
  -9   2   3    4.30    4.20
  -9  -2  -3    6.20    3.30
   9   2   2   55.29    4.50
   9  -2  -2   55.19    6.00
   9   2   2   52.69    5.20
  -9  -2  -2   59.49    5.50
  -9   2   2   51.99    6.50
  -9  -2  -2   57.99    5.50
  -9   2   2   64.69    5.50
   9  -2  -1  210.58   12.30
   9   2   1  214.68   11.30
  -9  -2  -1  198.28   11.70
  -9   2   1  204.18   12.80
  -9  -2  -1  211.88   11.80
   9  -2   0   62.39    6.00
   9   2   0   66.99    5.10
  -9  -2   0   65.29    5.00
  -9  -2   0   60.79    5.40
  -9   2   0   84.89    7.30
  -9   2   0   57.29    6.30
  -9  -2   0   62.39    5.70
   9   2  -1  208.68   11.80
   9  -2   1  207.08   12.40
  -9   2  -1  200.48   12.40
  -9  -2   1  221.58   12.40
  -9  -2   1  202.58   11.90
  -9   2  -1  245.78   12.70
  -9  -2   1  215.68   11.70
  -9   2  -1  207.28   12.80
   9  -2   2   54.29    5.90
   9  -2   2   59.99    6.10
   9   2  -2   61.19    5.30
  -9  -2   2   60.09    5.10
  -9   2  -2   52.19    6.10
  -9  -2   2   58.59    6.00
  -9   2  -2   62.29    6.40
   9  -2   3   12.10    4.80
   9  -2   3    7.20    3.40
   9   2  -3    0.00    2.90
   9   2  -3    7.60    2.70
  -9   2  -3    3.50    3.00
  -9  -2   3    1.10    3.60
  -9  -2   3    1.20    2.60
  -9   2  -3    6.60    3.70
   9  -2   4   90.09    8.00
   9  -2   4   96.09    8.40
  -9   2  -4   98.69    8.70
  -9  -2   4   73.39    7.10
  -9   2  -4   92.09    8.30
  -9  -2   4   98.29    8.90
   9   2  -5   54.29    5.90
   9  -2   5   66.59    8.80
   9  -2   5   81.79    8.20
  -9  -2   5   71.79    7.30
  -9  -2   5   71.29   10.40
  -9   2  -5   75.79    7.80
   9  -2   6  157.28   13.30
   9   2  -6  145.79   10.60
   9  -2   6  153.98   12.40
  -9   2  -6  178.38   11.60
  -9  -2   6  159.48   11.90
   9  -2   7   23.60    8.00
  -9   2  -7   29.80    7.70
  -9   2  -7   31.60    5.80
  -9  -2   7   49.80    9.40
   9  -2   8   10.90    7.00
  -9  -2   8   26.50   10.20
  -9   2  -8    6.00    8.00
  -9  -2   9  -17.50   11.50
 -10   2   8    3.60   11.10
 -10  -2  -8   -3.00    8.20
  10  -2  -7   35.20    6.30
 -10   2   7   47.20   10.90
  10  -2  -6    2.70    4.90
 -10  -2  -6    5.60   13.20
 -10   2   6    8.00    5.30
  10  -2  -5   67.19    8.20
  10   2   5   64.49    4.80
 -10  -2  -5   64.39    9.10
 -10   2   5   71.09    8.60
 -10   2   5   79.09   11.00
  10   2   4  119.59    7.60
  10  -2  -4  136.59    9.90
 -10   2   4  119.79    9.90
 -10  -2  -4  138.49   10.30
 -10  -2  -4  138.19    8.40
 -10   2   4  135.59   11.70
  10   2   3  270.17   17.20
  10   2   3  326.87   16.30
  10  -2  -3  310.37   17.40
 -10  -2  -3  324.57   17.00
 -10   2   3  305.77   17.60
 -10   2   3  332.17   18.70
 -10  -2  -3  344.47   17.90
  10   2   2  298.77   15.30
  10   2   2  276.57   16.10
  10  -2  -2  316.37   19.00
  10  -2  -2  281.07   16.20
 -10   2   2  298.77   17.20
 -10  -2  -2  296.57   16.40
 -10  -2  -2  291.67   16.10
 -10   2   2  295.87   16.30
  10  -2  -1  395.66   21.70
  10   2   1  413.56   20.80
 -10  -2  -1  398.16   21.20
 -10  -2  -1  389.86   21.20
 -10   2   1  392.66   21.30
 -10   2   1  462.85   22.70
 -10   2   1  395.26   22.20
  10   2   0   47.70    4.60
  10  -2   0   42.70    5.70
 -10   2   0   39.50    4.60
 -10   2   0   44.40    6.40
 -10  -2   0   43.40    5.60
 -10  -2   0   48.50    4.60
 -10  -2   0   37.80    5.30
 -10   2   0   39.90    5.90
  10  -2   1  390.86   21.30
  10   2  -1  415.96   20.90
 -10   2  -1  400.46   21.60
 -10   2  -1  383.16   21.70
 -10  -2   1  420.86   21.40
 -10  -2   1  406.06   20.70
 -10  -2   1  388.06   20.90
  10  -2   2  282.17   16.20
  10  -2   2  268.37   15.90
  10   2  -2  273.77   15.60
 -10   2  -2  289.97   16.50
 -10   2  -2  289.47   16.50
 -10  -2   2  278.07   15.40
 -10  -2   2  304.37   16.50
  10  -2   3  315.47   18.20
  10  -2   3  309.17   18.30
  10   2  -3  328.27   17.50
 -10   2  -3  331.77   18.60
 -10  -2   3  347.17   18.70
 -10  -2   3  322.77   17.70
 -10   2  -3  346.17   18.80
  10  -2   4  128.59   10.00
  10  -2   4  146.59   10.80
 -10  -2   4  149.19   11.60
 -10   2  -4  133.79   10.90
 -10   2  -4  133.09   10.40
 -10  -2   4  141.49    9.80
  10  -2   5   69.49    8.70
  10  -2   5   67.39    9.10
 -10   2  -5   94.59   11.70
 -10   2  -5   75.09    8.80
 -10  -2   5   56.69    8.10
  10  -2   6    6.10    6.40
  10   2  -6    6.90    6.40
  10  -2   6   20.10    7.50
 -10  -2   6    8.60    7.50
 -10   2  -6    9.10    6.80
 -10  -2   6   15.30    7.10
 -10   2  -6    7.40    5.30
 -10   2  -7   47.90    9.80
 -10   2  -7   55.39    7.20
 -10  -2   7   45.80    9.90
 -10   2  -8   -3.90   11.60
 -10  -2   8  -15.20    9.80
 -11  -2  -8   -6.00    9.30
 -11   2   8   -9.80   11.20
 -11   2   7    0.00    9.90
 -11  -2  -7   -5.00    7.70
  11  -2  -6    0.00    4.90
 -11   2   6    7.80    8.60
  11   2   5   17.80    5.00
  11  -2  -5    5.60    4.90
 -11   2   5    3.10    5.30
 -11  -2  -5    8.60    3.40
 -11  -2  -5   11.20    6.60
  11  -2  -4  141.89   10.90
  11   2   4  151.48    8.70
 -11  -2  -4  148.89   11.50
 -11  -2  -4  135.59    9.70
 -11   2   4  147.19   11.30
 -11   2   4  166.08   14.60
  11   2   3  135.39    8.50
  11  -2  -3  144.59   10.20
 -11  -2  -3  146.49   10.50
 -11   2   3  133.79   10.00
 -11   2   3  152.08   12.10
 -11  -2  -3  131.49    9.70
  11   2   2  905.11   44.40
 -11   2   2  906.61   46.10
 -11  -2  -2  947.31   45.00
 -11   2   2  908.21   45.30
 -11  -2  -2  890.31   45.30
 -11   2   2  895.01   45.60
  11   2   1   63.89    5.80
 -11  -2  -1   71.09    7.20
 -11   2   1   69.09    6.70
 -11   2   1   69.29    8.40
 -11   2   1   65.79    7.40
 -11  -2  -1   74.29    6.90
  11   2   0  771.72   37.40
  11  -2   0  723.43   38.10
 -11   2   0  727.83   37.70
 -11  -2   0  767.52   37.50
 -11  -2   0  782.22   38.00
 -11  -2   0  753.42   37.80
 -11   2   0  762.62   38.60
 -11   2   0  737.63   38.20
  11  -2   1   57.59    7.20
  11   2  -1   63.29    6.40
 -11   2  -1   70.09    8.00
 -11  -2   1   73.69    6.90
 -11  -2   1   67.19    7.50
 -11  -2   1   66.39    6.20
 -11   2  -1   87.19    8.00
 -11   2  -1   64.49    7.40
  11  -2   2  845.92   44.90
  11  -2   2  905.01   45.40
 -11   2  -2  923.31   45.40
 -11   2  -2  893.61   45.40
 -11  -2   2  940.01   45.30
 -11  -2   2  899.81   44.50
  11  -2   3  122.39   10.10
  11  -2   3  120.09   10.30
 -11  -2   3  135.59    9.50
 -11  -2   3  147.29   11.30
 -11   2  -3  140.59   10.60
 -11   2  -3  151.68   11.00
  11   2  -4  102.69    8.90
  11  -2   4  132.59   10.60
  11  -2   4  133.49   10.50
 -11   2  -4  146.59   11.20
 -11  -2   4  140.59    9.90
 -11  -2   4  186.98   17.40
  11  -2   5    9.10    5.90
  11  -2   5   15.80    6.30
  11   2  -5    2.10    3.90
 -11   2  -5    6.60    5.50
 -11  -2   5   16.90    5.20
 -11   2  -5    6.60    6.00
 -11   2  -6   -4.10    6.90
 -11  -2   6    6.10    7.80
 -11   2  -6    9.00    5.50
 -11  -2   7   10.80    9.40
 -11   2  -7   -4.70    8.40
 -11   2  -7   -7.30    5.70
 -11  -2   8   -4.60   10.80
 -12  -2  -7  -11.40    8.80
 -12   2   7   13.70   11.10
 -12   2   6   88.19   12.50
 -12  -2  -6   94.19   13.60
  12  -2  -5    7.40    5.30
 -12  -2  -5    2.90    3.80
 -12   2   5   -0.40    7.90
 -12   2   5   17.90    6.00
  12  -2  -4  120.89   12.70
  12   2   4   81.79    6.60
 -12   2   4   76.19    9.50
 -12  -2  -4   72.79    8.10
 -12  -2  -4  101.49   14.20
  12   2   3   40.00    5.50
  12  -2  -3   80.99   10.60
 -12   2   3   67.69    8.80
 -12  -2  -3   59.29    7.40
 -12  -2  -3   57.19    8.10
  12   2   2   69.19    6.30
 -12   2   2   64.09    7.20
 -12  -2  -2   70.19    7.90
 -12  -2  -2   69.99    7.80
 -12   2   2   64.29    7.90
 -12   2   2   91.79    9.90
  12   2   1  430.46   22.80
 -12   2   1  443.56   24.20
 -12  -2  -1  446.06   23.50
 -12  -2  -1  447.46   23.70
 -12   2   1  428.16   23.50
 -12  -2  -1  424.46   23.00
 -12   2   1  457.65   24.90
  12   2   0  219.98   12.60
 -12  -2   0  213.68   13.50
 -12  -2   0  205.58   12.50
 -12   2   0  207.58   14.30
 -12   2   0  194.98   12.60
 -12  -2   0  209.18   13.00
 -12  -2   1  460.95   24.80
 -12   2  -1  437.66   25.10
 -12   2  -1  446.56   24.80
 -12  -2   1  451.45   24.40
 -12  -2   1  438.16   23.80
 -12   2  -1  500.65   24.80
  12  -2   2   67.79    8.60
 -12   2  -2   71.39    8.90
 -12   2  -2   72.19    8.60
 -12  -2   2   64.89    6.80
 -12  -2   2   85.39    9.10
 -12  -2   2   66.89    7.60
  12  -2   3   47.50    7.40
 -12  -2   3   71.39    9.90
 -12  -2   3   54.09    6.90
 -12   2  -3   58.79    8.20
 -12   2  -3   56.39    7.80
  12  -2   4   94.19   12.80
  12   2  -4   67.89    7.60
 -12  -2   4  120.19   13.60
 -12   2  -4   75.59    9.80
 -12  -2   4   83.29    8.60
 -12   2  -4   78.29   10.30
 -12   2  -5   12.30    6.00
 -12   2  -5    8.30    6.90
 -12   2  -6  100.49   11.20
 -12  -2   6  108.59   12.90
 -12   2  -6   70.59   10.10
 -12  -2   7    8.10   10.30
 -12   2  -7   14.70    9.40
 -12   2  -7    6.00    6.70
 -13   2   7  -13.30   11.30
 -13  -2  -7   -7.10    9.80
 -13   2   6   10.20   10.00
 -13  -2  -6   14.00    9.00
  13  -2  -5   36.90    6.30
 -13   2   5   41.40   10.10
 -13  -2  -5   50.29    8.70
 -13  -2  -5   51.49    6.70
  13  -2  -4    4.40    5.30
 -13   2   4   -2.50    6.00
 -13   2   4   13.50    8.30
 -13  -2  -4   13.60    5.20
  13   2   3   92.09    8.00
 -13   2   3   86.99    9.90
 -13   2   3   84.89    9.10
 -13  -2  -3   98.29   11.10
 -13  -2  -3   98.59    9.20
  13   2   2   49.90    6.60
 -13   2   2   70.49    8.10
 -13   2   2   60.49    9.90
 -13  -2  -2   60.89    8.30
 -13  -2  -2   59.09    8.40
 -13   2   2   57.49    7.00
  13   2   1   14.60    4.40
 -13   2   1   20.60    6.50
 -13  -2  -1   10.50    4.20
 -13  -2  -1   14.90    4.60
 -13   2   1   15.30    6.90
 -13  -2  -1   15.10    5.30
 -13   2   1   26.10    7.90
 -13   2   0  377.56   21.30
 -13  -2   0  379.96   21.00
 -13   2   0  363.76   20.60
 -13  -2   0  366.46   20.30
 -13  -2   0  372.86   21.20
 -13   2   0  376.46   22.10
 -13  -2   1   18.50    5.70
 -13   2  -1   13.70    4.40
 -13  -2   1   17.40    5.10
 -13   2  -1   13.40    3.90
 -13  -2   1   10.40    4.10
 -13   2  -1   17.70    6.20
 -13   2  -2   76.59   10.50
 -13   2  -2   54.69    6.80
 -13  -2   2   62.89   12.70
 -13   2  -2   65.79    9.60
 -13  -2   2   61.39    8.10
 -13  -2   2   57.69    7.00
  13  -2   3   84.99   11.60
 -13  -2   3  102.99    9.20
 -13   2  -3  138.39   15.00
 -13  -2   3  102.99   11.90
 -13   2  -3   98.39   10.90
 -13   2  -4    6.30    6.40
 -13  -2   4   16.60    7.40
 -13   2  -4   13.80    6.30
 -13   2  -5   97.19   16.30
 -13  -2   5   62.89   10.10
 -13   2  -5   33.20    7.70
 -13   2  -6   11.40    7.40
 -13   2  -6   14.50    7.10
 -13  -2   6    2.40    9.30
 -13   2  -7    3.60   10.10
 -13  -2   7    2.60   10.80
 -14   2   6    4.80   10.70
 -14  -2  -6   -7.00    8.60
 -14  -2  -5   13.70    7.70
 -14   2   5    5.30   10.00
 -14  -2  -4   -3.00    5.60
 -14  -2  -4   -9.40    5.20
 -14   2   4  -12.70    7.60
  14   2   3  101.29    8.70
 -14   2   3  108.39   11.20
 -14   2   3  112.09   13.60
 -14  -2  -3  112.49   10.60
 -14   2   3  109.39   11.30
  14   2   2    7.60    5.00
 -14   2   2    2.00    4.90
 -14   2   2    7.90    5.70
 -14   2   2    8.60    7.30
 -14  -2  -2   15.50    5.80
 -14   2   1   45.40    7.20
 -14   2   1   55.89    8.90
 -14   2   1   50.89    7.50
 -14  -2  -1   68.49    8.40
 -14  -2  -1   69.79    7.80
 -14  -2  -1   54.89    7.10
 -14  -2   0    0.50    5.20
 -14  -2   0    3.50    4.80
 -14  -2   0    1.90    3.90
 -14   2   0    6.40    4.50
 -14   2   0    3.70    4.30
 -14  -2   1   67.99    8.70
 -14   2  -1   42.10    6.30
 -14  -2   1   63.59    7.40
 -14   2  -1   61.19    9.00
 -14  -2   1   70.69    9.90
 -14   2  -2    3.10    3.40
 -14   2  -2    6.40    9.00
 -14   2  -2    9.00    6.30
 -14  -2   2    8.10    4.40
 -14  -2   2    4.90    6.00
 -14  -2   3  125.49   13.20
 -14  -2   3   99.19   13.10
 -14   2  -3   97.29   11.00
 -14   2  -3  123.89   12.00
 -14   2  -4    4.30    7.00
 -14   2  -4    5.40    6.70
 -14  -2   4  -10.60    7.20
 -14  -2   5   13.30    9.20
 -14   2  -5   21.80    7.90
 -14   2  -5   11.50    7.30
 -14   2  -6    1.50    8.80
 -14   2  -6    0.90    7.30
 -14  -2   6  -15.90   10.20
 -15   2   6   -7.20   11.80
 -15  -2  -6   12.90   10.40
 -15  -2  -5   21.50    8.80
 -15   2   5   14.60   11.00
 -15   2   4    7.00    6.70
 -15  -2  -4   -4.80    6.90
 -15  -2  -4    0.80    6.20
 -15   2   4    4.50    9.40
 -15  -2  -3   20.40    7.10
 -15  -2  -3   11.40    6.30
 -15   2   3    6.40    8.90
 -15   2   3   21.00    9.50
 -15   2   2   26.60    9.10
 -15  -2  -2   32.20    7.30
 -15   2   2   30.90    6.90
 -15  -2  -2   41.70    7.50
 -15   2   1   43.00    9.00
 -15  -2  -1   38.00    8.40
 -15  -2  -1   48.80    8.20
 -15   2   1   41.90    7.50
 -15  -2   0   56.99   10.10
 -15  -2   0   68.69   10.10
 -15   2   0   74.19   10.50
 -15   2   0   60.59    8.90
 -15   2   0   56.89    8.10
 -15   2  -1   25.40    6.00
 -15  -2   1   35.30    8.10
 -15   2  -1   34.70    8.40
 -15   2  -1   35.60    9.40
 -15  -2   1   39.30    7.20
 -15   2  -2   28.60    7.90
 -15   2  -2   31.40    7.40
 -15  -2   2   34.70    8.30
 -15  -2   2   28.30    6.90
 -15   2  -3   16.10    7.80
 -15  -2   3   27.60    8.40
 -15   2  -3   31.10    8.20
 -15  -2   3   23.00    6.40
 -15   2  -4    3.20    8.50
 -15   2  -4   -5.00    7.60
 -15  -2   4   14.10    9.30
 -15  -2   5   25.80   10.60
 -15   2  -5   25.60   12.30
 -15   2  -5   20.20    8.70
 -15   2  -6    1.10   10.10
 -15  -2   6   11.50   11.70
 -16  -2  -5    1.70    9.10
 -16   2   5   19.80   11.80
 -16   2   4   -2.00    7.80
 -16   2   4   -0.70   11.30
 -16  -2  -4    3.80    8.00
 -16  -2  -3    0.00    6.80
 -16  -2  -3    1.40    7.10
 -16   2   3   -8.30    9.10
 -16  -2  -2   13.30    7.10
 -16   2   2   14.30    9.20
 -16  -2  -2   19.00    7.10
 -16   2   2   30.60    7.20
 -16  -2  -1   13.20    6.40
 -16   2   1   11.10    8.60
 -16   2   1   11.80   11.10
 -16   2   0   44.20    9.80
 -16   2   0   38.00   11.60
 -16  -2   0   49.30    9.00
 -16  -2   0   32.70    6.70
 -16   2  -1    3.50    7.80
 -16  -2   1   11.80    6.80
 -16   2  -1   16.60   11.40
 -16  -2   1    4.80    7.40
 -16   2  -2   14.10    9.80
 -16   2  -2   21.00    8.50
 -16  -2   2    5.50    8.10
 -16  -2   2    9.70    7.20
 -16  -2   3    8.60    9.00
 -16   2  -3   -2.00    8.00
 -16  -2   3   -2.20    6.10
 -16   2  -3   -7.10    6.30
 -16   2  -4   -1.70    8.30
 -16  -2   4   23.70    7.40
 -16  -2   4   17.20   10.00
 -16   2  -5    0.10    8.60
 -16  -2   5   10.00   11.00
 -17   2   4    3.20   11.40
 -17  -2  -4   -5.20    8.90
 -17   2   4   -5.70    7.90
 -17   2   3   14.40    7.80
 -17  -2  -3   11.00    8.40
 -17  -2  -3   24.20    8.60
 -17   2   3   27.10   11.80
 -17   2   2    5.50    8.00
 -17  -2  -2   -1.40    8.00
 -17  -2  -2    5.90    7.10
 -17   2   2    6.30   10.20
 -17   2   1   31.80   10.60
 -17  -2  -1   41.90    9.10
 -17  -2  -1   23.00    7.80
 -17  -2   0    1.50    8.50
 -17  -2   0    0.30    6.90
 -17   2   0    0.50    9.20
 -17   2  -1   34.10   10.00
 -17  -2   1   21.20    9.30
 -17  -2   1    7.40    6.70
 -17  -2   2    9.20    9.10
 -17   2  -2    5.00    8.70
 -17  -2   2   -0.60    7.50
 -17  -2   3   11.80    9.90
 -17  -2   3   26.90    9.50
 -17   2  -3   19.90    8.40
 -17   2  -3   27.50    9.80
 -17  -2   4    5.60   10.90
 -17  -2   4   -1.60    7.60
 -17   2  -4   -3.90    9.70
 -17   2  -4   19.70    8.50
 -18  -2  -2    5.40    9.70
 -18  -2  -2   12.80    8.50
 -18   2   2    4.70    7.30
 -18   2   2    5.30   11.10
 -18  -2  -1   18.60    7.30
 -18  -2  -1    0.60    9.00
 -18   2   1   11.60   10.70
 -18   2   1    3.50    7.00
 -18   2   0   -7.20    7.80
 -18  -2   0    1.90    7.50
 -18  -2   0   -6.60    9.40
 -18   2   0    1.50   10.20
 -18   2  -1   10.90    8.10
 -18  -2   1   14.00    8.00
 -18   2  -1   20.10   10.70
 -18  -2   1   14.70   10.10
 -18  -2   2    6.30    9.00
 -18   2  -2    2.70   10.30
 -18   2  -2    2.40    8.50
 -18  -2   2    1.50   10.10
   0  -3 -10    3.80    9.70
   0  -3  -9   27.10    9.50
   0  -3  -8   33.50    9.30
   0   3   8   14.70    5.30
   0   3   7  218.68   12.10
   0   3   7  195.88   11.30
   0   3   7  185.88   14.10
   0  -3  -6   91.19    6.00
   0  -3  -6   97.79    8.10
   0   3   6   85.49    6.80
   0   3   6   84.39    7.70
   0   3   5  284.17   16.10
   0   3   5  305.97   16.40
   0  -3  -5  327.47   16.60
   0  -3  -5  293.47   15.10
   0  -3  -4   43.10    3.20
   0  -3  -4   42.90    4.50
   0   3   4   46.90    4.30
   0   3   4   44.20    3.70
   0  -3  -3 1339.17   65.09
   0  -3  -3 1327.67   64.49
   0   3   3 1433.46   65.09
   0   3   3 1332.37   64.69
   0  -3  -2 1448.36   71.39
   0  -3  -2 1576.24   71.29
   0   3   2 1476.45   71.29
   0  -3  -1 1963.40   99.59
   0   3   1 2130.59   99.89
   0   3   1 2149.39   99.59
   0  -3  -1 2182.98   99.89
   0   3  -1 2080.39   98.99
   0  -3   1 2179.68   99.59
   0  -3   1 2025.10   98.99
   0  -3   2 1506.75   69.69
   0   3  -2 1459.15   69.89
   0  -3   2 1422.36   69.99
   0   3  -2 1466.45   69.59
   0  -3   3 1408.96   64.99
   0  -3   3 1413.16   65.39
   0   3  -3 1337.97   64.99
   0   3  -3 1269.97   64.79
   0  -3   4   48.20    5.30
   0  -3   4   51.49    4.70
   0  -3   4   46.80    4.60
   0  -3   5  329.07   17.30
   0  -3   5  337.87   17.10
   0   3  -5  303.77   16.90
   0  -3   5  306.57   17.40
   0  -3   6   83.59    8.80
   0  -3   6  107.39    8.10
   0  -3   6   87.39    8.40
   0   3  -6   88.79    7.50
   0  -3   7  212.88   14.50
   0   3  -7  197.88   13.30
   0  -3   7  231.58   13.80
   0  -3   8   23.50    6.70
   0  -3   8   14.80    9.40
   0  -3  10   22.50    9.90
  -1  -3 -10   -7.90    8.80
   1  -3  -9   32.00    8.50
  -1   3   9   35.20    7.00
  -1  -3  -9   24.60   11.60
   1  -3  -8    9.20    5.70
   1   3   8    9.60    4.50
  -1  -3  -8    1.90    5.10
  -1   3   8    5.00    5.10
  -1   3   8    3.40    5.10
   1   3   7   46.40    5.40
   1  -3  -7   39.30    6.00
   1   3   7   42.60    5.90
   1   3   7   35.90    6.70
   1  -3  -7   52.89    5.40
  -1   3   7   43.70    5.70
  -1  -3  -7   51.59    7.40
  -1   3   7   27.20    5.10
   1  -3  -6    2.20    3.40
   1   3   6    4.50    2.30
   1   3   6    7.50    3.70
   1  -3  -6    4.70    2.50
  -1  -3  -6    6.20    3.80
  -1   3   6   -2.70    3.60
  -1   3   6    3.80    3.50
   1   3   5    9.10    3.10
   1  -3  -5   10.30    3.00
   1  -3  -5    6.30    2.30
   1   3   5    9.30    2.20
  -1   3   5    9.50    3.50
  -1  -3  -5   11.70    3.60
  -1  -3  -5   12.80    1.90
  -1   3   5   11.60    3.10
   1   3   4   86.29    5.20
   1  -3  -4   94.09    6.20
   1  -3  -4   86.69    5.50
  -1  -3  -4  105.99    6.50
  -1   3   4  104.39    6.40
  -1   3   4   81.29    5.90
  -1  -3  -4   80.49    4.90
   1   3   3  935.11   45.10
   1  -3  -3  921.51   45.80
   1   3   3  928.81   45.70
   1  -3  -3  974.90   45.40
  -1   3   3  947.01   45.80
  -1   3   3  974.80   45.70
  -1  -3  -3  946.01   45.80
  -1  -3  -3  953.10   45.00
   1   3   2  207.48   10.90
   1  -3  -2  202.98   10.70
   1  -3  -2  222.78   10.80
   1   3   2  223.08   10.40
  -1   3   2  209.38   11.10
  -1  -3  -2  194.78   10.60
  -1   3   2  200.18   10.80
  -1  -3  -2  202.98   10.30
   1  -3  -1  605.74   28.90
   1  -3  -1  580.24   28.50
   1   3   1  623.04   28.50
   1   3   1  566.44   28.30
  -1  -3  -1  632.84   28.60
  -1  -3  -1  547.85   28.40
  -1   3   1  614.94   28.50
  -1   3   1  581.64   28.90
   1  -3   0  126.59    6.70
   1  -3   0  117.29    6.10
   1   3   0  125.09    6.40
  -1   3   0  122.79    6.10
  -1   3   0  119.29    6.80
  -1  -3   0  109.99    6.50
  -1   3   0  115.39    6.10
   1   3  -1  583.04   28.20
   1  -3   1  611.24   28.60
   1  -3   1  624.74   29.20
  -1   3  -1  600.74   28.50
  -1   3  -1  614.84   29.50
  -1  -3   1  593.64   29.00
  -1  -3   1  540.25   28.30
   1  -3   2  221.38   11.10
   1  -3   2  232.28   11.70
   1   3  -2  227.88   10.90
   1   3  -2  212.48   11.30
  -1   3  -2  221.48   11.10
  -1  -3   2  188.78   11.10
  -1   3  -2  225.28   11.50
  -1  -3   2  217.38   11.50
  -1  -3   2  209.28   11.00
   1   3  -3  937.71   44.90
   1  -3   3  876.41   45.30
   1  -3   3  959.00   45.20
  -1   3  -3  904.01   45.10
  -1  -3   3  937.51   45.10
  -1  -3   3  951.50   45.40
  -1  -3   3  967.90   45.10
   1  -3   4   95.49    6.70
   1  -3   4   98.29    7.20
  -1   3  -4   97.49    6.50
  -1  -3   4   94.79    6.60
  -1  -3   4   94.19    7.10
  -1  -3   4  102.49    6.60
  -1   3  -4   94.59    6.40
   1   3  -5    5.80    2.30
   1  -3   5   10.20    3.70
   1  -3   5    9.70    3.10
   1  -3   5   15.40    3.70
  -1   3  -5   11.50    3.20
  -1  -3   5   13.40    3.30
  -1  -3   5   12.00    4.00
  -1  -3   5   11.90    3.30
   1   3  -6    5.10    3.00
   1  -3   6    4.30    3.60
   1  -3   6    4.60    3.70
   1  -3   6   -4.90    4.20
  -1  -3   6    2.90    3.60
  -1  -3   6    5.90    4.80
  -1   3  -6    6.20    3.10
  -1  -3   6    2.70    3.80
   1  -3   7   48.70    7.10
   1  -3   7   59.69    8.30
   1   3  -7   42.80    6.30
  -1  -3   7   49.60    6.90
  -1   3  -7   37.30    6.20
  -1  -3   7   58.59    8.20
   1  -3   8    1.80    5.80
   1   3  -8    8.70    5.10
   1  -3   8   -5.00    8.20
  -1   3  -8    8.90    5.30
  -1  -3   8   15.00    6.40
  -1  -3   9   26.80   10.20
   1  -3  10   11.80    9.40
  -1  -3  10    8.70   10.10
  -2  -3 -10  -12.40    7.80
   2  -3  -9    0.90    7.40
  -2   3   9    7.60    7.00
  -2  -3  -9    6.30    6.40
   2   3   8   18.70    3.90
   2  -3  -8    8.10    4.50
   2  -3  -8    6.10    6.60
  -2  -3  -8    9.00    6.20
  -2   3   8   11.20    6.10
   2  -3  -7   37.80    7.90
   2   3   7   31.70    4.40
   2  -3  -7   23.90    4.10
   2   3   7   22.70    3.60
  -2  -3  -7   27.80    6.20
  -2   3   7   24.70    5.40
   2  -3  -6   21.60    3.30
   2   3   6   25.00    4.90
   2   3   6    9.10    2.50
   2  -3  -6   17.50    4.90
   2   3   6   13.20    2.60
  -2   3   6   10.30    4.90
  -2  -3  -6   11.50    4.50
  -2   3   6   17.00    4.30
   2  -3  -5   21.20    3.00
   2  -3  -5   28.90    5.30
   2   3   5   13.80    2.90
  -2   3   5   19.10    4.00
  -2  -3  -5   21.40    4.10
  -2   3   5   18.10    3.80
   2   3   4   83.19    5.70
   2  -3  -4   73.59    5.20
   2  -3  -4   79.69    6.00
  -2   3   4   79.49    5.90
  -2   3   4   72.19    5.70
  -2  -3  -4   79.29    5.90
   2  -3  -3  293.27   15.30
   2   3   3  294.07   15.10
  -2  -3  -3  288.87   15.20
  -2   3   3  300.67   15.30
  -2   3   3  307.17   15.30
   2   3   2  701.43   31.30
   2  -3  -2  637.94   31.50
   2  -3  -2  661.03   31.40
  -2  -3  -2  589.54   31.20
   2  -3  -1  465.95   22.30
   2  -3  -1  484.05   22.60
   2   3   1  452.15   22.00
   2   3   1  461.35   21.90
  -2  -3  -1  473.15   22.00
  -2   3   1  420.06   23.00
  -2  -3  -1  435.76   22.10
  -2   3   1  468.55   22.30
   2   3   0   35.20    2.70
   2  -3   0   37.70    3.30
  -2   3   0   34.60    2.60
  -2  -3   0   42.80    2.70
  -2   3   0   38.20    2.50
  -2  -3   0   40.70    2.90
   2   3  -1  475.05   22.50
   2  -3   1  488.15   23.10
  -2  -3   1  494.75   23.30
  -2   3  -1  479.05   23.60
  -2   3  -1  450.95   23.00
  -2  -3   1  475.25   22.60
  -2  -3   1  455.15   23.10
   2  -3   2  704.43   33.30
   2  -3   2  704.33   33.00
   2   3  -2  668.13   32.50
  -2   3  -2  730.43   33.30
  -2  -3   2  610.04   32.50
  -2  -3   2  657.33   33.00
   2  -3   3  297.77   15.40
   2   3  -3  309.87   15.00
   2  -3   3  283.97   15.70
  -2  -3   3  311.47   15.60
  -2  -3   3  302.17   15.30
  -2   3  -3  288.47   15.30
  -2  -3   3  306.17   15.20
  -2   3  -3  281.47   15.40
   2  -3   4   83.39    6.00
   2   3  -4   79.99    5.30
   2  -3   4   83.09    6.30
  -2  -3   4   68.09    5.40
  -2   3  -4   76.69    5.80
  -2  -3   4   72.29    6.00
  -2  -3   4   68.69    5.70
  -2   3  -4   74.19    5.60
   2   3  -5   12.00    2.80
   2  -3   5   21.30    4.10
   2  -3   5   21.80    4.00
   2  -3   5   17.30    3.60
  -2  -3   5   23.90    4.00
  -2  -3   5   23.30    4.20
  -2  -3   5   21.00    4.20
  -2   3  -5   16.00    3.30
  -2   3  -5   19.40    3.50
   2  -3   6    0.40    4.10
   2  -3   6   12.70    4.40
   2   3  -6    9.50    3.40
   2  -3   6   15.40    4.30
  -2  -3   6    7.90    4.70
  -2  -3   6   12.20    4.40
  -2   3  -6   14.50    4.30
  -2  -3   6   24.20    4.70
   2  -3   7   37.00    6.00
   2   3  -7   25.30    5.20
  -2  -3   7   31.30    6.30
  -2  -3   7   32.00    5.90
   2  -3   8   18.20    6.50
   2   3  -8   10.20    5.20
  -2   3  -8    5.20    6.50
  -2  -3   9    9.40    8.30
   2  -3  10   -4.10    8.80
  -2  -3  10    7.30   10.30
  -3  -3 -10    1.40   10.20
   3  -3  -9    5.30    7.50
  -3   3   9   17.10    7.80
   3  -3  -8   16.70    6.50
   3  -3  -8   24.10    5.20
  -3  -3  -8   24.20    7.20
  -3   3   8   18.50    6.60
   3  -3  -7   10.10    3.90
   3  -3  -7    5.50    4.90
  -3   3   7    1.00    5.00
  -3   3   7    3.50    6.00
  -3  -3  -7   -2.70    4.80
   3  -3  -6  243.08   14.20
   3  -3  -6  195.28   12.30
   3   3   6  232.68   13.80
  -3  -3  -6  235.58   14.00
  -3   3   6  212.48   13.60
  -3   3   6  216.68   13.50
   3  -3  -5   59.39    7.70
   3  -3  -5   42.40    4.60
   3   3   5   57.09    5.70
  -3  -3  -5   52.19    5.90
  -3   3   5   41.20    5.70
  -3   3   5   58.49    5.90
   3  -3  -4   94.79    6.70
   3   3   4   91.89    6.40
   3  -3  -4   92.69    6.10
  -3   3   4   92.09    6.70
  -3  -3  -4   96.99    6.60
   3  -3  -3 1262.97   61.69
   3   3   3 1270.67   61.49
   3  -3  -3 1330.77   61.59
  -3   3   3 1289.37   61.79
  -3  -3  -3 1271.37   61.59
  -3   3   3 1273.77   61.69
   3   3   2 1156.58   54.59
   3  -3  -2 1186.28   54.99
   3  -3  -2 1152.58   54.99
  -3   3   2 1142.19   55.19
  -3  -3  -2 1084.39   54.69
   3  -3  -1 1351.66   63.59
  -3  -3  -1 1315.37   63.29
  -3  -3  -1 1305.17   63.19
  -3   3   1 1368.26   63.59
  -3  -3  -1 1297.57   63.19
  -3   3   1 1361.46   64.09
  -3   3   0  897.41   44.30
  -3  -3   0  891.71   43.30
  -3  -3   0  936.11   43.70
  -3  -3   0  890.11   43.60
  -3   3   0  951.20   43.80
   3  -3   1 1372.76   65.59
   3   3  -1 1402.66   64.59
   3  -3   1 1398.76   65.29
  -3  -3   1 1335.57   64.69
  -3  -3   1 1311.67   65.09
  -3   3  -1 1375.46   65.69
   3   3  -2 1104.69   54.99
   3   3  -2 1180.18   54.59
   3  -3   2 1209.28   55.49
   3  -3   2 1169.48   55.09
  -3  -3   2 1134.19   54.59
  -3   3  -2 1176.98   55.39
  -3  -3   2 1048.50   54.89
  -3  -3   2 1155.48   55.09
  -3   3  -2 1132.79   54.99
   3   3  -3 1295.37   61.59
   3  -3   3 1277.37   62.29
  -3  -3   3 1285.87   61.89
  -3   3  -3 1228.18   61.99
  -3  -3   3 1308.57   61.69
  -3  -3   3 1325.97   61.99
  -3   3  -3 1291.67   61.89
   3  -3   4   97.79    6.80
   3  -3   4   82.29    6.90
   3   3  -4   93.59    6.10
  -3  -3   4   97.09    6.60
  -3   3  -4   94.19    6.60
  -3   3  -4   97.89    6.80
  -3  -3   4   97.09    6.50
  -3  -3   4   89.59    6.90
   3  -3   5   39.70    6.00
   3  -3   5   63.09    6.00
  -3  -3   5   54.29    5.20
  -3  -3   5   56.19    6.20
  -3   3  -5   45.20    5.70
  -3   3  -5   50.89    5.50
  -3  -3   5   43.90    5.80
   3  -3   6  224.48   13.60
   3   3  -6  211.18   12.70
   3  -3   6  199.48   13.60
  -3  -3   6  201.98   13.10
  -3  -3   6  248.68   13.50
  -3   3  -6  218.78   13.60
   3  -3   7    8.40    5.00
   3  -3   7    7.50    5.20
   3   3  -7    0.70    3.50
   3  -3   7    8.20    6.40
  -3  -3   7    2.40    4.90
  -3  -3   7   -0.40    4.80
  -3   3  -7   -5.10    5.10
   3  -3   8   30.20    7.20
   3   3  -8   -4.00   10.90
  -3   3  -8   19.60    6.60
   3  -3   9   11.70   14.10
  -3  -3   9   13.50    8.90
   3  -3  10    8.80    8.80
  -3  -3  10   10.30   10.70
   4  -3  -9    3.00    7.90
  -4   3   9    9.80    8.20
   4  -3  -8   45.90    8.10
  -4  -3  -8   29.30    7.70
  -4   3   8   35.60    8.00
   4  -3  -7    7.20    4.40
   4  -3  -7   13.70    5.40
  -4  -3  -7   14.30    5.90
  -4   3   7   10.80    5.80
  -4   3   7   11.60    7.00
   4  -3  -6  261.47   15.80
   4   3   6  250.07   15.40
   4  -3  -6  240.68   14.30
  -4   3   6  252.47   15.50
  -4   3   6  259.17   15.50
  -4  -3  -6  280.87   15.90
   4  -3  -5   88.59    6.60
   4  -3  -5   94.59    7.80
   4   3   5   90.69    7.30
  -4  -3  -5   85.79    7.40
  -4   3   5   94.19    7.60
  -4   3   5   88.09    7.80
   4  -3  -4  110.99    6.90
   4   3   4  101.29    7.10
   4  -3  -4  103.89    7.30
  -4   3   4  108.49    7.30
  -4   3   4  109.79    7.70
  -4  -3  -4  104.69    7.30
   4  -3  -3   45.30    4.20
   4  -3  -3   45.40    4.10
   4   3   3   47.40    3.90
  -4  -3  -3   43.50    4.20
  -4   3   3   41.40    4.50
  -4   3   3   48.80    4.20
   4   3   2  985.00   49.00
   4  -3  -2 1084.99   49.50
   4  -3  -2  985.20   49.20
  -4   3   2 1051.49   49.70
  -4  -3  -2 1000.90   49.00
  -4   3   2 1026.60   49.40
   4   3   1  183.78    9.20
   4   3   1  184.18    9.10
   4  -3  -1  184.48    9.60
   4  -3  -1  184.58   10.10
  -4  -3  -1  171.58    9.20
  -4   3   1  178.58   10.20
  -4   3   1  186.68    9.60
  -4  -3  -1  175.28    9.10
   4  -3   0  558.44   27.20
   4   3   0  571.24   26.60
  -4   3   0  561.14   26.90
  -4   3   0  536.95   27.30
  -4   3   0  564.54   26.80
  -4  -3   0  506.95   26.70
  -4  -3   0  538.15   26.30
   4  -3   1  198.28   10.20
   4   3  -1  189.88    9.90
   4  -3   1  195.18   10.50
  -4  -3   1  181.28    9.40
  -4   3  -1  184.38   10.50
  -4   3  -1  187.28   10.00
  -4  -3   1  176.48    9.80
   4  -3   2 1033.50   49.90
   4  -3   2  980.10   49.50
   4   3  -2 1014.10   48.90
   4   3  -2 1106.69   49.50
  -4  -3   2 1047.00   49.40
  -4  -3   2 1011.80   49.00
  -4   3  -2 1006.10   49.80
  -4   3  -2  998.20   49.50
   4   3  -3   40.60    4.10
   4   3  -3   43.10    3.50
   4  -3   3   53.79    5.00
   4  -3   3   47.50    4.50
  -4   3  -3   46.90    4.20
  -4   3  -3   49.40    4.90
  -4  -3   3   46.30    3.70
  -4  -3   3   33.90    4.30
   4  -3   4  115.49    8.40
   4   3  -4  108.69    7.40
   4  -3   4  109.09    7.70
   4   3  -4  109.69    7.00
  -4  -3   4  120.09    7.70
  -4  -3   4  109.79    7.20
  -4   3  -4  114.99    7.80
  -4   3  -4  104.19    7.60
   4   3  -5   76.59    6.60
   4  -3   5  115.19    9.20
   4  -3   5   83.39    7.70
  -4  -3   5   84.99    7.60
  -4   3  -5   94.79    7.30
  -4   3  -5   83.19    7.70
  -4  -3   5  101.79    7.60
  -4  -3   5  100.29    7.40
   4  -3   6  233.48   15.60
   4   3  -6  238.88   14.70
   4  -3   6  280.97   18.10
  -4  -3   6  294.27   15.80
  -4   3  -6  266.77   16.10
  -4  -3   6  231.98   15.00
  -4   3  -6  292.07   15.10
   4   3  -7   12.70    4.30
   4  -3   7   12.60    7.20
   4  -3   7    6.50    5.30
   4  -3   7   12.20    5.40
  -4  -3   7   14.40    3.90
  -4  -3   7   13.20    5.70
  -4   3  -7   16.20    4.90
  -4   3  -8   31.30    6.80
   4  -3   9    6.20    8.30
  -4  -3   9    5.10    8.60
   5  -3  -9   13.30    7.70
  -5  -3  -9   -2.50    7.70
   5  -3  -8   19.60    6.60
  -5  -3  -8   20.00    6.60
  -5   3   8   22.10    8.00
   5  -3  -7   66.49    9.30
  -5   3   7   64.89    8.40
  -5   3   7   70.79   13.20
  -5  -3  -7   60.19    8.40
   5  -3  -6  184.88   12.90
   5  -3  -6  195.08   12.00
  -5   3   6  181.48   12.90
  -5  -3  -6  209.58   13.40
  -5   3   6  210.28   13.60
   5  -3  -5  122.99    9.10
   5   3   5  115.59    8.50
   5  -3  -5  119.49    8.20
  -5   3   5  130.49    9.60
  -5   3   5  118.39    8.80
  -5  -3  -5  128.49    9.10
   5  -3  -4  556.44   27.10
   5   3   4  511.05   26.90
   5  -3  -4  544.55   27.30
  -5   3   4  566.64   27.60
  -5  -3  -4  524.65   27.20
  -5   3   4  524.95   27.20
   5  -3  -3  260.97   14.00
   5   3   3  259.07   13.70
   5  -3  -3  258.27   14.00
  -5  -3  -3  266.87   13.90
  -5   3   3  265.47   14.40
  -5   3   3  256.67   14.00
   5  -3  -2 1334.27   67.29
   5   3   2 1382.96   66.99
   5  -3  -2 1477.45   67.69
   5   3   2 1429.76   66.49
  -5  -3  -2 1319.67   66.99
  -5  -3  -2 1431.36   66.49
  -5   3   2 1400.16   67.39
  -5   3   2 1451.25   67.89
   5   3   1  163.58    8.50
   5   3   1  171.48    8.40
   5  -3  -1  168.68    9.50
  -5  -3  -1  153.18    8.50
  -5  -3  -1  161.58    8.40
  -5   3   1  159.18    9.60
   5   3   0 2953.10  140.89
   5  -3   0 3099.99  141.29
  -5   3   0 2934.71  141.29
  -5  -3   0 2982.20  140.49
  -5   3   0 2903.61  140.99
  -5  -3   0 2928.61  140.39
   5  -3   1  153.48    9.20
   5  -3   1  157.88    8.90
   5   3  -1  168.48    8.60
  -5  -3   1  155.38    8.10
  -5   3  -1  157.78    9.30
  -5  -3   1  155.48    8.60
  -5   3  -1  148.39    8.80
   5  -3   2 1410.96   67.69
   5   3  -2 1410.86   66.79
   5   3  -2 1515.05   67.39
   5  -3   2 1401.36   67.49
  -5  -3   2 1419.66   67.29
  -5   3  -2 1344.37   67.39
  -5   3  -2 1351.86   67.69
  -5  -3   2 1361.06   66.79
   5   3  -3  284.77   14.40
   5  -3   3  307.07   15.30
   5  -3   3  244.58   14.70
   5   3  -3  276.27   13.80
  -5   3  -3  252.57   14.40
  -5   3  -3  255.67   14.70
  -5  -3   3  257.77   13.90
  -5  -3   3  268.37   14.30
   5  -3   4  558.84   28.20
   5   3  -4  560.24   27.90
   5   3  -4  548.85   27.50
   5  -3   4  543.25   28.30
  -5  -3   4  556.14   27.60
  -5   3  -4  549.85   28.00
  -5   3  -4  540.15   28.10
  -5  -3   4  556.84   27.90
   5   3  -5  121.19    9.00
   5  -3   5  135.99    9.50
   5   3  -5  120.39    8.30
   5  -3   5  129.79   10.10
  -5  -3   5  123.49    9.00
  -5   3  -5  137.09   11.60
  -5   3  -5  128.49    9.10
  -5  -3   5  109.69    8.60
   5  -3   6  186.78   14.40
   5  -3   6  239.98   15.70
  -5  -3   6  200.88   13.30
  -5  -3   6  217.28   13.50
  -5   3  -6  199.28   12.60
  -5   3  -6  219.28   14.10
   5  -3   7   64.09    8.90
   5  -3   7   41.70    9.40
   5   3  -7   46.50    6.20
   5  -3   7   50.59    7.70
  -5   3  -7   64.39    8.40
   5  -3   8   28.60    7.20
  -5   3  -8   21.80    5.70
  -5  -3   8   11.80    7.40
   5  -3   9    5.40    8.20
  -5  -3   9   -7.60    9.10
   6  -3  -9    5.00    7.60
  -6   3   9   -0.40    9.30
  -6  -3  -9    8.60    8.70
   6  -3  -8   18.90    7.10
  -6   3   8   10.80    9.00
   6  -3  -7   50.09    7.20
  -6   3   7   46.10    8.20
  -6   3   7   37.40    8.00
  -6  -3  -7   45.20    7.80
   6  -3  -6   81.69    8.50
  -6   3   6   69.49    9.80
  -6  -3  -6   89.09    9.00
  -6   3   6   85.39    8.90
   6   3   5  330.27   18.40
   6  -3  -5  351.16   18.70
   6  -3  -5  315.87   18.20
  -6   3   5  327.17   18.50
  -6  -3  -5  347.67   18.70
  -6   3   5  345.47   19.20
   6   3   4  227.78   14.10
   6  -3  -4  244.48   14.50
   6  -3  -4  264.07   14.40
  -6   3   4  301.07   15.50
  -6   3   4  266.57   15.10
  -6  -3  -4  261.17   14.60
   6  -3  -3   -1.10    2.40
   6  -3  -3    3.90    2.20
   6   3   3    1.70    1.90
  -6   3   3    4.10    2.50
  -6  -3  -3    1.40    2.20
  -6   3   3    2.00    2.80
   6  -3  -2    5.30    2.00
   6   3   2    5.90    1.80
   6  -3  -2    3.50    2.40
   6   3   2    3.20    1.20
  -6   3   2    1.30    2.70
  -6   3   2    1.00    1.70
  -6  -3  -2    3.00    1.80
  -6  -3  -2    1.80    1.50
   6   3   1  202.48   11.70
   6  -3  -1  221.38   12.80
   6  -3  -1  249.48   12.40
   6   3   1  247.68   12.00
  -6   3   1  239.38   12.30
  -6   3   1  221.58   13.00
  -6  -3  -1  239.78   12.00
   6   3   0  496.05   22.90
   6  -3   0  474.65   23.60
  -6   3   0  447.96   23.30
  -6  -3   0  466.15   22.90
  -6  -3   0  446.26   22.70
  -6  -3   0  455.45   22.60
  -6   3   0  465.55   23.20
  -6   3   0  456.55   23.80
   6   3  -1  215.88   12.10
   6  -3   1  223.58   12.70
   6  -3   1  254.07   12.60
  -6  -3   1  215.68   12.10
  -6  -3   1  224.58   11.70
  -6   3  -1  247.38   13.10
   6  -3   2    2.90    2.60
   6   3  -2    4.90    2.10
   6   3  -2    2.90    1.40
   6  -3   2    2.40    2.20
  -6  -3   2    1.70    2.10
  -6   3  -2    2.70    2.10
  -6  -3   2    4.40    1.70
  -6   3  -2    4.70    2.80
   6  -3   3    4.10    2.50
   6  -3   3    3.30    3.10
   6   3  -3    1.60    2.30
   6   3  -3    3.50    1.80
  -6  -3   3    2.90    2.30
  -6   3  -3   -0.80    2.90
  -6   3  -3    0.90    2.20
  -6  -3   3    3.90    1.80
   6   3  -4  249.58   14.10
   6  -3   4  244.88   14.50
   6   3  -4  253.77   13.50
  -6   3  -4  236.28   14.30
  -6  -3   4  270.07   14.30
  -6  -3   4  244.28   13.60
   6  -3   5  370.26   19.90
   6  -3   5  354.16   20.00
   6   3  -5  336.97   18.70
  -6  -3   5  354.86   19.50
  -6   3  -5  360.56   19.30
  -6   3  -5  368.16   20.00
  -6  -3   5  339.87   19.00
   6  -3   6   79.89    9.20
   6  -3   6   78.29   10.30
  -6   3  -6   85.99    9.90
  -6  -3   6   92.59    9.20
  -6  -3   6   78.89    8.50
  -6   3  -6   86.89    8.20
   6  -3   7   89.49   14.70
   6   3  -7   37.40    5.90
   6  -3   7   54.89    7.60
  -6  -3   7   30.90    6.40
  -6   3  -7   51.39    8.40
  -6   3  -7   46.40    6.40
   6  -3   8   29.40    7.60
  -6  -3   8   16.50    8.20
  -6   3  -8   27.90    7.70
   6  -3   9   10.90    8.30
  -6  -3   9   14.20    9.90
  -7  -3  -9   11.70    9.20
  -7   3   9   14.80   10.20
   7  -3  -8    5.70    6.30
  -7  -3  -8   17.80   10.40
   7  -3  -7    2.90    5.40
  -7  -3  -7   -0.60    8.50
  -7   3   7   -2.50    6.70
  -7   3   7   -3.80    6.80
   7  -3  -6  168.08   11.90
  -7  -3  -6  151.08   11.80
  -7   3   6  140.39   11.50
  -7   3   6  159.28   12.70
   7  -3  -5  115.09    9.80
  -7  -3  -5  116.69    9.70
  -7   3   5  130.59   10.60
  -7   3   5  109.29    8.90
   7  -3  -4  406.96   21.80
   7  -3  -4  408.36   21.90
   7   3   4  403.96   21.70
  -7  -3  -4  434.56   22.10
  -7   3   4  432.86   22.80
   7   3   3  106.79    5.60
   7  -3  -3  107.69    7.50
   7   3   3  105.79    7.10
   7  -3  -3   99.69    7.50
  -7   3   3  110.79    8.30
  -7  -3  -3  102.59    7.20
  -7   3   3  105.79    7.50
   7   3   2  250.37   13.70
   7  -3  -2  248.78   14.00
   7   3   2  274.87   13.10
   7  -3  -2  267.57   14.50
  -7  -3  -2  243.28   13.80
  -7   3   2  282.07   15.10
  -7   3   2  265.57   14.20
  -7  -3  -2  263.47   13.40
   7   3   1  567.14   27.90
   7  -3  -1  580.04   28.80
   7   3   1  575.84   28.00
   7  -3  -1  549.54   28.20
  -7   3   1  576.14   28.30
  -7   3   1  545.75   29.30
  -7  -3  -1  616.94   28.00
  -7   3   1  561.74   29.00
  -7  -3  -1  544.35   28.00
   7   3   0  359.36   17.10
   7  -3   0  335.17   17.90
  -7   3   0  334.07   17.40
  -7  -3   0  334.77   17.10
  -7  -3   0  333.27   16.90
  -7   3   0  334.07   18.20
  -7   3   0  326.57   17.70
  -7  -3   0  343.97   17.20
   7  -3   1  574.44   29.10
   7   3  -1  612.34   28.50
   7  -3   1  598.54   29.00
  -7   3  -1  547.45   29.20
  -7   3  -1  554.74   28.90
  -7  -3   1  582.44   28.50
  -7  -3   1  555.04   28.10
   7   3  -2  247.08   13.20
   7  -3   2  257.57   14.20
   7   3  -2  271.97   13.90
   7  -3   2  250.07   14.30
  -7   3  -2  249.58   14.80
  -7  -3   2  259.87   13.40
  -7  -3   2  264.57   13.90
  -7   3  -2  253.47   14.50
   7  -3   3  104.59    8.00
   7  -3   3  109.39    7.90
   7   3  -3  106.89    7.30
   7   3  -3  109.09    6.70
  -7  -3   3  112.09    7.70
  -7   3  -3   98.89    8.10
  -7   3  -3  103.79    8.00
  -7  -3   3  101.29    6.80
   7   3  -4  393.36   22.10
   7  -3   4  423.36   22.50
   7   3  -4  420.86   21.50
   7  -3   4  419.66   23.90
  -7   3  -4  440.76   22.50
  -7  -3   4  438.96   22.30
  -7  -3   4  405.76   21.60
   7   3  -5  118.69    8.30
   7  -3   5  111.99    9.80
   7  -3   5   99.59    9.80
  -7  -3   5  119.49    8.80
  -7   3  -5  122.69    9.40
  -7   3  -5  113.59   10.10
  -7  -3   5  122.99    9.90
   7  -3   6  162.98   12.40
   7   3  -6  121.89    9.90
   7  -3   6  153.58   12.80
  -7  -3   6  173.18   12.90
  -7   3  -6  158.08   11.00
  -7   3  -6  161.68   12.50
  -7  -3   6  155.18   11.40
   7   3  -7    5.80    9.90
   7  -3   7   -7.10    6.20
  -7   3  -7    2.40    5.90
  -7  -3   7   -7.60    9.40
  -7   3  -7    4.50    4.70
  -7  -3   7    2.50    6.50
   7  -3   8   14.60    7.20
  -7  -3   8   17.60    8.60
  -7   3  -8    9.40    7.50
   7  -3   9    0.60    8.70
  -7  -3   9   14.60   10.70
  -8  -3  -9  -13.60    9.30
  -8   3   9    6.10   11.10
   8  -3  -8   31.90    7.80
  -8   3   8   39.70   10.20
  -8  -3  -8   28.30    9.00
   8  -3  -7   17.90    6.50
  -8  -3  -7   19.00   11.60
  -8   3   7   19.50    7.20
   8  -3  -6   62.69    8.40
  -8   3   6   78.99    9.50
  -8   3   6   57.19    8.00
  -8  -3  -6   73.09    9.70
   8  -3  -5   60.69    6.90
  -8  -3  -5   69.09    8.30
  -8   3   5   52.69    7.40
  -8   3   5   72.19    9.00
   8  -3  -4  100.99   10.40
   8   3   4   78.69    7.40
   8  -3  -4   96.79    8.90
  -8   3   4   87.09    8.90
  -8  -3  -4   75.89    7.60
   8   3   3  327.37   14.90
   8  -3  -3  300.77   16.70
   8   3   3  264.57   15.90
  -8   3   3  310.67   17.30
  -8  -3  -3  300.47   15.20
  -8   3   3  309.07   16.50
  -8  -3  -3  285.17   16.20
   8  -3  -2   62.79    6.10
   8   3   2   74.69    5.40
   8   3   2   47.90    5.60
   8  -3  -2   66.69    5.60
  -8  -3  -2   66.49    5.30
  -8   3   2   62.29    6.90
  -8   3   2   68.49    5.40
  -8  -3  -2   62.19    5.10
   8  -3  -1  737.33   37.90
   8   3   1  822.02   37.00
  -8   3   1  743.63   38.20
  -8   3   1  743.33   37.90
  -8  -3  -1  732.93   37.20
  -8  -3  -1  782.22   37.20
   8  -3   0  115.99    8.20
   8   3   0  131.99    7.30
  -8  -3   0  115.09    7.40
  -8  -3   0  117.19    7.10
  -8   3   0  112.49    7.50
  -8   3   0  119.49    8.10
  -8  -3   0  121.29    7.50
  -8   3   0  122.29    8.70
   8   3  -1  780.52   36.90
   8  -3   1  753.12   37.60
  -8   3  -1  752.22   37.80
  -8  -3   1  738.33   36.80
  -8  -3   1  757.02   36.60
  -8   3  -1  732.53   37.00
  -8   3  -1  734.33   37.40
  -8  -3   1  767.42   37.10
   8  -3   2   69.89    6.40
   8   3  -2   57.59    5.60
   8  -3   2   84.09    8.60
  -8  -3   2   68.99    5.20
  -8   3  -2   71.29    6.80
  -8   3  -2   84.59    6.70
  -8  -3   2   62.89    5.90
   8   3  -3  309.57   15.70
   8  -3   3  300.67   16.80
   8  -3   3  285.37   16.70
   8   3  -3  306.37   16.30
  -8  -3   3  305.57   16.50
  -8   3  -3  299.87   17.00
  -8  -3   3  281.87   15.80
   8  -3   4   81.59    7.80
   8   3  -4   85.59    6.40
   8  -3   4   79.99    8.00
  -8   3  -4   91.89    8.50
  -8  -3   4   74.69    6.70
  -8   3  -4   99.79    8.50
  -8  -3   4   74.39    7.70
   8   3  -5   77.79    6.30
   8  -3   5   63.69    7.80
   8  -3   5   71.69    9.10
  -8  -3   5   78.29    8.30
  -8  -3   5   60.59    7.00
  -8   3  -5   70.89    8.70
  -8   3  -5   74.69    8.20
   8  -3   6   72.29    8.80
   8   3  -6   59.49    7.00
   8  -3   6   52.09    8.40
  -8  -3   6   56.19    8.20
  -8   3  -6   77.59    9.00
  -8   3  -6   74.49    8.60
   8  -3   7   14.40    7.50
  -8  -3   7   22.40    7.90
  -8   3  -7   17.80    5.60
  -8   3  -7   11.90    6.60
   8  -3   8   48.90    8.90
  -8  -3   8   35.50   10.20
  -8  -3   9    7.40   11.50
  -9   3   8   18.30   10.50
  -9  -3  -8   17.70    9.00
   9  -3  -7    4.00    4.30
  -9   3   7   12.70    8.90
   9  -3  -6   13.10    5.30
  -9   3   6    7.50    6.10
  -9  -3  -6    9.10    6.20
   9  -3  -5   12.10    4.00
  -9  -3  -5   16.90    5.30
  -9   3   5   15.70    6.50
  -9   3   5   10.10    4.60
   9  -3  -4   55.39    6.80
  -9  -3  -4   46.40    6.90
  -9   3   4   59.09    7.00
  -9   3   4   65.09    9.00
   9  -3  -3  294.77   16.20
   9   3   3  258.47   15.70
   9   3   3  298.47   14.60
  -9   3   3  324.47   17.50
  -9  -3  -3  281.07   16.00
  -9  -3  -3  299.07   16.10
  -9   3   3  280.57   16.10
   9   3   2  259.17   14.40
   9   3   2  294.67   15.30
   9  -3  -2  257.37   16.10
  -9  -3  -2  304.87   15.50
  -9   3   2  283.87   15.60
  -9  -3  -2  297.47   15.10
  -9   3   2  282.87   16.70
   9  -3  -1   37.80    5.50
   9   3   1   31.40    3.70
  -9   3   1   40.10    5.10
  -9   3   1   41.10    5.60
  -9  -3  -1   43.60    4.70
  -9   3   1   35.50    4.60
  -9  -3  -1   33.10    4.30
   9  -3   0   82.09    7.20
   9   3   0   89.79    5.90
  -9  -3   0   81.19    5.70
  -9  -3   0   76.79    6.10
  -9   3   0  108.59    8.60
  -9  -3   0   84.29    6.60
  -9   3   0   80.79    7.60
  -9   3   0   72.49    6.20
   9  -3   1   46.60    5.60
   9   3  -1   34.30    4.30
  -9  -3   1   40.20    4.20
  -9   3  -1   37.10    4.40
  -9   3  -1   59.39    8.30
  -9  -3   1   41.10    5.00
  -9   3  -1   44.40    5.80
  -9  -3   1   37.50    4.10
   9   3  -2  237.68   15.30
   9  -3   2  264.07   16.10
  -9   3  -2  302.17   16.70
  -9  -3   2  295.37   15.30
  -9   3  -2  323.87   16.60
  -9  -3   2  305.47   16.00
   9   3  -3  296.07   15.90
   9  -3   3  292.17   17.10
   9  -3   3  303.17   17.00
  -9  -3   3  290.07   16.20
  -9   3  -3  305.77   17.50
  -9  -3   3  322.37   17.00
  -9   3  -3  295.57   17.20
   9  -3   4   51.99    7.70
   9   3  -4   58.29    5.80
   9  -3   4   48.90    7.20
  -9   3  -4   60.19    8.00
  -9   3  -4   61.69    7.50
  -9  -3   4   73.49    7.70
  -9  -3   4   53.99    6.20
   9  -3   5   17.50    5.90
   9  -3   5   15.90    5.50
   9   3  -5   14.10    3.70
  -9   3  -5   12.60    5.10
  -9   3  -5   19.60    5.40
  -9  -3   5   10.70    4.60
   9  -3   6    7.70    5.80
   9   3  -6    2.50    3.30
  -9   3  -6    8.70    6.00
  -9   3  -6   12.10    5.50
  -9  -3   6   13.90    7.00
  -9  -3   6    1.10    4.40
  -9  -3   7    5.40    7.80
  -9   3  -7    7.80    7.10
  -9   3  -7   11.40    5.90
   9  -3   8   34.90    9.00
  -9  -3   8   19.90   10.70
 -10   3   8   19.70   11.60
 -10  -3  -8    5.50    9.50
  10  -3  -7    9.90    6.30
 -10   3   7   19.30    9.70
 -10  -3  -7   29.20    8.80
  10  -3  -6   12.80    4.80
 -10   3   6   20.70    7.00
 -10   3   6   19.40    9.60
  10  -3  -5   19.30    5.40
 -10  -3  -5   12.60    6.90
 -10   3   5   23.50    6.20
  10   3   4   55.49    4.30
  10  -3  -4   59.09    7.40
 -10  -3  -4   57.99    7.70
 -10   3   4   59.29    7.90
 -10   3   4   65.49    9.50
 -10  -3  -4   53.89    5.20
  10   3   3   86.19    6.40
  10  -3  -3  113.49    8.30
 -10  -3  -3  112.39    7.70
 -10  -3  -3  120.99    8.70
 -10   3   3  108.59   10.10
 -10   3   3  104.49    8.40
  10   3   2   11.00    3.40
  10   3   2    7.40    2.50
  10  -3  -2   10.00    3.50
 -10   3   2    4.60    2.40
 -10  -3  -2   11.00    3.40
 -10   3   2    8.20    3.70
 -10  -3  -2   15.10    3.70
 -10   3   2    4.50    4.60
  10   3   1  196.08   10.70
  10  -3  -1  174.48   12.30
 -10   3   1  180.18   11.40
 -10   3   1  194.58   12.80
 -10  -3  -1  193.98   11.30
 -10   3   1  195.48   12.10
 -10  -3  -1  193.28   11.40
  10  -3   0   61.79    7.30
  10   3   0   79.19    6.00
 -10   3   0  106.29   10.20
 -10  -3   0   79.99    6.80
 -10   3   0   77.19    6.50
 -10  -3   0   73.79    6.30
 -10   3   0   75.19    8.00
 -10  -3   0   75.39    5.90
  10  -3   1  171.78   12.10
  10   3  -1  186.58   11.30
 -10  -3   1  189.78   11.40
 -10  -3   1  201.88   11.10
 -10   3  -1  195.18   11.50
 -10   3  -1  209.88   12.50
 -10  -3   1  194.28   11.90
 -10   3  -1  195.28   12.90
  10   3  -2    7.10    3.30
  10  -3   2    7.60    4.50
  10  -3   2    7.00    4.30
 -10   3  -2    4.50    4.40
 -10  -3   2   11.90    4.10
 -10   3  -2    8.40    3.90
 -10  -3   2    6.20    2.90
  10   3  -3  112.89    7.50
  10  -3   3  131.79   10.40
  10  -3   3   92.09    9.30
 -10  -3   3  101.49    8.00
 -10   3  -3  108.49    9.80
 -10   3  -3  114.39    9.30
 -10  -3   3  102.99    9.30
  10  -3   4   69.39    8.50
  10  -3   4   54.39    7.50
  10   3  -4   61.29    6.40
 -10  -3   4   81.59    8.70
 -10  -3   4   58.49    6.90
 -10   3  -4   59.59    8.60
 -10   3  -4   77.39    8.90
  10   3  -5   22.00    4.50
  10  -3   5   10.30    5.60
 -10   3  -5   20.20    6.20
 -10  -3   5   25.40    5.60
 -10   3  -5   24.30    7.40
  10  -3   6   12.70    6.40
 -10   3  -6   26.60    7.40
 -10   3  -6   20.60    6.20
 -10  -3   6   14.00    7.40
 -10  -3   7   23.00    9.30
 -10   3  -7   20.00    6.80
 -10   3  -7   21.60    8.30
 -10   3  -8   10.70    7.00
 -10  -3   8   35.70   11.40
 -11  -3  -8    6.50    8.80
 -11   3   8   -5.50   11.70
 -11   3   7   61.59   12.40
 -11  -3  -7   62.89   10.40
  11  -3  -6   15.10    6.20
 -11   3   6   13.30    9.10
 -11  -3  -6    5.70    7.00
  11  -3  -5  159.28   12.20
 -11   3   5  145.19   12.70
  11  -3  -4    1.40    4.40
  11   3   4    1.00    4.30
 -11   3   4   -2.20    4.70
 -11  -3  -4    6.50    5.00
 -11  -3  -4    1.40    3.40
  11   3   3  129.99    7.80
  11  -3  -3  114.49    9.60
 -11  -3  -3  114.39    9.00
 -11   3   3  165.08   12.50
 -11   3   3  132.39   13.80
 -11  -3  -3  120.89   10.00
  11   3   2    6.90    3.00
 -11   3   2   24.70    6.70
 -11   3   2    7.90    3.80
 -11   3   2   17.70    6.00
 -11  -3  -2   14.80    4.20
 -11  -3  -2   12.80    4.20
  11   3   1  627.84   31.20
 -11   3   1  620.34   33.00
 -11   3   1  593.94   32.40
 -11   3   1  707.23   33.00
 -11  -3  -1  587.54   31.70
 -11  -3  -1  625.44   31.80
  11   3   0  129.39    9.00
 -11  -3   0  140.99    9.50
 -11   3   0  125.59    9.40
 -11  -3   0  140.69   10.10
 -11   3   0  140.59   11.20
 -11   3   0  175.28   12.70
 -11  -3   0  135.19    9.00
  11   3  -1  608.24   30.60
 -11  -3   1  614.74   30.70
 -11  -3   1  638.84   31.10
 -11   3  -1  574.34   30.60
 -11  -3   1  605.84   30.30
 -11   3  -1  582.84   31.70
 -11   3  -1  581.24   31.20
  11  -3   2   21.40    6.50
 -11   3  -2   10.90    5.30
 -11  -3   2   13.30    4.10
 -11  -3   2    5.50    4.50
 -11   3  -2   17.00    5.00
 -11  -3   2   10.10    3.40
  11  -3   3  110.79   10.00
 -11  -3   3  129.79   10.50
 -11  -3   3  123.79    8.90
 -11   3  -3  123.89   10.00
 -11   3  -3  115.99   10.90
  11  -3   4    2.50    5.20
  11   3  -4    1.90    3.40
 -11  -3   4    5.70    5.90
 -11   3  -4    5.10    5.10
 -11  -3   4    3.70    4.00
 -11   3  -4    7.50    5.20
  11  -3   5  148.79   13.90
 -11  -3   5  152.28   11.90
 -11   3  -5  191.28   14.30
 -11   3  -5  159.18   13.20
 -11   3  -6   16.30    6.40
 -11   3  -6   14.30    8.00
 -11  -3   6   23.60    8.10
 -11  -3   7   81.19   11.90
 -11   3  -7   61.69    9.10
 -11   3  -7   61.49   10.90
 -11  -3   8   19.70   11.40
 -12  -3  -7   16.70    9.80
 -12   3   7   33.80   12.20
  12  -3  -6   17.00    6.40
 -12  -3  -6    1.90    7.70
 -12   3   6   33.00   10.40
  12  -3  -5   54.09    7.50
 -12   3   5   73.49   10.90
 -12   3   5   87.19   11.10
 -12  -3  -5   70.39    9.10
  12  -3  -4   59.89    8.30
  12   3   4   51.39    5.10
 -12  -3  -4   58.69    6.10
 -12   3   4   49.90    7.80
 -12   3   4   56.59   15.70
  12  -3  -3  491.65   26.60
  12   3   3  487.65   25.00
 -12  -3  -3  507.95   25.90
 -12   3   3  499.15   26.80
  12   3   2  207.48   12.40
 -12   3   2  246.88   16.00
 -12  -3  -2  214.88   13.80
 -12  -3  -2  215.58   13.60
  12   3   1  522.95   26.40
 -12   3   1  540.55   28.60
 -12  -3  -1  492.15   26.50
 -12  -3  -1  517.65   27.10
 -12   3   1  518.05   27.90
 -12   3   1  495.25   27.10
 -12  -3  -1  534.35   27.10
  12   3   0  516.75   26.80
 -12   3   0  500.75   27.90
 -12   3   0  506.45   27.20
 -12  -3   0  521.65   26.90
 -12   3   0  527.05   28.70
 -12  -3   0  541.95   27.60
 -12  -3   0  539.65   27.40
 -12  -3   1  501.15   26.60
 -12   3  -1  482.45   27.60
 -12  -3   1  548.35   27.60
 -12  -3   1  520.95   27.20
 -12   3  -1  535.35   28.50
 -12  -3   2  218.28   13.70
 -12   3  -2  168.08   11.80
 -12  -3   2  193.88   12.10
 -12  -3   2  193.08   12.60
 -12   3  -2  197.28   13.60
 -12   3  -2  209.08   14.20
  12  -3   3  466.95   26.50
 -12   3  -3  517.05   27.20
 -12   3  -3  477.55   26.40
 -12  -3   3  467.15   25.30
  12  -3   4   42.70    7.60
  12   3  -4   53.49    6.60
 -12  -3   4   59.09    8.60
 -12   3  -4   64.99    8.60
 -12   3  -4   53.09    8.10
 -12  -3   4   50.19    7.50
  12  -3   5   69.49   11.60
 -12   3  -5   61.99    9.00
 -12   3  -5   72.09   10.00
 -12  -3   5   79.89   10.30
 -12   3  -6   15.40   12.20
 -12  -3   6   24.40    9.20
 -12   3  -6   14.10    7.10
 -12  -3   7   18.40   10.20
 -13  -3  -7    7.40   10.10
 -13   3   7   12.50   12.30
 -13   3   6   -4.90   10.40
 -13  -3  -6   13.90    8.60
  13  -3  -5    9.30    5.60
 -13  -3  -5    2.70    6.60
 -13   3   5    4.00    8.90
  13  -3  -4   29.70    6.90
 -13   3   4   23.00    6.80
 -13  -3  -4   41.50    5.80
 -13  -3  -4   30.20    7.20
 -13   3   4   40.50    9.70
  13   3   3   19.50    4.30
 -13   3   3   25.70    5.80
 -13  -3  -3   29.90    5.40
 -13   3   3   17.80    5.60
  13   3   2  179.38   11.90
 -13   3   2  202.98   14.00
 -13  -3  -2  220.88   13.70
 -13  -3  -2  213.48   13.60
 -13   3   2  190.38   13.30
  13   3   1   85.39    7.70
 -13  -3  -1   86.29    7.70
 -13   3   1   82.29    8.00
 -13   3   1   81.49    9.60
 -13  -3  -1   86.19    9.10
 -13  -3  -1   80.19    8.70
 -13   3   0   83.59   10.30
 -13  -3   0   50.89    6.60
 -13  -3   0   62.89    8.50
 -13  -3   0   69.89    9.30
 -13   3   0   59.29    7.30
 -13  -3   1   90.59    8.80
 -13   3  -1  115.29   10.30
 -13   3  -1   80.79   10.80
 -13  -3   1   97.69    9.90
 -13  -3   1   76.89    7.70
 -13   3  -1   85.79    9.40
 -13   3  -2  184.58   12.60
 -13  -3   2  189.78   12.70
 -13  -3   2  212.58   14.60
 -13   3  -2  207.88   14.50
 -13   3  -2  212.78   15.00
  13  -3   3   18.90    6.60
 -13  -3   3   38.90    7.30
 -13  -3   3   19.80    4.90
 -13   3  -3   17.20    6.90
 -13   3  -3   26.20    6.40
  13  -3   4   23.40    6.70
 -13   3  -4   36.70    7.80
 -13  -3   4   40.30    8.40
 -13   3  -4   44.70    8.10
 -13   3  -5   17.90    7.20
 -13   3  -5    8.40    7.20
 -13  -3   5   -4.90    7.60
 -13  -3   6   15.80   10.10
 -13   3  -6   -2.30    8.20
 -13   3  -7   -5.40    7.90
 -13  -3   7   -1.40   11.10
 -14  -3  -6   16.20    9.30
 -14   3   6  -15.30   10.60
 -14  -3  -5  -11.90    7.00
 -14   3   5   -2.80   10.20
 -14  -3  -4   -2.80    5.40
 -14   3   4   -3.70    8.90
 -14  -3  -4    5.00    5.30
 -14   3   3    6.90    5.90
 -14   3   3   10.20    8.30
 -14  -3  -3    9.40    5.70
 -14  -3  -3    6.50    5.70
 -14   3   3    3.90    8.80
  14   3   2   -0.60    4.60
 -14   3   2    1.50    4.90
 -14   3   2    7.00    7.00
 -14  -3  -2   10.40    5.30
 -14  -3  -2    9.30    8.00
 -14   3   2    2.00    3.20
 -14  -3  -1   18.70    5.80
 -14   3   1   18.60    5.90
 -14   3   1   18.70    5.00
 -14  -3  -1   12.80    4.40
 -14   3   1   19.80    7.40
 -14  -3   0   34.40    6.70
 -14  -3   0   26.00    5.20
 -14   3   0   24.60    7.60
 -14   3   0   27.00    6.30
 -14   3   0   36.50    6.30
 -14  -3   1   11.60    6.00
 -14  -3   1    9.50    4.10
 -14   3  -1   24.70    6.70
 -14   3  -1    7.00    3.60
 -14   3  -1   15.10    7.00
 -14   3  -2   14.50    6.00
 -14  -3   2    2.70    5.20
 -14   3  -2   -9.90    6.40
 -14  -3   2    4.20    4.40
 -14   3  -2   13.70    5.40
 -14  -3   2    8.20    6.30
 -14   3  -3   10.60    8.10
 -14  -3   3    4.70    6.70
 -14  -3   3    3.40    5.30
 -14   3  -3    4.60    5.50
 -14   3  -4   -8.80    7.40
 -14   3  -4    0.80    5.80
 -14  -3   4   -8.00    7.30
 -14   3  -5   -5.40    7.60
 -14  -3   5   -5.00    8.70
 -14   3  -5    0.60    7.30
 -14  -3   6    5.00    9.90
 -14   3  -6    8.30    8.50
 -15  -3  -5    2.60    7.90
 -15   3   5  -10.90   10.60
 -15  -3  -4    9.80    6.60
 -15   3   4   -3.30   10.00
 -15  -3  -3   31.30    7.70
 -15   3   3   55.29   10.70
 -15  -3  -3   41.70    7.60
 -15   3   3   36.90   10.20
 -15  -3  -2   40.20    7.40
 -15  -3  -2   39.20    7.40
 -15   3   2   60.49   11.90
 -15   3   2   53.69   10.30
 -15   3   1   86.59   11.70
 -15   3   1   81.59   11.20
 -15  -3  -1   88.19   10.40
 -15  -3  -1   93.69   10.70
 -15   3   0   23.70    8.40
 -15   3   0    8.00    6.40
 -15   3   0   17.10    6.60
 -15  -3   0   14.90    5.80
 -15  -3   0   22.10    7.70
 -15   3  -1   95.79   11.20
 -15  -3   1   79.69    9.90
 -15   3  -1   76.29   12.70
 -15   3  -1   84.59   11.60
 -15  -3   1   99.89   11.70
 -15   3  -2   42.00    8.30
 -15  -3   2   50.99    9.10
 -15  -3   2   43.10    7.50
 -15   3  -2   49.99    9.60
 -15   3  -3   54.49    8.70
 -15   3  -3   48.80    9.70
 -15  -3   3   43.70    9.30
 -15  -3   3   43.40    8.10
 -15  -3   4   -3.50    8.70
 -15  -3   4    6.70    6.00
 -15   3  -4    4.20    6.80
 -15   3  -4    3.00    8.20
 -15  -3   5    5.70    9.80
 -15   3  -5    8.70    8.90
 -15   3  -5   21.60   14.70
 -16   3   5   14.40    9.10
 -16  -3  -5    8.80    9.20
 -16   3   5  -11.50   11.50
 -16   3   4   -0.30   11.30
 -16  -3  -4    1.40    7.90
 -16   3   3   10.00    7.90
 -16   3   3   17.40   10.10
 -16  -3  -3   17.60    7.20
 -16  -3  -3    3.30    7.00
 -16  -3  -2    6.70    6.80
 -16   3   2   -7.80    7.60
 -16   3   2    0.80    8.80
 -16  -3  -2   -2.90    6.30
 -16  -3  -1   22.60    6.40
 -16   3   1   12.40    7.00
 -16   3   1   10.30    8.80
 -16   3   0    2.20    6.40
 -16  -3   0   -7.10    5.90
 -16   3   0    4.70    8.30
 -16  -3   0    5.70    7.00
 -16   3  -1   21.10    6.60
 -16   3  -1   10.40    8.70
 -16  -3   1   23.10    8.10
 -16  -3   1   25.40    7.50
 -16   3  -2   -6.00    8.10
 -16  -3   2    8.10    8.20
 -16  -3   2    2.90    6.40
 -16   3  -2    2.70    6.40
 -16  -3   3   17.70    7.20
 -16  -3   3   17.00    9.00
 -16   3  -3    3.90    5.60
 -16   3  -3    6.40    9.40
 -16  -3   4   10.20   10.10
 -16   3  -4    6.00    9.40
 -16   3  -4    4.90    7.50
 -16  -3   4   13.30    8.00
 -16  -3   5   12.60   11.40
 -16   3  -5    4.40    9.80
 -17   3   3   -0.80   10.60
 -17  -3  -3   -0.20    7.80
 -17   3   3   -1.80    7.90
 -17  -3  -2   22.60    9.70
 -17  -3  -2   25.90    8.30
 -17   3   2   26.70   10.70
 -17   3   1  -12.40    9.80
 -17  -3  -1    5.20    8.40
 -17   3   1   13.60   11.00
 -17  -3  -1   13.60    7.30
 -17   3   0   56.99   10.00
 -17   3   0   76.39   12.80
 -17  -3   0   69.69    9.50
 -17  -3   0   74.79   11.00
 -17  -3   1   -3.40    8.00
 -17   3  -1    9.20    9.90
 -17   3  -1    6.50    7.10
 -17  -3   1    0.20    6.60
 -17  -3   2   32.40    8.30
 -17  -3   2   37.90    9.70
 -17   3  -2   40.60   11.40
 -17   3  -2   32.90   10.20
 -17   3  -3   -3.60   10.20
 -17  -3   3   -9.40    9.60
 -17  -3   3    3.60    7.60
 -18   3   2   47.10   12.50
 -18  -3  -2   41.10   10.20
 -18  -3  -2   27.40    9.00
 -18   3   2   33.70    8.30
 -18  -3  -1   -2.90    9.20
 -18   3   1   -5.10    8.10
 -18  -3  -1    3.00    7.20
 -18   3   1    0.30   10.70
 -18   3   0   41.90   12.50
 -18   3   0   42.00    8.60
 -18  -3   0   38.90    8.80
 -18  -3   0   27.20   10.30
 -18   3  -1   14.30    8.60
 -18  -3   1   11.80   10.00
 -18  -3   1   -0.30    7.30
 -18   3  -1    9.80   11.20
 -18  -3   2   48.00   11.10
 -18  -3   2   22.70    9.00
 -18   3  -2   26.00   12.10
 -18   3  -2   13.80    8.50
   0   4   8   31.30    5.70
   0  -4  -8   28.40    6.90
   0   4   7   10.20    4.40
   0  -4  -7    8.00    5.10
   0  -4  -7   14.70    3.10
   0  -4  -6   85.49    8.10
   0  -4  -6   70.19    5.70
   0   4   6   74.39    7.50
   0   4   6   88.49    6.70
   0  -4  -5  204.38   12.10
   0   4   5  188.18   11.80
   0  -4  -5  208.58   10.50
   0  -4  -4  222.08   11.70
   0   4   4  228.68   11.90
   0  -4  -4  227.58   12.50
   0   4   4  224.68   12.50
   0   4   3  775.02   39.40
   0   4   3  896.81   39.80
   0  -4  -3  804.42   39.30
   0  -4  -3  796.92   39.70
   0   4   2 2537.55  121.59
   0   4   2 2624.44  121.69
   0  -4  -2 2435.66  121.59
   0  -4  -2 2663.63  121.69
   0   4   1  348.77   17.30
   0  -4  -1  363.76   17.30
   0  -4  -1  306.37   16.70
   0   4   1  359.96   16.80
   0  -4   0    8.00    2.00
   0   4   0    7.30    1.10
   0   4   0    8.40    2.00
   0   4   0    7.30    0.90
   0  -4   0    6.70    1.00
   0   4  -1  331.07   17.50
   0  -4   1  360.66   17.80
   0  -4   1  328.07   16.80
   0   4  -1  367.56   16.80
   0  -4   2 2540.05  122.39
   0   4  -2 2583.44  122.39
   0  -4   2 2648.33  123.19
   0   4  -2 2567.64  122.89
   0   4  -3  826.52   39.90
   0   4  -3  798.42   39.40
   0  -4   3  815.12   40.20
   0  -4   3  825.72   39.60
   0  -4   4  218.98   13.50
   0  -4   4  241.58   13.00
   0   4  -4  246.28   12.80
   0  -4   4  246.68   13.20
   0  -4   5  211.08   12.00
   0  -4   5  182.88   12.30
   0  -4   5  200.28   11.90
   0  -4   6   87.09    8.30
   0  -4   6   80.99    8.10
   0   4  -6   77.99    7.00
   0   4  -7   11.40    4.00
   0  -4   7   14.80    5.70
   0  -4   7   12.40    5.90
   0  -4   9    7.10    7.80
   0  -4  10   28.50   10.80
  -1  -4  -9    8.60   12.50
   1  -4  -8    1.10    6.30
   1   4   8    3.10    4.30
  -1  -4  -8    6.40    6.60
  -1   4   8    5.30    5.40
   1  -4  -7   17.50    5.20
   1  -4  -7   21.80    3.70
   1   4   7   18.40    3.30
  -1   4   7   21.50    4.90
  -1  -4  -7   32.00    5.80
   1   4   6   24.10    5.10
   1   4   6   30.50    3.70
   1  -4  -6   36.50    5.90
   1  -4  -6   34.40    4.10
  -1   4   6   41.60    5.10
  -1  -4  -6   30.10    4.80
   1  -4  -5  139.39    8.00
   1  -4  -5  139.29    9.50
   1   4   5  127.29    9.20
   1   4   5  140.39    7.90
  -1  -4  -5  138.69    9.40
  -1   4   5  141.99    9.50
  -1   4   5  147.69    9.00
  -1  -4  -5  142.59    7.40
   1   4   4    9.20    2.30
   1  -4  -4   14.80    3.10
   1   4   4   10.90    2.10
  -1  -4  -4    8.90    2.50
  -1  -4  -4   12.20    1.60
  -1   4   4   10.70    2.80
  -1   4   4   16.70    3.30
   1   4   3 2120.89  102.49
   1  -4  -3 2290.97  102.79
   1  -4  -3 2095.19  102.99
   1   4   3 2223.78  102.89
  -1   4   3 2192.68  102.99
  -1  -4  -3 2212.98  102.39
  -1   4   3 2059.79  103.29
  -1  -4  -3 2096.29  102.89
   1   4   2   76.39    4.70
   1  -4  -2   77.39    5.00
   1   4   2   82.49    4.90
   1  -4  -2   82.49    5.10
  -1  -4  -2   82.99    4.80
  -1  -4  -2   71.09    4.80
  -1   4   2   84.79    4.90
   1   4   1 2595.74  121.79
   1  -4  -1 2494.95  122.09
   1  -4  -1 2671.93  122.59
   1   4   1 2674.83  122.19
  -1   4   1 2624.34  122.09
  -1  -4  -1 2678.03  122.29
  -1  -4  -1 2414.46  121.89
  -1   4   1 2477.25  122.89
   1   4   0   83.49    5.30
   1  -4   0   78.39    4.30
  -1   4   0   80.39    4.50
  -1   4   0   77.99    5.40
  -1   4   0   78.89    4.40
  -1  -4   0   75.79    5.10
   1  -4   1 2641.14  121.29
   1  -4   1 2621.64  120.59
   1   4  -1 2555.04  120.99
  -1   4  -1 2532.45  120.49
  -1  -4   1 2485.05  121.09
  -1  -4   1 2434.06  120.29
  -1   4  -1 2561.94  121.19
   1   4  -2   72.49    5.20
   1   4  -2   79.99    4.30
   1  -4   2   72.59    4.70
   1  -4   2   80.49    5.80
  -1  -4   2   76.79    4.50
  -1  -4   2   71.49    5.50
  -1   4  -2   73.89    4.60
  -1   4  -2   77.39    5.50
   1   4  -3 2153.68  100.79
   1  -4   3 2124.69  101.09
   1  -4   3 2076.49  101.59
  -1  -4   3 2114.19  101.59
  -1   4  -3 2088.39  100.99
  -1  -4   3 2136.29  101.19
  -1  -4   3 2200.78  100.99
  -1   4  -3 2077.09  101.29
   1   4  -4   11.10    2.30
   1  -4   4   13.90    3.60
   1  -4   4    8.40    2.60
  -1  -4   4   11.90    2.80
  -1  -4   4   12.60    3.00
  -1   4  -4   14.00    2.70
  -1   4  -4   11.70    3.00
  -1  -4   4   10.20    3.70
   1  -4   5  148.29    9.30
   1  -4   5  120.69    9.80
   1  -4   5  143.39    9.40
   1   4  -5  135.19    8.60
  -1  -4   5  142.29    9.30
  -1   4  -5  131.89    8.80
  -1  -4   5  142.59    9.40
  -1  -4   5  128.69   10.10
   1  -4   6   45.90    6.10
   1  -4   6   31.30    5.30
   1  -4   6   30.30    7.20
  -1  -4   6   38.70    5.50
  -1  -4   6   39.80    5.70
  -1   4  -6   40.50    5.70
   1   4  -7   20.90    4.50
   1  -4   7   24.50    6.20
   1  -4   7   29.10    5.80
  -1  -4   7   25.30    6.00
  -1  -4   7   22.70    5.70
  -1   4  -7   21.30    5.20
   1  -4   9   13.00    9.00
  -1  -4   9    4.50    8.40
  -2  -4  -9   16.20    9.00
   2  -4  -8   21.30    7.20
  -2   4   8   17.00    6.30
  -2  -4  -8   15.20    7.00
   2  -4  -7   18.00    5.60
   2  -4  -7   15.00    4.00
  -2   4   7   14.20    5.20
  -2  -4  -7   20.50    5.20
   2  -4  -6   35.90    4.60
   2  -4  -6   32.60    5.10
  -2   4   6   35.80    5.30
  -2  -4  -6   24.50    4.60
  -2   4   6   33.60    5.80
   2   4   5   56.99    6.00
   2  -4  -5   69.59    5.10
   2  -4  -5   60.69    6.60
  -2   4   5   50.89    6.00
  -2   4   5   69.09    6.30
  -2  -4  -5   59.69    6.40
   2   4   4   71.79    5.70
   2  -4  -4   68.59    5.30
   2  -4  -4   83.99    6.20
  -2   4   4   75.89    5.80
  -2  -4  -4   77.79    5.90
  -2   4   4   70.19    6.10
   2   4   3  275.37   14.50
   2  -4  -3  273.87   14.80
   2  -4  -3  295.87   14.70
  -2   4   3  278.37   14.90
  -2   4   3  284.57   14.80
  -2  -4  -3  290.87   14.80
   2  -4  -2  292.47   15.10
   2  -4  -2  286.17   15.60
   2   4   2  304.87   14.80
   2   4   2  287.97   14.50
  -2  -4  -2  311.67   14.90
  -2   4   2  295.07   15.50
  -2  -4  -2  307.17   14.70
  -2   4   2  294.87   15.10
   2   4   1 1728.73   82.69
   2  -4  -1 1779.72   83.39
   2  -4  -1 1675.43   82.79
   2   4   1 1741.13   82.39
  -2   4   1 1774.32   82.79
  -2  -4  -1 1733.83   82.49
  -2   4   1 1727.73   83.39
  -2  -4  -1 1779.92   82.89
   2  -4   0   12.30    2.40
   2   4   0   19.80    2.40
  -2   4   0   15.80    2.60
  -2   4   0   13.20    1.60
  -2  -4   0   14.50    2.20
  -2   4   0   14.60    1.90
   2  -4   1 1814.22   84.69
   2  -4   1 1817.92   84.09
   2   4  -1 1715.33   84.09
  -2  -4   1 1643.24   83.99
  -2   4  -1 1809.72   83.99
  -2   4  -1 1758.22   84.59
  -2  -4   1 1807.92   84.39
   2   4  -2  315.27   15.00
   2  -4   2  307.47   15.50
   2  -4   2  297.17   16.20
  -2  -4   2  307.07   15.10
  -2  -4   2  319.37   16.00
  -2   4  -2  292.47   15.40
  -2   4  -2  305.37   16.10
  -2  -4   2  299.37   15.60
   2  -4   3  282.77   14.70
   2   4  -3  287.17   14.20
   2  -4   3  277.57   15.30
  -2   4  -3  283.47   15.00
  -2  -4   3  281.77   15.20
  -2  -4   3  274.87   14.70
  -2  -4   3  279.17   14.30
  -2   4  -3  273.87   14.50
   2  -4   4   60.39    6.90
   2  -4   4   82.39    6.00
   2   4  -4   69.99    5.20
  -2  -4   4   76.89    6.90
  -2  -4   4   69.99    5.70
  -2   4  -4   76.79    6.10
  -2  -4   4   82.19    6.20
   2   4  -5   61.29    5.40
   2  -4   5   53.59    7.30
   2  -4   5   58.09    6.10
  -2  -4   5   53.89    7.70
  -2  -4   5   61.79    6.50
  -2   4  -5   54.19    6.00
  -2  -4   5   63.49    6.30
  -2   4  -5   66.29    6.30
   2  -4   6   32.80    6.70
   2  -4   6   34.40    5.40
   2  -4   6   39.60    5.70
  -2  -4   6   28.30    5.30
  -2   4  -6   34.20    4.80
  -2  -4   6   32.90    5.40
   2   4  -7   15.10    4.30
   2  -4   7   23.80    5.90
   2  -4   7   17.90    5.90
  -2  -4   7   13.00    5.30
  -2  -4   7   17.20    5.90
  -2   4  -7    5.50    3.60
   2  -4   8   25.80    8.20
   2  -4   9    4.20    8.00
  -2  -4   9   16.80    8.40
   3  -4  -9    0.80    8.80
  -3   4   9    7.60    7.50
  -3  -4  -9   17.20    9.60
   3  -4  -8   -0.90    6.40
  -3   4   8    9.10    6.40
  -3  -4  -8   -2.30    6.40
   3  -4  -7    9.40    5.50
   3  -4  -7   19.60    4.40
  -3  -4  -7   18.10    6.20
  -3   4   7   11.20    5.60
   3  -4  -6   53.19    7.70
   3  -4  -6   48.30    5.60
  -3   4   6   44.70    6.60
  -3   4   6   42.80    6.10
  -3  -4  -6   50.09    7.30
   3   4   5   95.29    7.60
   3  -4  -5   93.69    8.20
   3  -4  -5  102.69    7.00
  -3   4   5  106.89    8.10
  -3   4   5  103.09    7.80
  -3  -4  -5  100.19    7.90
   3  -4  -4    3.00    2.40
   3   4   4    7.00    2.40
   3  -4  -4    4.40    2.70
  -3   4   4    3.80    3.10
  -3  -4  -4    4.30    2.50
  -3   4   4    2.80    2.40
   3   4   3  665.43   31.40
   3  -4  -3  664.83   31.70
   3  -4  -3  632.64   31.60
  -3  -4  -3  606.64   31.50
  -3   4   3  649.83   31.70
  -3   4   3  634.64   31.90
   3   4   2  636.04   29.10
   3  -4  -2  620.34   29.50
   3  -4  -2  600.74   29.70
  -3  -4  -2  641.24   28.90
  -3   4   2  605.84   29.40
  -3  -4  -2  561.64   29.10
  -3  -4  -2  539.15   28.60
  -3   4   2  601.04   29.90
   3  -4  -1 1816.32   88.49
   3  -4  -1 1968.50   88.99
   3   4   1 1942.51   87.89
  -3  -4  -1 1780.82   88.29
  -3   4   1 1888.11   88.49
  -3   4   1 1850.51   89.09
  -3  -4  -1 1736.23   87.99
  -3  -4  -1 1893.91   88.09
   3  -4   0   61.89    4.90
  -3   4   0   54.89    3.80
  -3  -4   0   63.99    4.20
  -3   4   0   58.39    4.90
  -3   4   0   57.19    4.00
  -3  -4   0   63.89    3.90
   3  -4   1 1893.71   90.79
   3  -4   1 1950.10   90.29
  -3  -4   1 1957.50   90.39
  -3   4  -1 1887.21   90.79
  -3  -4   1 1912.71   89.49
  -3  -4   1 1816.72   90.09
  -3   4  -1 1839.72   90.09
   3  -4   2  660.83   31.10
   3  -4   2  640.94   30.40
   3   4  -2  633.04   29.60
  -3  -4   2  611.64   30.50
  -3  -4   2  596.24   29.80
  -3   4  -2  648.74   31.00
  -3  -4   2  539.05   30.20
   3   4  -3  678.53   31.50
   3  -4   3  655.53   32.60
   3  -4   3  699.53   32.10
  -3  -4   3  593.24   31.50
  -3  -4   3  603.84   31.90
  -3  -4   3  621.14   32.20
  -3   4  -3  688.93   32.40
   3  -4   4    3.60    2.50
   3   4  -4    6.70    2.30
   3  -4   4    3.40    3.30
  -3  -4   4    3.50    3.10
  -3   4  -4    0.60    2.30
  -3   4  -4    5.10    3.10
  -3  -4   4    2.30    2.10
  -3  -4   4    5.40    2.70
   3  -4   5   90.79    7.70
   3   4  -5   89.79    6.80
   3  -4   5  102.29    8.50
  -3   4  -5   94.99    7.40
  -3  -4   5   85.99    8.60
  -3  -4   5  105.49    7.40
  -3   4  -5   89.49    7.70
  -3  -4   5  105.09    7.90
   3   4  -6   41.10    5.30
   3  -4   6   33.90    6.70
   3  -4   6   50.59    7.30
   3  -4   6   63.49    7.80
  -3   4  -6   38.00    5.40
  -3  -4   6   52.39    7.40
  -3  -4   6   25.70    4.30
   3  -4   7   22.90    6.20
   3   4  -7    4.30    3.90
   3  -4   7   13.50    5.60
  -3  -4   7   18.20    5.60
  -3   4  -7    5.20    4.70
  -3  -4   7   12.80    5.60
   3  -4   8   13.10    7.30
  -3  -4   8    0.40    6.70
   3  -4   9    6.80    8.80
  -3  -4   9    7.80    8.80
   4  -4  -9    9.90    8.60
  -4   4   9   -2.20    8.10
  -4  -4  -9   12.30    8.80
   4  -4  -8    0.70    6.40
  -4   4   8   17.40    7.20
   4  -4  -7    9.00    5.40
   4  -4  -7    2.40    4.40
  -4   4   7   19.00    6.10
  -4  -4  -7    2.90    5.30
   4  -4  -6   46.80    5.90
   4  -4  -6   40.00    6.00
  -4   4   6   37.00    5.90
  -4  -4  -6   45.50    5.90
  -4   4   6   53.49    6.90
   4  -4  -5   48.10    5.60
   4   4   5   52.29    6.00
   4  -4  -5   49.80    6.60
  -4   4   5   46.80    6.80
  -4   4   5   49.70    6.30
  -4  -4  -5   55.79    6.50
   4  -4  -4  792.72   40.00
   4   4   4  782.72   39.60
   4  -4  -4  841.92   39.80
  -4   4   4  790.52   40.00
  -4  -4  -4  818.12   39.80
  -4   4   4  828.72   40.30
   4   4   3  531.15   25.50
   4  -4  -3  505.15   25.90
   4  -4  -3  527.85   25.90
  -4  -4  -3  516.45   25.70
  -4   4   3  487.05   26.10
  -4   4   3  521.55   25.90
   4   4   2 2443.66  116.69
   4  -4  -2 2627.64  117.59
   4  -4  -2 2348.17  117.09
  -4  -4  -2 2324.17  116.39
  -4  -4  -2 2470.75  116.29
  -4  -4  -2 2460.95  116.89
  -4   4   2 2505.05  117.69
  -4   4   2 2522.95  117.29
   4  -4  -1  440.46   22.20
   4   4   1  445.06   21.50
   4  -4  -1  462.95   22.80
  -4  -4  -1  439.86   21.70
  -4   4   1  452.65   22.20
  -4  -4  -1  431.46   21.60
  -4  -4  -1  448.06   21.80
  -4   4   1  457.95   22.90
   4  -4   0 7247.77  336.57
  -4  -4   0 6989.20  335.27
  -4   4   0 7299.37  335.97
  -4  -4   0 7057.89  335.67
  -4   4   0 6972.00  336.67
   4  -4   1  460.55   22.70
   4  -4   1  451.25   23.20
  -4   4  -1  449.16   23.30
  -4  -4   1  452.95   21.80
  -4  -4   1  469.15   22.70
  -4  -4   1  440.66   22.40
   4  -4   2 2479.15  118.89
   4  -4   2 2507.65  119.29
   4   4  -2 2517.85  117.99
  -4  -4   2 2591.04  118.89
  -4  -4   2 2409.06  118.59
  -4  -4   2 2473.55  118.19
  -4   4  -2 2485.55  118.79
  -4   4  -2 2493.85  119.29
   4   4  -3  549.05   25.70
   4  -4   3  528.15   26.90
   4  -4   3  569.44   26.50
  -4  -4   3  466.65   26.10
  -4  -4   3  498.15   26.40
  -4  -4   3  488.75   25.70
  -4   4  -3  549.54   26.80
  -4   4  -3  542.95   26.30
   4   4  -4  846.92   40.10
   4  -4   4  818.82   40.70
   4  -4   4  801.92   41.10
  -4   4  -4  805.42   40.80
  -4  -4   4  813.62   40.80
  -4  -4   4  825.42   40.50
  -4   4  -4  830.62   40.60
  -4  -4   4  830.62   40.30
   4   4  -5   40.50    5.10
   4  -4   5   50.89    6.50
   4  -4   5   46.60    6.30
  -4   4  -5   47.50    6.30
  -4  -4   5   51.69    6.40
  -4   4  -5   48.40    6.50
  -4  -4   5   44.60    5.80
   4  -4   6   34.80    7.40
   4  -4   6   52.89    7.00
   4   4  -6   42.50    6.00
  -4  -4   6   49.10    6.70
  -4   4  -6   51.69    7.20
  -4  -4   6   53.99    7.80
  -4   4  -6   50.09    6.40
   4  -4   7    9.60    6.60
   4  -4   7   16.10    6.30
   4   4  -7    5.00    4.20
  -4  -4   7    7.30    4.80
   4  -4   8   12.50    7.80
  -4  -4   8   22.40    7.70
   4  -4   9    4.00   10.50
  -4  -4   9   15.50    9.80
   5  -4  -9    3.60    7.80
  -5  -4  -9   -5.40    8.70
   5  -4  -8   10.20    7.20
  -5   4   8   -1.20    7.30
   5  -4  -7    0.00    5.30
  -5   4   7    2.30    6.10
   5  -4  -6   -4.90    4.00
   5  -4  -6    0.20    4.00
  -5   4   6   -2.60    4.90
  -5  -4  -6    3.70    4.60
  -5   4   6    1.20    5.00
   5  -4  -5   91.69    7.40
   5   4   5   78.49    7.30
   5  -4  -5   96.99    8.20
  -5  -4  -5  104.69    8.00
  -5   4   5  100.39    8.70
  -5   4   5   89.39    7.80
   5  -4  -4  172.28   10.10
   5  -4  -4  178.78   10.50
   5   4   4  149.09    9.60
  -5   4   4  156.78   10.90
  -5   4   4  160.08   10.10
  -5  -4  -4  161.68   10.10
   5   4   3  137.49    7.90
   5  -4  -3  134.29    8.20
   5  -4  -3  125.59    8.40
  -5   4   3  132.69    9.10
  -5   4   3  137.49    8.40
  -5  -4  -3  125.99    8.10
   5  -4  -2  189.18   10.20
   5  -4  -2  190.68   10.70
   5   4   2  190.88    9.70
  -5  -4  -2  178.58    9.20
  -5   4   2  180.38   11.00
  -5  -4  -2  171.58    9.70
  -5  -4  -2  173.48    9.10
   5  -4  -1   27.00    3.10
   5   4   1   31.80    2.40
   5  -4  -1   31.80    4.00
  -5  -4  -1   24.70    2.70
  -5  -4  -1   28.10    3.00
  -5  -4  -1   25.90    2.60
  -5   4   1   29.90    3.40
  -5   4   1   28.70    3.00
  -5   4   1   26.30    3.80
   5   4   0   68.19    4.20
   5  -4   0   69.19    5.30
  -5  -4   0   60.19    4.30
  -5  -4   0   58.69    3.70
  -5   4   0   56.19    4.50
  -5  -4   0   61.49    4.30
  -5   4   0   64.09    4.40
  -5   4   0   55.59    5.40
   5  -4   1   30.00    4.20
   5  -4   1   33.10    3.60
   5   4  -1   24.70    3.10
  -5   4  -1   26.70    2.90
  -5  -4   1   28.30    2.50
  -5  -4   1   21.10    3.20
  -5   4  -1   29.40    4.30
  -5   4  -1   32.80    3.40
   5   4  -2  181.48   10.30
   5   4  -2  192.88    9.50
   5  -4   2  181.18   11.10
   5  -4   2  193.08   10.60
  -5  -4   2  184.58    9.70
  -5   4  -2  184.18   10.50
  -5  -4   2  180.28   10.40
  -5   4  -2  188.88   11.30
   5  -4   3  130.79    9.20
   5   4  -3  110.09    8.10
   5  -4   3  149.19    8.70
   5   4  -3  134.99    7.40
  -5  -4   3  116.19    8.20
  -5  -4   3  132.09    7.70
  -5  -4   3  125.39    8.50
  -5   4  -3  155.58    9.40
  -5   4  -3  136.29    8.40
   5   4  -4  144.29    9.80
   5  -4   4  149.19   10.70
   5  -4   4  154.88   10.10
   5   4  -4  156.88    9.00
  -5  -4   4  169.08   10.00
  -5   4  -4  156.38   10.40
  -5  -4   4  150.88   10.10
  -5  -4   4  155.08    9.30
  -5   4  -4  150.88    9.90
   5   4  -5   96.79    7.20
   5  -4   5   94.19    8.50
   5  -4   5   86.39   10.00
  -5   4  -5   94.09    8.60
  -5  -4   5  113.99    8.50
  -5  -4   5  102.39    8.00
  -5   4  -5  102.99    8.50
   5   4  -6    2.00    3.40
   5  -4   6    3.80    4.10
  -5  -4   6   -4.00    4.20
  -5   4  -6   -0.50    4.10
  -5   4  -6    3.80    4.10
  -5  -4   6    2.10    4.70
   5   4  -7    4.90    4.20
   5  -4   7    8.70    6.50
   5  -4   7    4.60    5.00
  -5  -4   7    0.50    5.20
  -5   4  -7    7.00    5.60
   5  -4   8    4.40    7.80
  -5  -4   8    3.20    7.90
   5  -4   9   -4.80   10.60
  -5  -4   9    0.90    9.50
   6  -4  -9   16.40    8.20
  -6   4   9    4.60   11.40
  -6  -4  -9   23.80   10.50
   6  -4  -8   30.80    7.50
  -6   4   8   17.30    9.70
  -6  -4  -8   34.30    8.70
   6  -4  -7   -2.50    5.10
  -6   4   7   15.40    7.20
  -6  -4  -7   -3.20    5.60
   6  -4  -6   29.80    5.70
  -6  -4  -6   37.50    6.00
  -6   4   6   35.80    6.90
  -6   4   6   28.30    6.20
   6  -4  -5  146.29   10.10
   6  -4  -5  142.29   10.70
  -6  -4  -5  165.08   10.60
  -6   4   5  143.19   11.50
  -6   4   5  138.89   10.30
   6   4   4  312.07   17.50
   6  -4  -4  324.27   17.90
  -6   4   4  327.67   17.90
  -6  -4  -4  344.47   17.80
  -6   4   4  343.87   18.80
   6   4   3  295.17   15.40
   6  -4  -3  291.77   16.10
   6  -4  -3  279.87   15.80
  -6   4   3  299.17   16.00
  -6   4   3  302.77   16.80
  -6  -4  -3  306.87   15.70
   6  -4  -2   21.50    3.10
   6  -4  -2   18.30    3.70
   6   4   2   24.30    2.80
  -6   4   2   23.40    3.30
  -6  -4  -2   19.30    2.50
  -6  -4  -2   22.90    2.90
  -6   4   2   26.70    4.20
  -6  -4  -2   21.20    2.30
   6  -4  -1   60.69    5.50
   6   4   1   51.39    4.20
   6  -4  -1   61.89    4.60
  -6   4   1   59.39    5.00
  -6   4   1   60.09    4.50
  -6   4   1   53.79    5.80
  -6  -4  -1   58.39    4.00
  -6  -4  -1   55.69    4.10
   6  -4   0    1.90    2.30
   6   4   0    3.40    1.80
  -6   4   0    2.30    2.70
  -6  -4   0    2.40    1.70
  -6   4   0    3.70    2.00
  -6  -4   0    2.60    1.40
  -6   4   0    2.10    1.70
   6   4  -1   51.99    4.40
   6  -4   1   50.99    5.40
  -6   4  -1   64.29    4.90
  -6   4  -1   67.09    5.90
  -6  -4   1   50.79    4.60
  -6   4  -1   61.19    4.50
   6  -4   2   21.30    3.20
   6   4  -2   23.10    3.50
   6  -4   2   27.80    4.50
   6   4  -2   24.50    2.60
  -6  -4   2   24.00    3.40
  -6   4  -2   29.60    4.10
  -6  -4   2   21.30    3.00
  -6   4  -2   31.60    4.70
   6   4  -3  288.77   15.90
   6  -4   3  271.67   16.60
   6  -4   3  310.07   16.30
   6   4  -3  314.57   15.20
  -6   4  -3  308.37   16.80
  -6  -4   3  287.57   15.30
  -6  -4   3  299.97   16.00
  -6   4  -3  290.77   16.10
   6   4  -4  280.87   17.80
   6   4  -4  349.77   17.30
   6  -4   4  305.77   18.60
   6  -4   4  350.86   18.40
  -6   4  -4  333.77   18.20
  -6  -4   4  324.67   17.50
  -6   4  -4  372.76   18.80
  -6  -4   4  342.97   18.20
   6  -4   5  143.69   10.80
   6   4  -5  135.19    9.30
   6  -4   5  135.99   12.00
  -6  -4   5  165.98   10.90
  -6   4  -5  156.18   10.80
  -6  -4   5  135.49    9.80
  -6   4  -5  147.19   11.10
   6   4  -6   36.20    5.20
   6  -4   6   36.60    6.30
  -6   4  -6   34.30    6.00
  -6   4  -6   41.20    6.90
  -6  -4   6   26.00    5.30
  -6  -4   6   33.90    6.80
   6  -4   7    0.00    5.70
  -6  -4   7   -4.40    4.90
  -6   4  -7   -4.10    5.60
  -6  -4   7   -6.50    6.40
  -6   4  -7    4.70    5.20
   6  -4   8   37.40   10.10
  -6  -4   8   24.80    9.00
   6  -4   9    0.90   11.40
  -6  -4   9    6.10    9.80
  -7   4   9    6.10   10.90
  -7  -4  -9  -12.90    9.10
   7  -4  -8    3.30    6.70
  -7  -4  -8    5.20    7.70
   7  -4  -7    7.00    6.10
  -7   4   7   -0.40    7.00
   7  -4  -6    6.30    5.00
  -7   4   6    5.70    5.50
  -7   4   6   11.00    6.60
  -7  -4  -6   14.50    6.70
   7  -4  -5  171.38   11.50
  -7   4   5  173.58   12.90
  -7   4   5  158.58   11.30
  -7  -4  -5  182.88   12.00
   7  -4  -4  164.58   10.40
   7  -4  -4  156.58   10.70
   7   4   4  145.59    9.90
  -7  -4  -4  170.68   10.70
  -7   4   4  177.58   12.10
  -7   4   4  153.58   10.40
   7  -4  -3   21.90    4.30
   7  -4  -3   26.40    3.90
   7   4   3   22.50    3.50
  -7   4   3   27.50    5.20
  -7  -4  -3   23.70    3.70
  -7   4   3   36.50    5.30
   7  -4  -2   40.40    5.60
   7  -4  -2   49.90    4.80
   7   4   2   47.90    3.40
   7   4   2   44.00    3.90
  -7   4   2   42.30    4.60
  -7  -4  -2   51.89    3.90
  -7   4   2   46.00    6.10
  -7  -4  -2   44.70    4.30
   7  -4  -1  169.18    9.60
   7  -4  -1  170.48   10.50
   7   4   1  161.78    9.00
  -7  -4  -1  168.28    9.20
  -7   4   1  165.48   10.00
  -7   4   1  169.18    9.60
  -7  -4  -1  166.58    9.20
  -7   4   1  160.98   10.80
   7  -4   0  710.43   36.50
   7   4   0  782.82   35.60
  -7   4   0  704.23   36.10
  -7   4   0  710.83   36.70
  -7   4   0  726.63   35.90
  -7  -4   0  729.13   35.50
  -7  -4   0  725.13   35.30
  -7  -4   0  736.03   35.40
   7   4  -1  161.08    9.60
   7  -4   1  190.08   10.50
   7  -4   1  163.38   10.50
  -7   4  -1  170.08   10.90
  -7   4  -1  181.88   10.30
  -7   4  -1  171.38    9.80
  -7  -4   1  157.68    9.50
  -7  -4   1  173.68    9.30
  -7  -4   1  161.48    9.70
   7  -4   2   37.50    5.10
   7   4  -2   53.29    4.90
   7  -4   2   40.30    5.80
  -7  -4   2   46.50    4.00
  -7  -4   2   41.50    4.70
  -7   4  -2   43.70    5.10
  -7   4  -2   40.70    6.00
   7  -4   3   27.80    4.50
   7   4  -3   20.70    4.10
   7   4  -3   33.10    3.50
   7  -4   3   34.40    5.10
  -7   4  -3   21.90    3.70
  -7   4  -3   31.50    5.30
  -7  -4   3   22.20    4.10
  -7  -4   3   26.90    3.90
   7   4  -4  157.38    9.50
   7  -4   4  165.68   11.30
   7  -4   4  154.88   11.70
  -7  -4   4  168.08   10.00
  -7   4  -4  173.98   11.90
  -7   4  -4  158.58   12.20
  -7  -4   4  176.58   11.00
   7  -4   5  179.18   13.10
   7  -4   5  159.98   13.00
   7   4  -5  179.38   10.80
  -7   4  -5  192.28   13.00
  -7   4  -5  179.68   12.30
  -7  -4   5  173.38   11.40
  -7  -4   5  179.98   12.40
   7  -4   6   14.20    5.30
   7   4  -6    4.50    4.00
  -7   4  -6   18.20    5.90
  -7   4  -6    6.40    5.10
  -7  -4   6    8.80    5.00
  -7   4  -7    1.10    6.70
  -7  -4   7    3.80    6.60
  -7   4  -7    6.80    5.60
  -7  -4   8   -1.10    8.30
   7  -4   9    4.80   10.00
  -7  -4   9   -4.20   10.20
   8  -4  -8    5.50    7.30
  -8  -4  -8    0.10    8.00
  -8   4   8   -1.20    9.80
   8  -4  -7    4.30    5.90
  -8  -4  -7   10.40    6.70
   8  -4  -6   35.60    6.40
  -8  -4  -6   45.40    7.60
  -8   4   6   42.50    8.60
   8  -4  -5    2.10    4.40
  -8   4   5   -0.30    4.00
  -8  -4  -5    1.00    4.20
  -8   4   5   15.00    5.90
   8  -4  -4  192.48   13.00
  -8  -4  -4  217.98   13.10
  -8   4   4  227.18   14.60
   8  -4  -3   35.40    5.60
   8   4   3   39.30    4.80
   8  -4  -3   49.99    6.10
  -8   4   3   70.69    8.40
  -8  -4  -3   39.30    5.20
  -8   4   3   63.29    7.80
  -8  -4  -3   47.00    4.00
   8  -4  -2   77.89    7.10
   8   4   2   68.89    5.50
   8  -4  -2   68.99    6.20
  -8   4   2   62.69    7.40
  -8  -4  -2   83.29    5.60
  -8  -4  -2   77.59    5.80
   8  -4  -1   71.39    7.00
   8   4   1   81.49    5.20
  -8   4   1   79.19    7.50
  -8   4   1   87.29    6.70
  -8  -4  -1   69.19    5.40
  -8  -4  -1   72.39    5.50
   8  -4   0  228.48   14.10
   8   4   0  261.27   13.10
  -8   4   0  241.48   14.60
  -8   4   0  245.08   13.50
  -8  -4   0  255.77   13.30
  -8  -4   0  241.98   13.00
  -8  -4   0  239.78   12.80
   8  -4   1   77.79    7.00
   8   4  -1   77.19    5.60
  -8  -4   1   71.09    5.20
  -8   4  -1   67.99    6.40
  -8  -4   1   77.69    5.90
  -8   4  -1   69.79    7.30
  -8  -4   1   71.19    5.10
   8  -4   2   71.69    7.20
   8   4  -2   91.49    6.40
   8  -4   2   68.19    6.80
  -8  -4   2   74.99    5.60
  -8  -4   2   76.59    6.40
  -8   4  -2   69.69    7.50
   8   4  -3   30.90    5.00
   8  -4   3   37.70    5.60
   8  -4   3   45.60    6.40
   8   4  -3   45.50    4.40
  -8   4  -3   55.49    7.20
  -8  -4   3   44.90    5.80
  -8  -4   3   41.50    4.80
  -8   4  -3   45.50    6.50
   8  -4   4  185.78   13.30
   8  -4   4  185.98   13.70
   8   4  -4  212.48   11.70
  -8  -4   4  201.28   11.90
  -8   4  -4  204.68   13.70
  -8  -4   4  206.68   13.00
  -8   4  -4  219.78   13.60
   8  -4   5    5.10    5.00
   8   4  -5    6.50    3.20
  -8   4  -5    5.90    5.00
  -8   4  -5    3.90    5.10
  -8  -4   5    3.80    4.00
   8   4  -6   25.80    4.50
   8  -4   6   48.80    7.90
  -8   4  -6   35.00    7.00
  -8   4  -6   39.50    7.00
  -8  -4   6   29.00    5.60
  -8   4  -7    3.40    6.00
  -8  -4   7   10.70    7.80
  -8   4  -7    9.20    7.10
  -8  -4   8   -5.10    8.40
   9  -4  -8    2.10    6.70
  -9  -4  -8    9.80    9.40
  -9   4   8   -7.40   10.70
   9  -4  -7   63.49    9.40
  -9   4   7   66.39   11.60
  -9  -4  -7   66.29    9.90
   9  -4  -6    3.50    4.60
  -9   4   6   11.30    9.40
   9  -4  -5  115.19   10.00
  -9   4   5  117.59   10.50
  -9   4   5  122.79   12.40
  -9  -4  -5   92.39   14.70
   9  -4  -4   91.89    8.80
  -9  -4  -4  105.69    8.90
  -9   4   4  127.09   10.90
  -9   4   4  113.49   11.30
   9  -4  -3    1.40    3.50
   9   4   3    6.70    1.90
  -9  -4  -3   10.50    3.80
  -9   4   3    4.10    3.20
  -9  -4  -3    7.20    2.80
  -9   4   3    2.00    5.00
   9   4   2  259.97   13.10
   9   4   2  220.38   13.60
   9  -4  -2  258.77   14.50
  -9  -4  -2  275.27   13.70
  -9  -4  -2  247.68   13.90
  -9   4   2  262.67   15.80
  -9   4   2  248.98   14.30
   9   4   1  160.68    9.10
   9  -4  -1  152.88   10.80
  -9  -4  -1  160.98    9.60
  -9   4   1  158.38   11.50
  -9  -4  -1  150.88    9.50
  -9   4   1  152.68   10.50
  -9   4   1  191.48   11.10
   9  -4   0   29.60    5.30
   9   4   0   29.00    3.90
  -9   4   0   28.40    4.10
  -9  -4   0   32.70    4.20
  -9  -4   0   27.90    3.60
  -9  -4   0   24.80    3.70
  -9   4   0   36.60    5.90
  -9   4   0   28.60    4.70
   9   4  -1  158.18    9.60
   9  -4   1  141.69   10.70
  -9   4  -1  181.18   10.50
  -9  -4   1  153.48    9.30
  -9  -4   1  154.88    9.10
  -9   4  -1  156.78   10.50
  -9   4  -1  145.99   11.00
  -9  -4   1  165.08    9.90
   9  -4   2  232.98   15.20
   9   4  -2  253.17   14.20
   9  -4   2  259.17   17.30
  -9  -4   2  256.27   13.80
  -9   4  -2  254.27   15.60
  -9  -4   2  268.37   14.50
  -9   4  -2  245.78   14.90
   9   4  -3    3.60    2.40
   9  -4   3    4.20    3.40
   9  -4   3   -0.90    4.40
  -9   4  -3    9.80    4.80
  -9  -4   3    4.40    3.70
  -9   4  -3    5.50    3.30
  -9  -4   3    1.30    2.70
   9  -4   4   83.29    9.20
   9   4  -4  102.29    7.40
  -9  -4   4   92.19    9.20
  -9   4  -4   96.99   10.10
  -9  -4   4   90.79    7.80
  -9   4  -4   99.29    9.20
   9  -4   5  123.59   10.90
   9   4  -5  102.79    8.60
  -9   4  -5  125.09   11.30
  -9  -4   5  114.49    9.20
  -9   4  -5  112.39   11.00
   9  -4   6    6.20    6.30
  -9  -4   6   -2.50    4.80
  -9  -4   6   19.30    6.50
  -9   4  -6    7.40    6.10
  -9   4  -6   10.10    6.70
  -9   4  -7   61.19    8.90
  -9   4  -7   32.50    9.20
  -9  -4   7   63.29   10.00
  -9   4  -8   -0.40    7.00
  -9  -4   8    7.40    9.60
 -10   4   8   -9.90   11.20
 -10  -4  -8   -2.50    9.40
  10  -4  -7   18.30    7.20
 -10  -4  -7    5.30    7.80
 -10   4   7    5.50    9.80
  10  -4  -6  105.69   11.30
 -10   4   6  122.19   15.10
 -10  -4  -6  107.79   12.30
  10  -4  -5   10.00    5.10
 -10   4   5    9.50    5.70
  10  -4  -4  196.68   13.00
 -10   4   4  209.28   15.10
 -10   4   4  175.38   13.10
 -10  -4  -4  184.38   14.90
  10  -4  -3   26.00    4.90
 -10  -4  -3   25.30    4.00
 -10  -4  -3   29.30    4.60
 -10   4   3   22.60    6.40
 -10   4   3   17.50    4.20
  10   4   2  418.16   20.40
  10  -4  -2  388.86   21.50
 -10  -4  -2  412.26   20.90
 -10   4   2  378.26   21.50
 -10   4   2  408.06   22.20
 -10   4   2  418.06   23.10
 -10  -4  -2  406.56   21.20
  10   4   1   74.49    5.50
 -10   4   1   71.59    7.50
 -10  -4  -1   66.49    6.20
 -10  -4  -1   59.99    6.40
 -10   4   1   79.89    8.80
 -10   4   1   56.89    6.20
  10   4   0  107.99    7.20
 -10   4   0   98.69    9.60
 -10  -4   0  104.79    7.90
 -10   4   0   92.09    8.50
 -10  -4   0  100.39    7.10
 -10  -4   0  101.19    7.40
  10   4  -1   77.79    6.40
 -10  -4   1   67.39    5.80
 -10  -4   1   67.19    6.30
 -10  -4   1   74.19    7.10
 -10   4  -1   75.69    7.70
 -10   4  -1   63.59    6.30
 -10   4  -1   74.39    8.40
  10  -4   2  394.96   22.30
 -10   4  -2  408.46   22.90
 -10  -4   2  416.96   21.80
 -10  -4   2  403.76   21.00
 -10   4  -2  401.96   22.30
  10  -4   3   30.70    6.00
 -10   4  -3   25.10    6.20
 -10   4  -3   16.50    4.40
 -10  -4   3   28.10    5.40
 -10  -4   3   23.00    4.10
  10  -4   4  193.18   13.40
  10   4  -4  204.28   12.00
 -10  -4   4  184.28   12.40
 -10  -4   4  204.08   15.00
 -10   4  -4  199.18   14.40
  10   4  -5   10.40    4.10
  10  -4   5    7.70    5.70
 -10  -4   5    5.90    4.00
 -10   4  -5    6.50    6.10
 -10   4  -5   14.90    5.90
 -10   4  -6  102.29   12.60
 -10  -4   6  124.29   13.10
 -10   4  -6  125.29   12.70
 -10   4  -7   13.80   12.60
 -10  -4   7   19.20    8.90
 -10  -4   8   16.00   10.90
 -10   4  -8   18.30    8.30
  11  -4  -7   18.80    7.50
 -11   4   7   24.70   11.80
 -11  -4  -7   36.90   10.20
  11  -4  -6    5.20    5.90
 -11  -4  -6   19.30    7.40
 -11   4   6    4.80    9.40
  11  -4  -5  151.28   12.90
 -11   4   5  201.18   18.30
 -11  -4  -5  174.48   14.00
 -11   4   5  168.98   16.40
  11  -4  -4   96.19    9.40
 -11   4   4   76.69   10.10
  11  -4  -3  974.90   48.80
  11   4   3  987.00   47.10
 -11   4   3  918.01   48.80
 -11   4   3 1025.70   50.39
 -11  -4  -3  975.70   47.60
  11   4   2  138.09    9.20
 -11   4   2  187.98   17.10
 -11  -4  -2  155.88   10.40
 -11   4   2  138.69   10.40
 -11  -4  -2  172.98   10.60
 -11   4   2  175.38   11.70
  11   4   1 1150.98   54.49
 -11  -4  -1 1123.09   54.89
 -11  -4  -1 1181.58   54.99
 -11   4   1 1020.50   55.09
 -11   4   1 1115.29   55.79
 -11   4   1 1130.89   56.49
  11   4   0    3.60    3.30
 -11  -4   0   -0.80    3.20
 -11   4   0    6.70    5.20
 -11   4   0    0.40    4.00
 -11   4   0    0.30    3.50
 -11  -4   0    0.70    3.10
 -11  -4   0    9.80    4.00
  11   4  -1 1133.19   55.59
 -11  -4   1 1127.49   54.89
 -11   4  -1 1142.49   56.69
 -11   4  -1 1064.39   55.39
 -11  -4   1 1172.58   55.39
 -11   4  -1 1087.29   55.99
 -11  -4   1 1163.78   55.59
  11  -4   2  207.18   13.40
 -11  -4   2  187.08   12.50
 -11   4  -2  174.18   12.00
 -11  -4   2  181.08   11.60
 -11  -4   2  177.38   11.30
 -11   4  -2  188.58   12.80
 -11   4  -2  166.48   13.40
  11  -4   3  884.71   48.60
 -11  -4   3 1035.00   48.90
 -11   4  -3  999.10   49.60
 -11  -4   3  968.60   47.90
 -11   4  -3  964.40   49.00
  11   4  -4   89.59    7.40
  11  -4   4   74.79    9.60
 -11  -4   4   92.99   10.20
 -11   4  -4   90.09   11.00
 -11   4  -4   95.39   10.60
 -11  -4   4   73.19    8.40
  11  -4   5  151.58   14.00
 -11   4  -5  166.58   14.00
 -11  -4   5  145.69   11.50
 -11   4  -5  179.98   14.50
 -11  -4   5  166.08   14.30
 -11  -4   6   11.10    8.00
 -11   4  -6   23.60    7.30
 -11  -4   7   20.70   10.20
 -11   4  -7   11.10    8.30
 -12  -4  -7   15.50    9.80
 -12   4   7   -5.00   11.80
  12  -4  -6   16.10    6.30
 -12  -4  -6   16.00    7.90
 -12   4   6   12.50   10.60
  12  -4  -5   98.19   10.90
 -12   4   5   92.99   12.90
 -12  -4  -5   95.29   12.10
  12  -4  -4    9.20    5.40
 -12   4   4    7.80    7.00
 -12   4   4   18.20    8.60
 -12  -4  -4   10.10    4.00
 -12  -4  -4   14.80    5.50
  12  -4  -3  109.79   10.10
  12   4   3  106.49    7.20
 -12   4   3  101.79   10.00
 -12  -4  -3  114.89    8.80
  12   4   2   68.39    6.30
 -12   4   2   64.29    7.80
 -12  -4  -2   83.09    7.80
 -12   4   2   77.09    8.80
 -12  -4  -2   86.29    8.20
  12   4   1  166.08   10.20
 -12  -4  -1  164.58   10.50
 -12   4   1  144.99   13.40
 -12  -4  -1  175.18   11.30
 -12   4   1  156.08   11.10
 -12   4   1  162.28   12.20
  12   4   0  115.89    8.60
 -12   4   0  112.89   11.60
 -12   4   0  129.29   10.30
 -12   4   0  108.79    9.00
 -12  -4   0  111.19    8.30
 -12  -4   0   99.39   11.90
 -12  -4   0  112.79    9.50
 -12   4  -1  149.09   10.80
 -12  -4   1  154.88   10.40
 -12  -4   1  162.18   12.00
 -12   4  -1  161.28   13.10
 -12   4  -1  210.08   15.00
 -12  -4   2   90.39    9.60
 -12  -4   2   79.59    7.90
 -12   4  -2   91.49   10.80
 -12   4  -2   79.39    9.60
 -12   4  -2   84.09    8.80
 -12  -4   2   78.69    7.90
  12  -4   3  102.69   11.10
 -12  -4   3  102.39    9.20
 -12  -4   3  124.59   11.00
 -12   4  -3  107.89   10.60
 -12   4  -3  103.09   11.90
  12  -4   4   17.20    7.60
 -12   4  -4   11.00    5.50
 -12  -4   4   11.60    5.00
 -12  -4   4   12.10    6.50
 -12   4  -4   11.80    6.80
 -12  -4   5   84.49   10.90
 -12   4  -5   80.69   10.70
 -12   4  -6   21.00    8.40
 -12   4  -6    5.60    8.40
 -12  -4   6   29.30    9.50
 -12   4  -7   12.60    8.70
 -12  -4   7   24.50   10.20
 -13  -4  -6   39.30    9.70
 -13   4   6   23.00   12.10
  13  -4  -5    8.90    6.00
 -13   4   5    4.20    9.80
 -13  -4  -5    1.00    7.00
  13  -4  -4   34.30    7.10
 -13   4   4   36.10    8.40
 -13  -4  -4   43.40    7.70
 -13  -4  -4   42.00    5.50
 -13   4   4   23.30    9.40
  13   4   3    2.90    8.20
 -13  -4  -3   16.10    5.30
 -13  -4  -3    8.00    4.80
 -13   4   3    9.50    6.30
 -13   4   3   17.00    8.90
 -13   4   3    5.40    5.60
  13   4   2   44.90    5.30
 -13   4   2   44.40    7.60
 -13   4   2   36.60    6.10
 -13  -4  -2   51.09    6.60
  13   4   1   57.09    7.20
 -13   4   1   58.59    8.00
 -13  -4  -1   80.79    8.50
 -13   4   1   79.09   11.10
 -13  -4  -1   78.59    7.40
 -13   4   1   72.39    9.30
 -13  -4   0   60.59    7.30
 -13  -4   0   37.50    5.30
 -13   4   0   44.70    7.30
 -13   4   0   67.29    9.30
 -13   4   0   54.09    8.50
 -13  -4   1   70.39    7.20
 -13  -4   1   71.79    9.20
 -13   4  -1   63.89    9.00
 -13   4  -1   88.89   13.70
 -13   4  -1   66.79    8.00
 -13  -4   2   53.19    7.40
 -13   4  -2   38.60    7.20
 -13   4  -2   46.70    7.00
  13  -4   3    6.20    7.00
 -13  -4   3    6.90    4.70
 -13   4  -3    7.80    7.30
 -13  -4   3    7.50    4.70
 -13   4  -3   23.20    5.80
 -13  -4   3    4.90    6.30
  13  -4   4   28.80    9.70
 -13  -4   4   30.50    8.20
 -13   4  -4   47.50    9.00
 -13   4  -4   29.60    7.30
 -13   4  -5   -2.80    7.90
 -13  -4   5   -0.30    8.00
 -13   4  -5    0.50    6.70
 -13  -4   6   38.10   10.70
 -13   4  -6   13.70    8.80
 -14   4   6   26.70   12.50
 -14  -4  -6   13.60    9.20
 -14   4   5   14.10   11.00
 -14  -4  -5    9.10    8.40
 -14  -4  -4   11.20    6.50
 -14   4   4   12.70    7.30
 -14   4   4   10.00    9.30
 -14  -4  -3    4.50    5.50
 -14   4   3   10.60    5.40
 -14  -4  -3    1.40    5.10
 -14   4   3    8.70    8.50
  14   4   2   36.00    5.90
 -14  -4  -2   60.49    7.70
 -14   4   2   48.10    8.30
 -14  -4  -2   41.30    7.00
 -14   4   2   32.20    8.90
 -14  -4  -1   76.89    9.20
 -14   4   1   83.09    9.20
 -14   4   1   94.09   12.70
 -14  -4  -1   92.09    9.60
 -14   4   1   73.59   10.50
 -14  -4  -1   79.99    8.20
 -14  -4   0    3.30    4.30
 -14  -4   0   23.60    6.20
 -14   4   0    4.50    5.40
 -14  -4   0   11.40    5.20
 -14   4   0   10.60    8.70
 -14   4   0   13.10    7.40
 -14   4  -1   97.49   12.50
 -14   4  -1   88.79   10.40
 -14   4  -1   77.79    9.30
 -14  -4   1   65.09    8.00
 -14  -4   1   74.39    8.90
 -14  -4   2   42.30    7.80
 -14   4  -2   28.70    6.80
 -14  -4   2   49.40    7.20
 -14  -4   2   54.59    6.80
 -14   4  -2   38.30    8.80
 -14   4  -2   30.80    6.40
 -14   4  -3   -1.80    7.50
 -14   4  -3    4.80    5.60
 -14  -4   3    8.70    7.00
 -14  -4   3    7.80    5.40
 -14   4  -4   11.70    7.00
 -14  -4   4   15.40    8.20
 -14   4  -4   15.80    8.50
 -14   4  -5   16.80    9.00
 -14  -4   5    4.30    9.20
 -14   4  -6    9.80    9.60
 -14  -4   6   -5.10   10.10
 -15  -4  -5    7.20    8.20
 -15   4   5   10.50   11.40
 -15   4   4   11.50    7.60
 -15   4   4    2.80    9.90
 -15  -4  -4   -4.40    6.90
 -15  -4  -3    3.10    6.00
 -15  -4  -3    5.90    6.20
 -15   4   3   26.10   12.80
 -15   4   3    8.50    9.30
 -15   4   2   28.60    9.70
 -15  -4  -2   34.40    7.30
 -15   4   2   34.20    7.70
 -15  -4  -2   27.60    6.60
 -15   4   1   -1.10    4.60
 -15  -4  -1   -1.10    5.20
 -15   4   1    2.40    7.80
 -15  -4  -1    1.50    6.10
 -15   4   0   16.60    8.20
 -15  -4   0    4.80    6.90
 -15   4   0   16.00   10.50
 -15  -4   0    6.30    5.50
 -15   4   0   -1.80    5.50
 -15   4  -1    7.70    8.10
 -15   4  -1   -2.70    6.20
 -15  -4   1   -7.60    5.90
 -15  -4   1    2.10    5.40
 -15  -4   2   26.40    6.80
 -15   4  -2   45.90    9.60
 -15   4  -2   32.40    7.10
 -15  -4   2   41.20    8.60
 -15   4  -3   15.10    9.00
 -15   4  -3   -2.90    6.70
 -15  -4   3    3.20    6.20
 -15  -4   3    8.20    8.10
 -15  -4   4  -11.40    6.40
 -15   4  -4  -10.80   12.10
 -15  -4   4   -2.70    8.50
 -15   4  -4   -9.80    8.60
 -15   4  -5    1.60    9.40
 -15  -4   5   -5.50    9.40
 -16   4   4   10.20    8.60
 -16   4   4   -2.90   11.50
 -16  -4  -4   -1.90    7.60
 -16  -4  -3    7.60    7.00
 -16   4   3   24.40   11.10
 -16   4   3    7.70    8.30
 -16  -4  -2   -0.60    6.60
 -16   4   2   -7.40    9.40
 -16   4   2    6.00    7.40
 -16  -4  -2    3.80    7.10
 -16  -4  -1    6.30    6.00
 -16   4   1   -2.30    9.00
 -16   4   1    0.60    6.00
 -16  -4   0   16.90    6.70
 -16   4   0   29.40   13.50
 -16   4   0   20.90    9.70
 -16  -4   0   29.10    7.80
 -16   4  -1    9.30    9.30
 -16  -4   1    5.20    6.00
 -16   4  -1   -0.80    6.80
 -16  -4   1   -0.60    7.20
 -16  -4   2    0.80    6.30
 -16   4  -2   -0.70    7.10
 -16  -4   2    3.60    7.60
 -16   4  -2   -1.00    8.90
 -16  -4   3    1.90    6.70
 -16   4  -3    5.90    7.30
 -16  -4   3   12.00    9.20
 -16   4  -3  -19.00    8.60
 -16   4  -4   -4.70   10.30
 -16  -4   4   16.80   10.30
 -16  -4   4    1.80    6.70
 -17  -4  -3   19.40    8.30
 -17   4   3   -5.40   11.00
 -17   4   2    2.80   10.40
 -17  -4  -2   -2.80    6.80
 -17   4   2   -7.70    8.00
 -17  -4  -1   10.70    8.70
 -17   4   1   12.90   10.90
 -17  -4  -1    6.40    7.00
 -17  -4   0   -0.10    6.50
 -17   4   0    9.10    7.20
 -17  -4   0  -12.10    7.70
 -17   4   0    0.10   10.70
 -17  -4   1   25.30    7.40
 -17   4  -1   16.60   10.30
 -17  -4   1    6.00    8.50
 -17   4  -1   13.40    7.80
 -17  -4   2   13.00    9.10
 -17   4  -2   11.10   10.20
 -17  -4   2    2.60    6.60
 -17  -4   3   11.10   10.20
 -17   4  -3   10.30   11.20
 -17  -4   3    8.50    7.70
 -18  -4  -1   -1.70    9.50
 -18  -4  -1    9.60    7.80
 -18   4   1   15.40   11.70
 -18  -4   0   45.90    8.40
 -18  -4   0   33.60   10.40
 -18   4   0   40.40   13.00
 -18  -4   1    9.30    9.70
 -18  -4   1   11.60    7.10
 -18   4  -1   -1.60   11.30
   0  -5  -9    1.60    8.80
   0   5   8   10.90    6.90
   0   5   7   36.50    5.20
   0  -5  -7   37.60    4.90
   0  -5  -7   49.90    7.70
   0  -5  -6  122.69    9.90
   0   5   6  118.39    8.40
   0  -5  -5   32.80    4.60
   0   5   5   33.70    4.90
   0   5   5   40.20    5.40
   0  -5  -5   27.20    3.50
   0  -5  -4  240.88   12.80
   0   5   4  202.18   12.50
   0  -5  -4  234.88   11.80
   0  -5  -3   21.00    3.00
   0  -5  -3   22.60    2.90
   0   5   3   23.20    3.20
   0   5   2  422.76   22.20
   0   5   2  477.65   21.90
   0  -5  -2  458.55   22.20
   0  -5  -2  418.86   21.90
   0  -5  -1  340.27   17.80
   0   5   1  368.76   17.00
   0  -5  -1  334.37   17.10
   0   5   1  348.67   17.80
   0   5   0 1011.70   50.19
   0   5   0 1079.79   49.30
   0  -5   0 1010.80   50.29
   0   5   0 1049.40   49.30
   0  -5   1  331.97   17.90
   0   5  -1  351.76   16.60
   0   5  -1  354.26   16.70
   0  -5   1  347.17   16.90
   0   5  -1  334.47   17.70
   0   5  -2  462.85   20.80
   0  -5   2  397.46   20.80
   0   5  -2  385.56   21.50
   0  -5   2  451.05   22.00
   0   5  -3   16.20    3.20
   0   5  -3   18.90    2.80
   0  -5   3   14.50    3.60
   0  -5   3   20.50    2.90
   0  -5   4  245.18   13.00
   0  -5   4  222.28   12.50
   0   5  -4  229.68   12.90
   0  -5   4  197.98   13.50
   0   5  -4  227.58   12.20
   0   5  -5   36.20    4.60
   0  -5   5   30.20    7.00
   0  -5   5   50.09    6.40
   0  -5   5   45.00    5.50
   0   5  -6  111.09    8.70
   0  -5   6  124.99    9.80
   0  -5   6  150.28   10.60
   0  -5   7   42.00    6.90
   0  -5   7   66.09    8.60
   0  -5   8    6.80    7.50
   0  -5   9    1.40    9.50
   1  -5  -9   -2.90    8.40
  -1  -5  -9  -14.80    8.80
   1  -5  -8    0.30    7.80
  -1   5   8   -2.60    5.10
   1  -5  -7   13.20    6.10
   1  -5  -7   22.80    3.80
  -1  -5  -7   12.10    5.30
  -1   5   7   17.80    5.00
   1  -5  -6   26.00    5.10
   1   5   6   23.50    3.40
   1  -5  -6   29.10    3.70
  -1   5   6   20.60    4.60
  -1  -5  -6   21.70    5.00
   1   5   5   65.39    7.00
   1  -5  -5   96.89    7.70
   1  -5  -5   84.79    5.90
   1   5   5   87.89    5.70
  -1   5   5   86.49    7.00
  -1   5   5   78.79    7.60
  -1  -5  -5   89.49    7.60
  -1  -5  -5   78.79    4.90
   1  -5  -4    1.50    2.10
   1  -5  -4    1.00    2.60
   1   5   4    0.80    2.10
   1   5   4    2.00    2.10
  -1   5   4    2.40    2.70
  -1   5   4   -2.00    2.80
  -1  -5  -4    0.80    2.40
  -1  -5  -4    1.60    1.50
   1  -5  -3   48.50    4.40
   1   5   3   57.99    4.20
   1  -5  -3   49.30    4.60
   1   5   3   56.49    4.30
  -1   5   3   50.89    5.00
  -1  -5  -3   50.39    4.40
  -1  -5  -3   55.19    4.00
  -1   5   3   51.19    4.40
   1  -5  -2  498.15   24.40
   1   5   2  495.65   23.80
   1  -5  -2  458.15   24.00
   1   5   2  513.85   24.20
  -1  -5  -2  453.35   23.90
  -1   5   2  479.15   24.50
  -1  -5  -2  534.85   24.20
  -1   5   2  475.05   24.00
   1  -5  -1  622.24   30.50
   1   5   1  658.93   30.10
   1  -5  -1  651.83   31.20
   1   5   1  625.44   30.80
  -1  -5  -1  601.54   31.30
  -1  -5  -1  610.64   30.20
  -1   5   1  653.03   30.50
  -1   5   1  623.64   31.20
   1   5   0    9.50    2.20
   1  -5   0   11.40    2.60
  -1  -5   0    8.40    2.50
  -1   5   0   10.30    1.50
  -1   5   0   11.40    2.70
  -1   5   0    9.90    1.40
   1  -5   1  621.34   31.60
   1  -5   1  643.54   30.80
   1   5  -1  631.24   31.20
  -1   5  -1  647.14   30.60
  -1  -5   1  617.84   31.50
  -1  -5   1  631.74   30.40
  -1   5  -1  640.94   30.50
  -1   5  -1  650.63   31.60
   1   5  -2  487.85   22.60
   1  -5   2  482.15   23.10
   1  -5   2  491.35   24.10
   1   5  -2  467.25   23.50
  -1   5  -2  459.15   23.80
  -1  -5   2  466.45   23.90
  -1   5  -2  455.45   22.90
  -1  -5   2  434.76   22.80
   1   5  -3   56.39    5.10
   1  -5   3   43.30    6.00
   1  -5   3   55.29    4.40
   1   5  -3   49.30    3.80
  -1  -5   3   51.09    5.10
  -1   5  -3   53.79    4.10
  -1  -5   3   50.69    4.40
  -1   5  -3   49.10    5.20
  -1  -5   3   38.10    5.40
   1   5  -4    0.30    1.80
   1  -5   4   -2.20    3.60
   1  -5   4    0.50    2.40
  -1  -5   4    0.20    2.80
  -1   5  -4    0.80    2.10
  -1  -5   4   -2.30    2.20
  -1  -5   4    1.10    3.50
  -1   5  -4   -1.10    2.80
   1   5  -5   83.39    6.40
   1  -5   5   91.59    7.50
   1  -5   5   96.89    8.00
   1  -5   5   72.29    9.00
  -1   5  -5   73.99    6.70
  -1   5  -5   85.59    7.60
  -1  -5   5   93.99    7.90
  -1  -5   5   88.69    7.40
   1   5  -6   23.60    4.30
   1  -5   6   25.10    5.30
   1  -5   6   28.50    5.90
  -1  -5   6   26.70    5.50
  -1  -5   6   30.40    6.10
   1   5  -7    9.70    4.10
   1  -5   7   13.50    6.30
   1  -5   7   16.90    5.60
  -1  -5   7   18.40    5.60
  -1   5  -7   10.60    4.70
   1  -5   8    1.50   10.40
  -1  -5   8   13.70    7.40
   1  -5   9   -6.00    8.30
  -1  -5   9   -9.00    8.00
   2  -5  -9   -1.40    8.30
  -2  -5  -9   -3.30    8.80
   2  -5  -8    5.20    7.20
  -2   5   8   11.60    6.20
   2  -5  -7   -3.70    5.80
   2  -5  -7    1.70    3.50
  -2   5   7    3.40    5.00
  -2  -5  -7   -0.50    9.20
   2  -5  -6    6.10    3.20
   2  -5  -6    1.60    4.30
  -2  -5  -6   10.60    4.90
  -2   5   6   10.10    4.50
   2   5   5   75.19    6.90
   2  -5  -5   92.99    7.80
   2  -5  -5   77.99    5.90
  -2  -5  -5   85.29    7.40
  -2   5   5   68.09    7.50
  -2   5   5   69.29    7.20
   2   5   4   96.99    6.70
   2  -5  -4   98.09    6.70
   2  -5  -4   97.69    7.40
  -2   5   4  108.79    7.70
  -2   5   4   97.89    7.10
  -2  -5  -4   99.69    7.20
   2  -5  -3  544.45   26.70
   2  -5  -3  531.75   26.70
   2   5   3  527.45   26.30
   2   5   3  512.85   25.80
  -2  -5  -3  536.65   25.80
  -2   5   3  528.65   26.90
  -2   5   3  544.25   26.70
  -2  -5  -3  550.34   26.50
   2  -5  -2  337.57   18.10
   2  -5  -2  345.07   17.80
   2   5   2  364.26   17.30
   2   5   2  364.36   17.40
  -2   5   2  337.27   18.20
  -2  -5  -2  332.17   17.40
  -2  -5  -2  363.86   17.60
  -2   5   2  360.66   17.70
   2  -5  -1  356.76   17.60
   2  -5  -1  367.16   18.40
   2   5   1  354.46   17.70
  -2  -5  -1  329.87   17.10
  -2   5   1  352.06   18.40
  -2  -5  -1  367.56   17.90
  -2   5   1  350.86   17.60
   2   5   0  589.54   29.00
   2  -5   0  600.24   29.70
  -2   5   0  601.84   28.80
  -2   5   0  606.24   29.70
  -2  -5   0  570.34   29.20
  -2   5   0  593.74   28.70
   2  -5   1  365.56   19.40
   2   5  -1  370.66   18.70
   2  -5   1  389.26   18.60
  -2   5  -1  360.66   18.20
  -2   5  -1  387.76   19.50
  -2  -5   1  344.87   19.00
  -2   5  -1  377.06   18.40
   2  -5   2  377.16   17.90
   2   5  -2  336.47   17.30
   2  -5   2  340.77   18.70
  -2  -5   2  340.17   17.40
  -2  -5   2  352.26   18.10
  -2   5  -2  377.46   18.80
  -2  -5   2  339.87   18.50
  -2   5  -2  364.26   17.80
   2  -5   3  493.25   27.30
   2  -5   3  534.05   26.60
   2   5  -3  548.45   26.00
  -2  -5   3  538.25   27.40
  -2   5  -3  525.65   27.10
  -2  -5   3  571.84   26.40
  -2  -5   3  529.15   26.70
  -2   5  -3  519.85   26.40
   2  -5   4  107.19    7.30
   2  -5   4   95.89    8.40
   2   5  -4   91.89    6.20
  -2  -5   4   94.89    7.50
  -2   5  -4   88.29    7.60
  -2  -5   4   89.59    6.80
  -2   5  -4   94.69    6.60
  -2  -5   4   90.99    8.40
   2  -5   5   83.89    7.40
   2   5  -5   77.69    6.40
   2  -5   5   77.59    9.20
  -2   5  -5   83.49    7.70
  -2  -5   5   91.09    7.40
  -2  -5   5   90.69    7.70
   2   5  -6    7.20    3.40
   2  -5   6    5.90    4.20
   2  -5   6    4.90    4.90
  -2  -5   6   10.40    4.90
  -2   5  -6    8.20    4.00
  -2  -5   6    6.90    4.20
   2  -5   7    1.80    6.30
   2  -5   7    5.70    5.10
   2   5  -7   -0.30    3.70
  -2   5  -7   -2.30    4.40
  -2  -5   7    7.00    5.20
  -2  -5   8   -2.10    7.40
   2  -5   9   -4.40    9.40
  -2  -5   9    4.20    8.90
   3  -5  -9    6.70    8.70
  -3  -5  -9    0.90    8.50
   3  -5  -8   35.30    8.70
  -3  -5  -8   28.90    7.90
  -3   5   8   30.10    7.40
   3  -5  -7   17.70    4.50
   3  -5  -7   12.50    6.00
  -3   5   7   20.50    6.20
  -3  -5  -7   20.80    6.20
   3  -5  -6   92.09    7.80
   3  -5  -6  131.59   10.30
  -3  -5  -6  121.89    9.90
  -3   5   6  110.59    9.50
   3  -5  -5   69.69    6.00
   3  -5  -5   80.49    7.60
   3   5   5   63.89    9.40
  -3   5   5   69.29    7.00
  -3   5   5   87.79    7.80
  -3  -5  -5   80.89    7.40
   3  -5  -4  270.17   14.40
   3   5   4  248.48   14.20
   3  -5  -4  275.07   14.90
  -3  -5  -4  281.67   14.70
  -3   5   4  252.47   14.60
  -3   5   4  269.57   15.10
   3  -5  -3  358.26   18.10
   3   5   3  331.27   17.60
   3  -5  -3  353.36   18.20
  -3   5   3  348.07   18.00
  -3   5   3  356.26   18.60
  -3  -5  -3  345.57   17.90
   3  -5  -2 1570.04   76.39
   3   5   2 1564.24   75.89
   3  -5  -2 1655.13   76.89
  -3  -5  -2 1638.64   76.19
  -3   5   2 1643.94   76.49
  -3  -5  -2 1625.44   76.09
  -3  -5  -2 1533.25   75.69
  -3   5   2 1555.84   76.99
   3  -5  -1 1068.09   50.29
   3  -5  -1 1029.10   49.50
  -3   5   1 1051.09   49.70
  -3  -5  -1 1083.59   49.00
  -3  -5  -1 1041.70   49.30
  -3   5   1  986.70   49.50
  -3  -5  -1  968.90   49.50
  -3   5   1 1007.50   50.29
   3  -5   0  442.86   22.40
  -3  -5   0  425.46   21.40
  -3   5   0  438.06   21.60
  -3   5   0  437.76   22.50
  -3   5   0  437.56   21.40
  -3  -5   0  423.46   21.70
   3  -5   1 1054.79   49.40
   3  -5   1  999.40   50.09
  -3   5  -1 1013.70   49.30
  -3  -5   1  982.00   49.20
  -3  -5   1 1072.79   49.80
  -3   5  -1 1049.40   49.10
  -3   5  -1  990.30   50.09
   3   5  -2 1647.54   76.89
   3  -5   2 1631.54   77.89
   3  -5   2 1593.04   78.49
  -3  -5   2 1631.34   78.19
  -3  -5   2 1714.13   77.19
  -3   5  -2 1586.94   77.69
  -3  -5   2 1579.94   77.79
  -3   5  -2 1611.34   78.49
   3   5  -3  380.46   17.40
   3  -5   3  351.36   18.10
   3  -5   3  335.37   18.90
  -3  -5   3  331.07   18.10
  -3   5  -3  359.16   18.80
  -3  -5   3  331.07   17.70
  -3   5  -3  342.77   17.90
  -3  -5   3  348.67   18.80
   3  -5   4  278.27   15.00
   3  -5   4  251.37   15.80
   3   5  -4  271.27   14.20
  -3  -5   4  259.67   14.50
  -3  -5   4  258.17   15.80
  -3   5  -4  274.97   15.40
  -3  -5   4  292.07   15.10
   3   5  -5   68.89    6.20
   3  -5   5   69.19    9.00
   3  -5   5   85.99    7.60
  -3   5  -5   71.79    6.70
  -3  -5   5   81.59    7.20
  -3  -5   5   76.59    7.60
  -3   5  -5   75.09    7.70
   3   5  -6  106.09    8.30
   3  -5   6  131.79   10.30
  -3  -5   6  117.99    9.40
  -3   5  -6   96.89    8.80
  -3  -5   6  116.99    9.70
  -3   5  -6  111.69    9.60
   3  -5   7   28.60    6.20
   3  -5   7   15.20    7.10
   3   5  -7   10.60    4.90
  -3  -5   7   14.30    5.10
  -3   5  -7   10.70    4.90
  -3  -5   8   35.20    8.10
   3  -5   9    6.30   10.20
  -3  -5   9    9.90    9.30
   4  -5  -9  -10.40    7.90
  -4  -5  -9   -0.50    7.50
   4  -5  -8   23.30    9.70
  -4  -5  -8   16.50    7.30
  -4   5   8   19.00    7.80
   4  -5  -7   45.80    7.20
   4  -5  -7   44.30    6.30
  -4   5   7   55.69    8.20
   4  -5  -6   -1.70    3.70
   4  -5  -6    2.10    4.50
  -4  -5  -6    0.60    4.70
  -4   5   6   -2.30    4.90
   4  -5  -5  114.89    9.10
   4  -5  -5   94.89    7.70
  -4   5   5  117.89    9.70
  -4   5   5  105.09    8.70
  -4  -5  -5  117.19    8.90
   4  -5  -4  146.99    9.80
   4   5   4  146.59    9.30
   4  -5  -4  159.28    9.50
  -4   5   4  147.29    9.60
  -4  -5  -4  153.28    9.60
  -4   5   4  156.08   10.50
   4  -5  -3  433.36   22.10
   4  -5  -3  446.86   22.30
   4   5   3  397.56   21.40
  -4   5   3  429.06   22.00
  -4  -5  -3  448.36   21.80
  -4   5   3  437.46   22.80
   4  -5  -2   28.80    3.70
   4   5   2   22.50    2.60
   4  -5  -2   31.80    4.20
  -4   5   2   32.20    4.60
  -4  -5  -2   27.40    2.90
  -4  -5  -2   33.40    2.60
  -4  -5  -2   22.40    3.10
  -4   5   2   30.50    3.50
   4  -5  -1  101.89    7.10
   4  -5  -1  100.29    6.20
  -4  -5  -1   95.49    6.10
  -4   5   1  102.69    7.50
  -4  -5  -1   99.89    5.80
  -4  -5  -1  102.89    5.60
  -4   5   1  105.69    6.30
   4  -5   0    2.00    2.30
  -4  -5   0   10.50    2.00
  -4   5   0    3.30    2.40
  -4   5   0    3.80    1.50
  -4   5   0    1.40    1.80
  -4  -5   0    3.50    2.20
   4  -5   1  106.69    7.50
   4  -5   1   97.79    6.50
  -4   5  -1  102.79    7.60
  -4  -5   1   98.19    6.30
  -4  -5   1   99.69    6.70
  -4   5  -1  106.39    6.20
  -4   5  -1  101.89    6.40
   4  -5   2   31.40    4.70
   4  -5   2   28.60    4.00
  -4   5  -2   25.10    3.60
  -4  -5   2   28.70    4.10
  -4  -5   2   26.00    2.80
  -4   5  -2   35.60    4.80
  -4  -5   2   24.80    3.40
   4  -5   3  426.36   21.60
   4  -5   3  393.66   22.20
   4   5  -3  434.86   20.70
  -4  -5   3  401.86   22.30
  -4   5  -3  421.36   22.30
  -4  -5   3  420.46   22.00
  -4  -5   3  423.76   21.50
   4  -5   4  149.39   11.60
   4  -5   4  162.58   10.20
   4   5  -4  159.38    8.90
  -4  -5   4  153.58   10.10
  -4   5  -4  147.39    9.70
  -4  -5   4  156.78    9.40
  -4   5  -4  163.78   10.70
  -4  -5   4  148.69   10.90
   4  -5   5  128.09    9.30
   4   5  -5  103.59    7.90
  -4  -5   5  121.49    9.20
  -4   5  -5  126.29    9.60
  -4   5  -5  104.09    8.60
  -4  -5   5  107.99    8.40
   4   5  -6    3.70    3.60
   4  -5   6   12.60    4.80
  -4   5  -6   -1.40    4.40
  -4  -5   6   -0.70    5.00
  -4  -5   6    3.60    3.60
  -4   5  -6    2.60    3.90
   4  -5   7   63.49    8.60
   4  -5   7   40.20    7.50
  -4   5  -7   36.40    6.00
  -4  -5   7   30.70   11.80
  -4  -5   7   44.80    7.20
  -4  -5   8   25.70    7.70
   4  -5   9    7.30   10.10
  -4  -5   9   13.00    9.70
   5  -5  -9   -1.60    8.60
  -5  -5  -9    2.40    9.00
   5  -5  -8   14.70    7.90
  -5  -5  -8   -4.80    7.10
  -5   5   8    1.50    8.00
   5  -5  -7    8.40    5.90
  -5   5   7   -5.30    6.70
   5  -5  -6   31.30    5.60
   5  -5  -6   39.70    7.00
  -5  -5  -6   36.60    6.30
  -5   5   6   37.40    7.20
   5  -5  -5   49.50    6.40
   5  -5  -5   35.10    5.30
  -5  -5  -5   38.30    5.40
  -5   5   5   31.90    5.50
  -5   5   5   43.00    6.60
   5  -5  -4   71.49    6.50
   5  -5  -4   75.39    6.90
   5   5   4   64.59    5.80
  -5   5   4   64.99    6.30
  -5   5   4   65.99    7.80
  -5  -5  -4   71.09    6.40
   5   5   3   90.69    6.30
   5  -5  -3  105.09    7.20
   5  -5  -3  104.29    7.70
  -5   5   3  104.79    8.40
  -5   5   3  102.09    7.10
  -5  -5  -3  104.19    6.90
   5   5   2  208.68   10.90
   5  -5  -2  221.48   12.40
   5  -5  -2  210.28   11.70
  -5   5   2  217.78   12.80
  -5  -5  -2  224.68   10.70
  -5   5   2  197.78   11.60
  -5  -5  -2  192.78   10.90
  -5  -5  -2  224.18   11.30
   5  -5  -1  864.51   43.10
   5  -5  -1  870.41   42.40
  -5   5   1  871.61   42.40
  -5   5   1  882.11   42.70
  -5  -5  -1  848.52   41.70
  -5  -5  -1  888.31   41.90
  -5   5   1  876.31   43.30
  -5  -5   0  400.66   19.90
  -5  -5   0  404.76   19.00
  -5   5   0  394.36   21.00
  -5   5   0  410.26   19.90
  -5  -5   0  377.16   19.60
  -5  -5   0  378.66   19.00
   5  -5   1  911.41   42.90
   5  -5   1  850.41   43.40
  -5  -5   1  846.82   42.40
  -5   5  -1  854.71   43.50
  -5   5  -1  865.11   42.50
  -5  -5   1  902.41   42.70
  -5  -5   1  890.71   41.70
   5  -5   2  208.18   11.70
   5  -5   2  191.88   12.40
  -5   5  -2  211.08   12.80
  -5  -5   2  206.38   11.80
  -5  -5   2  211.88   10.70
  -5  -5   2  208.08   11.50
   5   5  -3   97.59    7.30
   5  -5   3  104.49    8.70
   5  -5   3  107.39    7.60
  -5  -5   3  112.29    6.80
  -5  -5   3  108.49    8.00
  -5   5  -3   98.79    7.30
  -5   5  -3  111.79    9.00
  -5  -5   3  104.19    7.50
   5   5  -4   76.59    5.50
   5  -5   4   61.49    8.30
   5  -5   4   77.19    7.00
  -5  -5   4   64.19    7.10
  -5  -5   4   73.29    6.40
  -5   5  -4   75.29    7.80
  -5   5  -4   74.39    6.80
   5   5  -5   37.40    5.10
   5  -5   5   35.30    5.50
  -5  -5   5   44.40    6.10
  -5   5  -5   53.29    6.70
  -5   5  -5   40.30    5.30
  -5  -5   5   36.90    5.20
   5  -5   6   40.60    6.30
   5   5  -6   33.90    5.00
  -5  -5   6   33.90    5.80
  -5   5  -6   33.60    6.00
  -5   5  -6   46.40    6.80
  -5  -5   7    3.50    6.10
  -5  -5   7   -3.10    5.70
  -5   5  -7    2.20    5.60
  -5   5  -7   10.40    5.80
  -5  -5   8   -1.10    7.70
   5  -5   9   -3.70   10.20
  -5  -5   9   -4.80   10.30
   6  -5  -9    9.90    8.90
  -6   5   9    2.10   11.00
  -6  -5  -9    4.00    9.40
   6  -5  -8    9.40    7.90
  -6  -5  -8   14.70    8.20
   6  -5  -7    2.60    5.70
  -6  -5  -7   -0.60    5.90
  -6   5   7    1.90    7.00
   6  -5  -6   73.89    9.90
  -6   5   6   53.99    8.50
  -6  -5  -6   61.39    7.90
   6  -5  -5  192.98   12.70
   6  -5  -5  200.68   13.10
  -6   5   5  182.08   13.10
  -6  -5  -5  209.88   12.80
  -6   5   5  228.18   14.30
   6  -5  -4   35.20    5.30
   6  -5  -4   55.49    7.20
  -6   5   4   29.40    4.40
  -6   5   4   35.00    6.30
  -6  -5  -4   46.00    5.80
   6  -5  -3  184.48   10.70
   6   5   3  155.28    9.70
   6  -5  -3  168.28   10.90
  -6   5   3  176.28   11.70
  -6  -5  -3  183.78   10.30
  -6   5   3  172.48   10.40
   6   5   2    2.20    1.80
   6  -5  -2    3.30    2.40
   6  -5  -2   -2.70    2.80
  -6  -5  -2   -1.70    1.70
  -6  -5  -2    0.40    1.50
  -6   5   2    4.90    2.40
  -6  -5  -2    2.30    2.00
  -6   5   2   -2.90    3.10
   6  -5  -1   44.50    4.40
   6  -5  -1   39.60    5.40
  -6  -5  -1   49.60    3.60
  -6  -5  -1   42.10    3.80
  -6  -5  -1   43.30    4.00
  -6   5   1   42.40    5.90
  -6   5   1   47.40    4.60
  -6   5   1   43.70    4.20
   6  -5   0  482.35   26.10
  -6  -5   0  489.35   24.60
  -6  -5   0  534.65   25.30
  -6   5   0  488.45   25.60
  -6  -5   0  533.85   25.10
  -6  -5   0  511.05   24.50
  -6   5   0  509.65   25.40
  -6   5   0  507.35   26.50
   6  -5   1   43.60    4.80
   6  -5   1   42.70    5.50
  -6  -5   1   39.40    4.60
  -6   5  -1   45.30    4.50
  -6   5  -1   52.69    6.10
  -6  -5   1   43.00    3.30
  -6   5  -1   43.80    4.00
  -6  -5   1   39.60    4.30
   6  -5   2    2.40    2.60
   6  -5   2    1.30    3.40
  -6  -5   2    0.20    2.50
  -6   5  -2    4.80    3.60
  -6  -5   2    1.90    2.80
  -6  -5   2    2.30    1.80
  -6   5  -2   -2.00    2.20
   6  -5   3  165.58   11.80
   6   5  -3  181.08    9.50
   6  -5   3  181.48   11.10
  -6   5  -3  181.08   10.80
  -6  -5   3  160.68   11.00
  -6  -5   3  167.58   10.70
  -6  -5   3  186.18   10.00
  -6   5  -3  177.88   12.10
   6  -5   4   25.30    5.80
   6   5  -4   43.30    4.20
   6  -5   4   43.30    6.20
  -6   5  -4   41.30    5.90
  -6   5  -4   38.10    6.10
  -6  -5   4   30.40    4.90
  -6  -5   4   37.20    5.30
   6  -5   5  213.38   13.70
   6   5  -5  210.18   12.10
  -6  -5   5  216.58   14.90
  -6  -5   5  199.58   12.70
  -6   5  -5  188.28   13.20
  -6   5  -5  222.88   14.00
   6  -5   6   43.10    6.20
   6   5  -6   43.10    6.30
  -6  -5   6   40.70    6.00
  -6   5  -6   61.09    7.80
  -6   5  -6   44.30    6.80
  -6   5  -7    0.90    6.70
  -6  -5   7   10.30    6.50
   6  -5   8   10.20   11.10
  -6  -5   8   10.70    8.80
   6  -5   9    6.80   10.80
  -6  -5   9    3.90   10.40
   7  -5  -8   22.20    8.60
  -7  -5  -8   12.70    8.70
   7  -5  -7   10.20    8.70
  -7   5   7   10.10    9.20
  -7  -5  -7   12.50    6.50
   7  -5  -6    4.50    5.00
  -7   5   6    7.50    7.30
   7  -5  -5   27.60    5.20
  -7  -5  -5   32.80    5.20
  -7   5   5   33.20    7.00
  -7   5   5   27.60    5.60
   7  -5  -4  355.56   20.50
   7  -5  -4  337.47   19.30
  -7   5   4  366.96   20.70
  -7  -5  -4  365.46   19.20
  -7   5   4  342.37   19.50
   7   5   3   76.69    6.30
   7  -5  -3   94.99    7.30
   7  -5  -3  100.59    8.30
  -7   5   3   82.89    8.60
  -7  -5  -3   93.79    6.90
  -7   5   3   86.39    7.20
   7  -5  -2   16.50    4.30
   7  -5  -2   17.20    3.20
   7   5   2   12.90    2.60
  -7  -5  -2   15.20    2.50
  -7   5   2   14.90    4.60
  -7  -5  -2   15.20    2.90
  -7   5   2   17.00    3.30
   7  -5  -1   37.10    5.10
  -7  -5  -1   41.60    3.80
  -7   5   1   48.90    6.60
  -7   5   1   46.50    4.30
  -7  -5  -1   37.60    3.90
  -7  -5  -1   36.50    3.80
  -7   5   1   49.20    4.90
   7   5   0  335.87   16.50
   7  -5   0  323.27   17.80
  -7  -5   0  316.67   16.40
  -7  -5   0  316.57   16.10
  -7   5   0  323.67   18.20
  -7  -5   0  316.27   16.60
  -7  -5   0  320.77   15.90
  -7   5   0  316.17   17.20
  -7   5   0  307.27   16.80
   7  -5   1   40.40    5.90
   7   5  -1   39.30    4.30
  -7   5  -1   46.40    6.30
  -7  -5   1   45.90    3.70
  -7   5  -1   42.90    4.40
  -7  -5   1   38.60    4.60
  -7   5  -1   48.90    4.90
  -7  -5   1   42.90    3.60
   7  -5   2   16.10    3.80
   7   5  -2    8.70    3.20
   7  -5   2   13.90    4.40
  -7  -5   2   12.70    3.30
  -7  -5   2   18.90    2.70
  -7   5  -2   18.00    4.70
  -7   5  -2   16.30    3.50
   7  -5   3   87.09    7.70
   7   5  -3   89.99    5.70
   7   5  -3   91.59    7.80
   7  -5   3   84.09    8.70
  -7  -5   3   75.29    7.80
  -7   5  -3   83.29    8.90
  -7  -5   3   89.99    6.40
  -7  -5   3   89.49    7.40
  -7   5  -3   93.69    7.50
   7  -5   4  348.07   19.70
  -7  -5   4  340.07   18.80
  -7  -5   4  351.66   19.40
  -7   5  -4  358.06   20.30
  -7   5  -4  355.06   19.50
   7  -5   5   19.20    5.00
   7   5  -5   29.50    4.20
  -7   5  -5   31.90    6.50
  -7  -5   5   32.40    5.30
  -7   5  -5   32.40    5.50
   7  -5   6   -2.20    5.80
   7   5  -6    3.50    4.00
  -7   5  -6    1.40    5.70
  -7   5  -6    7.60    6.20
  -7  -5   6    0.70    6.90
  -7  -5   6    3.40    5.00
  -7  -5   7   11.00    7.40
  -7   5  -7    9.30    7.00
   7  -5   8   32.90   10.50
  -7  -5   8   13.30    9.20
  -8   5   8   -0.60   10.10
  -8  -5  -8    0.60    9.00
   8  -5  -7    1.80    7.90
  -8  -5  -7    6.60    7.30
   8  -5  -6   14.80    5.70
  -8  -5  -6   12.60   10.10
  -8   5   6   12.70    8.50
   8  -5  -5    6.80    4.20
  -8  -5  -5    4.00    4.50
  -8   5   5    6.20    6.40
  -8   5   5   11.00    6.50
   8  -5  -4   74.49    7.80
  -8   5   4   62.29    7.80
  -8   5   4   76.99    9.50
  -8  -5  -4   70.49    7.50
   8  -5  -3  156.48   10.20
  -8  -5  -3  153.68    9.50
  -8  -5  -3  130.69    7.70
  -8   5   3  146.09   11.50
  -8  -5  -3  142.69    7.90
  -8   5   3  146.19    9.90
   8  -5  -2   35.90    4.80
   8  -5  -2   33.30    5.20
   8   5   2   26.70    4.00
  -8   5   2   29.70    5.80
  -8  -5  -2   29.50    4.20
  -8  -5  -2   34.20    4.10
  -8   5   2   33.20    4.90
   8  -5  -1   48.70    7.00
   8   5   1   64.09    4.70
  -8   5   1   54.69    5.40
  -8   5   1   59.29    5.90
  -8   5   1   63.49    7.70
  -8  -5  -1   61.09    5.00
  -8  -5  -1   66.49    4.90
   8   5   0   36.30    4.20
   8  -5   0   45.40    6.10
  -8  -5   0   35.70    4.40
  -8   5   0   52.19    6.70
  -8  -5   0   45.90    4.10
  -8   5   0   35.90    4.60
  -8   5   0   37.90    4.60
  -8  -5   0   41.60    3.90
   8   5  -1   62.49    5.60
   8  -5   1   56.19    7.10
  -8   5  -1   67.79    7.50
  -8  -5   1   67.19    4.90
  -8  -5   1   66.29    5.90
  -8   5  -1   60.79    5.30
  -8  -5   1   64.19    5.00
  -8   5  -1   61.79    6.20
   8  -5   2   35.90    5.00
   8  -5   2   22.10    5.10
   8   5  -2   23.20    4.30
  -8   5  -2   30.70    4.40
  -8  -5   2   31.50    4.10
  -8   5  -2   30.60    5.70
  -8  -5   2   29.10    4.30
   8  -5   3  156.28   10.80
  -8   5  -3  164.98   11.80
  -8  -5   3  148.69    9.30
  -8  -5   3  147.39   10.30
  -8   5  -3  148.09   10.40
   8   5  -4   62.09    5.90
   8  -5   4   94.49    8.70
  -8   5  -4   76.99    9.50
  -8   5  -4   81.09    8.40
  -8  -5   4   63.89    8.20
  -8  -5   4   64.99    9.10
   8  -5   5    5.00    5.20
   8   5  -5   15.40    4.30
  -8   5  -5    2.10    4.90
  -8  -5   5    6.00    4.50
  -8   5  -5   -0.20    5.70
   8  -5   6    9.60    7.30
  -8  -5   6    3.80    6.40
  -8   5  -6   15.80    6.20
  -8   5  -6    4.10    6.30
  -8  -5   6    5.90    5.00
  -8  -5   7    9.30    7.60
  -8   5  -7    4.60    6.90
  -8  -5   8    3.10    9.00
  -8   5  -8    4.60    7.70
  -9   5   8    9.60   11.20
  -9  -5  -8    1.70    8.50
   9  -5  -7    7.20    7.10
  -9   5   7   14.30   10.30
  -9  -5  -7   26.10    7.80
   9  -5  -6    5.90    5.00
  -9  -5  -6    2.80    6.10
   9  -5  -5   25.00    5.90
  -9   5   5   24.50    9.30
   9  -5  -4   85.99    8.70
  -9   5   4   80.09   10.50
  -9   5   4   67.69    9.10
   9  -5  -3   34.20    4.60
  -9   5   3   50.99    7.70
  -9  -5  -3   31.30    4.60
  -9  -5  -3   35.80    4.70
  -9   5   3   32.90    5.40
  -9  -5  -3   32.60    3.50
   9   5   2   36.40    3.80
   9  -5  -2   38.20    5.20
  -9   5   2   30.10    5.00
  -9   5   2   33.00    4.80
  -9  -5  -2   39.70    4.90
  -9   5   2   32.20    6.40
  -9  -5  -2   38.60    4.90
   9   5   1  373.46   18.70
  -9   5   1  369.86   21.10
  -9  -5  -1  365.36   18.90
  -9  -5  -1  356.46   18.80
   9   5   0  398.16   20.10
  -9   5   0  382.26   21.30
  -9   5   0  388.86   22.10
  -9  -5   0  414.96   19.90
  -9  -5   0  403.56   20.30
  -9  -5   0  391.76   20.00
  -9   5   0  354.86   20.50
   9   5  -1  376.36   18.80
  -9  -5   1  351.66   18.10
  -9   5  -1  356.16   20.50
  -9   5  -1  341.87   19.50
  -9  -5   1  364.86   18.40
  -9   5  -1  313.17   18.70
  -9  -5   1  374.56   18.90
   9   5  -2   40.30    6.10
   9  -5   2   40.90    5.70
  -9   5  -2   32.20    6.10
  -9   5  -2   20.80    3.40
  -9   5  -2   31.70    5.30
  -9  -5   2   33.40    4.00
  -9  -5   2   31.60    4.70
   9  -5   3   53.69    7.10
  -9  -5   3   35.70    5.60
  -9   5  -3   41.90    7.20
  -9  -5   3   35.70    4.60
  -9   5  -3   31.40    7.00
   9   5  -4   94.39    7.20
   9  -5   4   94.59    9.70
  -9   5  -4   87.99    9.30
  -9   5  -4   87.29   10.90
  -9  -5   4   86.39    9.40
   9  -5   5   17.50    6.10
   9   5  -5   23.10    4.70
  -9  -5   5   20.00    5.00
  -9   5  -5   21.10    6.30
  -9   5  -5   27.70    7.10
  -9   5  -6    2.00    6.00
  -9  -5   6    8.00    6.70
  -9   5  -7   15.70    8.10
  -9  -5   7   27.30    9.00
  -9   5  -8  -10.30    8.00
  -9  -5   8   18.60    9.60
 -10   5   8  -11.40   12.10
 -10  -5  -8   15.00   10.10
  10  -5  -7    5.10    8.30
 -10  -5  -7   17.50    8.40
 -10   5   7   22.30   11.00
  10  -5  -6   16.30    6.20
 -10   5   6   13.80    9.10
 -10  -5  -6    6.80    6.70
  10  -5  -5   12.90    5.90
 -10  -5  -5   13.10    5.80
  10  -5  -4   47.70    6.70
 -10   5   4   42.90    7.00
  10  -5  -3   62.29    7.40
 -10  -5  -3   43.80    4.50
 -10  -5  -3   52.09    5.70
 -10   5   3   71.69   10.30
 -10   5   3   53.09    7.60
  10   5   2   47.20    4.80
 -10  -5  -2   70.79    6.20
 -10  -5  -2   50.89    6.20
 -10   5   2   48.10    6.30
 -10   5   2   66.19    8.80
 -10   5   2   65.49    9.50
  10   5   1  512.65   25.80
 -10  -5  -1  487.65   26.10
 -10   5   1  554.74   27.60
 -10   5   1  534.55   28.50
 -10  -5  -1  522.45   26.30
 -10   5   1  483.35   27.30
  10   5   0   34.20    4.50
 -10  -5   0   29.50    4.70
 -10   5   0   29.80    5.60
 -10   5   0   26.70    4.20
 -10  -5   0   29.50    4.00
 -10  -5   0   29.50    4.10
 -10   5   0   34.60    6.80
  10   5  -1  508.75   25.80
 -10  -5   1  520.55   25.50
 -10  -5   1  501.35   25.10
 -10   5  -1  492.85   27.40
 -10  -5   1  501.45   25.80
 -10   5  -1  462.25   25.70
 -10   5  -1  493.45   26.50
  10  -5   2   60.99    8.30
 -10  -5   2   63.39    6.90
 -10   5  -2   67.39    8.10
 -10   5  -2   48.60    6.30
 -10  -5   2   65.39    6.10
 -10   5  -2   58.39    8.00
 -10  -5   2   59.29    7.10
  10  -5   3   53.59    7.30
 -10  -5   3   60.69    6.40
 -10  -5   3   57.49    7.80
 -10   5  -3   65.29    8.20
 -10   5  -3   58.89    8.50
  10   5  -4   41.80    5.60
  10  -5   4   51.59    8.20
 -10  -5   4   37.90    6.50
 -10   5  -4   49.00    7.10
 -10   5  -4   51.79    8.20
  10  -5   5   21.40    6.70
 -10   5  -5   11.30    7.50
 -10  -5   5   16.50    6.70
 -10   5  -5   22.20    6.10
 -10  -5   5   12.20    5.00
 -10  -5   6    9.70    7.00
 -10   5  -6    4.40    7.30
 -10   5  -6   14.70    7.80
 -10  -5   7   15.80    9.00
 -10   5  -7   12.20    8.20
 -10  -5   8   -5.20    9.70
 -10   5  -8    2.20    9.00
  11  -5  -7   11.20    8.50
 -11   5   7   31.40   12.30
 -11  -5  -7   15.80    9.10
  11  -5  -6   27.70    7.40
 -11   5   6   27.20   10.60
 -11  -5  -6   16.50    7.40
  11  -5  -5    6.60    5.40
 -11  -5  -5   15.70    6.00
 -11   5   5   10.20    8.50
  11  -5  -4   21.10    5.50
 -11  -5  -4   24.10    5.90
  11  -5  -3   61.29    8.70
 -11  -5  -3   70.59    6.80
 -11   5   3  107.49   13.80
 -11   5   3   65.79    8.50
  11   5   2   13.50    3.20
 -11   5   2    6.90    4.10
 -11   5   2   17.80    4.60
 -11  -5  -2   17.90    4.40
  11   5   1  145.99    9.40
 -11   5   1  152.48   11.50
 -11   5   1  158.28   11.70
 -11  -5  -1  152.68   10.30
 -11  -5  -1  154.48    9.70
  11   5   0   25.40    4.30
 -11   5   0   24.30    6.60
 -11   5   0   23.70    4.80
 -11   5   0   24.40    5.80
 -11  -5   0   21.40    3.90
 -11  -5   0   29.30    5.20
 -11  -5   1  153.68   10.90
 -11  -5   1  149.19    9.60
 -11   5  -1  143.39   10.40
 -11   5  -1  173.78   13.30
 -11   5  -1  141.69   12.80
 -11   5  -2   14.50    6.40
 -11  -5   2   11.90    4.70
 -11   5  -2   25.40    6.10
 -11   5  -2    8.30    3.80
 -11  -5   2   17.80    4.10
  11  -5   3   53.09    7.50
 -11   5  -3   60.79    8.70
 -11  -5   3   65.69    7.00
 -11   5  -3   76.69   10.70
  11  -5   4    6.00    5.40
 -11   5  -4   26.60    7.40
 -11  -5   4   11.20    6.00
 -11  -5   4   14.70    6.00
 -11   5  -5   16.20    7.90
 -11   5  -5   13.50    6.20
 -11  -5   5   26.40    7.40
 -11   5  -6   21.40    8.40
 -11  -5   6   30.10    8.60
 -11  -5   7   14.30    9.90
 -11   5  -7    8.30    8.80
 -12  -5  -7   -1.20    9.70
 -12   5   7   -8.90   11.90
  12  -5  -6    8.60    6.40
 -12   5   6   -1.20   10.40
 -12  -5  -6   10.40    8.20
  12  -5  -5    0.80    6.10
 -12   5   5    8.00    9.30
 -12  -5  -5   -6.40    5.90
  12  -5  -4   10.50    5.60
 -12   5   4    4.40    8.00
 -12  -5  -4    6.20    5.70
  12   5   3    8.20    3.60
 -12   5   3    0.50    7.00
 -12   5   3    9.30    5.00
 -12  -5  -3   16.20    4.40
 -12  -5  -3    2.60    4.30
  12   5   2   47.60    5.70
 -12  -5  -2   75.99    7.20
 -12   5   2   60.39    8.50
 -12   5   2   51.09    7.20
  12   5   1   59.39    6.20
 -12   5   1   69.09    8.80
 -12   5   1   59.69    7.40
 -12  -5  -1   59.09    6.90
 -12  -5  -1   72.69    7.90
  12   5   0    0.60    4.60
 -12   5   0   -3.80    4.10
 -12  -5   0    8.30    3.80
 -12   5   0    2.60    4.60
 -12  -5   0    1.90    4.20
 -12   5   0   -4.70    6.00
 -12   5  -1   53.89    7.60
 -12  -5   1   70.59    6.90
 -12   5  -1   63.39    8.80
 -12  -5   1   73.29    8.50
 -12   5  -2   42.50   13.50
 -12   5  -2   66.39    9.40
 -12   5  -2   78.99   10.80
 -12  -5   2   66.39    7.50
 -12  -5   2   61.19    7.70
  12  -5   3    3.00    5.60
 -12   5  -3    3.00    5.70
 -12   5  -3   12.80    6.90
 -12  -5   3   11.80    4.60
 -12  -5   3   13.70    6.10
 -12   5  -4    0.30    5.80
 -12   5  -4    7.20    7.20
 -12  -5   4    1.30    6.50
 -12  -5   4    3.30    5.60
 -12  -5   5   -3.30    7.00
 -12   5  -5    7.90    6.50
 -12   5  -5   -1.70    7.80
 -12  -5   6    9.40    9.10
 -12   5  -6   11.90    9.10
 -12   5  -7    2.80    9.50
 -12  -5   7   -5.90   10.10
 -13  -5  -6    2.00    8.30
 -13   5   6  -10.80   11.00
  13  -5  -5   -3.10    7.60
 -13   5   5    4.00   10.30
 -13  -5  -5    0.90    7.10
  13  -5  -4    4.30    5.80
 -13  -5  -4    7.80    5.80
 -13   5   4    5.20    8.60
 -13  -5  -3    5.70    4.80
 -13   5   3    6.60    6.20
 -13  -5  -3    0.00    4.80
 -13   5   3    3.70    7.60
  13   5   2   48.50    6.30
 -13   5   2   65.09    8.60
 -13  -5  -2   75.79    8.20
 -13  -5  -2   67.19    8.30
  13   5   1   17.10    4.60
 -13   5   1   16.60    6.20
 -13  -5  -1   27.80    5.10
 -13  -5  -1   21.20    5.60
 -13  -5  -1   22.50    5.20
 -13   5   1    5.80    5.30
 -13   5   0   24.00    6.30
 -13   5   0   36.10    7.70
 -13  -5   0   28.50    4.90
 -13  -5   0   39.50    6.30
 -13   5   0   35.90    8.30
 -13   5  -1   26.50    8.10
 -13   5  -1   17.60    5.50
 -13  -5   1   16.30    5.70
 -13  -5   1   16.00    4.40
 -13  -5   2   56.39    8.10
 -13  -5   2   61.29    8.40
 -13  -5   2   81.09   10.10
 -13   5  -2   74.49    9.30
 -13   5  -2   61.89   10.30
 -13   5  -3   -4.50    7.20
 -13  -5   3   -1.60    4.60
 -13  -5   3    3.20    6.10
 -13  -5   3    1.50    4.30
 -13   5  -3   -5.20    5.60
 -13  -5   4    3.40    7.00
 -13   5  -4    0.40    5.90
 -13   5  -4   12.40    8.00
 -13   5  -5   14.20    8.90
 -13  -5   5    6.80    8.30
 -13  -5   6   14.30    9.50
 -13   5  -6   13.10    9.50
  14  -5  -5    1.30    7.10
 -14   5   5   18.50   11.50
 -14  -5  -5    4.60    7.50
 -14  -5  -4   10.40    6.20
 -14   5   4   10.80    6.50
 -14   5   4   24.20   10.50
 -14   5   3   27.50    9.90
 -14  -5  -3   20.60    6.10
 -14   5   3   17.30    7.20
 -14  -5  -3   30.30    5.90
 -14  -5  -2   22.00    6.00
 -14  -5  -2   10.90    5.20
 -14   5   2   16.40    9.00
 -14   5   2   22.60    6.70
 -14   5   1    2.00    7.90
 -14  -5  -1    5.20    5.50
 -14   5   1    5.90    5.30
 -14  -5  -1   11.50    5.10
 -14  -5  -1    4.70    4.70
 -14   5   0   56.69    8.80
 -14   5   0   49.00    9.70
 -14  -5   0   44.90    6.20
 -14  -5   0   40.80    6.70
 -14  -5   0   63.09    8.00
 -14   5  -1   11.20    7.90
 -14  -5   1    6.10    6.60
 -14  -5   1   10.10    5.10
 -14  -5   1    5.30    4.70
 -14   5  -1   10.40    6.50
 -14   5  -2   21.90    8.50
 -14  -5   2   20.20    7.10
 -14  -5   2   11.40    5.70
 -14   5  -2   18.40    7.00
 -14  -5   3   25.80    6.10
 -14  -5   3   30.70    8.20
 -14   5  -3   28.10    7.40
 -14   5  -3   22.60    9.40
 -14   5  -4   24.90    9.60
 -14  -5   4   21.70    8.30
 -14  -5   5    3.20    8.80
 -14   5  -5    3.00    9.60
 -15   5   5    1.50   11.60
 -15  -5  -5   -9.10    7.80
 -15   5   4    6.10   10.70
 -15  -5  -4    0.20    6.90
 -15  -5  -3   28.60    6.90
 -15   5   3   17.60    6.70
 -15   5   3   37.30   11.50
 -15  -5  -2    8.30    6.00
 -15   5   2   13.10    6.90
 -15  -5  -2   18.30    7.00
 -15   5   2   16.90    9.60
 -15   5   1   22.90    7.30
 -15  -5  -1   37.30    7.30
 -15  -5  -1   22.90    6.10
 -15   5   1   38.80   10.40
 -15   5   0   21.90    7.10
 -15  -5   0   18.40    5.80
 -15   5   0   35.90   10.00
 -15  -5   1   24.90    7.00
 -15   5  -1   28.00    9.80
 -15   5  -1   27.70    7.50
 -15  -5   1   42.60    8.30
 -15  -5   2    8.70    7.30
 -15   5  -2   13.20    6.80
 -15  -5   2   12.90    6.00
 -15   5  -2   24.00    9.70
 -15  -5   3   37.20    9.10
 -15   5  -3   38.80   10.60
 -15  -5   3   34.00    7.40
 -15  -5   4    0.30    6.70
 -15   5  -4  -10.00    9.40
 -15  -5   4    9.60    9.30
 -15  -5   5   -6.80    9.30
 -15   5  -5   15.20   11.10
 -16   5   4    4.30   11.40
 -16  -5  -4  -13.70    7.60
 -16  -5  -3   13.40    6.80
 -16   5   3   19.70   11.40
 -16  -5  -2   11.30    7.60
 -16   5   2  -15.80    9.50
 -16  -5  -2   14.40    6.50
 -16   5   2   -1.20   10.40
 -16  -5  -1    0.90    6.10
 -16   5   1   22.70   10.80
 -16   5   1    6.10    6.90
 -16  -5   0    1.70    7.00
 -16  -5   0    9.40    6.20
 -16   5   0    9.70    7.40
 -16   5   0   -4.70    9.40
 -16  -5   1   10.80    7.60
 -16  -5   1   12.70    6.80
 -16   5  -1   -2.90    9.60
 -16   5  -1    6.70    6.80
 -16  -5   2    1.00    8.00
 -16   5  -2   14.50   10.50
 -16  -5   2   -1.70    5.90
 -16  -5   3    7.80   10.30
 -16   5  -3   27.90   11.40
 -16  -5   3   -5.00    6.70
 -16   5  -4   11.50   11.30
 -16  -5   4    2.60    9.70
 -16  -5   4    2.10    6.80
 -17   5   2   29.60   12.00
 -17  -5  -2   23.40    7.20
 -17  -5  -1   13.10    8.60
 -17   5   1    7.60   11.20
 -17  -5  -1   17.30    7.20
 -17   5   0    5.40   11.20
 -17  -5   0  -10.80    7.40
 -17  -5   0    6.00    7.00
 -17  -5   1   27.80    9.60
 -17  -5   1   17.90    7.30
 -17   5  -1   -2.20   11.20
 -17  -5   2   11.10    7.10
 -17  -5   2    4.20    8.90
 -17   5  -2   25.20   11.80
   0  -6  -9    7.50    8.90
   0  -6  -8    2.90    7.10
   0   6   7   11.90    4.60
   0  -6  -6  125.99    8.60
   0   6   6  136.89    9.20
   0  -6  -6  147.09   11.20
   0  -6  -5    9.20    3.00
   0  -6  -5    6.00    4.10
   0   6   5    7.90    3.70
   0   6   4  133.49    9.10
   0  -6  -4  156.68    9.50
   0  -6  -4  148.19    8.70
   0   6   4  150.68    9.30
   0  -6  -3   76.49    5.60
   0  -6  -3   88.99    6.00
   0   6   3   62.09    5.50
   0   6   3   87.29    6.40
   0   6   2  254.57   12.90
   0  -6  -2  248.38   13.60
   0   6   2  247.78   13.70
   0  -6  -2  250.87   13.00
   0   6   1  679.63   34.10
   0   6   1  725.03   33.10
   0   6   1  699.53   33.10
   0  -6  -1  656.83   33.10
   0  -6  -1  682.73   34.10
   0   6   0  909.61   44.60
   0  -6   0  914.71   44.80
   0  -6   1  656.83   34.00
   0   6  -1  700.03   32.50
   0   6  -1  673.93   32.40
   0  -6   1  717.33   32.80
   0   6  -1  645.34   33.70
   0  -6   2  222.98   13.90
   0   6  -2  244.68   12.10
   0  -6   2  248.28   12.60
   0   6  -2  233.98   13.30
   0  -6   3   56.29    7.20
   0   6  -3   82.09    6.60
   0   6  -3   73.59    4.90
   0  -6   3   71.19    5.50
   0  -6   4  139.89   11.20
   0   6  -4  140.29    8.60
   0  -6   4  157.08    9.30
   0   6  -4  147.19   10.00
   0  -6   5    7.10    4.20
   0   6  -5    3.50    2.50
   0  -6   5    2.20    3.60
   0  -6   6  130.79   10.60
   0  -6   6  142.19   11.60
   0   6  -6  137.99    9.50
   0  -6   7    6.30    5.10
   0  -6   8   -6.50    8.40
   0  -6   9   -2.40    9.50
   1  -6  -9   -1.50    8.90
  -1  -6  -9    8.80    8.70
   1  -6  -8    5.80    7.20
  -1  -6  -8    2.70    7.70
   1  -6  -7   13.20    6.70
  -1   6   7   16.70    5.30
   1  -6  -6    1.60    4.60
   1  -6  -6    6.80    3.00
  -1  -6  -6    4.50    4.50
  -1   6   6    4.40    4.40
   1  -6  -5   57.89    5.30
   1  -6  -5   65.69    7.40
   1   6   5   62.99    5.60
  -1   6   5   57.69    6.60
  -1  -6  -5   56.69    7.00
  -1  -6  -5   75.09    4.60
   1   6   4   43.90    5.40
   1  -6  -4   47.80    5.00
   1   6   4   38.60    4.90
   1  -6  -4   46.80    5.60
  -1  -6  -4   44.00    4.00
  -1  -6  -4   39.50    5.30
  -1   6   4   46.70    5.80
  -1   6   4   38.70    5.60
   1  -6  -3   68.29    5.80
   1   6   3   74.49    5.30
   1  -6  -3   80.19    6.00
   1   6   3   86.59    6.10
  -1   6   3   76.49    5.60
  -1   6   3   68.79    6.50
  -1  -6  -3   83.29    5.80
  -1  -6  -3   68.69    5.40
   1  -6  -2  196.68   10.70
   1   6   2  191.88   10.20
   1   6   2  205.18   11.10
   1  -6  -2  202.68   11.40
  -1  -6  -2  189.98   11.00
  -1   6   2  193.58   11.40
  -1  -6  -2  193.58   10.40
  -1   6   2  204.18   10.50
   1   6   1   35.70    4.00
   1  -6  -1   25.70    2.80
   1  -6  -1   25.80    3.90
  -1   6   1   32.70    4.30
  -1   6   1   21.20    2.70
  -1  -6  -1   29.20    3.70
  -1  -6  -1   26.30    2.50
  -1   6   1   26.30    2.60
   1   6   0   59.49    5.00
   1  -6   0   53.29    5.40
  -1   6   0   56.99    5.90
  -1   6   0   55.89    3.70
  -1   6   0   60.09    3.60
  -1  -6   0   58.99    5.40
   1  -6   1   28.30    3.10
   1  -6   1   30.20    4.30
   1   6  -1   31.80    4.00
  -1  -6   1   30.50    4.30
  -1  -6   1   25.20    2.50
  -1   6  -1   27.90    2.70
  -1   6  -1   30.40    4.30
  -1   6  -1   27.20    2.40
   1  -6   2  185.88   11.90
   1   6  -2  203.38    9.70
   1   6  -2  187.78   11.10
   1  -6   2  194.18   10.40
  -1  -6   2  185.88   11.70
  -1   6  -2  192.58   11.60
  -1  -6   2  193.78   10.10
  -1   6  -2  192.68   10.10
   1  -6   3   71.29    5.50
   1   6  -3   86.79    6.60
   1  -6   3   75.29    7.70
   1   6  -3   71.09    4.90
  -1  -6   3   64.29    7.50
  -1  -6   3   68.59    7.70
  -1   6  -3   67.89    5.10
  -1   6  -3   76.29    6.80
   1  -6   4   39.70    5.40
   1   6  -4   42.30    4.20
   1  -6   4   51.39    7.10
  -1   6  -4   48.60    5.80
  -1   6  -4   37.70    4.60
  -1  -6   4   40.90    7.30
  -1  -6   4   55.49    6.40
  -1  -6   4   34.50    5.20
   1   6  -5   58.69    5.70
   1  -6   5   69.59    6.90
   1  -6   5   71.89    8.10
  -1   6  -5   64.99    7.70
  -1  -6   5   67.69    7.60
  -1   6  -5   60.09    6.10
  -1  -6   5   62.99    7.10
   1   6  -6   11.80    3.70
   1  -6   6   15.80    4.90
   1  -6   6   10.10    5.70
  -1  -6   6    3.50    5.30
  -1  -6   6    7.50    4.20
  -1   6  -6    4.50    3.40
   1  -6   7   15.50    7.20
  -1  -6   7   13.00    5.60
  -1  -6   7    3.20    8.70
   1  -6   8    6.00    8.50
  -1  -6   8   -3.60    7.90
   1  -6   9   -9.50   10.20
  -1  -6   9   13.60   10.60
   2  -6  -9   13.50    9.50
  -2  -6  -9    2.60    7.90
   2  -6  -8    1.30    7.40
  -2   6   8    6.20    6.20
  -2  -6  -8  -11.30    6.40
   2  -6  -7   15.70    4.80
   2  -6  -7   14.20    6.70
  -2   6   7   30.20    6.10
   2  -6  -6   20.00    5.60
   2  -6  -6    7.10    3.60
  -2   6   6   12.60    5.00
  -2  -6  -6   15.10    6.30
   2  -6  -5   11.40    3.30
   2  -6  -5    8.40    4.30
  -2   6   5   12.30    4.40
  -2  -6  -5   11.60    4.40
   2  -6  -4   34.70    5.00
   2  -6  -4   41.40    5.50
   2   6   4   37.50    3.50
   2   6   4   32.30    4.70
  -2   6   4   35.40    5.10
  -2   6   4   28.50    4.60
  -2  -6  -4   38.00    5.20
  -2  -6  -4   32.30    3.20
   2   6   3  179.28   10.10
   2  -6  -3  179.88   10.60
   2   6   3  177.28    9.90
   2  -6  -3  184.18   10.90
  -2   6   3  181.28   10.50
  -2  -6  -3  185.28   10.30
  -2   6   3  189.08   11.20
  -2  -6  -3  194.58   10.00
   2   6   2  847.82   39.80
   2  -6  -2  828.82   40.50
   2  -6  -2  806.72   39.90
   2   6   2  815.72   39.40
  -2   6   2  824.72   40.70
  -2  -6  -2  798.32   40.50
  -2  -6  -2  831.92   39.70
  -2   6   2  822.72   39.90
   2  -6  -1   71.49    6.20
   2   6   1   74.79    5.30
   2  -6  -1   71.09    4.90
  -2  -6  -1   72.29    5.70
  -2   6   1   72.29    4.70
  -2  -6  -1   70.29    4.20
  -2   6   1   74.29    4.90
  -2   6   1   82.19    6.50
   2  -6   0 1253.37   61.29
   2   6   0 1244.68   60.59
  -2   6   0 1270.97   61.29
  -2  -6   0 1219.48   60.89
  -2   6   0 1279.57   60.29
  -2   6   0 1287.77   60.09
   2  -6   1   69.69    4.90
   2  -6   1   73.59    6.30
   2   6  -1   63.59    5.40
  -2   6  -1   68.59    4.60
  -2  -6   1   60.49    5.90
  -2   6  -1   70.29    4.40
  -2   6  -1   83.69    6.90
   2  -6   2  812.72   40.70
   2   6  -2  842.52   40.00
   2  -6   2  832.12   39.60
  -2  -6   2  765.22   40.30
  -2   6  -2  808.82   39.40
  -2   6  -2  817.72   40.50
  -2  -6   2  812.22   39.00
  -2  -6   2  811.92   39.80
   2  -6   3  176.88   10.60
   2  -6   3  167.48   12.00
   2   6  -3  197.98    9.80
  -2  -6   3  184.18   11.10
  -2   6  -3  192.58   10.30
  -2   6  -3  175.48   11.50
  -2  -6   3  182.88   11.90
  -2  -6   3  195.98   10.30
   2  -6   4   42.70    5.30
   2   6  -4   31.80    4.00
   2  -6   4   39.70    6.90
  -2  -6   4   42.80    5.50
  -2   6  -4   33.60    5.50
  -2  -6   4   37.90    4.80
  -2   6  -4   35.00    4.60
   2  -6   5    9.60    4.00
   2   6  -5   14.70    3.50
  -2   6  -5   10.30    4.60
  -2  -6   5    5.00    3.70
  -2   6  -5   11.00    3.40
  -2  -6   5   14.20    4.70
   2  -6   6   20.00    6.40
   2   6  -6    5.30    3.70
   2  -6   6   19.30    5.10
  -2  -6   6   10.80    4.60
  -2   6  -6    8.60    3.90
  -2  -6   7    8.10    6.80
  -2  -6   7   17.40    6.20
   2  -6   8   16.10    8.60
  -2  -6   8    1.20    8.10
   2  -6   9   -3.00   10.90
  -2  -6   9    9.00    9.60
   3  -6  -9   -2.00    9.20
  -3  -6  -9    8.90    9.50
   3  -6  -8   -0.20    7.50
  -3  -6  -8    6.80    7.90
  -3   6   8   16.90    7.10
   3  -6  -7   18.00    4.90
   3  -6  -7   36.80    7.20
  -3   6   7   25.80    7.00
   3  -6  -6   16.10    5.40
   3  -6  -6   12.40    4.20
  -3  -6  -6    8.80    5.60
  -3   6   6   25.50    5.80
   3  -6  -5   48.00    7.00
   3  -6  -5   41.50    5.70
  -3  -6  -5   44.80    5.80
  -3   6   5   46.80    6.20
   3   6   4  264.57   15.80
   3  -6  -4  306.07   16.30
   3  -6  -4  323.67   16.70
  -3   6   4  278.07   16.30
  -3  -6  -4  316.17   16.30
  -3   6   4  302.87   17.10
   3  -6  -3  163.48    9.80
   3  -6  -3  169.58   10.10
   3   6   3  149.88    9.00
   3   6   3  152.98    8.40
  -3  -6  -3  160.78    9.40
  -3   6   3  176.58   10.70
  -3   6   3  151.68    9.60
  -3  -6  -3  174.98    8.90
   3   6   2  249.78   13.20
   3   6   2  254.47   13.80
   3  -6  -2  273.17   14.80
   3  -6  -2  258.07   14.00
  -3   6   2  272.67   14.10
  -3  -6  -2  268.57   13.90
  -3   6   2  278.07   15.10
  -3  -6  -2  273.77   13.60
   3   6   1  344.77   17.60
   3  -6  -1  351.46   17.80
   3  -6  -1  357.06   18.70
  -3   6   1  364.66   19.00
  -3   6   1  351.06   17.90
  -3  -6  -1  360.56   17.00
  -3   6   1  339.47   17.70
  -3  -6  -1  335.77   18.00
   3   6   0  576.84   28.40
   3  -6   0  566.94   29.30
  -3  -6   0  545.15   28.70
  -3  -6   0  560.04   28.30
  -3   6   0  587.84   28.20
  -3   6   0  592.44   29.50
  -3   6   0  603.94   28.40
   3  -6   1  346.97   17.80
   3  -6   1  334.67   18.80
  -3   6  -1  347.77   17.50
  -3   6  -1  366.26   19.10
  -3  -6   1  343.37   18.40
  -3   6  -1  351.06   17.70
  -3  -6   1  344.67   17.80
   3  -6   2  239.38   15.10
   3  -6   2  276.77   14.20
  -3  -6   2  258.47   14.90
  -3  -6   2  275.07   13.20
  -3  -6   2  256.37   14.20
  -3   6  -2  269.57   13.90
  -3   6  -2  265.77   15.30
   3   6  -3  168.28    8.60
   3  -6   3  150.18   11.50
   3  -6   3  163.98    9.80
  -3   6  -3  176.38   11.30
  -3  -6   3  170.78    9.30
  -3   6  -3  152.78    9.40
  -3  -6   3  154.78   10.10
  -3  -6   3  156.28   11.20
   3   6  -4  300.47   16.10
   3  -6   4  315.57   17.00
  -3   6  -4  320.07   17.80
  -3  -6   4  321.17   17.20
  -3  -6   4  307.37   16.90
  -3   6  -4  300.67   16.70
   3   6  -5   41.80    5.30
   3  -6   5   46.70    6.50
  -3  -6   5   56.99    6.70
  -3   6  -5   43.10    5.90
  -3   6  -5   47.90    6.60
  -3  -6   5   37.90    5.80
   3  -6   6   18.20    5.60
   3   6  -6   17.70    4.20
  -3   6  -6   11.00    4.10
  -3   6  -6   18.80    5.70
  -3  -6   6   18.30    5.00
  -3  -6   7   29.20    7.60
   3  -6   8   -2.70    9.20
  -3  -6   8  -10.40    7.40
   3  -6   9    0.70   11.00
  -3  -6   9    3.80    9.70
   4  -6  -9   13.90    9.80
  -4  -6  -9    3.60    8.20
   4  -6  -8    3.60    7.60
  -4   6   8    5.60    7.40
  -4  -6  -8    4.90    8.50
   4  -6  -7   13.00    6.50
   4  -6  -7    2.00    5.30
  -4  -6  -7   12.30    6.30
  -4   6   7   35.90    7.30
   4  -6  -6   14.80    4.80
   4  -6  -6   17.90    5.40
  -4   6   6   16.60    6.10
  -4  -6  -6    9.00    5.00
   4  -6  -5   86.29    9.00
   4  -6  -5  104.39    8.20
  -4  -6  -5  109.09    8.90
  -4   6   5  103.09    9.60
   4  -6  -4  426.16   22.40
   4  -6  -4  446.66   22.70
  -4   6   4  384.36   22.40
  -4  -6  -4  448.26   22.40
  -4   6   4  433.96   23.30
   4  -6  -3   89.39    6.70
   4  -6  -3   71.39    7.10
   4   6   3   72.59    5.50
  -4  -6  -3   86.99    6.30
  -4  -6  -3   88.69    5.40
  -4   6   3   90.39    7.90
  -4   6   3   86.99    6.40
   4  -6  -2  179.38   11.30
   4   6   2  188.58    9.60
   4  -6  -2  190.38   10.60
  -4  -6  -2  177.58   10.00
  -4  -6  -2  191.18   10.30
  -4   6   2  193.98   11.90
  -4   6   2  186.58   10.50
   4  -6  -1  396.66   21.10
   4  -6  -1  405.56   20.20
  -4  -6  -1  374.86   20.10
  -4   6   1  409.26   21.40
  -4   6   1  391.46   20.20
  -4  -6  -1  389.76   19.80
  -4  -6  -1  428.26   19.40
  -4   6   1  387.26   20.10
   4  -6   0  380.56   20.60
  -4   6   0  387.26   19.70
  -4   6   0  392.96   20.90
  -4  -6   0  375.56   19.80
  -4   6   0  377.26   19.40
  -4  -6   0  402.36   19.50
   4  -6   1  403.66   20.60
   4  -6   1  387.36   21.40
  -4   6  -1  430.66   21.80
  -4   6  -1  401.06   20.30
  -4   6  -1  396.76   20.10
  -4  -6   1  388.56   20.30
  -4  -6   1  400.36   21.00
   4  -6   2  199.28   11.00
   4  -6   2  176.18   11.90
  -4   6  -2  218.28   12.60
  -4  -6   2  184.58   11.60
  -4  -6   2  175.08    9.70
  -4   6  -2  191.48   10.70
  -4  -6   2  189.08   10.90
   4  -6   3   74.49    8.20
   4   6  -3   90.09    5.00
   4  -6   3   81.19    6.90
  -4   6  -3   85.69    8.50
  -4  -6   3   88.99    5.80
  -4  -6   3   84.79    7.10
  -4  -6   3   81.19    8.20
  -4   6  -3   84.29    6.50
   4  -6   4  457.35   23.40
   4   6  -4  440.36   22.10
  -4   6  -4  415.16   22.90
  -4   6  -4  439.36   24.10
  -4  -6   4  453.55   23.40
  -4  -6   4  452.55   22.70
   4   6  -5   80.19   10.20
   4  -6   5  101.49    9.10
  -4   6  -5  104.59    9.70
  -4  -6   5  106.49    9.40
  -4  -6   5  104.09    8.50
   4   6  -6   17.60    4.50
   4  -6   6   19.10    6.30
  -4   6  -6    7.90    5.60
  -4  -6   6   16.50    4.80
  -4   6  -6   14.00    4.60
  -4  -6   7   17.10    6.90
   4  -6   8    1.70    9.00
  -4  -6   8    4.70    8.00
   4  -6   9    2.00   11.40
  -4  -6   9   19.70   10.40
   5  -6  -9   -3.20    8.90
  -5  -6  -9   -3.90    9.30
   5  -6  -8  -10.60    7.30
  -5  -6  -8   -0.50    7.60
  -5   6   8   14.10    8.60
   5  -6  -7    0.90    6.70
  -5   6   7   18.10    7.40
  -5  -6  -7    8.90    6.80
   5  -6  -6   31.70    6.70
   5  -6  -6   29.40    6.50
  -5   6   6   30.60    6.90
   5  -6  -5  257.77   15.80
   5  -6  -5  253.67   15.20
  -5   6   5  269.27   16.70
  -5  -6  -5  252.37   15.50
   5  -6  -4  200.08   12.40
   5  -6  -4  204.28   12.40
  -5   6   4  185.68   12.20
  -5  -6  -4  209.08   12.10
  -5   6   4  193.98   13.40
   5   6   3  237.38   13.80
   5  -6  -3  275.67   14.80
   5  -6  -3  257.07   15.20
  -5   6   3  297.07   16.30
  -5  -6  -3  282.97   14.40
  -5   6   3  254.57   14.70
   5   6   2   34.00    3.00
   5  -6  -2   37.60    4.60
   5  -6  -2   41.20    5.50
  -5   6   2   38.60    4.30
  -5   6   2   44.50    6.40
  -5  -6  -2   35.00    3.70
  -5  -6  -2   37.90    4.10
  -5  -6  -2   34.20    3.80
   5  -6  -1  267.27   16.00
   5  -6  -1  304.27   15.30
  -5  -6  -1  269.77   15.00
  -5   6   1  290.37   16.50
  -5   6   1  290.37   15.20
  -5  -6  -1  301.47   14.30
  -5  -6  -1  291.57   14.70
  -5   6   1  281.87   15.30
   5  -6   0   44.50    5.40
  -5   6   0   33.30    4.10
  -5  -6   0   35.40    3.90
  -5   6   0   47.90    6.10
  -5  -6   0   33.70    4.60
  -5   6   0   34.50    3.70
   5  -6   1  305.77   15.80
   5  -6   1  267.47   16.50
  -5   6  -1  296.27   15.30
  -5   6  -1  305.37   16.90
  -5   6  -1  299.87   15.50
  -5  -6   1  278.77   15.80
  -5  -6   1  286.67   15.30
   5  -6   2   46.00    6.20
   5  -6   2   38.00    5.30
  -5   6  -2   40.90    4.60
  -5  -6   2   43.50    5.40
  -5   6  -2   49.80    6.30
  -5  -6   2   39.80    3.50
  -5  -6   2   36.80    5.00
   5  -6   3  220.58   15.90
   5  -6   3  281.67   15.00
   5   6  -3  278.77   13.20
  -5  -6   3  280.47   13.90
  -5   6  -3  252.77   14.60
  -5  -6   3  264.17   14.90
  -5  -6   3  250.57   15.50
  -5   6  -3  276.07   16.00
   5   6  -4  210.78   11.20
   5  -6   4  201.48   12.80
  -5   6  -4  203.98   13.90
  -5  -6   4  210.38   12.00
  -5  -6   4  199.68   12.80
   5  -6   5  251.57   15.20
   5   6  -5  242.98   13.40
  -5   6  -5  236.78   15.80
  -5   6  -5  234.08   14.50
   5  -6   6   25.50    5.30
  -5   6  -6   24.00    7.40
  -5  -6   6   31.00    6.60
  -5   6  -6   20.60    5.20
  -5  -6   7    4.80    6.80
  -5   6  -7    4.10    6.40
   5  -6   8   -5.90    9.40
  -5  -6   8    6.00    8.10
   5  -6   9    6.50   11.70
  -5  -6   9    6.60   10.40
   6  -6  -8   -7.00    7.90
  -6   6   8    1.80   11.40
  -6  -6  -8    2.80    7.80
   6  -6  -7   -2.50    6.90
  -6   6   7    6.00    8.00
  -6  -6  -7    3.00    6.50
   6  -6  -6   24.40    6.30
  -6   6   6   19.00    7.30
   6  -6  -5   58.29    8.20
  -6  -6  -5   60.49    7.80
  -6   6   5   60.09    8.40
   6  -6  -4  559.94   29.30
   6  -6  -4  555.64   29.50
  -6  -6  -4  604.14   29.10
  -6   6   4  525.95   29.40
  -6   6   4  598.74   30.60
   6  -6  -3   59.79    6.30
   6  -6  -3   55.59    7.30
  -6   6   3   60.19    6.20
  -6  -6  -3   53.59    5.50
  -6   6   3   56.89    7.40
   6   6   2  139.59    7.80
   6  -6  -2  144.29   10.20
   6  -6  -2  148.19    9.20
  -6   6   2  154.68   10.80
  -6  -6  -2  130.59    8.30
  -6  -6  -2  150.98    8.00
  -6  -6  -2  146.39    8.30
  -6   6   2  143.79    9.00
   6  -6  -1  123.39    9.20
  -6   6   1  119.09    8.20
  -6  -6  -1  128.39    8.00
  -6   6   1  135.99   10.00
  -6  -6  -1  131.69    7.60
  -6  -6  -1  132.79    7.10
  -6   6   1  120.39    8.00
   6  -6   0  257.97   15.50
  -6  -6   0  274.37   13.20
  -6   6   0  252.47   14.20
  -6   6   0  278.17   16.00
  -6  -6   0  262.37   14.40
  -6  -6   0  279.27   14.20
   6  -6   1  120.39    9.50
  -6  -6   1  128.79    8.20
  -6   6  -1  135.99   10.10
  -6  -6   1  128.79    8.60
  -6   6  -1  117.59    7.90
  -6  -6   1  138.39    7.00
   6  -6   2  133.69   10.70
   6  -6   2  142.39    9.70
  -6  -6   2  149.09    8.10
  -6  -6   2  149.99    9.40
  -6  -6   2  148.19    9.90
  -6   6  -2  150.18   11.20
   6   6  -3   53.39    4.00
   6  -6   3   65.39    6.60
  -6  -6   3   53.99    5.10
  -6   6  -3   53.39    5.80
  -6   6  -3   76.19    8.50
   6  -6   4  565.84   30.10
   6   6  -4  570.04   28.40
  -6  -6   4  605.84   30.00
  -6   6  -4  576.84   30.80
  -6   6  -4  552.94   29.70
  -6  -6   4  593.84   29.00
   6  -6   5   59.49    8.60
   6   6  -5   51.39    5.90
  -6  -6   5   56.29    7.20
  -6   6  -5   67.09    7.60
  -6   6  -5   57.79    7.90
   6  -6   6   22.00    5.90
   6   6  -6   14.40    5.50
  -6  -6   6   24.70    5.90
  -6   6  -6   28.30    5.70
  -6  -6   6   21.10    6.50
  -6   6  -7   -1.00    6.50
  -6  -6   7    4.00    6.80
   6  -6   8   17.80   10.80
  -6  -6   8    0.70    8.40
   7  -6  -8  -11.40    7.40
  -7   6   8    2.50    9.90
  -7  -6  -8   -4.60    7.90
   7  -6  -7   -2.40    8.80
  -7   6   7    3.50   10.60
  -7  -6  -7   -2.00    6.80
   7  -6  -6   23.40    6.60
  -7   6   6   29.40    8.10
  -7  -6  -6   23.40    6.70
   7  -6  -5  340.67   20.60
  -7   6   5  392.16   22.20
   7  -6  -4  216.48   13.70
  -7   6   4  224.28   15.30
  -7  -6  -4  206.78   13.00
   7  -6  -3  354.36   19.10
  -7   6   3  319.17   18.90
  -7   6   3  367.46   20.50
  -7  -6  -3  352.96   18.30
   7   6   2   27.70    3.50
   7  -6  -2   23.70    3.70
   7  -6  -2   25.20    4.80
  -7   6   2   33.70    6.10
  -7  -6  -2   26.10    3.50
  -7   6   2   23.60    4.30
  -7  -6  -2   23.50    3.00
  -7  -6  -2   21.10    4.80
  -7   6   2   19.20    3.50
   7  -6  -1    2.70    4.10
  -7  -6  -1   10.40    2.20
  -7   6   1   10.80    3.10
  -7   6   1   13.10    4.90
  -7   6   1    6.20    2.30
  -7  -6  -1   10.90    2.90
  -7  -6  -1    9.50    2.60
   7  -6   0    3.00    3.70
  -7   6   0    4.40    4.20
  -7  -6   0    3.80    1.70
  -7  -6   0    5.10    2.70
  -7  -6   0   -0.10    2.70
  -7   6   0    5.10    2.50
  -7  -6   0    3.00    1.70
  -7   6   0    5.00    2.80
   7  -6   1    4.60    4.20
  -7  -6   1    8.60    2.00
  -7  -6   1    3.50    3.20
  -7   6  -1    7.30    2.60
  -7  -6   1    8.60    2.10
  -7   6  -1    7.90    4.50
  -7  -6   1    6.70    3.00
  -7   6  -1   11.70    3.00
   7  -6   2   26.30    4.40
  -7  -6   2   28.20    3.30
  -7  -6   2   28.20    4.20
  -7   6  -2   25.30    4.00
  -7   6  -2   28.50    4.40
  -7   6  -2   31.40    5.80
  -7  -6   2   27.40    4.80
   7  -6   3  341.27   19.20
  -7   6  -3  337.07   18.80
  -7  -6   3  356.26   17.80
  -7   6  -3  353.46   20.50
  -7  -6   3  328.97   18.60
   7  -6   4  231.98   14.30
   7   6  -4  225.68   11.90
  -7  -6   4  219.08   13.90
  -7   6  -4  210.48   13.60
  -7   6  -4  234.18   15.20
  -7  -6   4  203.48   12.80
   7  -6   5  359.46   21.00
   7   6  -5  345.67   18.80
  -7   6  -5  366.86   20.50
  -7   6  -5  368.66   21.90
  -7  -6   5  354.06   19.80
  -7  -6   6   14.70    6.50
  -7   6  -6    6.70    6.80
  -7  -6   6   20.20    6.60
  -7   6  -6   15.30    7.50
  -7  -6   7    3.10    7.40
  -7   6  -7    2.50    7.10
   7  -6   8   -1.80   10.80
  -7  -6   8  -12.30    8.90
  -7   6  -8    9.90    8.70
   8  -6  -8    1.20    8.30
  -8  -6  -8   -9.80    8.40
  -8   6   8    9.30   10.80
  -8  -6  -7   22.40    7.60
  -8   6   7    5.70    9.40
   8  -6  -6   37.50    7.60
  -8  -6  -6   28.00    6.90
   8  -6  -5  102.19   10.60
  -8   6   5  119.79   12.90
   8  -6  -4   57.69    7.20
  -8   6   4   56.99    8.70
  -8  -6  -4   53.99    8.00
   8  -6  -3   95.09    8.40
  -8   6   3   87.19    8.20
  -8  -6  -3   96.69    7.70
  -8   6   3  111.99   10.40
  -8  -6  -3   83.19    5.80
   8  -6  -2   12.50    3.80
  -8  -6  -2   16.00    3.00
  -8   6   2   16.90    4.50
  -8   6   2   14.70    4.10
  -8  -6  -2   11.40    2.90
  -8  -6  -2   13.40    3.10
  -8   6   2   18.00    5.60
  -8  -6  -1  388.86   19.90
  -8  -6  -1  403.16   20.20
  -8  -6  -1  397.56   20.30
  -8   6   1  418.96   22.70
  -8   6   1  398.66   21.40
  -8   6   1  376.46   20.90
  -8   6   0   28.60    4.40
  -8  -6   0   30.70    4.20
  -8   6   0   22.90    5.30
  -8  -6   0   27.80    3.40
  -8  -6   0   27.30    3.20
  -8  -6   0   34.00    4.20
  -8   6   0   25.10    3.90
  -8  -6   1  397.16   19.60
  -8   6  -1  376.16   21.00
  -8  -6   1  395.16   20.80
  -8   6  -1  398.96   22.50
  -8  -6   1  405.86   20.50
  -8   6  -1  365.36   20.50
  -8  -6   1  411.36   19.80
   8  -6   2   11.40    4.40
  -8   6  -2   13.10    3.70
  -8  -6   2   13.40    3.80
  -8   6  -2   19.20    5.90
  -8  -6   2   15.60    3.00
  -8   6  -2    9.30    3.50
   8  -6   3   98.19    9.10
  -8   6  -3   87.69   10.70
  -8  -6   3   97.29    6.80
  -8   6  -3   89.79    8.20
  -8  -6   3   85.89    8.50
   8  -6   4   51.69    7.10
   8   6  -4   61.99    5.40
  -8  -6   4   58.79    8.30
  -8   6  -4   51.49    8.40
  -8   6  -4   51.69    6.60
  -8  -6   4   42.00    6.30
   8  -6   5   93.99   10.80
   8   6  -5  103.19    8.00
  -8   6  -5  119.29   10.60
  -8  -6   5  106.19    9.60
  -8   6  -6   41.80    8.40
  -8  -6   6   24.80    7.40
  -8  -6   6   19.20    8.50
  -8  -6   7    5.20    8.40
  -8   6  -7    1.30    7.70
  -8  -6   8   11.50    9.80
  -8   6  -8  -13.20    8.20
   9  -6  -8   12.20    8.40
  -9   6   8   -5.50   11.20
  -9  -6  -8    2.00    9.20
  -9   6   7   15.70   10.50
  -9  -6  -7   15.20    7.80
   9  -6  -6   11.10   12.80
  -9   6   6    9.10    9.10
  -9  -6  -6    6.70    5.80
   9  -6  -5   83.79   10.20
  -9  -6  -5   82.89    9.80
   9  -6  -4  105.59   10.30
  -9   6   4  106.59   12.60
   9  -6  -3  667.13   34.20
  -9   6   3  739.63   36.10
  -9  -6  -3  598.44   32.20
  -9  -6  -3  673.73   32.40
   9  -6  -2   51.99    6.90
  -9   6   2   55.59    8.40
  -9  -6  -2   54.49    5.50
  -9   6   2   42.20    6.10
  -9  -6  -2   48.50    4.90
  -9   6   2   56.99    7.10
  -9  -6  -2   52.59    5.50
  -9  -6  -1  264.57   13.90
  -9  -6  -1  244.28   13.70
  -9   6   1  268.17   16.80
  -9   6   1  248.78   15.10
  -9  -6  -1  244.18   13.60
  -9  -6   0   79.79    6.10
  -9  -6   0   83.19    6.70
  -9   6   0   72.79    7.00
  -9   6   0   85.99    7.80
  -9  -6   0   84.39    6.70
  -9   6   0   71.99    9.50
  -9  -6   0   79.09    5.80
   9   6  -1  241.18   14.20
  -9  -6   1  264.77   13.50
  -9   6  -1  226.38   14.60
  -9   6  -1  227.48   14.20
  -9  -6   1  233.48   14.20
  -9  -6   1  258.97   13.20
  -9   6  -1  267.57   16.80
  -9  -6   1  268.57   14.30
   9  -6   2   51.69    6.90
  -9   6  -2   60.39    8.30
  -9  -6   2   52.89    5.20
  -9   6  -2   44.30    6.30
  -9   6  -2   44.50    6.00
  -9  -6   2   46.80    6.80
   9  -6   3  648.54   35.00
  -9   6  -3  636.44   34.50
  -9  -6   3  674.53   33.40
  -9  -6   3  688.23   34.40
  -9   6  -3  713.03   36.00
   9  -6   4   82.69   10.50
  -9  -6   4   97.69    8.40
  -9  -6   4  117.29   10.60
  -9   6  -4  108.19   10.40
  -9   6  -4  108.59   12.60
  -9  -6   5   81.89    9.00
  -9   6  -5   90.49   12.30
  -9  -6   5   84.89   11.00
  -9   6  -6   21.50    8.40
  -9  -6   6    7.40    7.70
  -9   6  -7    2.30    8.60
  -9  -6   7   12.70    8.70
  -9  -6   8   -2.10    9.80
  -9   6  -8   -3.70    9.10
 -10   6   7   -0.90   10.40
 -10  -6  -7    6.30    8.60
  10  -6  -6   19.10    7.30
 -10   6   6   32.10   10.40
 -10  -6  -6   19.80    6.90
  10  -6  -5   26.80    8.20
 -10   6   5    6.30    8.30
 -10  -6  -5   12.00    5.70
  10  -6  -4  115.09   10.60
 -10  -6  -4  106.59   10.00
  10  -6  -3  105.29    9.80
 -10  -6  -3  103.99    7.30
 -10  -6  -3   84.29    7.20
 -10   6   3  102.39   10.40
 -10  -6  -2   71.49    6.20
 -10  -6  -2   87.19    7.10
 -10   6   2   81.49   11.00
 -10   6   2   95.89    9.10
 -10  -6  -1   25.40    4.00
 -10   6   1   15.50    3.80
 -10  -6  -1   21.80    4.30
 -10  -6  -1   21.10    3.90
  10   6   0    3.60    3.40
 -10  -6   0    1.20    3.40
 -10   6   0   -2.00    4.00
 -10  -6   0    3.20    3.00
 -10  -6   0    1.10    2.70
 -10   6   0    6.90    4.40
 -10  -6   0    1.00    3.60
 -10  -6   1   21.70    3.70
 -10   6  -1   13.70    7.20
 -10  -6   1   21.40    3.80
 -10   6  -1   26.30    6.90
 -10   6  -1   18.60    4.60
 -10  -6   1   21.90    4.50
 -10  -6   2   85.09    7.00
 -10  -6   2   91.09    8.30
 -10   6  -2   91.99    9.00
 -10  -6   2   85.69    7.20
 -10   6  -2   98.89   11.20
 -10  -6   3   97.99   11.10
 -10  -6   3  107.19    8.20
 -10   6  -3  120.49   15.70
  10  -6   4  108.69   11.30
 -10   6  -4  104.79   13.00
 -10  -6   4  103.99    8.80
 -10   6  -4  102.49   10.90
 -10  -6   4  119.89   11.00
 -10  -6   5    7.70    4.80
 -10   6  -5   10.60    7.70
 -10   6  -5    1.00    5.80
 -10  -6   5    7.90    6.40
 -10  -6   6   29.80    8.20
 -10   6  -6   31.10    9.50
 -10  -6   7   -0.10    8.40
 -10   6  -7   -0.70    9.00
  11  -6  -7   -3.50    6.90
 -11   6   7   -6.30   11.50
 -11  -6  -7    2.60    8.30
  11  -6  -6    3.60    8.60
 -11  -6  -6   13.70    7.60
 -11   6   6   14.40   10.50
  11  -6  -5   56.49    8.20
 -11  -6  -5   60.99    8.70
 -11   6   5   44.10   10.40
  11  -6  -4   49.30   11.30
 -11  -6  -4   22.70    5.70
 -11   6   4   25.00    9.30
  11  -6  -3   78.49    9.50
 -11  -6  -3   65.39    5.90
 -11   6   3   74.49   10.10
 -11  -6  -3   85.29    7.10
 -11  -6  -2   54.39    6.00
 -11   6   2   79.29    9.00
 -11  -6  -2   70.49    7.20
  11   6   1   61.79    6.10
 -11  -6  -1   60.89    6.50
 -11  -6  -1   66.89    7.50
 -11  -6  -1   66.79    6.30
 -11   6   1   67.09    8.40
  11   6   0   28.10    4.80
 -11  -6   0   23.90    5.10
 -11   6   0   30.10    5.90
 -11  -6   0   27.50    4.10
 -11  -6   0   20.90    4.30
 -11   6  -1   83.29   13.20
 -11   6  -1   64.99    8.40
 -11  -6   1   72.19    6.70
 -11  -6   1   59.39    7.50
 -11  -6   1   66.89    6.40
 -11   6  -2   65.39    9.40
 -11  -6   2   69.99    8.60
 -11  -6   2   76.19    6.80
 -11   6  -2   92.29   11.50
  11  -6   3   88.79   10.90
 -11  -6   3   84.49    9.50
 -11   6  -3   83.89   10.20
 -11  -6   3   72.79    7.60
 -11   6  -3   80.69   10.40
 -11  -6   4   28.50    5.40
 -11   6  -4   30.70    8.90
 -11   6  -4   24.30    6.40
 -11  -6   4   31.70    6.90
 -11  -6   5   47.80    8.30
 -11   6  -5   70.09   10.40
 -11  -6   6    2.40    8.10
 -11   6  -6   15.10    9.30
 -11   6  -7    1.80   10.10
 -11  -6   7    3.50    8.90
 -12   6   6   29.50   12.00
 -12  -6  -6   31.40    8.60
  12  -6  -5   11.10   10.50
 -12   6   5   20.60    9.80
 -12  -6  -5   -2.00    6.40
  12  -6  -4   10.00    6.10
 -12  -6  -4    6.30    5.40
 -12   6   4    2.60    8.80
 -12   6   3   28.70    7.00
 -12  -6  -3   23.50    5.00
 -12  -6  -3   18.50    5.10
 -12   6   3   20.40    8.60
 -12  -6  -2    6.50    4.40
 -12   6   2    2.00    5.60
 -12  -6  -2    5.80    3.70
 -12   6   2   -1.90    7.20
  12   6   1   14.20    4.40
 -12  -6  -1   25.80    5.00
 -12  -6  -1   18.60    4.30
 -12   6   1   18.70    6.10
 -12  -6   0   54.89    6.40
 -12   6   0   44.70    7.10
 -12  -6   0   58.69    7.90
 -12   6  -1   19.50    7.50
 -12  -6   1   23.10    4.50
 -12   6  -1   21.70    6.50
 -12  -6   1   21.80    5.50
 -12   6  -2    9.50    5.60
 -12   6  -2   12.70    7.30
 -12  -6   2   -3.30    8.90
 -12  -6   2   13.10    4.10
 -12  -6   3   26.00    6.60
 -12   6  -3   19.70    8.30
 -12  -6   3   22.60    5.00
 -12   6  -3   18.50    6.90
 -12  -6   4   12.90    6.20
 -12  -6   4   13.30    6.80
 -12   6  -4   15.50    8.70
 -12  -6   5   16.80    7.70
 -12   6  -5   -9.90    8.10
 -12  -6   6   20.80    9.50
 -12   6  -6   33.00   10.50
 -13  -6  -6    2.00    8.30
 -13   6   6    6.60   12.10
  13  -6  -5   -7.40    7.00
 -13  -6  -5    7.20    7.50
 -13   6   5   22.90   11.20
  13  -6  -4   -5.10    6.00
 -13   6   4   12.90   10.30
 -13  -6  -4    3.40    6.40
 -13  -6  -3    0.80    4.80
 -13   6   3    2.50    8.70
 -13   6   3    9.40    5.90
 -13  -6  -3    8.40    4.90
 -13  -6  -2   18.50    5.30
 -13  -6  -2    6.90    4.70
 -13   6   2   18.20    8.70
 -13   6   2   15.20    5.90
  13   6   1    4.30    5.10
 -13  -6  -1    6.90    5.00
 -13  -6  -1    5.40    4.30
 -13   6   1    2.90    5.80
 -13   6   1   -1.80   11.30
 -13   6   0    8.10    7.70
 -13  -6   0    2.80    4.90
 -13  -6   0    2.30    4.00
 -13   6   0    0.70    5.40
 -13   6  -1   -0.90    7.20
 -13  -6   1    2.60    5.20
 -13  -6   1    3.70    4.30
 -13  -6   1    7.40    6.00
 -13   6  -1    9.70    5.90
 -13   6  -2   32.60    9.20
 -13  -6   2   16.20    4.90
 -13  -6   2   11.00    5.00
 -13   6  -2   11.50    6.20
 -13  -6   2   11.60    5.90
 -13   6  -3    2.70    3.60
 -13  -6   3    3.30    6.80
 -13  -6   3    1.80    5.30
 -13  -6   3    7.10    5.10
 -13   6  -3   -6.50    8.10
 -13   6  -4    6.50    9.10
 -13  -6   4    9.60    7.50
 -13   6  -5    7.10   10.00
 -13  -6   5    7.40    8.70
 -13   6  -6   -0.90   10.40
 -13  -6   6    2.50    9.60
 -14  -6  -5    1.70    7.20
 -14   6   5  -21.60   11.10
 -14  -6  -4   12.80    6.90
 -14   6   4   11.50   10.60
 -14   6   3   30.00   11.10
 -14  -6  -3   18.70    6.20
 -14  -6  -2   14.50    5.40
 -14  -6  -2   21.30    6.10
 -14   6   2   23.10    9.80
 -14   6   2    6.70    6.60
 -14   6   1    6.40    8.60
 -14   6   1   15.00    6.30
 -14  -6  -1   -0.60    4.70
 -14  -6  -1    9.60    5.80
 -14   6   0   -3.40    5.10
 -14  -6   0    7.60    4.80
 -14  -6   0   10.60    4.70
 -14   6   0   14.50    8.70
 -14  -6   0    6.40    5.80
 -14  -6   1    1.10    5.00
 -14   6  -1    5.40    8.40
 -14   6  -1    3.30    5.40
 -14  -6   1    0.10    5.10
 -14  -6   1    6.90    6.10
 -14   6  -2    4.20    8.80
 -14  -6   2   12.70    7.10
 -14  -6   2   17.60    5.80
 -14  -6   3   22.80    6.70
 -14   6  -3   19.60   10.20
 -14  -6   3   25.00    7.90
 -14   6  -4   -3.70    9.90
 -14  -6   4   -2.20    6.40
 -14  -6   4   -1.40    7.90
 -14   6  -5   22.30   11.30
 -14  -6   5   14.80    9.50
 -15   6   4    6.00   11.70
 -15  -6  -4   -5.00    6.90
 -15  -6  -3   27.00    7.70
 -15   6   3   30.90   11.60
 -15  -6  -2    4.70    6.30
 -15  -6  -2   12.10    5.90
 -15   6   2   22.60   10.70
 -15  -6  -1    4.30    6.50
 -15   6   1   -5.30    9.60
 -15  -6  -1    4.00    5.50
 -15  -6   0    9.10    5.70
 -15   6   0    6.40    9.50
 -15  -6   0   16.90    6.80
 -15  -6   1    4.70    5.50
 -15  -6   1    9.00    7.20
 -15   6  -1    6.50    9.40
 -15  -6   2   17.00    6.50
 -15  -6   2   14.80    8.00
 -15   6  -2   23.80   10.50
 -15   6  -3   16.40   10.90
 -15  -6   3   21.80    9.40
 -15  -6   3   29.30    7.70
 -15  -6   4   19.40    7.00
 -15   6  -4    7.10   10.80
 -15  -6   4   17.40   10.00
 -16   6   3   17.70   11.40
 -16  -6  -3    4.30    6.40
 -16   6   2   -0.50   11.20
 -16  -6  -2   -1.80    6.10
 -16   6   1   20.10   11.60
 -16  -6  -1   57.19   10.20
 -16  -6  -1   49.60    8.00
 -16  -6   0   17.90    6.60
 -16  -6   0   19.60    7.90
 -16   6   0   24.20   11.40
 -16   6  -1   43.90   12.30
 -16  -6   1   31.10    7.60
 -16  -6   1   51.19    9.70
 -16   6  -2   -9.80   10.50
 -16  -6   2   16.80    8.50
 -16  -6   2   -2.60    6.40
 -16   6  -3   22.70   11.90
 -16  -6   3    6.20    9.20
 -16  -6   3    5.70    6.60
 -17  -6   0   44.00   10.00
 -17   6   0   41.30   13.20
 -17  -6   0   52.99   11.30
   0  -7  -9    8.40   10.50
   0  -7  -8    9.10    8.90
   0   7   7   22.60    8.00
   0  -7  -7   45.50    8.30
   0  -7  -6   95.69    6.70
   0   7   6   95.59    8.40
   0   7   5   55.09    7.00
   0  -7  -5   53.79    7.50
   0  -7  -5   48.20    5.00
   0  -7  -4   65.59    6.80
   0  -7  -4   66.09    5.90
   0   7   4   67.09    6.90
   0   7   3  206.98   12.10
   0   7   3  229.58   13.00
   0  -7  -3  212.88   12.30
   0  -7  -3  223.58   12.30
   0  -7  -2  196.78   11.80
   0   7   2  193.08   10.50
   0  -7  -2  189.08   10.80
   0   7   2  218.18   12.10
   0   7   1   48.80    3.40
   0   7   1   43.90    5.90
   0  -7  -1   54.69    3.80
   0  -7  -1   49.50    5.80
   0   7   1   49.20    3.40
   0   7   0   25.50    4.30
   0  -7   0   32.50    4.90
   0  -7   1   47.60    6.30
   0   7  -1   57.39    6.00
   0   7  -2  201.08   12.00
   0   7  -2  191.98    9.90
   0  -7   2  183.28   12.60
   0  -7   2  202.98   10.60
   0   7  -2  190.28    9.80
   0   7  -3  209.38   11.30
   0   7  -3  226.08   13.20
   0  -7   3  217.98   11.90
   0  -7   3  200.38   14.40
   0  -7   4   55.69    7.50
   0   7  -4   63.99    7.60
   0   7  -5   43.50    5.50
   0  -7   5   43.80    5.80
   0  -7   5   67.99    8.30
   0  -7   6   86.59    9.50
   0   7  -6   82.69    7.70
   0  -7   7   42.20    8.70
   0  -7   8   -2.60    9.80
   0  -7   9    2.20   10.90
   1  -7  -9   -0.80   10.30
  -1  -7  -9   -1.70    9.30
   1  -7  -8    5.90    8.20
  -1  -7  -8    7.50    8.00
   1  -7  -7    5.60    6.70
  -1  -7  -7   10.30    6.40
  -1   7   7    2.30    5.20
   1  -7  -6   56.29    8.10
   1  -7  -6   45.20    5.80
  -1   7   6   44.50    6.40
   1  -7  -5   26.20    5.30
   1  -7  -5   29.80    4.00
  -1   7   5   21.60    5.00
  -1  -7  -5   20.70    3.00
  -1  -7  -5   27.10    5.40
   1  -7  -4  120.59    8.80
   1   7   4  131.39    8.50
   1  -7  -4  108.89    8.00
  -1   7   4  109.19    8.90
  -1  -7  -4  119.99    8.50
  -1  -7  -4  105.99    8.30
   1   7   3  202.38   11.90
   1  -7  -3  224.78   12.60
   1   7   3  223.48   12.60
   1  -7  -3  226.98   12.40
  -1  -7  -3  230.38   12.30
  -1   7   3  220.18   13.20
  -1   7   3  217.78   12.20
  -1  -7  -3  216.38   12.30
   1  -7  -2  263.17   14.30
   1   7   2  244.88   13.90
   1  -7  -2  248.18   13.30
   1   7   2  232.28   12.70
  -1   7   2  264.57   13.20
  -1  -7  -2  253.27   13.10
  -1  -7  -2  251.37   14.10
  -1   7   2  255.97   14.60
   1  -7  -1   65.99    6.50
   1   7   1   70.39    6.10
   1  -7  -1   75.09    4.80
  -1  -7  -1   67.09    4.40
  -1   7   1   65.19    6.20
  -1  -7  -1   72.09    6.30
  -1   7   1   73.69    7.20
  -1   7   1   67.09    4.60
   1  -7   0  231.18   13.90
   1   7   0  232.48   13.40
  -1  -7   0  237.48   13.70
  -1   7   0  245.28   14.10
  -1   7   0  247.08   12.10
  -1   7   0  244.78   12.10
   1  -7   1   76.09    7.20
   1   7  -1   57.39    6.20
  -1   7  -1   66.39    4.20
  -1   7  -1   64.79    4.00
  -1   7  -1   62.89    6.70
  -1  -7   1   49.00    6.60
   1   7  -2  260.57   14.20
   1  -7   2  257.67   13.20
   1  -7   2  231.18   15.00
  -1   7  -2  256.07   12.80
  -1  -7   2  245.28   12.70
  -1   7  -2  258.67   14.60
  -1   7  -2  235.38   12.50
  -1  -7   2  233.28   14.90
   1   7  -3  228.98   13.10
   1  -7   3  186.48   12.90
   1   7  -3  239.68   11.20
   1  -7   3  191.58   15.00
  -1  -7   3  175.88   13.90
  -1   7  -3  215.48   11.80
  -1   7  -3  224.28   13.40
  -1  -7   3  227.58   11.70
   1   7  -4  112.39    7.20
   1  -7   4  106.09    8.20
  -1   7  -4  106.69    7.50
  -1  -7   4  114.59    8.10
  -1  -7   4  118.09    9.50
  -1   7  -4  131.09    9.70
   1   7  -5   21.40    4.30
   1  -7   5   25.10    5.20
  -1  -7   5   29.60    5.30
  -1  -7   5   19.60    5.30
  -1   7  -5   20.40    4.00
  -1   7  -5   17.50    5.30
   1   7  -6   42.00    5.20
   1  -7   6   50.49    7.30
  -1   7  -6   35.10    5.10
  -1  -7   6   44.00    6.50
   1  -7   7   -1.70    7.60
  -1  -7   7    6.30    7.40
   1  -7   8    4.20    9.30
  -1  -7   8    5.50    9.40
   1  -7   9   14.90   11.90
  -1  -7   9    6.30   10.30
   2  -7  -8    0.80    7.70
  -2  -7  -8    7.90    8.20
   2  -7  -7   19.00    6.70
  -2  -7  -7   -3.00    5.70
  -2   7   7    8.80    6.20
   2  -7  -6   20.40    6.10
   2  -7  -6   25.90    4.60
  -2   7   6   17.20    5.90
   2  -7  -5   26.40    5.30
   2  -7  -5   30.10    4.40
  -2  -7  -5   21.70    6.00
  -2   7   5   24.50    5.50
   2  -7  -4   75.59    6.70
   2  -7  -4   68.39    7.10
   2   7   4   66.19    5.60
  -2   7   4   68.19    7.80
  -2  -7  -4   65.29    5.20
  -2  -7  -4   80.99    6.90
   2  -7  -3   56.69    6.30
   2   7   3   71.19    5.60
   2   7   3   62.39    5.10
   2  -7  -3   75.79    6.10
  -2   7   3   65.79    5.80
  -2  -7  -3   63.49    6.30
  -2   7   3   65.69    7.40
  -2  -7  -3   51.39    5.50
   2  -7  -2  308.77   16.40
   2  -7  -2  314.97   17.30
   2   7   2  302.17   15.60
   2   7   2  332.07   16.50
  -2  -7  -2  305.27   16.00
  -2  -7  -2  321.07   16.80
  -2   7   2  308.87   16.30
  -2   7   2  332.97   17.70
   2   7   1  226.68   12.10
   2  -7  -1  211.58   11.40
   2  -7  -1  205.48   12.80
  -2   7   1  209.98   13.00
  -2   7   1  220.18   11.50
  -2  -7  -1  213.78   10.80
  -2  -7  -1  214.78   12.40
  -2   7   1  213.88   11.30
   2  -7   0   20.20    4.20
   2   7   0   21.10    3.60
  -2   7   0   15.20    2.40
  -2   7   0   16.40    2.30
  -2  -7   0   14.20    3.80
  -2   7   0   14.50    4.40
   2  -7   1  205.88   12.80
   2   7  -1  213.08   12.10
  -2   7  -1  214.08   11.00
  -2   7  -1  223.68   13.10
  -2  -7   1  203.88   12.60
  -2   7  -1  197.98   10.80
   2  -7   2  328.87   16.40
   2   7  -2  328.97   17.00
   2  -7   2  300.87   18.10
  -2  -7   2  316.97   16.70
  -2   7  -2  339.07   17.90
  -2   7  -2  298.47   15.70
  -2  -7   2  307.67   15.40
  -2  -7   2  283.77   17.60
  -2   7  -2  291.47   15.80
   2   7  -3   68.69    4.30
   2  -7   3   69.69    6.10
  -2  -7   3   67.29    6.80
  -2   7  -3   62.79    5.30
  -2  -7   3   61.59    9.10
  -2   7  -3   72.49    7.70
  -2  -7   3   61.49    5.20
   2  -7   4   71.39    6.80
   2   7  -4   61.39    5.10
  -2   7  -4   61.89    5.90
  -2  -7   4   66.49    6.30
  -2   7  -4   76.29    8.50
  -2  -7   4   62.39    7.70
   2  -7   5   20.80    4.60
   2   7  -5   27.30    4.10
  -2  -7   5   29.00    5.30
  -2   7  -5   30.30    5.90
  -2   7  -5   25.10    4.40
   2   7  -6   18.70    4.30
   2  -7   6   25.20    6.00
  -2  -7   6   22.20    5.80
  -2   7  -6   10.00    4.40
  -2   7  -6   13.90    6.20
   2  -7   7   -1.40    7.50
  -2  -7   7   23.20    8.30
   2  -7   8    3.40   10.00
  -2  -7   8    9.60    8.60
   3  -7  -8   -1.60    7.60
  -3  -7  -8   15.90    8.80
   3  -7  -7   18.30    6.90
  -3   7   7   26.10    7.20
  -3  -7  -7   21.50    6.80
   3  -7  -6   35.60    5.60
   3  -7  -6   49.30    8.00
  -3   7   6   40.40    7.10
   3  -7  -5  124.19    8.60
   3  -7  -5  104.19    9.60
  -3  -7  -5   92.79   10.40
  -3   7   5  109.29    9.90
   3  -7  -4   69.49    7.20
   3  -7  -4   75.99    7.60
  -3  -7  -4   73.39    7.00
  -3   7   4   83.49    8.50
   3  -7  -3   55.59    5.50
   3   7   3   36.60    4.30
   3   7   3   43.10    4.70
   3  -7  -3   47.80    6.40
  -3  -7  -3   49.10    5.00
  -3  -7  -3   44.80    5.00
  -3   7   3   48.50    6.30
  -3   7   3   42.90    5.20
   3  -7  -2   40.10    5.70
   3   7   2   36.10    3.90
   3  -7  -2   30.60    4.30
  -3   7   2   37.00    5.50
  -3  -7  -2   38.00    4.90
  -3   7   2   30.00    4.10
  -3  -7  -2   31.30    3.60
   3  -7  -1  182.58    9.90
   3  -7  -1  170.48   11.20
   3   7   1  162.98    9.90
  -3  -7  -1  166.18   10.50
  -3   7   1  176.88    9.70
  -3   7   1  192.08   11.70
  -3   7   1  171.88    9.90
   3   7   0  569.44   27.80
   3  -7   0  541.15   28.80
  -3   7   0  587.04   29.20
  -3   7   0  564.44   27.60
  -3   7   0  567.24   27.40
  -3  -7   0  544.05   27.60
  -3  -7   0  533.35   28.30
   3  -7   1  165.78   11.20
  -3   7  -1  162.18    9.10
  -3   7  -1  164.18    9.40
  -3  -7   1  160.68   10.70
  -3   7  -1  176.88   11.70
  -3  -7   1  172.28   10.00
   3  -7   2   30.70    5.70
   3  -7   2   37.40    4.90
  -3   7  -2   36.10    5.80
  -3  -7   2   32.00    3.00
  -3  -7   2   37.50    5.20
  -3   7  -2   32.70    3.80
  -3  -7   2   38.20    5.90
  -3   7  -2   27.80    4.10
   3  -7   3   42.30    5.60
  -3  -7   3   44.10    4.60
  -3  -7   3   49.60    6.10
  -3   7  -3   53.69    7.20
  -3   7  -3   45.60    4.90
   3   7  -4   65.19    5.20
   3  -7   4   81.79    7.40
  -3   7  -4   74.89    8.80
  -3  -7   4   81.69    8.00
  -3  -7   4   72.49    6.60
  -3   7  -4   69.49    6.40
   3  -7   5  104.99    9.30
   3   7  -5  100.39    7.70
  -3  -7   5  109.29    8.90
  -3   7  -5  114.29   10.60
  -3   7  -5  111.99    8.60
   3   7  -6   39.70    5.20
   3  -7   6   27.00    5.40
  -3   7  -6   30.40    5.40
  -3  -7   6   47.10    8.00
  -3  -7   6   37.50    9.80
  -3   7  -6   36.00    7.10
   3  -7   7   32.40    8.80
  -3  -7   7   21.80    7.60
   3  -7   8   20.20   10.80
  -3  -7   8    3.70    9.50
   4  -7  -8   -6.90    8.40
  -4  -7  -8    2.60    8.70
   4  -7  -7   33.20    7.90
  -4  -7  -7   44.30    7.90
  -4   7   7   33.40    7.90
   4  -7  -6   -0.50    6.10
   4  -7  -6    4.40    4.90
  -4   7   6   -2.20    6.20
  -4  -7  -6    3.50    5.30
   4  -7  -5   23.50    5.10
   4  -7  -5   31.20    6.20
  -4  -7  -5   25.50    5.00
  -4   7   5   36.70    6.80
   4  -7  -4  119.19    9.10
   4  -7  -4  111.69    9.40
  -4  -7  -4  122.69    8.80
  -4   7   4  128.19   10.80
   4  -7  -3  193.68   13.00
   4  -7  -3  226.28   12.60
  -4  -7  -3  224.58   11.70
  -4  -7  -3  193.58   11.10
  -4  -7  -3  211.18   11.90
  -4   7   3  257.17   16.10
  -4   7   3  206.68   13.80
   4  -7  -2   20.70    3.60
   4  -7  -2   13.70    4.10
  -4  -7  -2   22.20    3.70
  -4   7   2   16.10    4.90
  -4   7   2   12.60    3.10
  -4  -7  -2   21.60    2.90
  -4  -7  -2   22.40    2.90
   4  -7  -1  183.48   12.30
   4  -7  -1  202.18   11.10
  -4  -7  -1  205.08   10.80
  -4   7   1  189.28   10.90
  -4   7   1  199.38   12.80
  -4  -7  -1  187.48   11.40
  -4   7   1  211.28   11.30
   4  -7   0   51.19    6.90
  -4   7   0   51.49    4.50
  -4  -7   0   57.69    5.90
  -4  -7   0   50.09    5.00
  -4   7   0   61.69    5.00
  -4   7   0   60.39    7.20
   4  -7   1  186.98   12.60
  -4  -7   1  200.88   11.20
  -4   7  -1  212.98   13.20
  -4   7  -1  187.48   10.60
  -4   7  -1  199.38   11.00
  -4  -7   1  184.88   11.80
   4  -7   2   22.90    3.80
   4  -7   2   17.20    5.50
  -4   7  -2   15.20    2.80
  -4   7  -2   29.70    5.50
  -4  -7   2   14.10    3.80
  -4  -7   2   14.00    4.50
  -4   7  -2   21.00    3.40
   4  -7   3  220.08   12.70
  -4  -7   3  192.08   11.50
  -4   7  -3  209.58   12.20
  -4  -7   3  206.68   12.70
  -4   7  -3  245.58   14.30
   4  -7   4  142.39    9.70
   4   7  -4  111.49    7.20
  -4  -7   4  139.59   10.00
  -4   7  -4  118.49    8.60
  -4   7  -4  120.39   11.00
  -4  -7   4  116.39    8.40
   4  -7   5   20.00    5.30
   4   7  -5   32.50    4.10
  -4   7  -5   21.50    4.70
  -4   7  -5   21.40    6.40
  -4  -7   5   22.70    4.90
   4   7  -6    2.60    5.60
   4  -7   6    3.20    5.20
  -4   7  -6   -2.00    5.80
  -4   7  -6    5.00   14.80
  -4  -7   6   -5.70    5.00
  -4  -7   6   -3.20    5.70
   4  -7   7   51.19   10.60
  -4   7  -7   45.40    8.80
  -4  -7   7   45.80    9.40
   4  -7   8   13.10   10.60
  -4  -7   8   -0.20    8.70
   5  -7  -8   27.50    8.80
  -5  -7  -8    3.10    7.70
  -5   7   8   20.60    8.70
   5  -7  -7   -2.50    6.70
  -5  -7  -7    6.60    6.80
  -5   7   7    6.10    7.50
   5  -7  -6   49.50   11.50
  -5  -7  -6   57.29    7.50
  -5   7   6   43.80    8.70
   5  -7  -5  104.19    9.90
   5  -7  -5  108.89   10.70
  -5   7   5  113.69   11.20
   5  -7  -4   78.29    9.10
   5  -7  -4   73.09    8.10
  -5   7   4   96.69   10.00
   5  -7  -3  123.39    8.60
   5  -7  -3   80.99    9.10
  -5  -7  -3  113.39    7.10
  -5  -7  -3  111.39    6.30
  -5  -7  -3  103.59    7.50
  -5   7   3  114.39   10.40
   5  -7  -2  133.69   10.30
   5  -7  -2  158.18    9.40
  -5  -7  -2  141.09    9.00
  -5   7   2  144.39   11.10
  -5   7   2  127.89    9.00
  -5  -7  -2  141.09    8.20
  -5   7   2  151.08    9.40
  -5  -7  -2  154.28    8.40
   5  -7  -1   66.49    7.50
  -5   7   1   76.79    8.40
  -5   7   1   69.29    5.60
  -5  -7  -1   70.89    6.30
  -5   7   1   74.29    6.00
  -5  -7  -1   82.49    5.60
   5  -7   0   98.89    8.70
  -5   7   0  109.39    9.50
  -5   7   0  107.39    6.90
  -5  -7   0  110.99    7.10
  -5  -7   0   95.89    7.60
  -5   7   0  106.39    7.30
   5  -7   1   63.69    7.90
  -5   7  -1   73.59    5.70
  -5   7  -1   79.19    8.50
  -5  -7   1   75.69    6.20
  -5  -7   1   71.59    7.00
  -5   7  -1   70.89    5.80
   5  -7   2  158.88    9.60
  -5   7  -2  155.68   11.60
  -5   7  -2  147.99    9.10
  -5  -7   2  138.49    9.30
  -5   7  -2  131.29    8.70
  -5  -7   2  121.79   10.50
   5  -7   3  130.19    9.00
  -5   7  -3  137.39   11.20
  -5  -7   3  128.39    9.10
  -5   7  -3  107.09    8.40
  -5  -7   3  105.29    7.50
   5  -7   4   58.39    8.00
   5   7  -4   70.09    5.10
  -5   7  -4   75.69    7.20
  -5  -7   4   84.09    8.40
  -5   7  -4   92.59   10.30
  -5  -7   4   76.79    6.90
   5  -7   5  105.89   10.30
   5   7  -5  112.09    7.70
  -5  -7   5  113.39    9.20
  -5   7  -5  103.79    9.40
  -5  -7   6   54.49    7.30
  -5   7  -6   69.79    9.00
  -5  -7   6   55.39    8.70
  -5  -7   7   -4.70    6.60
  -5   7  -7   -9.60    6.80
   5  -7   8   27.80   11.80
  -5  -7   8   10.00    9.00
   6  -7  -8   18.90    9.60
  -6  -7  -8   29.30    9.20
   6  -7  -7    9.70    7.90
  -6  -7  -7   11.30    7.90
  -6   7   7   14.60    8.70
  -6   7   6   11.40    7.20
  -6  -7  -6   17.30    6.20
   6  -7  -5  211.68   15.20
  -6   7   5  241.88   16.70
   6  -7  -4  130.29   10.30
  -6   7   4  130.69   12.30
   6  -7  -3  977.80   48.70
  -6   7   3  993.80   49.90
  -6  -7  -3 1038.40   48.10
  -6  -7  -3  961.90   47.00
  -6  -7  -3  955.60   47.40
   6  -7  -2   33.70    6.50
   6  -7  -2   40.40    5.50
  -6   7   2   44.30    7.10
  -6   7   2   45.50    6.00
  -6  -7  -2   32.70    4.90
  -6  -7  -2   41.10    4.20
  -6  -7  -2   43.00    4.40
   6  -7  -1  125.09   10.20
  -6  -7  -1  111.99    8.20
  -6   7   1  124.19    8.30
  -6  -7  -1  128.49    7.80
  -6   7   1  125.29   10.40
  -6   7   1  126.59    8.40
  -6  -7   0   11.90    3.00
  -6  -7   0    4.90    3.30
  -6   7   0    4.80    2.90
  -6   7   0    7.00    4.50
  -6   7   0    2.50    2.40
  -6   7  -1  124.99    8.40
  -6   7  -1  130.19   10.60
  -6  -7   1  115.49    9.20
  -6  -7   1  130.99    8.40
  -6   7  -1  114.79    8.10
   6  -7   2   53.79    6.10
  -6   7  -2   36.80    4.80
  -6  -7   2   42.00    3.70
  -6  -7   2   41.30    5.20
  -6  -7   2   28.30    5.90
  -6   7  -2   46.10    7.20
   6  -7   3  946.41   47.70
  -6   7  -3  962.70   48.80
  -6  -7   3 1021.50   46.40
  -6   7  -3  923.11   47.40
  -6  -7   3  939.21   47.40
   6  -7   4  130.39   10.30
   6   7  -4  127.19    7.50
  -6   7  -4  137.39   12.10
  -6  -7   4  138.19   10.60
  -6   7  -4  115.99    9.30
  -6  -7   4  123.49    8.80
   6   7  -5  201.58   12.30
   6  -7   5  226.48   15.10
  -6  -7   5  236.08   13.70
  -6   7  -5  236.38   16.50
  -6  -7   6   21.60    6.60
  -6  -7   6   13.50    5.40
  -6   7  -6    2.50    7.10
  -6  -7   7    9.40    7.30
  -6   7  -7   14.50    8.00
   6  -7   8   12.30   12.10
  -6  -7   8   18.50    9.30
   7  -7  -8   21.10    9.50
  -7   7   8    7.90   10.90
  -7  -7  -8   19.80    8.90
   7  -7  -7   10.20    6.80
  -7  -7  -7    2.70    7.20
  -7  -7  -6   65.29    8.60
  -7   7   6   68.19   11.60
   7  -7  -5  127.79   18.70
  -7   7   5  149.88   13.80
  -7  -7  -5  137.89   11.30
   7  -7  -4  227.08   14.80
  -7   7   4  242.28   16.70
   7  -7  -3   48.90    7.10
  -7  -7  -3   47.30    4.20
  -7  -7  -3   52.09    5.90
  -7   7   3   61.19    8.70
   7  -7  -2   78.89    7.60
  -7   7   2   89.29   10.10
  -7  -7  -2   88.09    6.30
  -7   7   2   89.09    7.60
  -7  -7  -2   72.19    6.40
  -7  -7  -2   93.79    6.10
  -7  -7  -1   43.90    5.40
  -7   7   1   67.99    8.40
  -7   7   1   60.99    7.20
  -7  -7  -1   54.19    4.40
  -7  -7  -1   57.29    5.40
  -7   7   0    6.80    3.30
  -7  -7   0    5.60    3.00
  -7   7   0    3.60    4.80
  -7   7   0    1.20    2.50
  -7  -7   0    1.50    3.50
  -7  -7   1   47.00    6.60
  -7  -7   1   51.29    6.00
  -7   7  -1   60.99    7.80
   7  -7   2   72.89    8.00
  -7  -7   2   91.59    5.60
  -7   7  -2   71.89   10.20
  -7  -7   2   75.59    7.50
   7  -7   3   45.60    6.40
  -7   7  -3   63.19    8.40
  -7  -7   3   51.09    5.40
  -7  -7   3   40.20    5.90
   7  -7   4  214.58   14.30
   7   7  -4  202.38   11.20
  -7  -7   4  224.18   16.40
  -7   7  -4  201.88   13.50
  -7  -7   4  223.98   12.60
   7  -7   5  125.59   11.60
   7   7  -5  127.19    8.60
  -7  -7   5  130.09   14.10
  -7   7  -5  126.79   13.60
  -7   7  -5  120.99   11.10
  -7  -7   5  129.49   10.00
  -7  -7   6   62.39    9.30
  -7   7  -6   95.19   13.00
  -7  -7   6   57.89    8.80
  -7  -7   7    9.30    8.30
  -7   7  -7   -1.30    8.00
   7  -7   8   16.30   12.80
  -7   7  -8   23.00   10.10
  -7  -7   8   41.90   10.60
   8  -7  -7    7.20    7.80
  -8   7   7   19.40   10.80
  -8  -7  -7   16.30    7.80
  -8  -7  -6    1.80    6.10
   8  -7  -5  154.68   13.10
  -8  -7  -5  129.69   11.40
   8  -7  -4  107.29   10.40
  -8   7   4  115.99   13.00
   8  -7  -3  441.96   23.40
  -8  -7  -3  422.06   21.40
  -8   7   3  471.65   25.50
  -8  -7  -3  407.26   21.50
   8  -7  -2   22.00    4.60
  -8  -7  -2   21.60    3.70
  -8  -7  -2   22.70    3.40
  -8   7   2   17.70    6.70
  -8   7   2   10.50    4.20
  -8  -7  -2   16.90    3.80
  -8   7   1  304.47   17.80
  -8  -7  -1  324.77   16.30
  -8  -7  -1  330.47   16.90
  -8  -7  -1  315.17   17.30
  -8   7   1  325.77   19.80
  -8  -7   0   21.60    4.00
  -8  -7   0   20.20    4.20
  -8   7   0   24.70    4.60
  -8  -7   0   22.00    2.70
  -8  -7   0   19.10    2.70
  -8   7   0   22.40    6.60
  -8  -7   1  331.27   16.10
  -8  -7   1  324.17   16.00
  -8  -7   1  301.17   17.90
  -8   7  -1  314.27   21.00
  -8   7  -1  304.67   17.70
  -8  -7   1  320.37   17.30
   8  -7   2   16.50    5.00
  -8   7  -2    6.90    5.80
  -8  -7   2   22.00    3.20
  -8   7  -2   22.50    4.60
  -8  -7   2   22.00    4.70
  -8  -7   2   17.20    3.20
   8  -7   3  445.46   24.40
  -8   7  -3  426.06   25.80
  -8  -7   3  466.35   23.90
  -8  -7   3  444.36   22.50
  -8   7  -3  425.06   23.80
   8  -7   4  100.49   10.40
  -8  -7   4   93.09    9.90
  -8   7  -4  105.59   12.10
  -8  -7   4   92.19    8.20
  -8   7  -4   92.69    9.70
   8   7  -5  112.99    9.10
  -8  -7   5  132.89   10.40
  -8   7  -5  140.69   14.10
  -8  -7   5  150.78   12.50
  -8  -7   6    5.20    7.30
  -8   7  -6   -0.10    7.80
  -8   7  -7   10.40    9.10
  -8  -7   7   20.60    9.50
   9  -7  -7   13.60    8.10
  -9   7   7   16.20   11.90
  -9  -7  -7    7.30    8.00
   9  -7  -6   45.40   10.30
  -9   7   6   65.99   12.20
  -9  -7  -6   43.80    7.80
   9  -7  -5   72.99   10.80
  -9   7   5   61.79   13.00
  -9  -7  -5   76.39    9.40
   9  -7  -4   64.49    8.70
   9  -7  -3   21.20    5.30
  -9  -7  -3   22.90    3.70
  -9   7   3   22.50    5.40
  -9   7   2  309.67   19.40
  -9  -7  -2  305.27   15.50
  -9  -7  -2  244.78   15.20
  -9  -7  -2  291.37   15.30
  -9   7   2  287.97   16.80
  -9   7   1  296.97   18.50
  -9  -7  -1  278.97   14.50
  -9   7   1  256.67   15.70
  -9  -7  -1  268.87   14.20
  -9  -7  -1  232.68   14.60
  -9  -7   0  738.43   38.70
  -9  -7   0  776.52   37.50
  -9  -7   0  828.22   38.50
  -9  -7   0  773.92   37.60
  -9   7   0  759.42   39.40
  -9   7  -1  256.47   15.80
  -9  -7   1  272.87   15.30
  -9  -7   1  261.57   13.90
  -9  -7   1  271.87   14.10
  -9  -7   2  304.17   17.20
  -9   7  -2  299.37   25.90
  -9  -7   2  308.37   15.90
  -9   7  -2  301.17   17.80
   9  -7   3   25.00    6.20
  -9   7  -3   21.10    5.20
  -9   7  -3   28.00    7.80
  -9  -7   3   26.70    4.10
   9  -7   4   42.20    8.20
  -9  -7   4   51.09    7.00
  -9  -7   4   47.80    7.10
  -9   7  -4   51.59    7.10
  -9   7  -4   56.49    9.80
  -9   7  -5   75.29   11.10
  -9  -7   5   78.69    9.70
  -9  -7   5   77.99    9.20
  -9   7  -6   53.39   10.40
  -9  -7   6   31.90    8.70
  -9   7  -7    1.30    9.60
  -9  -7   7   -5.20    8.80
  10  -7  -7    0.60    9.00
 -10   7   7   25.70   12.90
 -10  -7  -7  -10.40    7.80
  10  -7  -6   13.40    7.40
 -10  -7  -6    9.60    6.80
 -10   7   6    8.00   10.40
 -10  -7  -5    2.70    5.90
 -10   7   5    5.90    8.90
  10  -7  -4   39.80   12.60
 -10   7   4   28.50    9.00
 -10  -7  -4   38.30    6.50
  10  -7  -3   25.30    6.00
 -10  -7  -3   18.80    3.90
 -10  -7  -2   42.20    5.80
 -10  -7  -2   43.50    5.30
 -10   7   2   38.10    6.50
 -10  -7  -2   44.00    5.30
 -10  -7  -1   77.89    6.20
 -10   7   1   64.39    7.90
 -10  -7  -1   68.79    6.80
 -10  -7  -1   65.79    6.70
 -10  -7  -1   73.59    6.10
 -10  -7   0  109.29    9.60
 -10  -7   0  141.29    9.50
 -10   7   0  124.69   10.30
 -10  -7   0  137.39    8.30
 -10  -7   0  138.99    8.20
 -10   7  -1   66.09    8.10
 -10  -7   1   76.79    6.10
 -10  -7   1   77.79    6.30
 -10  -7   1   58.19    7.40
 -10  -7   2   42.80    5.20
 -10   7  -2   34.60    6.00
 -10   7  -2   52.79    8.90
 -10  -7   2   52.09    5.80
 -10  -7   2   33.70    5.70
  10  -7   3   15.80    6.00
 -10  -7   3   19.40    4.00
 -10   7  -3   15.90    4.70
 -10  -7   3   13.00    5.80
 -10   7  -3   28.90    8.10
 -10  -7   4   44.50    5.90
 -10   7  -4   52.99    9.70
 -10  -7   4   41.70    7.80
 -10   7  -5   12.00    8.50
 -10  -7   5   11.00    7.40
 -10  -7   5   19.10    8.20
 -10   7  -6   -2.00    9.30
 -10  -7   6   15.10    8.10
 -10  -7   7    3.50    8.80
 -10   7  -7   -7.90   10.20
  11  -7  -6   -3.30    7.00
 -11   7   6   22.00   12.20
 -11  -7  -6   -2.30    6.90
 -11  -7  -5    1.90    6.70
 -11   7   5   -9.50    9.70
  11  -7  -4   34.40    7.40
 -11  -7  -4   36.30    6.10
 -11   7   4   30.80   10.00
 -11  -7  -3   37.60    4.70
 -11   7   3   19.90    6.40
 -11   7   3   32.70    9.80
 -11  -7  -3   23.70    7.40
 -11   7   2   22.70    8.30
 -11   7   2   34.00    6.70
 -11  -7  -2   34.10    5.30
 -11  -7  -2   29.40    4.90
 -11  -7  -2   31.00    5.00
 -11  -7  -1    4.50    4.00
 -11  -7  -1    0.40    4.30
 -11  -7  -1    3.90    3.40
 -11  -7  -1    1.30    3.30
 -11   7   0    0.30    4.30
 -11  -7   0    9.10    4.20
 -11  -7   0    9.60    3.40
 -11  -7   0    8.90    3.30
 -11  -7   1   -1.10    4.20
 -11   7  -1   -3.40    4.80
 -11   7  -1    4.20    7.60
 -11  -7   1    2.90    3.40
 -11  -7   1    2.60    3.20
 -11  -7   2   32.10    4.90
 -11  -7   2   29.80    4.50
 -11   7  -2   35.10    6.40
 -11   7  -2   34.20    8.60
 -11  -7   3   31.30    5.40
 -11  -7   3   38.80    5.30
 -11  -7   3   42.00    6.90
 -11   7  -3   31.40    8.90
 -11  -7   4   24.70    6.90
 -11  -7   4   22.20    5.30
 -11   7  -4   50.19    9.80
 -11   7  -5   -0.80    8.80
 -11  -7   5    5.30    7.50
 -11   7  -6   -5.60   10.00
 -11  -7   6    4.50    8.70
  12  -7  -6    2.70    7.70
 -12  -7  -6    5.00    6.90
 -12   7   6    4.40   12.70
  12  -7  -5   14.60    6.60
 -12  -7  -5    9.40    6.90
 -12   7   5   -0.80   11.00
 -12  -7  -4    7.00    5.90
 -12   7   4    5.80    9.80
 -12  -7  -3    2.40    5.30
 -12   7   3   -3.90    8.80
 -12  -7  -3    3.60    4.90
 -12  -7  -2   10.10    4.30
 -12  -7  -2   16.00    5.10
 -12   7   2   16.40    6.00
 -12   7   2    7.50    8.30
 -12  -7  -1   28.90    5.70
 -12   7   1   40.20    7.50
 -12   7   1   46.10    9.90
 -12  -7  -1   38.90    5.30
 -12  -7  -1   45.20    6.50
 -12  -7  -1   43.60    6.40
 -12  -7   0    4.10    3.80
 -12   7   0   -2.30    5.30
 -12  -7   0    7.90    4.70
 -12  -7   0    5.10    3.80
 -12   7   0    4.00    9.20
 -12  -7   1   44.60    6.50
 -12  -7   1   43.10    6.80
 -12   7  -1   37.90    9.40
 -12  -7   1   46.80    5.60
 -12   7  -1   51.99    7.80
 -12  -7   2    9.00    4.50
 -12  -7   2    6.10    5.40
 -12  -7   2    3.80    4.10
 -12   7  -2    4.30    5.70
 -12   7  -2    8.80    8.40
 -12  -7   3    2.90    5.80
 -12  -7   3    0.50    4.50
 -12   7  -3   -2.60    7.90
 -12  -7   3    3.80    4.80
 -12  -7   4    0.40    6.70
 -12   7  -4    4.80    9.20
 -12   7  -5    5.40    9.90
 -12  -7   5   16.90    8.50
 -12   7  -6    5.60   10.80
 -12  -7   6    3.20    8.80
  13  -7  -5    6.00    7.90
 -13   7   5   -4.50   11.50
 -13  -7  -5    7.60    7.10
 -13   7   4   20.90   11.40
 -13  -7  -4   23.00    6.90
 -13   7   3    5.50   10.00
 -13  -7  -3   16.10    5.70
 -13   7   2   29.60   10.30
 -13  -7  -2   31.50    6.00
 -13  -7  -2   19.60    5.30
 -13  -7  -2   27.80    5.30
 -13  -7  -1    3.30    5.20
 -13  -7  -1    3.50    4.40
 -13  -7  -1   -2.00    4.30
 -13   7   1   -4.10    8.30
 -13   7   0   42.00   10.20
 -13  -7   0   32.30    5.40
 -13  -7   0   36.80    5.40
 -13  -7   0   40.80    6.80
 -13   7  -1    6.90    9.10
 -13  -7   1   -7.60    5.20
 -13  -7   1    5.20    4.50
 -13  -7   1   -1.60    4.30
 -13   7  -2   18.90    9.30
 -13  -7   2   22.00    6.90
 -13  -7   2   26.10    5.50
 -13  -7   2   28.30    5.40
 -13   7  -3   15.30    9.50
 -13  -7   3    8.20    5.60
 -13  -7   3    6.60    6.90
 -13  -7   4   17.30    7.90
 -13   7  -4   21.20   10.50
 -13  -7   4   13.80    6.60
 -13  -7   5   16.70    8.80
 -13   7  -5    4.10   10.80
 -14   7   4   26.50   11.90
 -14   7   3   15.50   10.90
 -14  -7  -3   15.00    6.60
 -14  -7  -2   23.20    5.70
 -14   7   2   42.90   11.60
 -14  -7  -2    9.30    5.80
 -14   7   1    3.90    9.80
 -14  -7  -1    0.00    4.70
 -14  -7  -1    8.60    6.20
 -14  -7   0   51.09    6.80
 -14   7   0   47.20   11.10
 -14  -7   1    4.70    6.40
 -14   7  -1    4.60   10.10
 -14  -7   1    3.50    5.00
 -14   7  -2   11.90    9.90
 -14  -7   2   26.80    7.60
 -14  -7   2   19.20    5.80
 -14  -7   3    6.70    7.70
 -14  -7   3    0.00    5.60
 -14   7  -3    4.80   10.50
 -14  -7   4   25.10    9.30
 -14   7  -4   20.80   11.30
 -14  -7   4    9.50    6.80
 -15   7   3   11.70   12.00
 -15  -7  -3    1.70    6.50
 -15   7   2    9.80   11.20
 -15  -7  -2    2.90    5.80
 -15  -7  -1   85.49   11.50
 -15   7   1   75.69   13.50
 -15  -7  -1   65.89    9.40
 -15   7   0   24.50   11.10
 -15  -7   0   19.30    5.90
 -15  -7   0    9.50    7.30
 -15  -7   1   67.59    8.40
 -15  -7   1   99.09   10.60
 -15   7  -1   84.39   14.10
 -15  -7   2   -5.20    7.90
 -15   7  -2    3.90   11.00
 -15  -7   2    0.90    5.90
 -15  -7   3   13.50    8.70
 -15  -7   3   -0.80    5.80
 -15   7  -3    9.40   11.10
 -16  -7  -1   27.50    6.50
 -16  -7  -1   34.10    9.50
 -16   7   1   33.80   12.50
 -16   7   0   15.10   11.50
 -16  -7   0    5.00    5.40
 -16  -7   0    0.90    7.60
 -16   7  -1   43.90   13.00
 -16  -7   1   35.50    8.90
 -16  -7   1   26.90    6.30
   0  -8  -8   13.00    9.10
   0  -8  -7   39.40    8.60
   0   8   6   16.30    5.50
   0  -8  -6   11.80    6.10
   0  -8  -5   81.59    6.90
   0   8   5   95.69    8.80
   0  -8  -4  170.58   11.20
   0   8   4  173.38   11.50
   0  -8  -4  160.38   10.50
   0  -8  -3  113.49    8.00
   0  -8  -3  106.59    8.60
   0   8   3  123.39    9.60
   0   8   2  270.27   15.80
   0   8   2  270.07   14.10
   0   8   2  277.27   14.10
   0  -8  -2  269.67   15.60
   0  -8  -2  275.27   14.30
   0  -8  -1   21.00    4.60
   0  -8  -1   17.50    2.70
   0   8   1   28.40    4.90
   0  -8   0  400.16   22.40
   0   8   0  432.16   22.30
   0   8  -1   18.40    4.60
   0  -8   1    7.10    4.70
   0  -8   2  285.37   14.90
   0   8  -2  284.07   16.60
   0  -8   3  105.89    7.40
   0   8  -3  105.89    9.30
   0   8  -3   97.79    6.20
   0   8  -4  153.88    9.00
   0  -8   4  148.19   10.00
   0  -8   5   90.39    8.80
   0   8  -5   82.49    7.20
   0  -8   6    3.30    5.80
   0  -8   6   17.30    7.60
   0  -8   7   37.80    9.70
   0  -8   8   39.60   11.60
   1  -8  -8   11.30    9.10
  -1  -8  -8   15.90    9.20
   1  -8  -7   -1.00    6.80
  -1  -8  -7   -5.70    6.70
   1  -8  -6   26.80    6.50
  -1   8   6   23.20    6.20
  -1  -8  -6   27.30    7.00
   1   8   5   52.79    7.10
   1  -8  -5   64.99    6.60
  -1   8   5   66.09    7.50
  -1  -8  -5   50.39    5.40
   1  -8  -4    3.90    4.10
   1   8   4    6.70    4.20
   1  -8  -4    5.10    4.00
  -1   8   4   12.00    4.80
  -1  -8  -4    0.70    3.50
   1   8   3   48.70    6.30
   1  -8  -3   40.50    5.60
   1  -8  -3   38.40    5.70
  -1   8   3   51.19    6.50
  -1  -8  -3   43.80    6.10
  -1  -8  -3   45.00    5.40
   1  -8  -2    6.70    2.80
   1   8   2   10.90    2.20
   1   8   2    8.50    2.10
   1   8   2   11.70    4.00
   1  -8  -2   12.40    4.20
  -1   8   2    7.90    3.30
  -1   8   2   12.90    2.80
  -1  -8  -2   10.70    2.70
  -1  -8  -2   12.90    4.30
  -1   8   2   15.90    5.00
   1   8   1  192.98   11.70
   1  -8  -1  191.08   12.20
   1  -8  -1  183.58   10.30
  -1  -8  -1  186.38   12.00
  -1   8   1  180.98   10.10
  -1   8   1  188.08   10.00
  -1   8   1  187.58   12.50
  -1  -8  -1  197.78    9.90
   1  -8   0  312.47   19.00
   1   8   0  362.16   18.70
  -1  -8   0  316.37   18.90
  -1   8   0  354.76   19.20
  -1   8   0  352.16   16.90
  -1   8   0  343.97   16.90
   1  -8   1  174.08   12.40
   1   8  -1  205.38   11.90
  -1  -8   1  166.28   12.40
  -1   8  -1  176.68    9.40
  -1   8  -1  191.48   12.50
  -1   8  -1  178.98    9.40
   1  -8   2   13.80    3.20
   1   8  -2   11.60    4.20
  -1   8  -2    9.40    2.10
  -1   8  -2   13.40    2.30
  -1   8  -2    7.40    4.20
  -1  -8   2   14.10    2.60
   1  -8   3   52.99    5.90
   1   8  -3   38.70    3.50
   1   8  -3   41.40    5.90
  -1   8  -3   47.90    6.70
  -1  -8   3   46.70    5.00
  -1   8  -3   40.20    4.40
   1   8  -4    7.00    2.60
   1  -8   4   -3.80    3.60
  -1   8  -4    3.80    2.90
  -1  -8   4    9.70    3.50
   1   8  -5   36.70    5.50
   1  -8   5   43.30    6.20
  -1   8  -5   44.50    5.90
  -1  -8   5   57.69    7.60
  -1   8  -5   54.79    7.50
   1  -8   6   25.00    7.50
   1  -8   6   28.80    6.30
  -1  -8   6   34.80    7.70
  -1  -8   6   25.40    6.10
   1  -8   7    6.50    8.70
  -1  -8   7   -9.20    8.30
   1  -8   8   20.00   10.80
  -1  -8   8   21.60   11.10
   2  -8  -8   -8.20    8.20
  -2  -8  -8   -6.70    8.20
   2  -8  -7    2.40    7.20
  -2   8   7   -3.10    7.50
  -2  -8  -7   -3.50    6.90
   2  -8  -6   39.00    7.50
  -2   8   6   44.20    7.20
  -2  -8  -6   45.30    7.30
   2  -8  -5   49.90    7.00
  -2   8   5   42.90    6.90
  -2  -8  -5   44.10    4.10
   2  -8  -4   79.89    8.10
   2  -8  -4   82.39    8.00
   2   8   4   81.59    6.70
  -2  -8  -4   83.09    6.50
  -2   8   4   83.89    8.90
   2  -8  -3  218.98   13.70
   2  -8  -3  234.98   13.30
   2   8   3  231.38   13.00
  -2  -8  -3  243.78   13.40
  -2  -8  -3  237.38   13.00
  -2   8   3  222.18   14.60
   2   8   2  221.48   11.90
   2  -8  -2  181.28   12.80
   2  -8  -2  195.58   11.40
  -2   8   2  205.18   13.30
  -2  -8  -2  208.58   12.20
  -2  -8  -2  198.08   10.80
  -2   8   2  193.78   11.40
   2  -8  -1  742.03   38.30
   2  -8  -1  764.52   36.90
   2   8   1  771.02   37.50
  -2   8   1  736.33   36.80
  -2   8   1  756.62   36.80
  -2   8   1  796.62   38.60
  -2  -8  -1  710.53   37.80
  -2  -8  -1  774.42   36.30
   2   8   0   43.50    5.20
   2  -8   0   37.60    6.10
  -2  -8   0   32.50    5.40
  -2   8   0   27.80    3.50
  -2   8   0   40.90    6.10
  -2   8   0   31.60    3.60
   2  -8   1  671.43   37.20
   2   8  -1  780.52   36.50
  -2   8  -1  732.23   35.30
  -2   8  -1  780.32   37.40
  -2  -8   1  700.53   37.10
  -2   8  -1  705.33   35.20
   2   8  -2  215.28   12.50
   2  -8   2  212.68   11.70
  -2   8  -2  183.28   10.80
  -2   8  -2  193.78   13.40
  -2  -8   2  200.48   10.50
   2  -8   3  225.88   13.10
  -2   8  -3  219.58   12.20
  -2  -8   3  217.58   12.00
  -2  -8   3  236.28   13.90
  -2   8  -3  222.78   14.70
   2  -8   4   65.19    8.10
   2   8  -4   84.49    5.70
  -2  -8   4   84.39    7.00
  -2   8  -4   85.69   11.00
  -2   8  -4   74.49    7.80
  -2  -8   4   78.79    8.90
   2   8  -5   39.70    4.80
   2  -8   5   48.00    6.20
  -2  -8   5   43.30    5.90
  -2   8  -5   49.90    7.60
  -2   8  -5   33.40    5.40
   2  -8   6   42.10   10.70
   2  -8   6   48.30    9.40
  -2  -8   6   37.60    6.70
  -2  -8   6   37.80    8.20
  -2   8  -6   52.79    8.60
   2  -8   7   10.40    9.10
  -2  -8   7    7.70    8.60
   2  -8   8   -7.90   10.40
  -2  -8   8   -1.40    9.80
   3  -8  -8    1.30    8.10
  -3  -8  -8    3.20    8.00
   3  -8  -7   33.60    8.70
  -3   8   7   29.90    7.60
  -3  -8  -7   19.30    8.10
   3  -8  -6    9.20    6.30
  -3  -8  -6    3.30    5.50
  -3   8   6   16.20    6.70
   3  -8  -5   18.60    5.40
  -3   8   5   10.70    6.20
   3  -8  -4   72.29    8.10
   3  -8  -4   73.99    8.20
  -3   8   4   69.39    9.00
  -3  -8  -4   79.19    5.90
   3   8   3  287.07   14.80
   3  -8  -3  292.17   15.70
   3  -8  -3  277.07   16.30
  -3   8   3  277.57   17.20
  -3  -8  -3  283.57   15.20
  -3  -8  -3  273.97   15.40
   3   8   2  211.48   11.40
   3  -8  -2  184.38   12.80
   3  -8  -2  199.38   11.60
  -3  -8  -2  198.38   10.70
  -3   8   2  195.98   13.50
  -3  -8  -2  199.28   12.10
  -3   8   2  195.08   11.50
   3   8   1  353.86   18.30
   3  -8  -1  331.87   19.50
   3  -8  -1  367.56   18.00
  -3   8   1  362.76   20.00
  -3   8   1  339.67   17.90
  -3   8   1  342.67   18.50
  -3  -8  -1  322.97   18.70
   3  -8   0    7.80    4.40
   3   8   0   10.70    3.60
  -3   8   0    5.90    2.60
  -3  -8   0   11.10    3.40
  -3  -8   0    9.70    4.30
  -3   8   0    8.00    2.40
  -3   8   0   11.80    5.10
  -3  -8   1  366.06   18.30
  -3  -8   1  309.47   19.00
  -3   8  -1  327.57   17.70
  -3   8  -1  354.16   19.80
   3  -8   2  194.58   11.40
  -3   8  -2  207.48   13.40
  -3   8  -2  153.58   11.60
  -3  -8   2  186.18   11.70
   3  -8   3  290.57   15.80
  -3  -8   3  274.77   14.50
  -3  -8   3  276.97   16.20
  -3   8  -3  265.17   15.00
  -3   8  -3  291.87   17.50
   3   8  -4   73.29    5.10
   3  -8   4   70.89    8.00
  -3   8  -4   72.99    6.70
  -3   8  -4   79.89    9.90
  -3  -8   4   71.49    6.60
  -3  -8   4   69.79    8.70
   3  -8   5   14.80    5.60
   3   8  -5   12.60    3.60
  -3  -8   5   10.50    4.50
  -3   8  -5    6.50    3.90
  -3   8  -5   10.10    6.00
  -3   8  -6    0.20    6.60
  -3  -8   6   15.50    5.50
  -3  -8   6    8.70    7.10
   3  -8   7   34.70   10.00
  -3  -8   7   16.20    8.70
   3  -8   8   13.90   11.30
  -3  -8   8   20.10    9.90
   4  -8  -8    5.50    9.20
  -4  -8  -8   -5.60    8.40
   4  -8  -7   13.60    7.80
  -4  -8  -7   12.70    7.30
  -4   8   7    6.70    7.90
   4  -8  -6   23.10    6.90
  -4  -8  -6   17.50    6.70
  -4   8   6   18.30    7.90
   4  -8  -5   29.10    6.40
  -4  -8  -5   31.00    6.00
  -4   8   5   32.40    7.30
   4  -8  -4   11.50    5.70
  -4   8   4   20.00    6.40
   4  -8  -3  100.49    8.20
   4  -8  -3   78.69    9.40
  -4   8   3   83.59    9.80
  -4  -8  -3  106.39    6.50
  -4  -8  -3   93.59    7.10
  -4  -8  -3   96.29    7.40
   4  -8  -2  569.54   26.80
   4  -8  -2  447.06   27.50
  -4  -8  -2  532.65   25.90
  -4   8   2  527.95   26.70
  -4  -8  -2  514.35   26.60
  -4  -8  -2  506.65   25.70
  -4   8   2  563.14   28.40
   4  -8  -1   30.80    5.50
  -4  -8  -1   35.00    4.30
  -4   8   1   18.70    5.60
  -4  -8  -1   30.60    4.80
  -4   8   1   26.80    3.90
  -4  -8   0  348.87   18.50
  -4  -8   0  329.37   19.40
  -4   8   0  355.36   18.50
  -4   8   0  392.56   20.80
  -4  -8   1   25.80    4.40
  -4  -8   1   16.50    5.00
  -4   8  -1   26.50    3.90
  -4   8  -1   28.80    6.10
   4  -8   2  550.84   27.30
  -4   8  -2  495.75   26.70
  -4  -8   2  509.65   27.30
  -4   8  -2  573.14   28.90
   4  -8   3  106.49    8.30
  -4   8  -3   85.49    7.10
  -4  -8   3   92.49    8.50
  -4  -8   3   87.49    6.20
   4  -8   4   16.70    4.80
  -4   8  -4   20.50    4.30
  -4  -8   4   19.40    3.90
   4  -8   5   15.80    5.60
   4   8  -5   18.70    3.80
  -4   8  -5   22.80    4.90
  -4  -8   5   25.30    5.00
  -4   8  -5   21.20    6.80
  -4   8  -6   16.40    7.50
  -4  -8   6   14.60    5.90
  -4  -8   6   23.60    7.50
   4  -8   7   20.80   10.50
  -4  -8   7   32.40    9.10
  -4   8  -7   17.20    8.50
   4  -8   8    9.10   11.40
  -4  -8   8  -10.30    9.30
   5  -8  -8   16.90   10.10
  -5  -8  -8    3.10    8.20
   5  -8  -7   26.60    8.70
  -5  -8  -7   10.60    7.50
  -5   8   7   15.20    8.90
   5  -8  -6   52.89    8.30
  -5   8   6   53.69    9.20
  -5  -8  -6   32.50    6.80
  -5   8   5   50.19    8.80
  -5  -8  -5   44.40    6.80
   5  -8  -4   23.50    6.50
  -5   8   4   30.70    7.30
   5  -8  -3  100.69    8.50
  -5   8   3   80.09   10.40
  -5  -8  -3   89.39    7.80
  -5  -8  -3   92.19    6.00
   5  -8  -2  337.57   17.70
  -5   8   2  323.67   19.70
  -5   8   2  316.87   17.60
  -5  -8  -2  324.67   16.70
  -5  -8  -2  304.47   17.40
  -5  -8  -2  337.07   16.50
  -5  -8  -1   65.59    5.80
  -5   8   1   73.69    8.70
  -5  -8  -1   59.79    6.80
  -5   8   1   59.39    5.80
  -5   8   0  254.67   15.90
  -5   8   0  234.78   13.40
  -5  -8   0  219.58   14.20
  -5  -8   0  255.17   13.40
  -5   8  -1   56.59    5.80
  -5  -8   1   61.19    6.30
  -5   8  -1   68.89    9.40
  -5  -8   1   55.09    7.90
   5  -8   2  328.27   18.00
  -5   8  -2  314.17   17.30
  -5  -8   2  320.07   17.80
  -5   8  -2  332.77   19.80
   5  -8   3   77.79    8.30
  -5  -8   3   86.69    6.00
  -5   8  -3   74.69    7.30
  -5   8  -3   90.19   10.90
  -5  -8   3   96.19    8.60
   5  -8   4   31.20    5.50
  -5  -8   4   33.40    6.40
  -5   8  -4   30.20    5.50
  -5  -8   4   25.30    4.20
  -5   8  -4   32.90    7.50
   5  -8   5   61.99    9.00
   5   8  -5   44.40    5.30
  -5  -8   5   42.90    6.10
  -5   8  -5   47.40    8.50
  -5   8  -6   43.50    8.80
  -5  -8   6   37.00    8.10
  -5  -8   6   30.80    6.50
  -5  -8   7   30.20    9.40
  -5   8  -7   16.80    8.80
   5  -8   8   18.60   12.60
  -5  -8   8   11.40    9.10
   6  -8  -7   31.60    8.20
  -6  -8  -7   31.80    8.80
   6  -8  -6   59.89    8.80
  -6  -8  -6   72.29   10.40
  -6   8   6   63.79   10.80
  -6   8   5   51.09    9.70
  -6  -8  -5   58.69    8.40
   6  -8  -4   82.09    9.30
  -6   8   4   86.09   11.90
   6  -8  -3   58.89    7.60
  -6  -8  -3   49.99    5.90
  -6  -8  -3   52.59    4.70
  -6   8   3   66.39    8.90
  -6  -8  -3   55.99    6.60
   6  -8  -2   66.19    7.20
  -6   8   2   70.39    9.80
  -6  -8  -2   58.99    6.80
  -6   8   2   61.89    6.50
  -6  -8  -2   60.49    5.60
  -6  -8  -2   67.59    5.40
  -6   8   1  162.88   12.70
  -6  -8  -1  153.48    9.30
  -6   8   1  149.29    9.70
  -6  -8  -1  142.29   10.00
  -6   8   0   36.60    5.30
  -6  -8   0   39.20    4.80
  -6  -8   0   25.20    5.10
  -6   8   0   32.80    6.80
  -6   8  -1  159.68   12.80
  -6  -8   1  164.98   10.00
  -6  -8   1  126.39   10.80
  -6   8  -1  147.49    9.70
   6  -8   2   63.19    7.50
  -6   8  -2   63.19    6.70
  -6  -8   2   75.19    7.60
   6  -8   3   60.69    7.90
  -6  -8   3   48.80    5.20
  -6   8  -3   55.99    6.90
  -6  -8   3   56.39    7.80
   6  -8   4   84.89    9.40
  -6  -8   4   74.79    6.90
  -6   8  -4   81.19   11.50
  -6   8  -4   73.59    8.10
  -6  -8   4   66.99    9.20
   6   8  -5   57.99    5.90
  -6   8  -5   55.39    9.40
  -6  -8   5   62.09    8.60
  -6  -8   5   60.59    8.00
  -6   8  -6   97.39   14.30
  -6  -8   7   28.10    8.70
  -6   8  -7   27.80    9.70
   7  -8  -7   25.50    8.90
  -7   8   7   25.60   10.50
  -7  -8  -7   25.00    8.20
   7  -8  -6   26.40    7.60
  -7  -8  -6   32.30    7.70
  -7  -8  -5   83.49    9.50
   7  -8  -4   83.39   10.00
  -7   8   4   80.69   10.80
   7  -8  -3  159.98   16.10
  -7   8   3  165.08   14.80
  -7  -8  -3  188.48   10.90
  -7  -8  -3  163.98   10.60
  -7  -8  -3  169.48    9.50
   7  -8  -2   22.20    5.00
  -7  -8  -2   30.70    4.70
  -7   8   2   25.30    4.40
  -7  -8  -2   30.80    4.90
  -7   8   2   31.90    7.50
  -7  -8  -2   36.50    4.10
  -7   8   1   39.40    5.00
  -7   8   1   42.70    8.00
  -7  -8  -1   43.80    5.40
  -7  -8  -1   40.20    5.40
  -7   8   0   42.30    5.10
  -7  -8   0   30.40    5.40
  -7  -8   0   39.70    5.80
  -7   8   0   48.50    8.20
  -7  -8   1   48.00    6.50
  -7   8  -1   41.50    5.90
   7  -8   2   26.30    5.60
  -7   8  -2   24.20    4.50
  -7  -8   2   30.90    5.40
   7  -8   3  173.78   12.70
  -7  -8   3  187.38   10.30
  -7  -8   3  175.78   14.10
  -7   8  -3  170.18   11.70
  -7   8  -3  179.18   15.10
   7  -8   4   84.39    9.60
  -7  -8   4   69.49    9.50
  -7   8  -4   80.59   10.40
  -7  -8   4   75.89    7.10
  -7   8  -4   67.39    7.90
  -7   8  -5   78.79   11.00
  -7  -8   5   70.89    8.70
  -7  -8   5   91.69   11.20
  -7  -8   6   21.60    7.80
  -7   8  -6   18.00    8.80
  -7  -8   7   32.20    9.30
  -7   8  -7   26.30    9.90
   8  -8  -7   22.80    9.30
  -8  -8  -7   22.80    8.70
  -8   8   7   13.60   11.40
   8  -8  -6   23.90    7.60
  -8  -8  -6    8.50    6.70
  -8   8   6   16.20   10.30
   8  -8  -5   15.70    6.40
  -8  -8  -5   22.60    6.40
  -8  -8  -4    7.10    7.40
   8  -8  -3   40.00    6.40
  -8   8   3   32.50    5.90
  -8  -8  -3   44.20    6.40
  -8  -8  -3   41.20    5.80
  -8  -8  -3   48.20    4.90
  -8   8   2  102.59   12.90
  -8  -8  -2   80.19    7.60
  -8  -8  -2   96.59    6.90
  -8  -8  -2   92.39    6.80
  -8   8   2   77.79    8.30
  -8  -8  -1  109.89    6.50
  -8   8   1   97.59   12.00
  -8  -8  -1  117.39    6.80
  -8  -8  -1   77.99    8.30
  -8  -8  -1  106.79    7.80
  -8   8   0   77.49   11.30
  -8   8   0   43.40    5.70
  -8  -8   0   56.49    6.70
  -8  -8   0   47.50    6.60
  -8   8  -1   96.79    8.60
  -8  -8   1  107.19    8.70
  -8   8  -2   89.79    8.50
  -8  -8   2  100.89    8.90
   8  -8   3   47.00    7.10
  -8  -8   3   53.49    7.20
  -8   8  -3   39.80    8.80
  -8  -8   3   51.29    5.40
  -8  -8   4   12.90    5.80
  -8  -8   4   10.80    4.30
  -8   8  -4   10.20    7.90
  -8   8  -5   21.00    8.70
  -8  -8   5   18.40    6.80
  -8  -8   5   11.50    5.10
  -8   8  -6   -6.10    8.70
  -8  -8   6    1.50    7.80
  -8   8  -7   13.80   10.40
  -8  -8   7   32.10    9.70
   9  -8  -6   -1.20    7.80
  -9  -8  -6   13.80    7.80
  -9   8   6   12.40   11.30
   9  -8  -5   14.30    7.10
  -9  -8  -5   13.20    6.00
  -9   8   5   26.60   10.20
  -9  -8  -4  199.18   13.10
  -9   8   4  184.08   18.10
   9  -8  -3   26.20    7.20
  -9   8   3    9.00    5.80
  -9  -8  -3   24.20    3.90
  -9  -8  -3   28.30    4.70
  -9  -8  -2  346.07   20.80
  -9   8   2  393.86   22.20
  -9  -8  -2  408.96   20.50
  -9  -8  -2  438.96   20.70
  -9  -8  -1   20.10    3.50
  -9  -8  -1   23.90    3.30
  -9  -8  -1   22.90    4.20
  -9   8   1   19.10    5.00
  -9  -8  -1   11.80    4.80
  -9  -8   0  114.49   10.40
  -9   8   0  128.89   10.10
  -9  -8   0  138.59    9.50
  -9  -8   1   22.10    4.80
  -9   8  -1   16.60    4.80
  -9   8  -2  381.56   22.50
  -9  -8   2  414.66   22.60
  -9  -8   2  429.76   20.70
  -9  -8   2  414.26   20.70
  -9  -8   3   13.20    5.70
  -9   8  -3    4.20   11.20
  -9  -8   3   19.50    4.20
  -9   8  -3   24.10    8.10
  -9  -8   4  194.48   12.30
  -9  -8   4  199.98   14.60
  -9   8  -4  205.78   17.20
  -9  -8   5   12.60    5.30
  -9   8  -5    9.40    8.50
  -9  -8   5   11.30    7.10
  -9   8  -6   16.20   10.30
  -9  -8   6   10.10    8.10
  10  -8  -6    8.10    7.50
 -10   8   6   -4.40   11.90
 -10  -8  -6    2.90    6.80
  10  -8  -5    6.90    7.40
 -10   8   5   15.10   10.70
 -10  -8  -5   14.00    6.00
  10  -8  -4   14.50    6.60
 -10  -8  -4   15.00    5.30
 -10   8   4   -4.40    9.40
 -10   8   3   10.60    8.70
 -10  -8  -3   15.90    3.90
 -10  -8  -3   10.60    4.80
 -10   8   2   26.30    6.60
 -10   8   2   45.70    9.70
 -10  -8  -2   37.10    5.10
 -10  -8  -2   39.20    5.10
 -10  -8  -2   37.50    7.50
 -10  -8  -1   37.10    5.20
 -10  -8  -1   35.10    6.20
 -10  -8  -1   45.20    6.60
 -10   8   1   42.90    6.30
 -10   8   1   52.79    9.80
 -10  -8  -1   44.20    5.40
 -10  -8   0    0.00    2.60
 -10  -8   0    0.30    3.80
 -10   8   0    1.30    4.30
 -10  -8   0    0.20    2.80
 -10  -8   1   43.00    4.80
 -10  -8   1   39.90    4.90
 -10  -8   1   55.29    7.80
 -10   8  -1   44.30    6.50
 -10   8  -2   19.20   11.50
 -10  -8   2   42.80    5.30
 -10  -8   2   42.40    7.40
 -10   8  -2   44.40    9.30
 -10  -8   2   41.80    5.50
 -10  -8   3   11.80    6.20
 -10  -8   3    7.40    4.00
 -10   8  -3   23.80    9.10
 -10  -8   3   15.20    4.30
 -10   8  -4   18.70    9.20
 -10  -8   4    8.10    6.60
 -10  -8   4   10.80    4.90
 -10  -8   5    2.90    7.50
 -10   8  -5   -4.90    9.20
 -10   8  -6   -1.70   10.40
 -10  -8   6    9.00    9.00
  11  -8  -6   -0.50    8.10
 -11  -8  -6    3.10    8.10
 -11   8   6  -16.00   12.20
  11  -8  -5    2.00    6.50
 -11   8   5    0.80   11.40
 -11  -8  -5    7.60    6.40
  11  -8  -4   20.10    7.30
 -11   8   4   20.60   10.90
 -11  -8  -4   32.80    6.60
 -11  -8  -3    4.50    4.60
 -11   8   3    5.90    9.00
 -11  -8  -2   22.10    5.00
 -11   8   2   24.90    9.50
 -11  -8  -2   23.10    4.80
 -11  -8  -1   13.80    3.80
 -11  -8  -1    4.20    5.60
 -11   8   1    9.70    8.60
 -11  -8  -1    6.10    4.30
 -11  -8  -1   14.20    3.80
 -11   8   0   38.30   11.50
 -11  -8   0   38.90    5.20
 -11  -8   0   37.20    5.40
 -11  -8   0   37.70    5.70
 -11  -8   1    9.40    3.70
 -11  -8   1    6.80    4.90
 -11  -8   1   12.30    3.50
 -11   8  -1   24.00    8.80
 -11  -8   2   23.00    5.90
 -11  -8   2   19.00    4.10
 -11  -8   2   27.80    4.40
 -11   8  -2   25.80    9.20
 -11   8  -3   10.20    9.10
 -11  -8   3   12.80    6.20
 -11  -8   3    3.80    4.30
 -11  -8   3    9.20    4.40
 -11  -8   4   23.80    5.40
 -11  -8   4   24.40    7.40
 -11   8  -4   15.00   10.10
 -11  -8   5    2.70    7.40
 -11   8  -5   10.80   10.30
 -11  -8   6    6.30    8.40
 -11   8  -6   -4.90   11.10
  12  -8  -5    5.00    8.00
 -12  -8  -5    9.00    6.50
 -12   8   5   -3.20   11.80
  12  -8  -4   -6.20    6.70
 -12   8   4  -10.70   10.90
 -12  -8  -4  -10.10    5.80
 -12  -8  -3    0.80    5.10
 -12   8   3   11.10   10.00
 -12   8   2    9.10    9.80
 -12  -8  -2   11.20    5.20
 -12  -8  -2    3.60    4.40
 -12  -8  -2    7.80    4.40
 -12  -8  -1   -3.60    4.90
 -12  -8  -1   -0.50    3.90
 -12  -8  -1    0.10    3.90
 -12   8   1   -4.80    8.50
 -12  -8   0    2.50    3.50
 -12  -8   0    1.10    4.90
 -12   8   0   -4.10    8.70
 -12  -8   0   -4.50    3.60
 -12  -8   1    6.30    5.40
 -12   8  -1   -0.60    8.60
 -12  -8   1    2.00    3.80
 -12  -8   1    2.90    3.90
 -12  -8   2    9.20    4.30
 -12  -8   2    8.10    4.40
 -12  -8   2    2.80    5.60
 -12   8  -2    7.20    9.20
 -12  -8   3   -9.00    6.00
 -12  -8   3   -4.90    4.60
 -12   8  -3   -7.70    9.30
 -12  -8   3   -2.10    4.50
 -12   8  -4    2.40   10.00
 -12  -8   4    8.90    7.40
 -12  -8   4   -4.50    5.30
 -12  -8   5   -6.10    7.80
 -12   8  -5   11.60   11.70
 -13   8   4   20.80   12.60
 -13  -8  -4   22.50    6.60
 -13  -8  -3    7.30    5.90
 -13   8   3   -0.80   10.70
 -13   8   2   14.60   10.70
 -13  -8  -2   25.50    5.80
 -13   8   1   10.80   10.00
 -13  -8  -1    2.40    4.40
 -13  -8  -1    0.50    4.40
 -13  -8  -1    3.60    5.60
 -13  -8   0    8.60    4.20
 -13  -8   0    1.60    5.80
 -13  -8   0    1.80    4.50
 -13   8   0   -9.90    9.50
 -13   8  -1    2.00    9.40
 -13  -8   1    2.50    4.20
 -13  -8   1    5.00    4.50
 -13  -8   1   -7.30    5.70
 -13   8  -2   19.00   10.30
 -13  -8   2   24.30    5.80
 -13  -8   2   27.10    7.10
 -13  -8   2   31.60    5.40
 -13  -8   3    6.50    5.60
 -13   8  -3   13.50   11.00
 -13  -8   3    6.40    7.10
 -13  -8   4   19.90    6.50
 -13  -8   4   31.80    8.90
 -13   8  -4   28.00   12.00
 -14  -8  -3    9.00    5.80
 -14   8   3   -1.90   11.10
 -14  -8  -2   27.00    6.30
 -14   8   2   27.20   11.90
 -14  -8  -1    4.80    4.90
 -14  -8  -1   14.10    6.70
 -14   8   1   -0.90   10.50
 -14   8   0   17.30   11.00
 -14  -8   0   35.00    7.70
 -14  -8   0   18.30    5.40
 -14   8  -1   11.50   10.80
 -14  -8   1    5.90    4.70
 -14  -8   1   13.20    7.10
 -14   8  -2   36.90   12.00
 -14  -8   2   36.40    6.20
 -14  -8   2   25.70    8.40
 -14  -8   3   13.60    8.40
 -14   8  -3    1.60   11.20
 -14  -8   3    1.70    5.80
 -15   8   2   26.40   12.40
 -15  -8  -2   21.00    7.00
 -15  -8  -1   13.40    5.50
 -15   8   1    0.90   11.10
 -15  -8   0   -1.30    7.50
 -15  -8   0    5.90    5.10
 -15   8   0    5.40   11.90
 -15  -8   1    6.10    7.90
 -15   8  -1   16.50   12.00
 -15  -8   1    8.40    5.30
 -15  -8   2   27.70    6.20
 -15  -8   2   37.20    9.50
 -15   8  -2   31.20   13.10
   0  -9  -7   19.00    8.40
   0  -9  -6    6.90    6.80
   0  -9  -5  114.19   10.70
   0   9   5  122.69   10.70
   0   9   4   56.69    7.10
   0  -9  -4   51.19    6.50
   0   9   3   32.50    5.90
   0  -9  -3   36.40    5.90
   0   9   2   35.70    5.90
   0  -9  -2   38.90    4.90
   0   9   2   32.80    3.80
   0  -9  -2   40.70    6.20
   0   9   1   63.69    8.10
   0  -9  -1   69.69    8.60
   0   9   0   49.80    6.60
   0  -9   0   35.50    6.50
   0   9  -1   72.69    8.60
   0   9  -2   35.70    6.50
   0  -9   2   32.70    4.80
   0  -9   3   41.70    4.70
   0   9  -3   26.30    6.00
   0   9  -4   45.60    5.00
   0  -9   4   46.90    5.70
   0  -9   5  115.49   10.10
   0   9  -5  108.79    8.90
   0  -9   6   14.80    7.60
   0  -9   7   28.60   10.20
   0  -9   8   15.30   11.30
   1  -9  -7    9.80    7.70
  -1  -9  -7    2.00    7.70
   1  -9  -6   17.50    7.00
  -1  -9  -6   29.60    7.10
  -1   9   6   28.00    6.60
   1  -9  -5   88.49    9.80
   1   9   5   81.29    8.30
   1  -9  -5   79.99    8.40
  -1  -9  -5   84.59    9.70
  -1   9   5   85.49   10.20
   1   9   4  118.99    9.30
   1  -9  -4  115.59   10.00
  -1   9   4  129.39   11.10
  -1  -9  -4  105.09    9.10
   1   9   3  204.18   11.90
   1  -9  -3  147.89   11.90
  -1  -9  -3  168.28   10.90
  -1  -9  -3  155.08   11.70
  -1   9   3  202.88   13.00
   1   9   2  361.66   19.50
   1  -9  -2  357.06   18.40
   1  -9  -2  330.77   20.00
  -1   9   2  358.36   20.20
  -1   9   2  343.67   18.00
  -1  -9  -2  339.77   19.80
  -1  -9  -2  370.36   18.00
   1  -9  -1  176.28   13.20
   1   9   1  205.68   12.50
  -1   9   1  180.18    9.80
  -1  -9  -1  169.38   12.70
  -1   9   1  200.48   13.10
  -1  -9  -1  184.98   10.00
   1   9   0   67.09    7.80
   1  -9   0   45.30    7.80
  -1   9   0   63.09    7.60
  -1  -9   0   52.99    7.30
   1   9  -1  183.08   12.70
  -1   9  -1  201.68   13.60
   1   9  -2  352.56   20.20
   1  -9   2  377.26   18.90
  -1  -9   2  371.36   18.30
  -1   9  -2  358.36   20.80
  -1   9  -2  341.77   17.90
   1  -9   3  178.08   11.10
   1   9  -3  188.78   12.80
  -1   9  -3  197.08   13.80
  -1   9  -3  160.18    9.80
  -1  -9   3  181.48   10.50
   1   9  -4  108.59    7.00
   1  -9   4  130.89    9.60
  -1  -9   4  116.49    8.70
  -1   9  -4   99.49    7.50
   1  -9   5   85.09   11.60
   1   9  -5   72.99    6.90
   1  -9   5   82.69    9.50
  -1  -9   5   92.09    8.60
  -1   9  -5   88.69   11.50
   1  -9   6   25.20    8.20
  -1  -9   6   24.20    8.10
   1  -9   7   11.50    9.50
  -1  -9   7   12.30    9.50
   2  -9  -7   -1.00    7.70
  -2  -9  -7    5.40    7.60
   2  -9  -6   64.99    9.30
  -2   9   6   55.19    8.60
  -2  -9  -6   55.49    8.40
   2  -9  -5    7.20    5.30
   2   9   5    5.80    3.30
   2  -9  -5    2.00    5.00
  -2   9   5    3.30    6.30
  -2  -9  -5    4.10    5.20
   2  -9  -4  238.48   15.50
   2   9   4  259.37   14.00
  -2  -9  -4  230.28   14.00
  -2   9   4  260.27   16.20
   2   9   3    8.10    4.10
   2  -9  -3    8.00    5.20
  -2   9   3    5.50    5.50
  -2  -9  -3    8.00    3.60
  -2  -9  -3    3.80    4.50
   2  -9  -2  346.77   21.30
   2   9   2  401.56   20.10
  -2  -9  -2  374.86   18.80
  -2   9   2  392.76   21.60
  -2  -9  -2  348.37   20.40
  -2   9   2  373.46   19.30
   2   9   1  138.49    9.60
   2  -9  -1  107.39   10.90
  -2  -9  -1  127.69    6.90
  -2   9   1  121.79    7.60
  -2  -9  -1  106.09    9.90
  -2   9   1  126.99   11.40
   2   9   0  358.36   18.90
  -2   9   0  357.16   20.20
  -2  -9   0  311.97   19.70
  -2   9   0  343.77   17.30
   2   9  -1  122.69    9.90
  -2   9  -1  118.89    7.40
  -2   9  -1  147.39   11.30
   2   9  -2  396.16   21.40
   2  -9   2  396.26   20.40
  -2   9  -2  354.06   19.40
  -2  -9   2  407.96   21.20
  -2   9  -2  384.66   22.30
   2  -9   3   11.40    4.30
  -2   9  -3    7.50    3.00
  -2  -9   3    5.60    5.20
  -2  -9   3   11.00    3.20
   2  -9   4  266.67   15.20
  -2  -9   4  252.47   16.00
  -2   9  -4  227.58   13.70
  -2  -9   4  242.78   13.80
   2   9  -5    4.60    3.60
   2  -9   5   -0.30    5.50
  -2  -9   5    2.50    4.40
  -2   9  -5    2.70    6.40
   2  -9   6   53.49   10.00
  -2  -9   6   65.59   10.40
  -2   9  -6   53.89    9.70
   2  -9   7  -12.70    9.50
  -2  -9   7  -15.60    9.20
   3  -9  -7   -2.30    8.60
  -3  -9  -7    0.10    7.50
   3  -9  -6   23.60    7.30
  -3  -9  -6   16.30    6.60
  -3   9   6    9.20    7.30
   3  -9  -5   66.49    9.70
   3  -9  -5   67.59    9.20
  -3  -9  -5   66.49    7.70
  -3   9   5   60.19    8.90
   3  -9  -4   13.50    6.20
  -3   9   4   17.40    6.90
  -3  -9  -4   24.80    3.80
  -3  -9  -4   13.30    4.20
   3  -9  -3  105.79   10.30
   3   9   3  111.59    7.90
   3  -9  -3  122.19    9.40
  -3  -9  -3  111.39    8.10
  -3  -9  -3  100.19    9.20
  -3   9   3  119.99   11.20
   3  -9  -2   52.99    8.90
  -3  -9  -2   56.89    5.10
  -3  -9  -2   56.39    7.70
  -3   9   2   74.49    9.90
  -3   9   2   57.89    5.90
   3   9   1  290.67   15.10
  -3   9   1  255.47   14.20
  -3   9   1  279.57   17.20
  -3  -9  -1  228.88   15.50
   3   9   0  269.07   14.50
  -3   9   0  237.48   13.20
  -3  -9   0  265.17   14.20
  -3  -9   0  214.78   15.40
  -3   9   0  245.68   16.40
  -3  -9   1  287.67   15.30
  -3   9  -1  261.47   17.10
  -3   9  -1  241.28   13.80
   3  -9   2   69.49    7.00
  -3  -9   2   68.59    8.00
  -3   9  -2   78.99   10.00
  -3   9  -2   52.79    5.50
   3  -9   3  121.59    9.50
  -3  -9   3  120.59    7.30
  -3  -9   3  122.99   10.10
  -3   9  -3   96.39    7.70
   3  -9   4   18.80    6.00
  -3   9  -4   10.90    4.10
  -3  -9   4   16.50    6.00
  -3  -9   4   16.80    3.80
   3   9  -5   57.09    6.60
   3  -9   5   49.80    7.70
  -3  -9   5   70.69    9.20
  -3   9  -5   59.99    9.20
  -3  -9   5   52.19    7.80
  -3  -9   6   21.30    8.50
  -3   9  -6   18.20    8.10
   3  -9   7   11.90   10.50
  -3  -9   7   12.20    9.50
   4  -9  -7   -3.40    8.10
  -4  -9  -7   -3.60    7.60
   4  -9  -6    4.40    6.50
  -4  -9  -6   10.90    6.80
  -4   9   6    2.40    7.80
   4  -9  -5   45.20    7.10
  -4   9   5   27.50    8.20
  -4  -9  -5   43.60    6.60
  -4  -9  -4    9.40    3.60
  -4  -9  -4   13.20    3.60
  -4   9   4   10.30    6.90
   4  -9  -3   29.70    7.80
  -4  -9  -3   16.00    3.80
  -4   9   3   16.50    6.70
  -4  -9  -3   21.50    3.90
  -4  -9  -3   19.20    4.90
   4  -9  -2  133.29   13.50
  -4  -9  -2  138.29    8.50
  -4   9   2  110.29   11.40
  -4  -9  -2  115.39    9.90
  -4  -9  -2  116.59    7.30
  -4   9   2  113.39    8.60
  -4  -9  -1   52.49    6.80
  -4  -9  -1   49.99    6.20
  -4   9   1   60.39    8.30
  -4   9   0    5.40    3.00
  -4  -9   0    3.20    3.80
  -4   9   0    9.70    5.90
  -4  -9   0   -9.00    5.10
  -4   9  -1   64.49    8.50
  -4   9  -1   49.50    5.60
  -4  -9   1   53.59    7.00
  -4   9  -2  127.79    8.80
  -4   9  -2  130.19   12.40
  -4  -9   2  139.09   10.30
   4  -9   3   23.60    5.40
  -4  -9   3   22.20    3.00
  -4   9  -3   23.60    4.30
   4  -9   4    7.80    5.30
  -4  -9   4    7.10    5.50
  -4  -9   4   10.40    3.60
  -4   9  -4    4.50    4.20
  -4   9  -5   25.60    8.20
  -4  -9   5   53.29    8.50
  -4  -9   5   38.80    5.80
  -4  -9   6    6.70    8.30
  -4   9  -6    9.20    8.00
   4  -9   7    0.20   11.00
  -4   9  -7    1.50    8.60
  -4  -9   7   11.10    8.90
   5  -9  -7    9.60    8.20
  -5  -9  -7   -4.60    7.50
  -5   9   7    5.30   10.30
   5  -9  -6   -5.70    6.70
  -5   9   6    8.40    8.60
  -5  -9  -6    8.60    6.50
   5  -9  -5    0.70    6.00
  -5  -9  -5    2.80    5.20
  -5   9   5   -2.90    7.80
   5  -9  -4    4.90    6.00
  -5  -9  -4   12.60    4.60
  -5   9   4    7.00    7.00
  -5  -9  -3   50.39    6.10
  -5   9   3   52.99    8.90
  -5  -9  -3   46.00    5.30
  -5  -9  -3   51.59    5.90
  -5   9   3   45.80    6.10
   5  -9  -2  131.39    9.70
  -5  -9  -2  125.69   10.10
  -5  -9  -2  116.39    9.60
  -5   9   2  145.49   12.80
  -5  -9  -2  130.29    8.50
  -5   9   2  129.19    9.30
  -5  -9  -1    5.10    4.90
  -5   9   1   -8.70    5.40
  -5   9   1    0.90    3.00
  -5  -9  -1    2.90    3.50
  -5  -9   0   11.40    5.80
  -5   9   0   32.20    7.40
  -5   9   0   22.30    4.00
  -5  -9   0   31.70    5.00
  -5   9  -1   -5.20    3.10
  -5  -9   1   -2.40    3.80
  -5   9  -1    2.40    5.90
  -5  -9   2  131.19    9.90
  -5   9  -2  112.29    8.70
   5  -9   3   55.19    6.70
  -5  -9   3   54.89    8.30
  -5   9  -3   51.49    6.60
   5  -9   4   10.00    5.30
  -5  -9   4    7.80    3.60
  -5  -9   4    9.80    5.80
  -5   9  -4    5.90    7.00
  -5   9  -5    8.80    7.60
  -5  -9   5   11.20    6.90
  -5  -9   5    9.10    4.80
  -5   9  -6    9.70    8.50
  -5  -9   6   -1.30    7.80
  -5   9  -7   -4.10    9.20
  -5  -9   7   -7.10    9.60
   6  -9  -7    5.60    8.30
  -6  -9  -7    5.90    8.00
   6  -9  -6    9.40    7.30
  -6  -9  -6   21.50    7.40
   6  -9  -5   24.80    6.90
  -6  -9  -5   30.00    6.50
   6  -9  -4   61.99    7.90
  -6  -9  -4   65.69    7.00
  -6   9   4   58.49   10.00
  -6   9   3   73.69    8.70
  -6  -9  -3   70.69    7.70
  -6  -9  -3   93.59    6.50
  -6   9   3   93.69   12.40
  -6  -9  -3   90.09    7.20
   6  -9  -2   38.30    6.30
  -6  -9  -2   27.30    4.20
  -6   9   2   30.20    7.80
  -6   9   2   28.70    5.00
  -6  -9  -2   27.30    3.50
  -6  -9  -2   30.50    5.60
  -6   9   1   22.10    7.50
  -6  -9  -1   19.60    4.30
  -6  -9  -1   14.70    5.50
  -6   9   1   23.00    4.30
  -6  -9   0   -7.60    4.90
  -6  -9   0    0.20    3.70
  -6   9   0   -0.90    6.30
  -6   9   0    0.90    3.40
  -6   9  -1   20.70    4.30
  -6  -9   1   24.80    5.10
  -6   9  -2   28.80    4.80
  -6  -9   2   25.10    5.30
   6  -9   3   84.29    9.40
  -6   9  -3   68.09    8.20
  -6  -9   3   94.69    9.80
  -6  -9   4   59.19    8.10
  -6  -9   4   55.79    6.50
  -6   9  -4   66.59   10.30
  -6   9  -5   17.20    8.40
  -6  -9   5   22.70    7.60
  -6  -9   5   25.00    5.40
  -6   9  -6   19.20    9.40
  -6  -9   6   13.00    8.50
  -6  -9   7   15.90    8.80
  -6   9  -7   13.90    9.90
  -7  -9  -7  -10.10    7.50
   7  -9  -6   14.10    8.10
  -7  -9  -6    9.90    6.60
  -7   9   6   -0.90   10.60
   7  -9  -5    6.80    6.60
  -7  -9  -5    8.90    5.70
   7  -9  -4    5.10    5.50
  -7  -9  -4    1.50    4.50
  -7  -9  -3   28.10    4.60
  -7  -9  -3   32.60    4.00
  -7  -9  -2  106.19    7.80
  -7  -9  -2  105.09    6.90
  -7  -9  -2   89.09    9.20
  -7   9   2   92.59    8.60
  -7  -9  -1   56.69    8.30
  -7  -9  -1   67.69    6.90
  -7   9   1   58.69    7.20
  -7   9   0    0.20    3.60
  -7  -9   0   -5.50    3.70
  -7  -9   0    0.70    5.20
  -7   9  -1   74.09    7.60
  -7  -9   1   67.49    7.90
  -7   9  -2   87.29    8.60
  -7  -9   2  114.49    9.60
   7  -9   3   27.70    5.70
  -7   9  -3   31.90    9.30
  -7  -9   3   28.90    6.40
  -7  -9   4   -1.00    3.60
  -7  -9   4    3.20    6.30
  -7   9  -4    1.00    7.50
  -7  -9   5    6.30    7.00
  -7  -9   5    2.60    4.90
  -7   9  -5   -6.40    8.10
  -7  -9   6   24.40    8.60
  -7   9  -6    4.60    9.50
  -7  -9   7   -3.60    8.20
  -7   9  -7    0.70   10.30
   8  -9  -6   -2.50    7.50
  -8   9   6    8.90   11.20
  -8  -9  -6   -3.60    6.70
   8  -9  -5   18.90    7.10
  -8  -9  -5    9.20    6.30
  -8   9   5   28.20   11.10
   8  -9  -4    5.20    6.00
  -8  -9  -4    3.70    4.80
  -8   9   4   16.40    9.50
   8  -9  -3   15.60    5.90
  -8  -9  -3    9.80    3.30
  -8  -9  -3   10.00    4.30
  -8  -9  -2   79.89    7.00
  -8  -9  -2   59.69    8.60
  -8  -9  -2   73.39    6.30
  -8  -9  -1    6.70    5.20
  -8  -9  -1    2.10    3.90
  -8   9   1    8.40    4.30
  -8  -9   0   17.50    4.60
  -8   9   0    8.10    4.30
  -8   9  -1    7.20    4.00
  -8  -9   1    8.30    4.70
  -8   9  -3   11.10    8.00
  -8  -9   3   14.40    5.80
  -8   9  -4   14.80    8.60
  -8  -9   4   14.30    6.80
  -8  -9   4   13.90    4.40
  -8   9  -5   13.40    9.70
  -8  -9   5   18.40    7.70
  -8  -9   5    9.20    5.10
  -8   9  -6    1.10   10.40
  -8  -9   6   -4.80    7.70
   9  -9  -6   15.20    8.40
  -9   9   6   30.20   12.60
  -9  -9  -6   15.70    7.00
   9  -9  -5    7.00    7.50
  -9   9   5   21.60   11.50
  -9  -9  -5   13.60    6.60
   9  -9  -4   -3.20    5.80
  -9   9   4    2.80   10.00
  -9  -9  -4    0.40    5.20
   9  -9  -3    3.50    5.80
  -9   9   3   -0.90    8.80
  -9  -9  -3    3.90    4.20
  -9  -9  -3    7.30    4.10
  -9  -9  -2   60.99    6.20
  -9  -9  -2   50.29    6.30
  -9   9   2   47.40   10.40
  -9  -9  -1    3.00    4.20
  -9  -9  -1   -6.30    5.20
  -9   9   1   -3.30    7.40
  -9   9   0    8.00    7.80
  -9  -9   0    5.00    4.40
  -9  -9   1    0.00    4.70
  -9   9  -1    7.90    8.70
  -9  -9   2   71.19    9.60
  -9   9  -2   52.29   10.70
  -9   9  -3    5.60    8.70
  -9  -9   3    2.60    5.80
  -9   9  -4    1.50    8.90
  -9  -9   4    2.70    4.20
  -9  -9   4    4.40    6.80
  -9  -9   5    8.60    7.00
  -9   9  -5   -2.20    9.70
  -9  -9   5   23.30    8.30
  -9   9  -6   -9.00   10.60
  -9  -9   6   17.80    9.10
  10  -9  -5    3.70    6.90
 -10  -9  -5   -6.40    6.60
 -10   9   5   -5.90   12.00
  10  -9  -4    9.70    7.00
 -10  -9  -4    4.30    5.40
 -10   9   4   12.30   11.00
 -10   9   3   19.40   10.20
 -10  -9  -3   14.50    5.00
 -10  -9  -2    0.40    3.70
 -10  -9  -2    5.60    4.10
 -10   9   2    3.30    8.70
 -10  -9  -1   33.30    5.40
 -10   9   1   72.79   11.40
 -10  -9   0    3.30    4.30
 -10   9   0    7.10    8.50
 -10   9  -1   56.79   10.60
 -10  -9   1   44.60    7.80
 -10  -9   2    1.20    5.50
 -10   9  -2   13.10    9.40
 -10  -9   3    6.10    3.90
 -10  -9   3    3.20    3.80
 -10   9  -3   19.40    9.20
 -10  -9   3   14.00    6.30
 -10  -9   4   12.70    4.70
 -10  -9   4   11.30    7.20
 -10   9  -4   16.40   10.00
 -10  -9   5    2.60    8.30
 -10   9  -5    4.40   10.20
  11  -9  -5    5.30    8.60
 -11   9   5   -2.10   12.20
 -11  -9  -5    7.50    6.50
  11  -9  -4   -2.30    7.20
 -11   9   4  -12.90   11.30
 -11  -9  -4   -4.20    5.50
 -11   9   3   21.10   11.70
 -11  -9  -3   29.40    5.80
 -11  -9  -2   12.70    4.60
 -11   9   2    9.40    9.90
 -11  -9  -2   -0.60    4.20
 -11  -9  -2   12.70    4.70
 -11   9   1   58.09   11.90
 -11  -9  -1   40.70    6.00
 -11  -9  -1   41.10    5.00
 -11  -9  -1   46.90    5.60
 -11   9   0   14.20    9.80
 -11  -9   0   19.90    5.20
 -11   9  -1   45.40   11.30
 -11  -9   1   33.70    6.40
 -11   9  -2    7.60    9.30
 -11  -9   2   11.90    5.90
 -11  -9   2   10.90    3.80
 -11  -9   3   25.80    7.60
 -11  -9   3   24.90    4.90
 -11   9  -3   42.50   11.40
 -11  -9   3   25.20    4.90
 -11   9  -4   15.10   10.30
 -11  -9   4    3.10    7.80
 -11  -9   4    4.90    4.80
 -11  -9   4    5.00    5.30
 -11  -9   5    6.90    8.40
 -11   9  -5    0.90   10.70
 -12  -9  -4   11.50    6.10
 -12   9   4   14.10   12.70
 -12   9   3   10.90   11.90
 -12  -9  -3   10.50    5.80
 -12  -9  -2    3.20    4.70
 -12   9   2   -9.30   10.00
 -12  -9  -2    4.60    4.70
 -12  -9  -1   24.80    4.50
 -12  -9  -1   21.20    4.60
 -12  -9  -1    3.50    5.60
 -12   9   1   13.10   10.90
 -12  -9   0    2.20    6.00
 -12  -9   0    4.60    3.90
 -12   9   0   -7.50    9.50
 -12  -9   0    1.20    3.60
 -12  -9   1   17.60    6.30
 -12  -9   1   19.30    3.90
 -12   9  -1   18.30   10.50
 -12  -9   2    6.20    6.10
 -12   9  -2    0.00   10.00
 -12  -9   2    8.50    4.00
 -12  -9   3    1.10    7.10
 -12   9  -3   -2.30   10.50
 -12  -9   3   15.20    5.00
 -12  -9   3    5.40    8.10
 -12   9  -4   11.40   11.60
 -12  -9   4   17.10    5.70
 -12  -9   4   16.70    8.60
 -13  -9  -3   10.50    6.00
 -13   9   3   -5.20   11.80
 -13  -9  -2    6.00    5.30
 -13   9   2   22.30   12.10
 -13  -9  -1    4.50    4.50
 -13  -9  -1    3.40    6.30
 -13  -9  -1   -2.10    4.50
 -13   9   1   -9.20   11.10
 -13  -9   0   13.70    4.40
 -13  -9   0   11.10    6.40
 -13  -9   0   23.00    7.20
 -13   9   0   -0.40   10.80
 -13   9  -1    6.50   11.50
 -13  -9   1    4.90    4.20
 -13  -9   1    0.00    6.50
 -13  -9   1   -2.10    7.20
 -13  -9   2    5.80    7.10
 -13  -9   2    2.80    5.40
 -13  -9   2   14.60    4.80
 -13   9  -2   -3.30   10.90
 -13  -9   3    9.50    5.10
 -13   9  -3   -3.30   11.00
 -13  -9   3    1.50    7.60
 -14  -9  -2   20.00    5.90
 -14   9   2   11.60   12.20
 -14   9   1   35.50   12.90
 -14  -9  -1   16.60    5.50
 -14  -9   0    1.90    4.70
 -14  -9   0    3.20    7.30
 -14   9   0    8.40   11.90
 -14   9  -1    2.40   11.80
 -14  -9   1   16.50    5.00
 -14  -9   1    3.30    7.50
 -14  -9   2   16.50    8.50
 -14   9  -2   16.20   11.40
   0 -10  -7   27.90    8.80
   0 -10  -6   29.70    7.70
   0  10   5   84.49   10.10
   0 -10  -5   85.49   10.20
   0  10   4   82.19    9.90
   0 -10  -4   65.19    9.50
   0  10   3  173.38   10.60
   0  10   3  214.28   13.50
   0 -10  -3  163.78   13.50
   0 -10  -2  175.58   10.20
   0  10   2  172.68   12.50
   0 -10  -2  139.29   13.40
   0  10   1   31.90    6.40
   0  10   0  340.97   20.00
   0  10  -1   36.80    7.00
   0 -10   3  202.58   12.20
   0  10  -4   67.09    9.00
   0 -10   4   62.29    7.80
   0 -10   5   77.09    9.80
   0 -10   5   94.09   12.70
   0 -10   6   24.80    9.40
   0 -10   7   -6.30    9.80
   1 -10  -7   36.80    9.00
  -1 -10  -7   43.10    9.30
   1 -10  -6   20.20    7.60
  -1 -10  -6   11.40    7.60
   1 -10  -5   73.49   10.10
   1  10   5   67.39    8.20
  -1 -10  -5   79.79   10.00
  -1  10   5   71.39    9.20
   1 -10  -4   53.59    8.10
   1 -10  -4   75.69    8.50
   1  10   4   67.09    7.40
  -1  10   4   75.19    9.00
   1 -10  -3   88.09   10.80
   1  10   3   84.99    6.60
   1  10   3   92.89    9.60
  -1 -10  -3   89.09   10.40
  -1 -10  -3   98.49    7.70
  -1  10   3   99.79   10.80
  -1  10   3   92.59    7.40
   1  10   2   63.99    8.40
   1 -10  -2   47.20    6.70
  -1  10   2   42.10    4.80
  -1 -10  -2   45.80    7.90
  -1 -10  -2   52.69    5.50
  -1  10   2   53.59    7.60
   1  10   1  394.36   20.60
  -1 -10  -1  312.07   22.00
  -1  10   1  365.26   20.90
   1  10   0   92.99   10.20
  -1  10   0  105.29   10.70
   1  10  -1  407.06   22.20
  -1  10  -1  374.96   22.50
   1  10  -2   60.89   11.30
   1 -10   3  102.19    8.40
  -1  10  -3   86.39    6.40
  -1 -10   3   98.39    7.60
   1 -10   4   71.59    8.60
  -1  10  -4   65.09    9.20
  -1 -10   4   71.39    9.40
  -1  10  -4   53.99    6.00
  -1 -10   4   59.19    7.80
   1 -10   5   89.29   12.90
   1 -10   5   88.89   10.30
  -1 -10   5   62.29   10.20
  -1 -10   5   78.49    9.00
  -1  10  -5   68.39    9.90
   1 -10   6   12.00    9.60
  -1 -10   6    8.20    9.00
   1 -10   7   42.60   11.00
  -1 -10   7   29.40   11.00
   2 -10  -7    3.20    8.30
  -2 -10  -7    9.10    8.10
   2 -10  -6   34.40    7.90
  -2 -10  -6   22.50    7.60
   2 -10  -5    4.90    5.80
  -2 -10  -5    1.40    5.60
  -2  10   5   -6.40    6.90
   2 -10  -4  107.19   14.60
   2 -10  -4   86.39    9.20
   2  10   4   78.49    8.40
  -2  10   4   95.49   10.30
  -2 -10  -4   78.39    8.40
   2  10   3   -1.00    4.50
  -2 -10  -3   -4.30    5.60
  -2  10   3    9.70    3.90
  -2 -10  -3   -1.00    3.60
  -2  10   3    2.10    6.30
   2  10   2  232.28   13.60
  -2  10   2  217.78   15.60
  -2  10   2  198.18   11.90
  -2 -10  -2  217.78   11.60
  -2 -10  -2  195.58   14.80
   2  10   1   29.50    5.80
  -2  10   1   29.70    7.10
  -2 -10  -1   19.70    6.70
  -2  10   1   41.70    4.40
   2  10   0  658.23   31.30
  -2  10   0  542.45   29.20
  -2  10   0  611.74   32.30
   2  10  -1   27.80    5.90
  -2  10  -1   45.60    7.60
  -2  10  -1   25.30    3.80
   2  10  -2  227.38   17.00
  -2 -10   2  233.58   17.20
  -2  10  -2  196.08   11.40
   2 -10   3   -0.40    4.10
  -2 -10   3    3.80    3.30
  -2 -10   3   -2.50    5.40
  -2  10  -3    1.80    3.10
  -2  10  -3    7.60    6.30
   2 -10   4   67.89    9.20
  -2 -10   4   85.09    7.80
  -2 -10   4   93.69   11.10
  -2  10  -4   85.99   12.10
  -2 -10   5  -13.10    6.80
  -2 -10   5    8.90    5.10
  -2  10  -5   -9.90    6.80
   2 -10   6   42.70   10.80
  -2 -10   6   25.10    9.50
   2 -10   7    3.10   10.60
  -2 -10   7   -9.50    9.70
   3 -10  -7   -1.00    8.20
  -3 -10  -7   -4.90    7.40
   3 -10  -6    9.90    7.50
  -3  10   6    5.50    8.10
  -3 -10  -6   -6.60    6.50
   3 -10  -5   40.60    7.20
  -3 -10  -5   38.90    7.00
  -3  10   5   43.80    8.80
   3 -10  -4   35.40    6.30
  -3 -10  -4   38.40    5.00
  -3  10   4   39.60    8.50
  -3 -10  -4   40.20    6.00
   3  10   3   41.90    5.30
   3 -10  -3   45.30    6.40
  -3  10   3   57.39    8.90
  -3  10   3   37.00    5.50
  -3 -10  -3   46.80    6.80
  -3 -10  -3   49.80    6.00
   3  10   2   75.09    7.80
  -3 -10  -2   73.79    9.70
  -3 -10  -2   73.19    5.70
  -3  10   2   69.69    6.50
  -3  10   2   85.19   11.50
   3  10   1   76.39    8.10
  -3 -10  -1   83.69   10.30
  -3  10   1   69.29    6.10
  -3  10   1   77.99    9.60
   3  10   0    5.20    4.50
  -3  10   0   -9.30    5.50
  -3  10   0    0.20    3.00
  -3 -10   0   -1.50    4.30
  -3 -10   1   91.69    8.80
  -3  10  -1   75.59    6.30
  -3  10  -2   77.49    6.30
   3 -10   3   43.30    6.20
  -3 -10   3   49.10    7.50
  -3  10  -3   35.20    8.10
  -3  10  -3   29.60    4.40
   3 -10   4   31.70    6.60
  -3 -10   4   23.70    7.30
  -3 -10   4   27.10    4.50
  -3 -10   5   35.20    8.90
  -3 -10   5   53.59    7.80
  -3  10  -5   47.00    9.20
  -3 -10   6    6.90    9.10
  -3  10  -6    1.30    8.00
   3 -10   7   23.10   10.80
  -3 -10   7    1.80   10.20
   4 -10  -6    7.20    7.70
  -4  10   6   -6.20    8.40
  -4 -10  -6    1.00    6.80
   4 -10  -5    5.00    6.20
  -4 -10  -5    9.00    6.00
  -4  10   5   17.50    8.70
   4 -10  -4    5.20    5.30
  -4 -10  -4    4.90    3.60
  -4 -10  -4    4.00    4.90
  -4  10   4    2.30    7.60
   4 -10  -3   12.90    4.90
  -4  10   3   15.10    7.30
  -4 -10  -3   12.60    4.00
  -4 -10  -3    7.40    5.60
  -4 -10  -3   16.30    4.40
  -4 -10  -2   85.89   10.10
  -4 -10  -2   96.29    7.80
  -4  10   2   83.69   12.10
  -4  10   2   63.59    6.90
  -4 -10  -1   45.20    8.00
  -4  10   1   57.49    6.10
  -4 -10  -1   57.49    7.40
  -4  10   1   71.09    9.40
  -4  10   0  103.79   12.70
  -4 -10   0   84.89    8.60
  -4  10   0   84.39    7.00
  -4  10  -1   52.79    5.90
  -4 -10   1   55.49    7.90
  -4  10  -2   81.89    7.00
   4 -10   3   10.80    5.20
  -4 -10   3   11.50    6.00
  -4  10  -3    8.60    7.40
  -4  10  -3   15.10    7.90
   4 -10   4   14.40    6.40
  -4 -10   4    2.30    6.50
  -4  10  -4    1.20    7.30
  -4 -10   4    9.00    3.60
  -4 -10   5   11.80    4.80
  -4 -10   5    3.00    7.70
  -4  10  -5    8.20    8.10
  -4 -10   6   10.40    9.30
  -4  10  -6    9.10    8.80
   5 -10  -6    6.60    7.70
  -5 -10  -6    8.80    7.10
   5 -10  -5    4.70    6.40
  -5 -10  -5    8.00    5.70
   5 -10  -4    7.20    5.80
  -5  10   4   10.30    9.70
  -5 -10  -4    9.10    4.90
   5 -10  -3    9.60    5.00
  -5 -10  -3   21.10    4.30
  -5 -10  -3   28.50    4.40
  -5  10   3   14.00    8.50
  -5  10   2   -4.30    8.10
  -5 -10  -2   -1.30    3.70
  -5  10   2    1.60    5.90
  -5 -10  -2    8.80    6.10
  -5 -10  -1  138.09    9.90
  -5  10   1  129.89    9.40
  -5 -10  -1  124.89   12.00
  -5  10   0   18.60    4.40
  -5 -10   0   27.10    5.60
  -5  10  -1  137.09    9.20
  -5 -10   1  117.49   10.40
  -5 -10   2    6.00    5.70
  -5  10  -2    9.30    4.20
  -5  10  -2    4.30    7.00
   5 -10   3   16.20    6.50
  -5 -10   3   24.10    6.40
  -5  10  -3   12.30    8.60
  -5 -10   4   13.00    6.70
  -5 -10   4    7.10    3.50
  -5  10  -4   14.00    8.30
  -5  10  -5    7.10    8.60
  -5 -10   5   26.60    8.70
  -5 -10   5    9.50    5.10
  -5  10  -6    8.50    9.20
  -5 -10   6    8.90    8.60
   6 -10  -6   38.60    9.20
  -6  10   6   47.20   11.90
  -6 -10  -6   54.69    8.60
   6 -10  -5   18.30    7.90
  -6 -10  -5    2.70    5.80
   6 -10  -4   14.00    6.30
  -6 -10  -4   17.30    5.10
   6 -10  -3    7.30    5.30
  -6 -10  -3    9.00    3.70
  -6 -10  -3    6.30    3.70
  -6 -10  -2   69.89   10.00
  -6 -10  -2  102.99    7.90
  -6  10   1    3.20    9.60
  -6 -10  -1   -9.20    6.20
  -6 -10  -1    1.00    4.30
  -6 -10   0   51.89    6.40
  -6  10   0   32.00    7.50
  -6 -10   1   -6.40    4.30
  -6  10  -1   -0.90    7.40
  -6  10  -1   -1.20    7.20
  -6  10  -2   98.19   13.80
  -6 -10   2  103.29   10.20
  -6 -10   3   14.80    6.40
  -6  10  -3    6.60    8.20
  -6  10  -4   21.50    9.10
  -6 -10   4   11.30    6.80
  -6 -10   4   16.10    3.60
  -6 -10   5   13.10    8.00
  -6  10  -5    5.70    9.10
  -6 -10   5    7.50    5.00
  -6 -10   6   45.90   10.80
  -6  10  -6   55.29   11.50
   7 -10  -6   21.00    8.60
  -7  10   6    7.30   11.60
  -7 -10  -6   15.20    6.90
   7 -10  -5    1.90    7.50
  -7  10   5    4.20   10.90
  -7 -10  -5   15.80    6.20
   7 -10  -4   12.00    6.70
  -7 -10  -4    3.60    4.90
  -7  10   4   17.40    9.70
   7 -10  -3    9.40    5.90
  -7  10   3    9.00    9.00
  -7 -10  -3   -0.60    3.30
  -7 -10  -3    3.10    3.90
  -7 -10  -2   32.10    5.00
  -7  10   2   20.30    9.40
  -7  10   1   31.90    9.20
  -7 -10  -1   30.00    7.70
  -7 -10  -1   34.00    5.60
  -7  10   0   -6.70    7.50
  -7 -10   0    3.30    4.50
  -7  10  -1   24.40    9.00
  -7 -10   1   38.70    6.20
  -7  10  -2   15.30    8.30
  -7 -10   2   31.40    6.30
  -7 -10   3    6.80    6.10
  -7  10  -3   -1.90    7.60
  -7  10  -4   10.70    9.00
  -7 -10   4   20.90    8.00
  -7 -10   5    8.70    8.50
  -7 -10   5   17.00    5.20
  -7  10  -5   24.50   10.30
  -7  10  -6   27.20   11.20
  -7 -10   6    8.20    9.00
   8 -10  -5   -1.00    7.10
  -8 -10  -5   -2.40    6.10
  -8  10   5  -25.40   10.60
   8 -10  -4  -11.40    6.30
  -8 -10  -4    0.40    5.20
  -8  10   4    3.20   10.30
   8 -10  -3    3.00    5.70
  -8  10   3    0.60    9.30
  -8 -10  -3    6.50    4.30
  -8 -10  -2   29.90    5.00
  -8  10   2   39.90   10.60
  -8 -10  -1   25.20    5.40
  -8  10   1   30.90    9.70
  -8 -10   0   14.80    5.00
  -8  10   0   -2.40    8.00
  -8  10  -1   23.60    9.00
  -8 -10   2   28.70    6.70
  -8  10  -2   31.50    9.60
  -8  10  -3   -0.80    8.40
  -8 -10   3    5.00    6.50
  -8  10  -4    0.60    9.10
  -8 -10   4    3.30    7.10
  -8 -10   5    1.10    7.70
  -8  10  -5   -6.80    9.80
  -8 -10   5    2.80    6.50
   9 -10  -5    5.10    7.60
  -9 -10  -5   25.80    6.60
  -9  10   5    9.90   12.40
   9 -10  -4   14.90    7.80
  -9 -10  -4   13.50    5.50
  -9  10   4   18.20   11.60
  -9  10   3    3.50   10.10
  -9 -10  -3    7.40    4.50
  -9 -10  -2    5.10    4.20
  -9  10   2   13.20    9.80
  -9  10   1    5.30    9.40
  -9 -10  -1   18.10    5.00
  -9  10   0    5.20    9.40
  -9 -10   0   16.80    5.40
  -9  10  -1   14.50    9.20
  -9 -10   1   13.90    6.20
  -9  10  -2   -1.40    8.80
  -9 -10   2    0.70    6.10
  -9 -10   3    8.30    6.80
  -9  10  -3   -5.70    9.20
  -9  10  -4   16.60   10.80
  -9 -10   4   15.10    8.10
  -9 -10   5    0.60    8.70
  -9  10  -5   -3.20   11.10
  10 -10  -4   15.00    7.90
 -10  10   4    2.80   11.90
 -10 -10  -4   10.40    5.90
 -10  10   3   20.70   11.70
 -10 -10  -3   18.80    5.20
 -10 -10  -2   16.40    7.50
 -10  10   2   29.30   11.50
 -10  10   1   72.39   14.00
 -10 -10  -1   55.59    8.20
 -10 -10   0   85.29    9.90
 -10  10   0   79.39   13.00
 -10 -10   1   75.59   10.40
 -10  10  -1   93.19   13.40
 -10 -10   2   17.50    6.90
 -10  10  -2   21.30   10.90
 -10  10  -3   19.30   11.00
 -10 -10   3   15.80    7.60
 -10  10  -4   17.50   11.40
 -10 -10   4   13.70    8.40
 -11 -10  -4    4.40    5.80
 -11  10   4   15.20   13.30
 -11 -10  -3   31.70    6.30
 -11  10   3   32.90   12.90
 -11  10   2   15.80   11.70
 -11 -10  -2   15.90    4.60
 -11  10   1   79.09   13.40
 -11 -10  -1   53.59    7.20
 -11  10   0   72.59   13.40
 -11  10  -1   59.59   12.80
 -11 -10   1   50.79    7.50
 -11 -10   2   10.60    7.20
 -11  10  -2   25.00   11.20
 -11  10  -3   40.80   12.20
 -11 -10   3   22.20    8.30
 -11  10  -4   35.90   12.30
 -11 -10   4    4.40    5.10
 -11 -10   4   16.50    8.80
 -12 -10  -3   31.60    6.10
 -12  10   3   29.70   13.70
 -12 -10  -2    7.40    4.60
 -12 -10  -2    6.40    4.90
 -12  10   2   18.00   12.40
 -12  10   1   20.20   11.60
 -12 -10  -1    5.10    6.70
 -12  10   0    5.80   11.00
 -12 -10   0   -0.40    6.00
 -12 -10   1   11.40    6.30
 -12  10  -1   10.90   11.00
 -12 -10   2   -0.50    6.80
 -12  10  -2  -10.50   11.20
 -12 -10   3   28.90    8.70
 -12  10  -3   42.40   12.60
 -13  10   1  -11.40   12.00
 -13  10   0   31.80   12.60
 -13 -10   0   18.50    7.60
 -13 -10   1    4.60    7.10
 -13  10  -1  -13.20   11.30
   0 -11  -6   19.20    7.90
   0 -11  -5    6.60    6.10
   0  11   4    8.30    6.70
   0 -11  -4    6.30    5.00
   0 -11  -3    7.60    4.40
   0  11   3    9.80    6.40
   0 -11  -2    4.60    3.70
   0  11   2   -2.60    6.00
   0  11   1  140.49   12.80
   0  11   0   15.30    6.60
   0  11  -2   17.40    6.70
   0  11  -3    0.50    6.50
   0 -11   4    2.40    5.10
   0  11  -4   19.00    7.70
   0 -11   4    8.70    8.00
   0 -11   5   17.70    8.90
   0 -11   6    1.90    9.40
   1 -11  -6   12.10    7.70
  -1 -11  -6   14.70    7.80
   1 -11  -5    8.80    6.60
  -1  11   5    9.20   11.40
  -1 -11  -5    5.10    6.10
   1  11   4   10.60    6.00
   1 -11  -4   12.50    5.50
  -1  11   4    7.40    7.00
  -1 -11  -4    4.20    4.90
   1  11   3    4.10    5.70
   1 -11  -3    0.60    4.50
  -1 -11  -3    1.20    4.00
  -1  11   3    1.60    6.20
   1  11   2   36.80    7.00
   1 -11  -2   32.40    5.00
  -1  11   2   32.10    7.40
  -1 -11  -2   37.50    5.50
   1  11   1    0.10    5.80
  -1  11   1    6.00    6.40
   1  11   0   48.60    7.80
   1  11  -2   31.70    7.30
  -1  11  -2   31.90    8.00
   1  11  -3   -4.00    6.00
  -1  11  -3    4.20    6.70
  -1 -11   3    0.00    6.60
   1 -11   4   11.30    5.60
  -1  11  -4   11.90    7.60
  -1 -11   4   16.20    5.00
  -1 -11   4   17.10    7.60
   1 -11   5   12.40    9.50
  -1  11  -5    5.70    8.30
  -1 -11   5  -10.60    8.20
   1 -11   6   -6.60    9.80
  -1 -11   6   15.80   10.40
   2 -11  -6    2.90    7.20
  -2 -11  -6   14.50    7.00
   2 -11  -5    3.30    6.40
  -2  11   5   -0.40    7.70
  -2 -11  -5   -9.40    5.80
   2 -11  -4   16.50    5.90
   2  11   4   20.90    5.40
  -2 -11  -4   12.40    5.20
  -2  11   4   12.10    7.80
   2  11   3   11.00    5.30
   2 -11  -3   10.60    5.00
  -2  11   3    7.50    7.30
  -2 -11  -3   10.80    4.20
   2  11   2    5.50    5.30
  -2 -11  -2    1.50    3.10
  -2  11   2    0.50    6.40
  -2  11   2    8.50    3.50
   2  11   1   -1.30    5.30
  -2  11   1    0.40    6.50
   2  11   0   50.19    7.80
  -2 -11   2    4.20    6.00
  -2  11  -2    6.90    7.30
  -2  11  -3    9.40    7.60
  -2 -11   3    7.50    6.50
   2 -11   4   22.50    6.40
  -2 -11   4   18.40    7.90
  -2  11  -4   11.00    8.10
  -2 -11   4   17.40    4.70
  -2  11  -5   12.80    8.70
  -2 -11   5   10.80    5.50
  -2 -11   5   -0.40    8.80
   2 -11   6   -2.50   10.50
  -2 -11   6    0.30   10.10
   3 -11  -6    2.90    7.60
  -3 -11  -6    1.40    6.80
   3 -11  -5   12.10    6.80
  -3 -11  -5   14.40    6.30
  -3  11   5   -1.40    8.60
   3 -11  -4    0.90    5.90
  -3 -11  -4    0.70    4.90
  -3  11   4    0.00    8.00
   3 -11  -3    7.20    5.00
  -3  11   3    6.00    8.20
  -3 -11  -3   11.10    3.90
  -3 -11  -3    7.00    5.10
   3  11   2    7.90    5.10
  -3  11   2    9.30    9.00
  -3 -11  -2   16.20    7.90
  -3 -11  -2   17.40    5.40
   3  11   1   44.30    6.70
  -3  11   1   31.50    4.20
  -3 -11  -1   38.80    6.30
  -3 -11   0   73.19    8.90
  -3  11   0   51.59    5.80
  -3 -11   1   36.40    7.50
  -3  11  -1   44.70    9.00
  -3  11  -1   29.80    4.10
  -3  11  -2    7.80    7.30
  -3  11  -2    4.60    3.60
  -3 -11   2   16.10    6.50
  -3 -11   3   10.20    6.60
  -3  11  -3    5.80    7.50
  -3 -11   4    2.70    7.90
  -3 -11   4   -2.40    3.90
  -3  11  -4    1.20    8.10
  -3 -11   5   14.80    8.60
  -3 -11   5    5.80    5.20
  -3  11  -5    6.80    8.80
   3 -11   6    7.50   11.00
  -3  11  -6   -9.70    9.10
  -3 -11   6   -4.10    9.30
   4 -11  -6    8.10    7.90
  -4 -11  -6    9.00   10.90
   4 -11  -5   -2.10    6.80
  -4 -11  -5    8.30    6.30
   4 -11  -4    2.80    6.50
  -4 -11  -4    6.00    4.90
   4 -11  -3   26.70    6.10
  -4 -11  -3   14.10    5.30
  -4 -11  -3   18.50    4.20
  -4 -11  -2   63.79    7.10
  -4 -11  -1    8.10    5.20
  -4  11   0   16.70    6.50
  -4  11   0   20.70    8.80
  -4 -11   0   26.50    6.00
  -4  11  -1    5.90    9.90
  -4 -11   1   12.70    5.80
  -4  11  -1   12.90    7.80
  -4 -11   2   58.39    8.30
  -4  11  -2   48.00    9.80
  -4  11  -3   10.70    8.70
  -4 -11   3   27.80    7.60
  -4  11  -4    2.40    8.30
  -4 -11   4    0.40    7.50
  -4 -11   5   -4.80    8.70
  -4  11  -5   23.10    9.60
  -4 -11   5   10.90    5.10
  -4 -11   6   15.90   10.30
  -4  11  -6   10.90    9.70
   5 -11  -5   17.40    7.50
  -5  11   5    6.00   11.20
  -5 -11  -5   11.40    6.50
   5 -11  -4   -7.60    6.20
  -5 -11  -4   -9.80    4.90
   5 -11  -3   -2.70    5.50
  -5 -11  -3    2.30    4.40
  -5 -11  -3   -0.60    3.80
  -5  11   2    1.30   10.60
  -5 -11  -2    2.90    4.70
  -5  11   1   28.00    9.10
  -5 -11  -1   25.30    5.90
  -5 -11   0   23.60    6.30
  -5  11   0   24.60    8.80
  -5 -11   1   40.70    7.30
  -5  11  -1   17.40    8.40
  -5  11  -2   -3.60    7.60
  -5 -11   2    5.30    5.80
  -5  11  -3   -3.50    8.40
  -5 -11   3    1.00    6.50
  -5 -11   4   -7.30    7.30
  -5  11  -4  -12.40    8.60
  -5 -11   5   16.50    9.40
  -5 -11   5   -1.20    5.90
  -5  11  -5    8.10    9.60
   6 -11  -5   -6.00    7.30
  -6 -11  -5   10.20    6.30
  -6  11   5   -4.10   10.70
   6 -11  -4    4.60    6.50
  -6 -11  -4   19.60    5.70
  -6  11   4    7.50   10.10
   6 -11  -3   27.40    6.50
  -6 -11  -3   20.40    4.30
  -6  11   3    9.30    9.80
  -6  11   2   11.70    9.40
  -6 -11  -2   26.40    5.50
  -6 -11  -1    6.60    5.30
  -6  11   1   21.20    9.20
  -6  11   0   18.30    9.10
  -6 -11   0   23.30    6.00
  -6  11  -1   29.00    9.30
  -6 -11   1   16.60    6.10
  -6  11  -2   17.10    9.00
  -6 -11   2   28.70    7.10
  -6  11  -3   23.60    9.90
  -6 -11   3   14.60    7.30
  -6 -11   4    5.00    7.90
  -6  11  -4   16.00   10.10
  -6 -11   5    2.70    8.50
  -6  11  -5    8.60   10.00
  -6 -11   5    3.30    4.60
   7 -11  -5    6.60    7.90
  -7  11   5   -1.50   11.20
  -7 -11  -5    6.90    5.80
   7 -11  -4   14.70    7.60
  -7  11   4   14.30   11.20
  -7 -11  -4    5.80    5.10
  -7  11   3    9.70   10.40
  -7  11   2   12.90    9.70
  -7 -11  -2   11.70    5.00
  -7 -11  -1   20.40    6.00
  -7  11   1   23.80   10.00
  -7 -11   0   30.40    6.10
  -7  11   0   27.10   10.20
  -7  11  -1   21.60    9.90
  -7 -11   1   42.20    7.00
  -7 -11   2   18.50    6.80
  -7  11  -2    2.30    9.10
  -7 -11   3   32.00    7.90
  -7  11  -3   23.40    9.70
  -7 -11   4   15.30    8.40
  -7  11  -4   10.70   10.10
  -7  11  -5    7.20   10.50
  -7 -11   5   20.30    9.90
   8 -11  -4   16.10    7.70
  -8  11   4   -3.10   11.60
  -8 -11  -4    5.80    5.40
  -8  11   3    3.60   11.00
  -8 -11  -2    2.70    4.80
  -8  11   2    3.60   10.20
  -8 -11  -1   21.70    5.90
  -8  11   1    4.90    9.90
  -8  11   0    2.20    9.30
  -8 -11   0    0.90    8.80
  -8  11  -1   19.50   10.50
  -8 -11   1   13.50    6.30
  -8 -11   2   11.70    6.90
  -8  11  -2   10.60    9.80
  -8  11  -3    0.00    9.90
  -8 -11   3   17.10    7.70
  -8 -11   4    4.00    8.30
  -8  11  -4    8.70   10.60
   9 -11  -4   13.00    8.20
  -9  11   4    8.90   12.90
  -9 -11  -4    3.00    5.40
  -9  11   3    0.00   11.80
  -9  11   2   -0.20   11.30
  -9  11   1    5.60   10.80
  -9 -11  -1   14.00    5.40
  -9  11   0   -9.80   10.40
  -9 -11   0    2.10    6.70
  -9 -11   1   18.30    6.80
  -9  11  -1    8.80   10.40
  -9 -11   2    6.40    7.40
  -9  11  -2    6.40   10.70
  -9 -11   3   19.90    8.40
  -9  11  -3   -1.10   10.30
  -9  11  -4    4.50   10.70
  -9 -11   4    8.90    8.70
 -10  11   3   15.50   12.80
 -10  11   2    4.30   12.00
 -10 -11  -1   20.20    5.80
 -10  11   1   14.20   11.40
 -10  11   0   -4.50   11.10
 -10 -11   0    7.90    6.40
 -10  11  -1   -8.00   10.50
 -10 -11   1    5.00    6.50
 -10 -11   2    5.60    7.80
 -10  11  -2   28.80   11.60
 -10 -11   3   28.90    9.10
 -10  11  -3    9.90   11.20
 -11  11   2   36.10   13.50
 -11  11   1   14.90   12.40
 -11 -11   0   32.30    7.20
 -11  11   0   19.10   12.60
 -11 -11   1   15.40    7.60
 -11  11  -1   40.30   12.80
 -11  11  -2   30.20   12.30
 -11 -11   2   21.50    8.60
   0 -12  -5   17.80    6.40
   0  12   4    7.50    7.70
   0 -12  -4    8.40    5.60
   0  12   3    8.70    7.00
   0 -12  -3    5.70    4.80
   0  12   2  104.39   13.40
   0  12   0  459.25   28.30
   0  12  -1   -8.40    6.90
   0  12  -2  112.69   13.40
   0  12  -3   14.00    7.90
   0 -12   4    9.60    5.30
   0 -12   4   -6.10    8.70
   0 -12   5   14.60    9.70
   1 -12  -5   -8.40    6.20
  -1 -12  -5   -0.70    5.80
   1 -12  -4   11.30    6.20
  -1  12   4    2.00    7.20
  -1 -12  -4    6.80    5.50
   1 -12  -3    6.80    5.30
   1  12   3   -5.60    6.60
  -1 -12  -3    8.20    4.80
  -1  12   3    1.10    7.50
   1  12   2   -4.70    6.60
  -1  12   0   33.70    8.70
   1  12  -1   71.69    9.60
  -1  12  -1   69.69   10.40
   1  12  -2   -4.20    6.80
  -1  12  -2   -0.80    7.70
  -1 -12   3    2.30    7.90
  -1  12  -3    1.40    8.20
  -1 -12   4    5.00    8.60
  -1  12  -4    8.10    8.20
  -1 -12   4    7.30    5.30
   1 -12   5   12.90   10.70
  -1 -12   5    3.60    9.40
   2 -12  -5   -6.30    6.10
  -2 -12  -5    0.80    5.60
   2 -12  -4   10.00    6.60
  -2 -12  -4    3.20    5.20
  -2  12   4   15.30   10.10
   2 -12  -3    6.10    5.30
   2  12   3    5.80    6.20
  -2 -12  -3    5.20    4.60
   2  12   2    5.90    6.30
   2  12   1   62.99   11.20
  -2  12   1   73.39   11.10
  -2  12   0    0.40    7.80
   2  12  -1   66.79    9.20
  -2 -12   1   67.29    9.00
  -2  12  -1   63.79   10.60
  -2  12  -2   10.50    8.20
  -2 -12   2    6.20    7.10
  -2  12  -3   17.50    8.70
  -2 -12   3    5.80    7.90
  -2 -12   4   13.60    8.50
  -2 -12   4   11.00    4.90
  -2  12  -4    5.00    8.90
  -2 -12   5  -10.30    9.10
  -2  12  -5   17.00    9.40
   3 -12  -5   -8.00    6.60
  -3 -12  -5   -0.90    6.30
   3 -12  -4    6.10    6.60
  -3 -12  -4    6.60    5.40
   3 -12  -3    8.30    5.90
  -3 -12  -3    7.30    4.40
  -3 -12  -3   12.60    6.10
  -3 -12  -2    2.10    6.00
  -3  12   2    8.30    8.50
  -3  12   1   59.29   10.40
  -3 -12  -1   71.19    8.70
  -3 -12   0    3.60    6.40
  -3  12   0   -7.60    7.80
  -3 -12   1   85.29    9.90
  -3  12  -1   58.49   10.60
  -3  12  -2   -6.20    8.10
  -3 -12   2    5.80    7.20
  -3 -12   3    9.00    7.60
  -3  12  -3   28.10    9.50
  -3  12  -4    5.50    8.90
  -3 -12   4    1.90    8.90
  -3 -12   5   -6.80    8.90
  -3  12  -5    0.90    9.20
   4 -12  -4   -7.30    6.30
  -4 -12  -4   12.40    5.10
  -4  12   4    2.50    9.70
   4 -12  -3   11.10    6.20
  -4  12   3    6.00    9.90
  -4 -12  -2   -9.50    5.70
  -4  12   2  -11.30    8.20
  -4 -12  -1    0.30    5.80
  -4  12   1    4.70    8.40
  -4  12   0   21.10    8.50
  -4 -12   0   21.80    6.90
  -4 -12   1    5.70    6.60
  -4  12  -1   -2.80    8.70
  -4 -12   2   -1.00    7.60
  -4  12  -2   -0.10    9.80
  -4 -12   3    6.90    8.00
  -4  12  -3   16.20    9.50
  -4 -12   4   12.50    9.10
  -4  12  -4   12.20    9.80
   5 -12  -4   14.40    7.50
  -5  12   4    7.20   10.50
  -5 -12  -4    8.60    5.40
  -5  12   3    6.70   10.10
  -5 -12  -2   14.90    6.00
  -5  12   2    7.30    9.60
  -5 -12  -1    0.70    5.90
  -5  12   1    2.50    9.10
  -5  12   0   -6.50    8.60
  -5 -12   0   -9.40    6.00
  -5 -12   1    0.30    6.70
  -5  12  -1    7.50    8.80
  -5 -12   2    7.10    7.00
  -5  12  -2   19.30   10.00
  -5  12  -3   -6.00    9.20
  -5 -12   3    7.70    7.90
  -5 -12   4   26.60    9.90
  -5  12  -4    9.50   10.10
   6 -12  -4   -5.20    7.00
  -6  12   4  -10.10   10.90
  -6 -12  -4   15.60    5.30
  -6  12   3   25.10   11.80
  -6 -12  -2   14.10    5.60
  -6  12   2   -0.50    9.90
  -6  12   1    8.30   10.40
  -6 -12  -1    3.70    6.10
  -6  12   0   -0.10    9.60
  -6 -12   0   -3.90    6.20
  -6 -12   1    6.60    6.60
  -6  12  -1    0.60    9.30
  -6 -12   2    3.30    7.30
  -6  12  -2    8.00   10.00
  -6  12  -3   29.30   10.80
  -6 -12   3   20.80    8.90
  -6  12  -4    5.90   10.40
  -6 -12   4    5.40    8.90
  -7  12   3    4.60   11.70
  -7  12   2   14.50   11.20
  -7 -12  -1   -5.00    6.40
  -7  12   1    6.40   10.50
  -7 -12   0   14.80    6.60
  -7  12   0   -2.30   10.70
  -7 -12   1   15.00    7.10
  -7  12  -1    5.00    9.90
  -7 -12   2   15.90    7.80
  -7  12  -2   -7.90   10.10
  -7 -12   3   16.20    8.70
  -7  12  -3    7.80   11.00
  -8  12   3  -11.40   11.90
  -8  12   2    3.60   12.10
  -8 -12  -1   12.90    7.80
  -8  12   1    2.10   11.30
  -8  12   0    5.60   11.20
  -8 -12   0   11.00    7.10
  -8  12  -1   26.00   11.00
  -8 -12   1   29.80    8.10
  -8  12  -2   -8.70   10.00
  -8 -12   2    4.00    8.20
  -8  12  -3   20.60   11.40
  -8 -12   3   11.00    8.90
  -9  12   2   31.10   12.90
  -9  12   1   -6.30   11.70
  -9 -12   0    6.70    7.50
  -9  12   0   -9.10   10.90
  -9  12  -1   13.90   12.00
  -9 -12   1   20.60    7.90
  -9  12  -2    8.60   11.20
  -9 -12   2    5.00    8.50
   0  13   2   -4.80    8.70
   0  13   1    3.10    8.40
   0  13   0   80.69   11.30
   0  13  -1   14.20    8.40
   0  13  -2   11.30    9.10
   0 -13   3   31.70   10.50
   0  13  -3   17.00    9.60
  -1  13   3   10.30    9.50
  -1  13   2    8.90    8.70
   1  13   1   19.00    7.90
  -1  13   1   27.40    9.40
   1  13   0   17.50    8.40
  -1  13   0    8.70    8.50
   1  13  -1   19.50    8.50
  -1  13  -1   37.80    9.80
   1  13  -2    7.50    8.30
  -1 -13   2   16.50    8.80
  -1  13  -2   -6.20    8.70
  -1  13  -3   -9.40    8.90
  -1 -13   3  -11.20    9.00
  -2  13   3    7.10    9.10
  -2  13   2   17.20    9.50
   2  13   1   12.50    7.50
  -2  13   1   -2.30    8.70
   2  13   0   34.00    8.50
  -2 -13   0   28.50    8.50
  -2  13   0   35.50   10.30
  -2 -13   1    7.70    7.90
  -2  13  -1   15.00    9.30
  -2  13  -2   -0.50    9.40
  -2 -13   2   24.60    8.60
  -2  13  -3   10.20    9.40
  -2 -13   3    1.70    9.10
  -3  13   3   11.10    9.50
  -3  13   2   11.30    9.20
  -3 -13  -1   -4.80    7.60
  -3  13   1   -6.40    9.10
  -3  13   0   27.30   10.30
  -3 -13   0    4.60    7.80
  -3  13  -1   -4.70    9.20
  -3 -13   1    7.80    8.10
  -3 -13   2   25.40    9.00
  -3  13  -2   31.80   10.50
  -3 -13   3    8.80    9.40
  -3  13  -3   20.70   10.50
  -4  13   3   10.50   10.70
  -4 -13  -2   12.40    8.70
  -4  13   2   -4.60    9.60
  -4 -13  -1   24.50    8.00
  -4  13   1    7.60    9.90
  -4 -13   0    6.70    7.80
  -4  13   0   14.10   10.40
  -4  13  -1   17.90   10.20
  -4 -13   1   16.50    8.80
  -4  13  -2  -10.40    9.70
  -4 -13   2   -8.70    8.60
  -4  13  -3   -3.80   10.10
  -4 -13   3   10.20    9.70
  -5  13   2    8.80   10.70
  -5  13   1   37.90   10.90
  -5 -13  -1   40.50    8.30
  -5  13   0    1.00    9.80
  -5 -13   0    2.70    7.10
  -5  13  -1   33.00   11.40
  -5 -13   1   48.90    9.40
  -5 -13   2    5.40    8.90
  -5  13  -2   -4.20   10.30
  -6  13   2   19.60   12.80
  -6 -13  -1    1.40    7.30
  -6  13   1    4.80   11.10
  -6  13   0   16.10   11.40
  -6 -13   0   22.10    8.30
  -6 -13   1    1.90    8.30
  -6  13  -1   -2.00   10.60
  -6  13  -2   30.80   11.60
  -6 -13   2   17.80    9.60
  -7  13   0    8.30   11.30
  -7 -13   0    9.50    7.90
   0  14   0   66.89   11.50
  -1  14   0   39.40   11.20
   0   0   0    0.00    0.00

_computing_structure_solution     'SHELXT 2014/5 (Sheldrick, 2014)'
;
_shelx_hkl_checksum                55524
_olex2_submission_special_instructions  'No special instructions were received'
loop_
  _twin_individual_id
  _twin_individual_mass_fraction_refined
 1 2(5)
 2 -1(5)
