# Supplementary material for: Equilibrium and thermodynamic studies of chromic overcrowded fluorenylidene-acridanes with modified fluorene moieties
Source: Commun Chem. 2020 Jul 24;3:93. doi: 10.1038/s42004-020-00345-6 (PMC9814365; doi:10.1038/s42004-020-00345-6)
Supplement: Supplementary file 10 — Supplementary Data 8 [file 42004_2020_345_MOESM10_ESM.cif]

data_mo_0914_1_0m
_audit_creation_date               2018-09-17
_audit_creation_method
;
Olex2 1.2
(compiled 2018.05.29 svn.r3508 for OlexSys, GUI svn.r5506)
;
_shelx_SHELXL_version_number       '2018/3'
_audit_contact_author_address      ?
_audit_contact_author_email        ?
_audit_contact_author_name         ''
_audit_contact_author_phone        ?
_publ_contact_author_id_orcid      ?
_publ_section_references
;
Dolomanov, O.V., Bourhis, L.J., Gildea, R.J, Howard, J.A.K. & Puschmann, H.
 (2009), J. Appl. Cryst. 42, 339-341.

Sheldrick, G.M. (2015). Acta Cryst. A71, 3-8.

Sheldrick, G.M. (2015). Acta Cryst. C71, 3-8.
;
_chemical_name_common              ?
_chemical_name_systematic          ?
_chemical_formula_moiety           'C40 H25 N S2'
_chemical_formula_sum              'C40 H25 N S2'
_chemical_formula_weight           583.73
_chemical_melting_point            ?
loop_
  _atom_type_symbol
  _atom_type_description
  _atom_type_scat_dispersion_real
  _atom_type_scat_dispersion_imag
  _atom_type_scat_source
 'C' 'C' 0.0033 0.0016 'International Tables Vol C Tables 4.2.6.8 and 6.1.1.4'
 'H' 'H' 0.0000 0.0000 'International Tables Vol C Tables 4.2.6.8 and 6.1.1.4'
 'N' 'N' 0.0061 0.0033 'International Tables Vol C Tables 4.2.6.8 and 6.1.1.4'
 'S' 'S' 0.1246 0.1234 'International Tables Vol C Tables 4.2.6.8 and 6.1.1.4'

_shelx_space_group_comment
;
The symmetry employed for this shelxl refinement is uniquely defined
by the following loop, which should always be used as a source of
symmetry information in preference to the above space-group names.
They are only intended as comments.
;
_space_group_crystal_system        'triclinic'
_space_group_IT_number             2
_space_group_name_H-M_alt          'P -1'
_space_group_name_Hall             '-P 1'
loop_
  _space_group_symop_operation_xyz
 'x, y, z'
 '-x, -y, -z'

_cell_length_a                     8.2204(6)
_cell_length_b                     10.0096(7)
_cell_length_c                     35.337(3)
_cell_angle_alpha                  92.129(2)
_cell_angle_beta                   95.467(2)
_cell_angle_gamma                  97.955(2)
_cell_volume                       2862.8(4)
_cell_formula_units_Z              4
_cell_measurement_reflns_used      9070
_cell_measurement_temperature      150
_cell_measurement_theta_max        26.06
_cell_measurement_theta_min        2.31
_shelx_estimated_absorpt_T_max     ?
_shelx_estimated_absorpt_T_min     ?
_exptl_absorpt_coefficient_mu      0.218
_exptl_absorpt_correction_T_max    0.7454
_exptl_absorpt_correction_T_min    0.6993
_exptl_absorpt_correction_type     multi-scan
_exptl_absorpt_process_details    
 'SADABS-2016/2 (Bruker,2016/2) was used for absorption correction. wR2(int) was 0.0779 before and 0.0646 after correction. The Ratio of minimum to maximum transmission is 0.9382. The \l/2 correction factor is Not present.'
_exptl_absorpt_special_details     ?
_exptl_crystal_colour              colourless
_exptl_crystal_colour_primary      colourless
_exptl_crystal_density_diffrn      1.354
_exptl_crystal_density_meas        ?
_exptl_crystal_density_method      ?
_exptl_crystal_description         block
_exptl_crystal_F_000               1216
_exptl_crystal_size_max            ?
_exptl_crystal_size_mid            ?
_exptl_crystal_size_min            ?
_exptl_transmission_factor_max     ?
_exptl_transmission_factor_min     ?
_diffrn_reflns_av_R_equivalents    0.0635
_diffrn_reflns_av_unetI/netI       0.0422
_diffrn_reflns_Laue_measured_fraction_full  0.996
_diffrn_reflns_Laue_measured_fraction_max  0.996
_diffrn_reflns_limit_h_max         10
_diffrn_reflns_limit_h_min         -10
_diffrn_reflns_limit_k_max         12
_diffrn_reflns_limit_k_min         -12
_diffrn_reflns_limit_l_max         43
_diffrn_reflns_limit_l_min         -43
_diffrn_reflns_number              88682
_diffrn_reflns_point_group_measured_fraction_full  0.996
_diffrn_reflns_point_group_measured_fraction_max  0.996
_diffrn_reflns_theta_full          25.242
_diffrn_reflns_theta_max           26.021
_diffrn_reflns_theta_min           2.319
_diffrn_ambient_temperature        150.0
_diffrn_detector_area_resol_mean   ?
_diffrn_measured_fraction_theta_full  0.996
_diffrn_measured_fraction_theta_max  0.996
_diffrn_measurement_device_type    'Bruker APEX-II CCD'
_diffrn_measurement_method         '\f and \w scans'
_diffrn_radiation_type             MoK\a
_diffrn_radiation_wavelength       0.71073
_diffrn_source                     ?
_diffrn_special_details            ?
_diffrn_standards_number           0
_reflns_Friedel_coverage           0.000
_reflns_Friedel_fraction_full      .
_reflns_Friedel_fraction_max       .
_reflns_number_gt                  8336
_reflns_number_total               11237
_reflns_special_details
;
 Reflections were merged by SHELXL according to the crystal
 class for the calculation of statistics and refinement.
 
 _reflns_Friedel_fraction is defined as the number of unique
 Friedel pairs measured divided by the number that would be
 possible theoretically, ignoring centric projections and
 systematic absences.
;
_reflns_threshold_expression       'I > 2\s(I)'
_computing_cell_refinement         'SAINT v8.37A (Bruker, 2015)'
_computing_data_collection         ?
_computing_data_reduction          'SAINT v8.37A (Bruker, 2015)'
_computing_molecular_graphics      'Olex2 (Dolomanov et al., 2009)'
_computing_publication_material    'Olex2 (Dolomanov et al., 2009)'
_computing_structure_refinement    'ShelXL (Sheldrick, 2015)'
_computing_structure_solution      'ShelXT (Sheldrick, 2015)'
_refine_diff_density_max           0.409
_refine_diff_density_min           -0.343
_refine_diff_density_rms           0.061
_refine_ls_extinction_coef         0.0100(7)
_refine_ls_extinction_expression  
 'Fc^*^=kFc[1+0.001xFc^2^\l^3^/sin(2\q)]^-1/4^'
_refine_ls_extinction_method       'SHELXL-2018/3 (Sheldrick 2018)'
_refine_ls_goodness_of_fit_ref     1.069
_refine_ls_hydrogen_treatment      constr
_refine_ls_matrix_type             full
_refine_ls_number_parameters       879
_refine_ls_number_reflns           11237
_refine_ls_number_restraints       203
_refine_ls_R_factor_all            0.0916
_refine_ls_R_factor_gt             0.0630
_refine_ls_restrained_S_all        1.073
_refine_ls_shift/su_max            0.001
_refine_ls_shift/su_mean           0.000
_refine_ls_structure_factor_coef   Fsqd
_refine_ls_weighting_details      
 'w=1/[\s^2^(Fo^2^)+(0.0433P)^2^+5.0650P] where P=(Fo^2^+2Fc^2^)/3'
_refine_ls_weighting_scheme        calc
_refine_ls_wR_factor_gt            0.1434
_refine_ls_wR_factor_ref           0.1564
_refine_special_details            ?
_olex2_refinement_description
;
1. Fixed Uiso
 At 1.2 times of:
  All C(H) groups, All C(H,H) groups
2. Restrained distances
 C33-C34A
 2.4 with sigma of 0.02
 C85-C83
 1.4 with sigma of 0.02
 C81A-S5A = S5A-C82A
 1.7 with sigma of 0.02
 C81A-C83A = C85A-C82A
 1.4 with sigma of 0.02
 C85A-C83A
 1.4 with sigma of 0.02
 C81A-C85A = C83A-C82A
 2.4 with sigma of 0.02
3. Uiso/Uaniso restraints and constraints
Uanis(C34A) \\sim Ueq: with sigma of 0.001 and sigma for terminal atoms of 0.002
Uanis(C81) \\sim Ueq, Uanis(C83) \\sim Ueq, Uanis(C85) \\sim Ueq, Uanis(C82)
\\sim Ueq: with sigma of 0.01 and sigma for terminal atoms of 0.02
Uanis(C83) \\sim Ueq, Uanis(C81) \\sim Ueq, Uanis(C85) \\sim Ueq, Uanis(C82)
\\sim Ueq: with sigma of 0.01 and sigma for terminal atoms of 0.02
4. Rigid body (RIGU) restrains
 S2, C34, C31, C32, C33, C34A, S2A, S3, C42, C41, C44, C43, C42A, S3A
 with sigma for 1-2 distances of 0.004 and sigma for 1-3 distances of 0.004
 S4, C74, C71, C73, C72, S4A, C74A
 with sigma for 1-2 distances of 0.004 and sigma for 1-3 distances of 0.004
 S5, C83, C81, C82, C85
 with sigma for 1-2 distances of 0.004 and sigma for 1-3 distances of 0.004
 C39, C40, C5
 with sigma for 1-2 distances of 0.004 and sigma for 1-3 distances of 0.004
5. Others
 Sof(H44A)=Sof(H43A)=Sof(C42A)=Sof(H42A)=Sof(S3A)=1-FVAR(1)
 Sof(S3)=Sof(C42)=Sof(H42)=Sof(H44)=Sof(H43)=FVAR(1)
 Sof(H32A)=Sof(H33A)=Sof(C34A)=Sof(H34A)=Sof(S2A)=1-FVAR(2)
 Sof(S2)=Sof(C34)=Sof(H34)=Sof(H32)=Sof(H33)=FVAR(2)
 Sof(H73A)=Sof(H72A)=Sof(S4A)=Sof(C74A)=Sof(H74A)=1-FVAR(3)
 Sof(S4)=Sof(C74)=Sof(H74)=Sof(H73)=Sof(H72)=FVAR(3)
 Sof(C81A)=Sof(C83A)=Sof(H83A)=Sof(C85A)=Sof(H85A)=Sof(C82A)=Sof(H82A)=
 Sof(S5A)=1-FVAR(4)
 Sof(S5)=Sof(C83)=Sof(H83)=Sof(C81)=Sof(C82)=Sof(H82)=Sof(C85)=Sof(H85)=FVAR(4)
6.a Aromatic/amide H refined with riding coordinates:
 C74(H74), C42(H42), C64(H64), C67(H67), C69(H69), C57(H57), C59(H59),
 C79(H79), C46(H46), C62(H62), C54(H54), C66(H66), C63(H63), C61(H61), C65(H65),
  C80(H80), C60(H60), C56(H56), C76(H76), C55(H55), C75(H75), C44(H44),
 C44(H44A), C43(H43), C43(H43A), C73(H73), C73(H73A), C72(H72), C72(H72A),
 C34(H34), C27(H27), C24(H24), C19(H19), C26(H26), C25(H25), C29(H29), C17(H17),
  C23(H23), C21(H21), C22(H22), C20(H20), C6(H6), C14(H14), C16(H16), C35(H35),
 C36(H36), C15(H15), C39(H39), C32(H32), C32(H32A), C33(H33), C33(H33A),
 C40(H40), C42A(H42A), C34A(H34A), C74A(H74A), C83(H83), C82(H82), C85(H85),
 C83A(H83A), C85A(H85A), C82A(H82A)
;
_atom_sites_solution_hydrogens     geom
_atom_sites_solution_primary       dual
_atom_sites_solution_secondary     ?
loop_
  _atom_site_label
  _atom_site_type_symbol
  _atom_site_fract_x
  _atom_site_fract_y
  _atom_site_fract_z
  _atom_site_U_iso_or_equiv
  _atom_site_adp_type
  _atom_site_occupancy
  _atom_site_site_symmetry_order
  _atom_site_calc_flag
  _atom_site_refinement_flags_posn
  _atom_site_refinement_flags_adp
  _atom_site_refinement_flags_occupancy
  _atom_site_disorder_assembly
  _atom_site_disorder_group
 S3 S 0.2842(3) 0.4122(3) 0.83442(11) 0.0313(6) Uani 0.567(5) 1 d . U P A 1
 S4 S 1.5197(13) 1.1435(11) 0.8000(4) 0.065(2) Uani 0.339(5) 1 d . U P B 1
 N2 N 0.9038(3) 0.7080(2) 0.96983(6) 0.0217(5) Uani 1 1 d . . . . .
 C74 C 1.520(3) 1.027(3) 0.8588(7) 0.042(4) Uani 0.339(5) 1 d . U P B 1
 H74 H 1.489544 0.976183 0.879796 0.050 Uiso 0.339(5) 1 calc R . P B 1
 C42 C 0.1405(16) 0.5819(17) 0.7992(4) 0.046(3) Uani 0.567(5) 1 d . U P A 1
 H42 H 0.118976 0.661578 0.787048 0.056 Uiso 0.567(5) 1 calc R . P A 1
 C47 C 0.7321(3) 0.7220(3) 0.83590(8) 0.0225(6) Uani 1 1 d . . . . .
 C50 C 0.8140(3) 0.5797(3) 0.91058(8) 0.0218(6) Uani 1 1 d . . . . .
 C49 C 0.9303(3) 0.6799(3) 0.89335(8) 0.0215(6) Uani 1 1 d . . . . .
 C51 C 0.7947(3) 0.6034(3) 0.94927(8) 0.0219(6) Uani 1 1 d . . . . .
 C70 C 1.2399(4) 0.9925(3) 0.82284(9) 0.0285(6) Uani 1 1 d . . . . .
 C45 C 0.4454(4) 0.6513(3) 0.81138(8) 0.0247(6) Uani 1 1 d . . . . .
 C48 C 0.8934(3) 0.7420(3) 0.86038(8) 0.0225(6) Uani 1 1 d . . . . .
 C52 C 1.0642(3) 0.7334(3) 0.95830(8) 0.0223(6) Uani 1 1 d . . . . .
 C64 C 0.6726(3) 0.5215(3) 0.96585(8) 0.0253(6) Uani 1 1 d . . . . .
 H64 H 0.651239 0.541678 0.991238 0.030 Uiso 1 1 calc R . . . .
 C67 C 0.7312(4) 0.4614(3) 0.89173(8) 0.0259(6) Uani 1 1 d . . . . .
 H67 H 0.754533 0.438150 0.866700 0.031 Uiso 1 1 calc R . . . .
 C69 C 1.1641(3) 0.9082(3) 0.84880(8) 0.0259(6) Uani 1 1 d . . . . .
 H69 H 1.224076 0.894692 0.872346 0.031 Uiso 1 1 calc R . . . .
 C58 C 0.8803(3) 0.7402(3) 1.00889(8) 0.0236(6) Uani 1 1 d . . . . .
 C57 C 1.2027(4) 0.7746(3) 0.98401(8) 0.0281(6) Uani 1 1 d . . . . .
 H57 H 1.189946 0.798181 1.009746 0.034 Uiso 1 1 calc R . . . .
 C77 C 0.9136(4) 0.8737(3) 0.80653(8) 0.0250(6) Uani 1 1 d . . . . .
 C68 C 1.0028(3) 0.8440(3) 0.84077(8) 0.0234(6) Uani 1 1 d . . . . .
 C59 C 0.8244(4) 0.8598(3) 1.01782(8) 0.0282(6) Uani 1 1 d . . . . .
 H59 H 0.801840 0.919759 0.998398 0.034 Uiso 1 1 calc R . . . .
 C78 C 0.7478(4) 0.8029(3) 0.80424(8) 0.0251(6) Uani 1 1 d . . . . .
 C79 C 0.6149(4) 0.8106(3) 0.77747(8) 0.0290(7) Uani 1 1 d . . . . .
 H79 H 0.627128 0.868586 0.756928 0.035 Uiso 1 1 calc R . . . .
 C46 C 0.5772(3) 0.6489(3) 0.83953(8) 0.0239(6) Uani 1 1 d . . . . .
 H46 H 0.561015 0.597323 0.861226 0.029 Uiso 1 1 calc R . . . .
 C62 C 0.8899(4) 0.6845(3) 1.07443(8) 0.0327(7) Uani 1 1 d . . . . .
 H62 H 0.911453 0.623894 1.093743 0.039 Uiso 1 1 calc R . . . .
 C54 C 1.2435(4) 0.7090(3) 0.90895(9) 0.0283(6) Uani 1 1 d . . . . .
 H54 H 1.258003 0.683384 0.883465 0.034 Uiso 1 1 calc R . . . .
 C53 C 1.0836(3) 0.7100(3) 0.91942(8) 0.0228(6) Uani 1 1 d . . . . .
 C66 C 0.6162(4) 0.3779(3) 0.90885(8) 0.0278(6) Uani 1 1 d . . . . .
 H66 H 0.560035 0.297789 0.895665 0.033 Uiso 1 1 calc R . . . .
 C63 C 0.9145(4) 0.6528(3) 1.03703(8) 0.0295(7) Uani 1 1 d . . . . .
 H63 H 0.954843 0.571167 1.030766 0.035 Uiso 1 1 calc R . . . .
 C61 C 0.8337(4) 0.8051(3) 1.08354(9) 0.0323(7) Uani 1 1 d . . . . .
 H61 H 0.817607 0.827337 1.109155 0.039 Uiso 1 1 calc R . . . .
 C65 C 0.5826(4) 0.4109(3) 0.94536(8) 0.0283(6) Uani 1 1 d . . . . .
 H65 H 0.496922 0.357115 0.956436 0.034 Uiso 1 1 calc R . . . .
 C80 C 0.4657(4) 0.7339(3) 0.78088(8) 0.0304(7) Uani 1 1 d . . . . .
 H80 H 0.375388 0.737263 0.762226 0.037 Uiso 1 1 calc R . . . .
 C60 C 0.8011(4) 0.8929(3) 1.05545(9) 0.0347(7) Uani 1 1 d . . . . .
 H60 H 0.762862 0.975457 1.061722 0.042 Uiso 1 1 calc R . . . .
 C41 C 0.2884(4) 0.5638(3) 0.81329(8) 0.0260(6) Uani 1 1 d . U . . .
 C56 C 1.3590(4) 0.7814(3) 0.97206(9) 0.0330(7) Uani 1 1 d . . . . .
 H56 H 1.452996 0.811724 0.989569 0.040 Uiso 1 1 calc R . . . .
 C71 C 1.4149(4) 1.0493(3) 0.83010(9) 0.0320(7) Uani 1 1 d . U . . .
 C76 C 0.9863(4) 0.9592(3) 0.78085(9) 0.0341(7) Uani 1 1 d . . . . .
 H76 H 0.924495 0.978295 0.758081 0.041 Uiso 1 1 calc R . . . .
 C55 C 1.3798(4) 0.7443(3) 0.93489(9) 0.0330(7) Uani 1 1 d . . . . .
 H55 H 1.487577 0.743352 0.927348 0.040 Uiso 1 1 calc R . . . .
 C75 C 1.1487(4) 1.0158(3) 0.78877(9) 0.0359(7) Uani 1 1 d . . . . .
 H75 H 1.199933 1.071714 0.770862 0.043 Uiso 1 1 calc R . . . .
 C44 C 0.0832(4) 0.3769(4) 0.82456(9) 0.0392(8) Uani 1 1 d . U . . .
 H44 H 0.023773 0.297394 0.833146 0.047 Uiso 0.567(5) 1 calc R . P A 1
 H44A H 0.039094 0.292058 0.833265 0.047 Uiso 0.433(5) 1 calc R . P A 2
 C43 C 0.0048(4) 0.4641(4) 0.80389(9) 0.0405(8) Uani 1 1 d . U . . .
 H43 H -0.108483 0.454581 0.794432 0.049 Uiso 0.567(5) 1 calc R . P A 1
 H43A H -0.111747 0.447438 0.798329 0.049 Uiso 0.433(5) 1 calc R . P A 2
 C73 C 1.7051(5) 1.0969(4) 0.85414(12) 0.0510(9) Uani 1 1 d . U . . .
 H73 H 1.804862 1.092742 0.869727 0.061 Uiso 0.339(5) 1 calc R . P B 1
 H73A H 1.810739 1.103108 0.868105 0.061 Uiso 0.661(5) 1 calc R . P B 2
 C72 C 1.6790(5) 1.1627(4) 0.82191(13) 0.0582(11) Uani 1 1 d . U . . .
 H72 H 1.766951 1.222547 0.813577 0.070 Uiso 0.339(5) 1 calc R . P B 1
 H72A H 1.763054 1.216284 0.810276 0.070 Uiso 0.661(5) 1 calc R . P B 2
 S2 S -0.1779(4) 0.1953(3) 0.71499(9) 0.0522(9) Uani 0.459(5) 1 d . U P C 1
 N1 N 0.4342(3) 0.2188(2) 0.52939(6) 0.0242(5) Uani 1 1 d . . . . .
 C34 C -0.085(3) 0.021(2) 0.6727(7) 0.044(4) Uani 0.459(5) 1 d . U P C 1
 H34 H -0.021932 -0.027120 0.657131 0.053 Uiso 0.459(5) 1 calc R . P C 1
 C10 C 0.3983(3) 0.1151(3) 0.58930(8) 0.0223(6) Uani 1 1 d . . . . .
 C9 C 0.5333(3) 0.2197(3) 0.60570(8) 0.0256(6) Uani 1 1 d . . . . .
 C12 C 0.6048(3) 0.2470(3) 0.54031(8) 0.0259(6) Uani 1 1 d . . . . .
 C11 C 0.3428(3) 0.1234(3) 0.55052(8) 0.0223(6) Uani 1 1 d . . . . .
 C18 C 0.3732(3) 0.2358(3) 0.49053(8) 0.0252(6) Uani 1 1 d . . . . .
 C27 C 0.3299(4) 0.0061(3) 0.60876(8) 0.0277(6) Uani 1 1 d . . . . .
 H27 H 0.375369 -0.006606 0.633885 0.033 Uiso 1 1 calc R . . . .
 C24 C 0.2043(3) 0.0362(3) 0.53451(8) 0.0260(6) Uani 1 1 d . . . . .
 H24 H 0.160126 0.046042 0.509097 0.031 Uiso 1 1 calc R . . . .
 C28 C 0.3981(4) 0.2867(3) 0.66475(8) 0.0292(7) Uani 1 1 d . . . . .
 C19 C 0.3092(4) 0.3527(3) 0.48167(9) 0.0311(7) Uani 1 1 d . . . . .
 H19 H 0.305986 0.420528 0.501010 0.037 Uiso 1 1 calc R . . . .
 C8 C 0.5318(4) 0.2947(3) 0.63879(8) 0.0279(6) Uani 1 1 d . . . . .
 C26 C 0.1976(4) -0.0838(3) 0.59235(9) 0.0301(7) Uani 1 1 d . . . . .
 H26 H 0.152190 -0.157881 0.605931 0.036 Uiso 1 1 calc R . . . .
 C25 C 0.1316(4) -0.0644(3) 0.55559(9) 0.0307(7) Uani 1 1 d . . . . .
 H25 H 0.034866 -0.121291 0.544828 0.037 Uiso 1 1 calc R . . . .
 C13 C 0.6605(4) 0.2368(3) 0.57888(9) 0.0284(6) Uani 1 1 d . . . . .
 C29 C 0.2396(4) 0.2156(3) 0.66296(8) 0.0304(7) Uani 1 1 d . . . . .
 H29 H 0.197845 0.157658 0.641283 0.036 Uiso 1 1 calc R . . . .
 C17 C 0.7196(4) 0.2788(3) 0.51420(9) 0.0345(7) Uani 1 1 d . . . . .
 H17 H 0.683333 0.294300 0.488612 0.041 Uiso 1 1 calc R . . . .
 C23 C 0.3801(4) 0.1377(3) 0.46227(8) 0.0318(7) Uani 1 1 d . . . . .
 H23 H 0.426612 0.058389 0.468351 0.038 Uiso 1 1 calc R . . . .
 C30 C 0.1404(4) 0.2282(3) 0.69279(8) 0.0340(7) Uani 1 1 d . . . . .
 C21 C 0.2547(4) 0.2713(3) 0.41626(9) 0.0353(7) Uani 1 1 d . . . . .
 H21 H 0.213544 0.283439 0.390762 0.042 Uiso 1 1 calc R . . . .
 C22 C 0.3192(4) 0.1552(3) 0.42510(9) 0.0361(7) Uani 1 1 d . . . . .
 H22 H 0.321888 0.087195 0.405774 0.043 Uiso 1 1 calc R . . . .
 C7 C 0.6621(4) 0.4042(3) 0.65696(9) 0.0366(8) Uani 1 1 d . . . . .
 C20 C 0.2496(4) 0.3706(3) 0.44433(9) 0.0375(8) Uani 1 1 d . . . . .
 H20 H 0.205371 0.450732 0.438075 0.045 Uiso 1 1 calc R . . . .
 C31 C -0.0215(4) 0.1479(3) 0.69142(9) 0.0382(8) Uani 1 1 d . U . . .
 C6 C 0.8131(4) 0.4640(3) 0.64644(11) 0.0461(9) Uani 1 1 d . . . . .
 H6 H 0.848166 0.439407 0.622630 0.055 Uiso 1 1 calc R . . . .
 C14 C 0.8289(4) 0.2363(3) 0.58872(11) 0.0421(8) Uani 1 1 d . . . . .
 H14 H 0.866583 0.217898 0.613991 0.051 Uiso 1 1 calc R . . . .
 C37 C 0.4515(5) 0.3776(3) 0.69643(10) 0.0415(8) Uani 1 1 d . . . . .
 C38 C 0.6116(5) 0.4490(3) 0.69147(10) 0.0449(9) Uani 1 1 d . . . . .
 C16 C 0.8854(4) 0.2876(3) 0.52573(12) 0.0465(9) Uani 1 1 d . . . . .
 H16 H 0.963260 0.311627 0.508043 0.056 Uiso 1 1 calc R . . . .
 C35 C 0.2006(5) 0.3172(4) 0.72401(10) 0.0488(10) Uani 1 1 d . . . . .
 H35 H 0.134253 0.325779 0.744322 0.059 Uiso 1 1 calc R . . . .
 C36 C 0.3536(6) 0.3921(4) 0.72566(10) 0.0537(11) Uani 1 1 d . . . . .
 H36 H 0.392508 0.453720 0.746723 0.064 Uiso 1 1 calc R . . . .
 C15 C 0.9412(4) 0.2620(4) 0.56260(12) 0.0492(9) Uani 1 1 d . . . . .
 H15 H 1.055606 0.262307 0.569729 0.059 Uiso 1 1 calc R . . . .
 C5 C 0.9142(5) 0.5621(4) 0.67160(14) 0.0629(12) Uani 1 1 d . U . . .
 C39 C 0.7099(6) 0.5488(4) 0.71506(13) 0.0650(12) Uani 1 1 d . U . . .
 H39 H 0.672235 0.579099 0.738036 0.078 Uiso 1 1 calc R . . . .
 C32 C -0.3039(5) 0.0669(5) 0.69981(12) 0.0654(12) Uani 1 1 d . U . . .
 H32 H -0.415614 0.059274 0.705292 0.078 Uiso 0.459(5) 1 calc R . P C 1
 H32A H -0.409952 0.066599 0.708413 0.078 Uiso 0.541(5) 1 calc R . P C 2
 C33 C -0.2531(5) -0.0309(5) 0.67921(11) 0.0618(11) Uani 1 1 d D U . . .
 H33 H -0.314005 -0.116047 0.670656 0.074 Uiso 0.459(5) 1 calc R . P C 1
 H33A H -0.326642 -0.109691 0.670157 0.074 Uiso 0.541(5) 1 calc R . P C 2
 C40 C 0.8595(7) 0.6028(4) 0.70521(16) 0.0790(15) Uani 1 1 d . U . . .
 H40 H 0.927411 0.669462 0.721706 0.095 Uiso 1 1 calc R . . . .
 C42A C 0.260(2) 0.4486(17) 0.8304(6) 0.045(4) Uani 0.433(5) 1 d . U P A 2
 H42A H 0.344218 0.412958 0.845338 0.054 Uiso 0.433(5) 1 calc R . P A 2
 S3A S 0.1070(4) 0.5944(4) 0.78887(12) 0.0293(8) Uani 0.433(5) 1 d . U P A 2
 C34A C -0.153(2) 0.1828(14) 0.7069(4) 0.081(4) Uani 0.541(5) 1 d D U P C 2
 H34A H -0.154553 0.266427 0.720441 0.097 Uiso 0.541(5) 1 calc R . P C 2
 S2A S -0.0580(6) -0.0107(5) 0.66996(18) 0.0463(10) Uani 0.541(5) 1 d . U P C 2
 S4A S 1.5403(3) 1.0050(4) 0.86742(8) 0.0326(6) Uani 0.661(5) 1 d . U P B 2
 C74A C 1.489(2) 1.139(2) 0.8060(6) 0.052(3) Uani 0.661(5) 1 d . U P B 2
 H74A H 1.438115 1.177446 0.784647 0.062 Uiso 0.661(5) 1 calc R . P B 2
 S5 S 1.1681(3) 0.5525(2) 0.63180(9) 0.0484(8) Uani 0.611(6) 1 d . U P D 1
 C83 C 1.1738(9) 0.7319(7) 0.6893(2) 0.0384(16) Uani 0.611(6) 1 d D U P D 1
 H83 H 1.143993 0.785713 0.709487 0.046 Uiso 0.611(6) 1 calc R . P D 1
 C81 C 1.0691(8) 0.6196(7) 0.66695(19) 0.0318(15) Uani 0.611(6) 1 d . U P D 1
 C82 C 1.3485(14) 0.6559(18) 0.6437(4) 0.052(3) Uani 0.611(6) 1 d . U P D 1
 H82 H 1.445569 0.653177 0.631293 0.063 Uiso 0.611(6) 1 calc R . P D 1
 C85 C 1.3365(10) 0.7433(9) 0.6735(2) 0.0527(18) Uani 0.611(6) 1 d D U P D 1
 H85 H 1.427155 0.808113 0.683585 0.063 Uiso 0.611(6) 1 calc R . P D 1
 C81A C 1.1032(12) 0.5917(10) 0.6495(3) 0.033(3) Uani 0.389(6) 1 d D . P D 2
 C83A C 1.1639(12) 0.5471(11) 0.6102(4) 0.031(3) Uani 0.389(6) 1 d D . P D 2
 H83A H 1.101797 0.499213 0.588678 0.038 Uiso 0.389(6) 1 calc R . P D 2
 C85A C 1.3412(11) 0.5994(10) 0.6159(4) 0.059(3) Uani 0.389(6) 1 d D . P D 2
 H85A H 1.413992 0.580499 0.597732 0.071 Uiso 0.389(6) 1 calc R . P D 2
 C82A C 1.3964(19) 0.677(3) 0.6487(6) 0.066(7) Uani 0.389(6) 1 d D . P D 2
 H82A H 1.508226 0.716871 0.654134 0.080 Uiso 0.389(6) 1 calc R . P D 2
 S5A S 1.2539(7) 0.6950(5) 0.67841(11) 0.0784(18) Uani 0.389(6) 1 d D . P D 2

loop_
  _atom_site_aniso_label
  _atom_site_aniso_U_11
  _atom_site_aniso_U_22
  _atom_site_aniso_U_33
  _atom_site_aniso_U_23
  _atom_site_aniso_U_13
  _atom_site_aniso_U_12
 S3 0.0309(10) 0.0305(13) 0.0300(12) 0.0081(9) 0.0004(8) -0.0040(8)
 S4 0.041(4) 0.040(2) 0.117(5) 0.012(3) 0.040(3) -0.011(2)
 N2 0.0232(12) 0.0243(12) 0.0177(11) 0.0019(9) 0.0035(9) 0.0032(9)
 C74 0.045(7) 0.026(9) 0.057(10) 0.003(7) 0.014(5) 0.008(6)
 C42 0.046(5) 0.048(5) 0.045(8) 0.000(5) -0.003(4) 0.015(4)
 C47 0.0284(15) 0.0205(13) 0.0189(14) -0.0009(11) 0.0040(11) 0.0037(11)
 C50 0.0226(14) 0.0221(14) 0.0220(14) 0.0037(11) 0.0041(11) 0.0059(11)
 C49 0.0243(14) 0.0203(13) 0.0203(14) -0.0012(11) 0.0060(11) 0.0020(11)
 C51 0.0236(14) 0.0205(13) 0.0228(14) 0.0036(11) 0.0003(11) 0.0076(11)
 C70 0.0287(15) 0.0219(14) 0.0356(17) -0.0006(12) 0.0103(13) 0.0020(12)
 C45 0.0307(15) 0.0214(14) 0.0218(14) -0.0039(11) 0.0011(12) 0.0055(12)
 C48 0.0285(15) 0.0197(13) 0.0194(14) 0.0009(11) 0.0048(11) 0.0026(11)
 C52 0.0237(14) 0.0198(13) 0.0244(14) 0.0040(11) 0.0024(11) 0.0059(11)
 C64 0.0269(15) 0.0286(15) 0.0220(14) 0.0053(12) 0.0068(12) 0.0053(12)
 C67 0.0313(16) 0.0224(14) 0.0240(15) 0.0010(11) 0.0009(12) 0.0047(12)
 C69 0.0281(15) 0.0233(14) 0.0263(15) -0.0013(12) 0.0030(12) 0.0045(12)
 C58 0.0224(14) 0.0281(15) 0.0198(14) 0.0009(11) 0.0036(11) 0.0012(11)
 C57 0.0292(16) 0.0299(15) 0.0250(15) 0.0056(12) -0.0008(12) 0.0046(13)
 C77 0.0298(15) 0.0242(14) 0.0228(14) 0.0056(11) 0.0077(12) 0.0056(12)
 C68 0.0296(15) 0.0198(13) 0.0215(14) 0.0007(11) 0.0062(12) 0.0039(11)
 C59 0.0359(17) 0.0233(15) 0.0261(15) 0.0043(12) 0.0027(13) 0.0058(13)
 C78 0.0331(16) 0.0239(14) 0.0194(14) 0.0012(11) 0.0066(12) 0.0048(12)
 C79 0.0348(17) 0.0308(16) 0.0214(15) 0.0071(12) -0.0015(12) 0.0059(13)
 C46 0.0300(15) 0.0222(14) 0.0201(14) 0.0009(11) 0.0043(12) 0.0051(12)
 C62 0.0425(18) 0.0334(17) 0.0239(15) 0.0053(13) 0.0037(13) 0.0105(14)
 C54 0.0281(16) 0.0290(15) 0.0300(16) 0.0047(12) 0.0078(13) 0.0077(12)
 C53 0.0274(15) 0.0190(13) 0.0232(14) 0.0046(11) 0.0035(11) 0.0056(11)
 C66 0.0304(16) 0.0198(14) 0.0320(16) 0.0020(12) -0.0008(13) 0.0018(12)
 C63 0.0392(17) 0.0268(15) 0.0249(15) 0.0018(12) 0.0036(13) 0.0123(13)
 C61 0.0392(18) 0.0340(17) 0.0234(15) -0.0013(13) 0.0058(13) 0.0032(14)
 C65 0.0258(15) 0.0270(15) 0.0325(16) 0.0091(12) 0.0042(12) 0.0024(12)
 C80 0.0349(17) 0.0321(16) 0.0238(15) 0.0036(12) -0.0025(13) 0.0061(13)
 C60 0.048(2) 0.0272(16) 0.0302(17) -0.0028(13) 0.0069(14) 0.0105(14)
 C41 0.0302(15) 0.0270(15) 0.0202(14) -0.0036(11) 0.0028(12) 0.0035(12)
 C56 0.0250(15) 0.0371(17) 0.0355(18) 0.0123(14) -0.0050(13) 0.0021(13)
 C71 0.0298(16) 0.0223(15) 0.0437(19) -0.0045(13) 0.0110(14) -0.0003(12)
 C76 0.0349(17) 0.0396(18) 0.0303(17) 0.0167(14) 0.0074(13) 0.0073(14)
 C55 0.0235(15) 0.0381(17) 0.0401(18) 0.0114(14) 0.0071(13) 0.0089(13)
 C75 0.0352(18) 0.0347(17) 0.0397(18) 0.0150(14) 0.0137(14) 0.0016(14)
 C44 0.0411(19) 0.0441(19) 0.0301(17) 0.0008(14) 0.0079(14) -0.0049(15)
 C43 0.0343(17) 0.059(2) 0.0286(17) -0.0018(15) 0.0054(14) 0.0095(16)
 C73 0.0370(19) 0.045(2) 0.069(3) -0.0204(18) 0.0037(18) 0.0069(16)
 C72 0.052(2) 0.047(2) 0.071(3) -0.0050(19) 0.023(2) -0.0183(18)
 S2 0.0633(17) 0.0617(16) 0.0460(15) 0.0307(12) 0.0201(12) 0.0423(13)
 N1 0.0250(12) 0.0250(12) 0.0229(12) 0.0018(10) 0.0049(10) 0.0025(10)
 C34 0.057(7) 0.061(8) 0.019(5) 0.000(6) 0.013(5) 0.017(5)
 C10 0.0225(14) 0.0205(13) 0.0246(14) 0.0008(11) 0.0019(11) 0.0061(11)
 C9 0.0263(15) 0.0225(14) 0.0269(15) 0.0063(12) -0.0047(12) 0.0036(12)
 C12 0.0236(15) 0.0201(14) 0.0344(16) 0.0006(12) 0.0065(12) 0.0029(11)
 C11 0.0232(14) 0.0199(13) 0.0254(15) 0.0002(11) 0.0043(11) 0.0079(11)
 C18 0.0270(15) 0.0267(15) 0.0225(14) 0.0041(12) 0.0065(12) 0.0028(12)
 C27 0.0333(16) 0.0252(15) 0.0254(15) 0.0009(12) 0.0034(12) 0.0068(12)
 C24 0.0278(15) 0.0265(15) 0.0230(15) 0.0001(12) 0.0010(12) 0.0033(12)
 C28 0.0456(18) 0.0194(14) 0.0221(15) 0.0027(11) -0.0042(13) 0.0078(13)
 C19 0.0404(18) 0.0241(15) 0.0294(16) 0.0006(12) 0.0070(14) 0.0052(13)
 C8 0.0332(16) 0.0207(14) 0.0272(15) 0.0047(12) -0.0088(12) 0.0018(12)
 C26 0.0372(17) 0.0201(14) 0.0333(17) 0.0022(12) 0.0093(14) 0.0006(12)
 C25 0.0296(16) 0.0293(16) 0.0312(17) -0.0037(13) 0.0023(13) -0.0008(13)
 C13 0.0254(15) 0.0232(14) 0.0365(17) 0.0043(12) 0.0006(13) 0.0042(12)
 C29 0.0483(19) 0.0209(14) 0.0219(15) 0.0050(12) 0.0013(13) 0.0055(13)
 C17 0.0361(18) 0.0296(16) 0.0382(18) -0.0022(13) 0.0141(14) 0.0005(13)
 C23 0.0437(18) 0.0280(16) 0.0273(16) 0.0024(12) 0.0060(14) 0.0162(14)
 C30 0.054(2) 0.0293(16) 0.0236(16) 0.0070(13) 0.0074(14) 0.0192(15)
 C21 0.0427(19) 0.0393(18) 0.0246(16) 0.0080(14) 0.0028(14) 0.0063(15)
 C22 0.049(2) 0.0358(17) 0.0248(16) -0.0007(13) 0.0072(14) 0.0083(15)
 C7 0.0409(18) 0.0200(15) 0.0428(19) 0.0077(13) -0.0225(15) 0.0003(13)
 C20 0.052(2) 0.0310(17) 0.0323(17) 0.0112(14) 0.0056(15) 0.0142(15)
 C31 0.049(2) 0.0452(19) 0.0251(16) 0.0135(14) 0.0092(14) 0.0170(16)
 C6 0.045(2) 0.0293(17) 0.057(2) 0.0199(16) -0.0230(17) -0.0041(15)
 C14 0.0264(17) 0.0399(19) 0.060(2) 0.0122(17) -0.0046(16) 0.0068(14)
 C37 0.061(2) 0.0254(16) 0.0363(19) -0.0055(14) -0.0132(17) 0.0147(16)
 C38 0.060(2) 0.0261(17) 0.045(2) -0.0070(15) -0.0237(18) 0.0136(16)
 C16 0.0322(19) 0.042(2) 0.067(3) -0.0083(18) 0.0263(18) 0.0006(15)
 C35 0.076(3) 0.045(2) 0.0290(18) -0.0049(15) 0.0060(18) 0.026(2)
 C36 0.086(3) 0.044(2) 0.0320(19) -0.0152(16) -0.0054(19) 0.026(2)
 C15 0.0242(17) 0.046(2) 0.077(3) 0.0030(19) 0.0028(18) 0.0074(15)
 C5 0.053(2) 0.0286(19) 0.093(3) 0.027(2) -0.048(2) -0.0117(17)
 C39 0.081(3) 0.0319(19) 0.071(3) -0.0204(19) -0.047(2) 0.010(2)
 C32 0.049(2) 0.107(4) 0.051(2) 0.046(2) 0.0141(19) 0.032(2)
 C33 0.052(2) 0.087(3) 0.044(2) 0.019(2) 0.0016(19) 0.000(2)
 C40 0.096(3) 0.032(2) 0.093(3) -0.010(2) -0.063(3) 0.002(2)
 C42A 0.054(6) 0.041(8) 0.034(6) 0.005(6) -0.016(5) -0.006(5)
 S3A 0.0219(13) 0.0298(14) 0.0354(19) -0.0054(12) 0.0010(11) 0.0045(10)
 C34A 0.080(4) 0.081(4) 0.081(4) 0.0049(10) 0.0086(11) 0.0126(12)
 S2A 0.0462(16) 0.055(2) 0.0373(16) 0.0048(14) 0.0124(12) -0.0018(13)
 S4A 0.0237(8) 0.0266(12) 0.0472(12) 0.0016(8) 0.0041(7) 0.0020(7)
 C74A 0.028(6) 0.053(6) 0.075(7) 0.000(4) 0.012(5) -0.002(5)
 S5 0.0322(10) 0.0342(10) 0.079(2) 0.0129(13) 0.0052(13) 0.0026(7)
 C83 0.030(3) 0.044(3) 0.039(3) 0.004(3) -0.001(3) 0.001(3)
 C81 0.032(3) 0.029(3) 0.035(4) 0.018(3) -0.002(3) 0.005(2)
 C82 0.036(5) 0.059(6) 0.063(5) 0.029(4) 0.000(4) 0.006(5)
 C85 0.038(4) 0.055(4) 0.058(4) 0.023(3) -0.010(3) -0.014(3)
 C81A 0.017(5) 0.028(6) 0.054(9) 0.013(6) -0.003(5) -0.001(4)
 C83A 0.013(4) 0.026(5) 0.054(7) 0.006(6) 0.004(5) -0.003(3)
 C85A 0.044(6) 0.033(5) 0.099(10) 0.024(6) -0.008(6) 0.004(4)
 C82A 0.035(9) 0.057(11) 0.099(14) 0.040(9) -0.020(8) -0.010(8)
 S5A 0.078(4) 0.081(3) 0.059(2) 0.026(2) -0.027(2) -0.033(2)

_geom_special_details
;
 All esds (except the esd in the dihedral angle between two l.s. planes)
 are estimated using the full covariance matrix.  The cell esds are taken
 into account individually in the estimation of esds in distances, angles
 and torsion angles; correlations between esds in cell parameters are only
 used when they are defined by crystal symmetry.  An approximate (isotropic)
 treatment of cell esds is used for estimating esds involving l.s. planes.
;
loop_
  _geom_bond_atom_site_label_1
  _geom_bond_atom_site_label_2
  _geom_bond_distance
  _geom_bond_site_symmetry_2
  _geom_bond_publ_flag
 S3 C41 1.714(4) . ?
 S3 C44 1.642(4) . ?
 S4 C71 1.670(8) . ?
 S4 C72 1.442(14) . ?
 N2 C51 1.410(4) . ?
 N2 C52 1.409(3) . ?
 N2 C58 1.443(3) . ?
 C74 H74 0.9500 . ?
 C74 C71 1.31(2) . ?
 C74 C73 1.61(3) . ?
 C42 H42 0.9500 . ?
 C42 C41 1.308(12) . ?
 C42 C43 1.532(16) . ?
 C47 C48 1.497(4) . ?
 C47 C78 1.410(4) . ?
 C47 C46 1.398(4) . ?
 C50 C49 1.477(4) . ?
 C50 C51 1.407(4) . ?
 C50 C67 1.393(4) . ?
 C49 C48 1.369(4) . ?
 C49 C53 1.477(4) . ?
 C51 C64 1.394(4) . ?
 C70 C69 1.401(4) . ?
 C70 C71 1.466(4) . ?
 C70 C75 1.402(4) . ?
 C45 C46 1.402(4) . ?
 C45 C80 1.391(4) . ?
 C45 C41 1.465(4) . ?
 C48 C68 1.500(4) . ?
 C52 C57 1.392(4) . ?
 C52 C53 1.413(4) . ?
 C64 H64 0.9500 . ?
 C64 C65 1.381(4) . ?
 C67 H67 0.9500 . ?
 C67 C66 1.373(4) . ?
 C69 H69 0.9500 . ?
 C69 C68 1.389(4) . ?
 C58 C59 1.377(4) . ?
 C58 C63 1.383(4) . ?
 C57 H57 0.9500 . ?
 C57 C56 1.384(4) . ?
 C77 C68 1.417(4) . ?
 C77 C78 1.439(4) . ?
 C77 C76 1.390(4) . ?
 C59 H59 0.9500 . ?
 C59 C60 1.396(4) . ?
 C78 C79 1.388(4) . ?
 C79 H79 0.9500 . ?
 C79 C80 1.372(4) . ?
 C46 H46 0.9500 . ?
 C62 H62 0.9500 . ?
 C62 C63 1.388(4) . ?
 C62 C61 1.389(4) . ?
 C54 H54 0.9500 . ?
 C54 C53 1.400(4) . ?
 C54 C55 1.376(4) . ?
 C66 H66 0.9500 . ?
 C66 C65 1.383(4) . ?
 C63 H63 0.9500 . ?
 C61 H61 0.9500 . ?
 C61 C60 1.381(4) . ?
 C65 H65 0.9500 . ?
 C80 H80 0.9500 . ?
 C60 H60 0.9500 . ?
 C41 C42A 1.325(15) . ?
 C41 S3A 1.721(4) . ?
 C56 H56 0.9500 . ?
 C56 C55 1.385(4) . ?
 C71 S4A 1.705(4) . ?
 C71 C74A 1.380(16) . ?
 C76 H76 0.9500 . ?
 C76 C75 1.374(4) . ?
 C55 H55 0.9500 . ?
 C75 H75 0.9500 . ?
 C44 H44 0.9500 . ?
 C44 H44A 0.9500 . ?
 C44 C43 1.351(5) . ?
 C44 C42A 1.518(18) . ?
 C43 H43 0.9500 . ?
 C43 H43A 0.9500 . ?
 C43 S3A 1.588(6) . ?
 C73 H73 0.9500 . ?
 C73 H73A 0.9500 . ?
 C73 C72 1.351(6) . ?
 C73 S4A 1.646(5) . ?
 C72 H72 0.9500 . ?
 C72 H72A 0.9500 . ?
 C72 C74A 1.590(19) . ?
 S2 C31 1.707(4) . ?
 S2 C32 1.577(6) . ?
 N1 C12 1.406(4) . ?
 N1 C11 1.412(4) . ?
 N1 C18 1.441(4) . ?
 C34 H34 0.9500 . ?
 C34 C31 1.42(2) . ?
 C34 C33 1.45(2) . ?
 C10 C9 1.474(4) . ?
 C10 C11 1.412(4) . ?
 C10 C27 1.393(4) . ?
 C9 C8 1.368(4) . ?
 C9 C13 1.474(4) . ?
 C12 C13 1.408(4) . ?
 C12 C17 1.395(4) . ?
 C11 C24 1.394(4) . ?
 C18 C19 1.382(4) . ?
 C18 C23 1.385(4) . ?
 C27 H27 0.9500 . ?
 C27 C26 1.378(4) . ?
 C24 H24 0.9500 . ?
 C24 C25 1.378(4) . ?
 C28 C8 1.493(4) . ?
 C28 C29 1.390(4) . ?
 C28 C37 1.412(4) . ?
 C19 H19 0.9500 . ?
 C19 C20 1.390(4) . ?
 C8 C7 1.501(4) . ?
 C26 H26 0.9500 . ?
 C26 C25 1.391(4) . ?
 C25 H25 0.9500 . ?
 C13 C14 1.395(4) . ?
 C29 H29 0.9500 . ?
 C29 C30 1.405(4) . ?
 C17 H17 0.9500 . ?
 C17 C16 1.375(5) . ?
 C23 H23 0.9500 . ?
 C23 C22 1.387(4) . ?
 C30 C31 1.453(5) . ?
 C30 C35 1.399(5) . ?
 C21 H21 0.9500 . ?
 C21 C22 1.377(4) . ?
 C21 C20 1.386(5) . ?
 C22 H22 0.9500 . ?
 C7 C6 1.391(5) . ?
 C7 C38 1.403(5) . ?
 C20 H20 0.9500 . ?
 C31 C34A 1.338(16) . ?
 C31 S2A 1.709(5) . ?
 C6 H6 0.9500 . ?
 C6 C5 1.419(5) . ?
 C14 H14 0.9500 . ?
 C14 C15 1.373(5) . ?
 C37 C38 1.438(5) . ?
 C37 C36 1.383(5) . ?
 C38 C39 1.390(5) . ?
 C16 H16 0.9500 . ?
 C16 C15 1.384(5) . ?
 C35 H35 0.9500 . ?
 C35 C36 1.368(6) . ?
 C36 H36 0.9500 . ?
 C15 H15 0.9500 . ?
 C5 C40 1.377(7) . ?
 C5 C81 1.350(8) . ?
 C5 C81A 1.797(12) . ?
 C39 H39 0.9500 . ?
 C39 C40 1.356(7) . ?
 C32 H32 0.9500 . ?
 C32 H32A 0.9500 . ?
 C32 C33 1.335(6) . ?
 C32 C34A 1.572(15) . ?
 C33 H33 0.9500 . ?
 C33 H33A 0.9500 . ?
 C33 S2A 1.654(6) . ?
 C40 H40 0.9500 . ?
 C42A H42A 0.9500 . ?
 C34A H34A 0.9500 . ?
 C74A H74A 0.9500 . ?
 S5 C81 1.714(7) . ?
 S5 C82 1.695(13) . ?
 C83 H83 0.9500 . ?
 C83 C81 1.470(10) . ?
 C83 C85 1.490(10) . ?
 C82 H82 0.9500 . ?
 C82 C85 1.361(16) . ?
 C85 H85 0.9500 . ?
 C81A C83A 1.588(13) . ?
 C81A S5A 1.724(10) . ?
 C83A H83A 0.9500 . ?
 C83A C85A 1.471(11) . ?
 C85A H85A 0.9500 . ?
 C85A C82A 1.372(15) . ?
 C82A H82A 0.9500 . ?
 C82A S5A 1.670(16) . ?

loop_
  _geom_angle_atom_site_label_1
  _geom_angle_atom_site_label_2
  _geom_angle_atom_site_label_3
  _geom_angle
  _geom_angle_site_symmetry_1
  _geom_angle_site_symmetry_3
  _geom_angle_publ_flag
 C44 S3 C41 91.8(2) . . ?
 C72 S4 C71 98.1(7) . . ?
 C51 N2 C58 119.0(2) . . ?
 C52 N2 C51 116.4(2) . . ?
 C52 N2 C58 118.7(2) . . ?
 C71 C74 H74 124.0 . . ?
 C71 C74 C73 112.1(16) . . ?
 C73 C74 H74 124.0 . . ?
 C41 C42 H42 122.7 . . ?
 C41 C42 C43 114.6(10) . . ?
 C43 C42 H42 122.7 . . ?
 C78 C47 C48 108.6(2) . . ?
 C46 C47 C48 133.6(2) . . ?
 C46 C47 C78 117.7(3) . . ?
 C51 C50 C49 116.7(2) . . ?
 C67 C50 C49 124.4(2) . . ?
 C67 C50 C51 118.8(3) . . ?
 C50 C49 C53 108.5(2) . . ?
 C48 C49 C50 124.6(3) . . ?
 C48 C49 C53 126.6(2) . . ?
 C50 C51 N2 117.9(2) . . ?
 C64 C51 N2 122.9(2) . . ?
 C64 C51 C50 119.2(3) . . ?
 C69 C70 C71 120.6(3) . . ?
 C69 C70 C75 119.0(3) . . ?
 C75 C70 C71 120.3(3) . . ?
 C46 C45 C41 120.3(3) . . ?
 C80 C45 C46 119.8(3) . . ?
 C80 C45 C41 119.9(3) . . ?
 C47 C48 C68 104.7(2) . . ?
 C49 C48 C47 126.9(2) . . ?
 C49 C48 C68 128.4(3) . . ?
 N2 C52 C53 118.0(2) . . ?
 C57 C52 N2 122.3(2) . . ?
 C57 C52 C53 119.6(3) . . ?
 C51 C64 H64 120.0 . . ?
 C65 C64 C51 120.0(3) . . ?
 C65 C64 H64 120.0 . . ?
 C50 C67 H67 119.6 . . ?
 C66 C67 C50 120.9(3) . . ?
 C66 C67 H67 119.6 . . ?
 C70 C69 H69 119.4 . . ?
 C68 C69 C70 121.3(3) . . ?
 C68 C69 H69 119.4 . . ?
 C59 C58 N2 119.0(2) . . ?
 C59 C58 C63 120.4(3) . . ?
 C63 C58 N2 120.6(2) . . ?
 C52 C57 H57 120.0 . . ?
 C56 C57 C52 119.9(3) . . ?
 C56 C57 H57 120.0 . . ?
 C68 C77 C78 109.4(2) . . ?
 C76 C77 C68 121.5(3) . . ?
 C76 C77 C78 129.1(3) . . ?
 C69 C68 C48 134.2(3) . . ?
 C69 C68 C77 117.7(3) . . ?
 C77 C68 C48 108.0(2) . . ?
 C58 C59 H59 120.1 . . ?
 C58 C59 C60 119.9(3) . . ?
 C60 C59 H59 120.1 . . ?
 C47 C78 C77 109.1(2) . . ?
 C79 C78 C47 121.7(3) . . ?
 C79 C78 C77 129.2(3) . . ?
 C78 C79 H79 120.2 . . ?
 C80 C79 C78 119.5(3) . . ?
 C80 C79 H79 120.2 . . ?
 C47 C46 C45 120.5(3) . . ?
 C47 C46 H46 119.8 . . ?
 C45 C46 H46 119.8 . . ?
 C63 C62 H62 120.1 . . ?
 C63 C62 C61 119.8(3) . . ?
 C61 C62 H62 120.1 . . ?
 C53 C54 H54 119.4 . . ?
 C55 C54 H54 119.4 . . ?
 C55 C54 C53 121.2(3) . . ?
 C52 C53 C49 116.4(2) . . ?
 C54 C53 C49 125.2(3) . . ?
 C54 C53 C52 118.3(3) . . ?
 C67 C66 H66 120.1 . . ?
 C67 C66 C65 119.8(3) . . ?
 C65 C66 H66 120.1 . . ?
 C58 C63 C62 119.9(3) . . ?
 C58 C63 H63 120.0 . . ?
 C62 C63 H63 120.0 . . ?
 C62 C61 H61 119.9 . . ?
 C60 C61 C62 120.2(3) . . ?
 C60 C61 H61 119.9 . . ?
 C64 C65 C66 120.5(3) . . ?
 C64 C65 H65 119.7 . . ?
 C66 C65 H65 119.7 . . ?
 C45 C80 H80 119.7 . . ?
 C79 C80 C45 120.7(3) . . ?
 C79 C80 H80 119.7 . . ?
 C59 C60 H60 120.1 . . ?
 C61 C60 C59 119.8(3) . . ?
 C61 C60 H60 120.1 . . ?
 C42 C41 S3 111.1(7) . . ?
 C42 C41 C45 128.5(7) . . ?
 C45 C41 S3 120.4(2) . . ?
 C45 C41 S3A 122.3(3) . . ?
 C42A C41 C45 128.9(8) . . ?
 C42A C41 S3A 108.6(8) . . ?
 C57 C56 H56 119.6 . . ?
 C57 C56 C55 120.8(3) . . ?
 C55 C56 H56 119.6 . . ?
 C74 C71 S4 107.9(13) . . ?
 C74 C71 C70 127.4(12) . . ?
 C70 C71 S4 124.4(5) . . ?
 C70 C71 S4A 122.6(2) . . ?
 C74A C71 C70 121.4(9) . . ?
 C74A C71 S4A 116.0(9) . . ?
 C77 C76 H76 120.4 . . ?
 C75 C76 C77 119.3(3) . . ?
 C75 C76 H76 120.4 . . ?
 C54 C55 C56 119.5(3) . . ?
 C54 C55 H55 120.2 . . ?
 C56 C55 H55 120.2 . . ?
 C70 C75 H75 119.5 . . ?
 C76 C75 C70 121.1(3) . . ?
 C76 C75 H75 119.5 . . ?
 S3 C44 H44 121.0 . . ?
 C43 C44 S3 118.1(3) . . ?
 C43 C44 H44 121.0 . . ?
 C43 C44 H44A 128.8 . . ?
 C43 C44 C42A 102.5(6) . . ?
 C42A C44 H44A 128.8 . . ?
 C42 C43 H43 127.9 . . ?
 C44 C43 C42 104.2(5) . . ?
 C44 C43 H43 127.9 . . ?
 C44 C43 H43A 119.9 . . ?
 C44 C43 S3A 120.2(3) . . ?
 S3A C43 H43A 119.9 . . ?
 C74 C73 H73 129.8 . . ?
 C72 C73 C74 100.4(8) . . ?
 C72 C73 H73 129.8 . . ?
 C72 C73 H73A 122.5 . . ?
 C72 C73 S4A 115.0(3) . . ?
 S4A C73 H73A 122.5 . . ?
 S4 C72 H72 119.5 . . ?
 C73 C72 S4 121.0(4) . . ?
 C73 C72 H72 119.5 . . ?
 C73 C72 H72A 124.4 . . ?
 C73 C72 C74A 111.1(7) . . ?
 C74A C72 H72A 124.4 . . ?
 C32 S2 C31 93.8(3) . . ?
 C12 N1 C11 116.5(2) . . ?
 C12 N1 C18 119.1(2) . . ?
 C11 N1 C18 118.7(2) . . ?
 C31 C34 H34 122.6 . . ?
 C31 C34 C33 114.9(12) . . ?
 C33 C34 H34 122.6 . . ?
 C11 C10 C9 116.8(2) . . ?
 C27 C10 C9 124.5(3) . . ?
 C27 C10 C11 118.5(3) . . ?
 C8 C9 C10 124.8(3) . . ?
 C8 C9 C13 126.5(3) . . ?
 C13 C9 C10 108.4(2) . . ?
 N1 C12 C13 118.0(3) . . ?
 C17 C12 N1 122.4(3) . . ?
 C17 C12 C13 119.5(3) . . ?
 C10 C11 N1 117.8(2) . . ?
 C24 C11 N1 122.9(2) . . ?
 C24 C11 C10 119.3(3) . . ?
 C19 C18 N1 119.0(3) . . ?
 C19 C18 C23 120.2(3) . . ?
 C23 C18 N1 120.8(3) . . ?
 C10 C27 H27 119.3 . . ?
 C26 C27 C10 121.4(3) . . ?
 C26 C27 H27 119.3 . . ?
 C11 C24 H24 120.0 . . ?
 C25 C24 C11 119.9(3) . . ?
 C25 C24 H24 120.0 . . ?
 C29 C28 C8 133.9(3) . . ?
 C29 C28 C37 117.6(3) . . ?
 C37 C28 C8 108.4(3) . . ?
 C18 C19 H19 120.1 . . ?
 C18 C19 C20 119.7(3) . . ?
 C20 C19 H19 120.1 . . ?
 C9 C8 C28 127.4(3) . . ?
 C9 C8 C7 128.1(3) . . ?
 C28 C8 C7 104.5(3) . . ?
 C27 C26 H26 120.6 . . ?
 C27 C26 C25 118.9(3) . . ?
 C25 C26 H26 120.6 . . ?
 C24 C25 C26 121.1(3) . . ?
 C24 C25 H25 119.5 . . ?
 C26 C25 H25 119.5 . . ?
 C12 C13 C9 116.7(3) . . ?
 C14 C13 C9 124.8(3) . . ?
 C14 C13 C12 118.4(3) . . ?
 C28 C29 H29 119.6 . . ?
 C28 C29 C30 120.9(3) . . ?
 C30 C29 H29 119.6 . . ?
 C12 C17 H17 120.2 . . ?
 C16 C17 C12 119.6(3) . . ?
 C16 C17 H17 120.2 . . ?
 C18 C23 H23 120.0 . . ?
 C18 C23 C22 120.0(3) . . ?
 C22 C23 H23 120.0 . . ?
 C29 C30 C31 120.2(3) . . ?
 C35 C30 C29 119.3(3) . . ?
 C35 C30 C31 120.5(3) . . ?
 C22 C21 H21 119.8 . . ?
 C22 C21 C20 120.4(3) . . ?
 C20 C21 H21 119.8 . . ?
 C23 C22 H22 120.1 . . ?
 C21 C22 C23 119.9(3) . . ?
 C21 C22 H22 120.1 . . ?
 C6 C7 C8 133.3(3) . . ?
 C6 C7 C38 118.2(3) . . ?
 C38 C7 C8 108.4(3) . . ?
 C19 C20 H20 120.1 . . ?
 C21 C20 C19 119.8(3) . . ?
 C21 C20 H20 120.1 . . ?
 C34 C31 S2 105.9(8) . . ?
 C34 C31 C30 130.8(8) . . ?
 C30 C31 S2 123.2(3) . . ?
 C30 C31 S2A 120.6(3) . . ?
 C34A C31 C30 126.5(7) . . ?
 C34A C31 S2A 112.9(7) . . ?
 C7 C6 H6 120.3 . . ?
 C7 C6 C5 119.4(4) . . ?
 C5 C6 H6 120.3 . . ?
 C13 C14 H14 119.4 . . ?
 C15 C14 C13 121.3(3) . . ?
 C15 C14 H14 119.4 . . ?
 C28 C37 C38 109.1(3) . . ?
 C36 C37 C28 121.8(4) . . ?
 C36 C37 C38 129.0(3) . . ?
 C7 C38 C37 109.4(3) . . ?
 C39 C38 C7 121.4(4) . . ?
 C39 C38 C37 129.2(4) . . ?
 C17 C16 H16 119.4 . . ?
 C17 C16 C15 121.3(3) . . ?
 C15 C16 H16 119.4 . . ?
 C30 C35 H35 119.6 . . ?
 C36 C35 C30 120.8(3) . . ?
 C36 C35 H35 119.6 . . ?
 C37 C36 H36 120.2 . . ?
 C35 C36 C37 119.6(3) . . ?
 C35 C36 H36 120.2 . . ?
 C14 C15 C16 119.1(3) . . ?
 C14 C15 H15 120.4 . . ?
 C16 C15 H15 120.4 . . ?
 C6 C5 C81A 103.4(5) . . ?
 C40 C5 C6 120.2(4) . . ?
 C40 C5 C81A 136.1(5) . . ?
 C81 C5 C6 126.2(6) . . ?
 C81 C5 C40 113.6(5) . . ?
 C38 C39 H39 120.1 . . ?
 C40 C39 C38 119.9(5) . . ?
 C40 C39 H39 120.1 . . ?
 S2 C32 H32 120.1 . . ?
 C33 C32 S2 119.8(4) . . ?
 C33 C32 H32 120.1 . . ?
 C33 C32 H32A 126.9 . . ?
 C33 C32 C34A 106.1(6) . . ?
 C34A C32 H32A 126.9 . . ?
 C34 C33 H33 127.4 . . ?
 C32 C33 C34 105.2(8) . . ?
 C32 C33 H33 127.4 . . ?
 C32 C33 H33A 121.0 . . ?
 C32 C33 S2A 117.9(4) . . ?
 S2A C33 H33A 121.0 . . ?
 C5 C40 H40 119.6 . . ?
 C39 C40 C5 120.8(4) . . ?
 C39 C40 H40 119.6 . . ?
 C41 C42A C44 115.9(11) . . ?
 C41 C42A H42A 122.1 . . ?
 C44 C42A H42A 122.1 . . ?
 C43 S3A C41 92.5(2) . . ?
 C31 C34A C32 110.8(9) . . ?
 C31 C34A H34A 124.6 . . ?
 C32 C34A H34A 124.6 . . ?
 C33 S2A C31 92.0(3) . . ?
 C73 S4A C71 93.0(2) . . ?
 C71 C74A C72 104.7(12) . . ?
 C71 C74A H74A 127.6 . . ?
 C72 C74A H74A 127.6 . . ?
 C82 S5 C81 94.1(5) . . ?
 C81 C83 H83 127.3 . . ?
 C81 C83 C85 105.4(6) . . ?
 C85 C83 H83 127.3 . . ?
 C5 C81 S5 118.2(5) . . ?
 C5 C81 C83 129.2(6) . . ?
 C83 C81 S5 112.6(5) . . ?
 S5 C82 H82 124.4 . . ?
 C85 C82 S5 111.3(8) . . ?
 C85 C82 H82 124.4 . . ?
 C83 C85 H85 121.8 . . ?
 C82 C85 C83 116.5(9) . . ?
 C82 C85 H85 121.8 . . ?
 C83A C81A C5 135.8(7) . . ?
 C83A C81A S5A 113.0(7) . . ?
 S5A C81A C5 111.2(7) . . ?
 C81A C83A H83A 129.0 . . ?
 C85A C83A C81A 101.9(8) . . ?
 C85A C83A H83A 129.0 . . ?
 C83A C85A H85A 121.6 . . ?
 C82A C85A C83A 116.9(11) . . ?
 C82A C85A H85A 121.6 . . ?
 C85A C82A H82A 122.2 . . ?
 C85A C82A S5A 115.5(11) . . ?
 S5A C82A H82A 122.2 . . ?
 C82A S5A C81A 92.2(7) . . ?

loop_
  _geom_torsion_atom_site_label_1
  _geom_torsion_atom_site_label_2
  _geom_torsion_atom_site_label_3
  _geom_torsion_atom_site_label_4
  _geom_torsion
  _geom_torsion_site_symmetry_1
  _geom_torsion_site_symmetry_2
  _geom_torsion_site_symmetry_3
  _geom_torsion_site_symmetry_4
  _geom_torsion_publ_flag
 S3 C44 C43 C42 -4.9(7) . . . . ?
 N2 C51 C64 C65 -172.4(2) . . . . ?
 N2 C52 C57 C56 171.7(3) . . . . ?
 N2 C52 C53 C49 8.6(4) . . . . ?
 N2 C52 C53 C54 -167.6(2) . . . . ?
 N2 C58 C59 C60 -179.9(3) . . . . ?
 N2 C58 C63 C62 -179.4(3) . . . . ?
 C74 C73 C72 S4 -7.2(13) . . . . ?
 C47 C48 C68 C69 178.2(3) . . . . ?
 C47 C48 C68 C77 -3.2(3) . . . . ?
 C47 C78 C79 C80 -2.6(4) . . . . ?
 C50 C49 C48 C47 0.3(4) . . . . ?
 C50 C49 C48 C68 -179.8(3) . . . . ?
 C50 C49 C53 C52 -45.7(3) . . . . ?
 C50 C49 C53 C54 130.2(3) . . . . ?
 C50 C51 C64 C65 6.0(4) . . . . ?
 C50 C67 C66 C65 -0.4(4) . . . . ?
 C49 C50 C51 N2 -9.2(4) . . . . ?
 C49 C50 C51 C64 172.4(2) . . . . ?
 C49 C50 C67 C66 -175.4(3) . . . . ?
 C49 C48 C68 C69 -1.7(5) . . . . ?
 C49 C48 C68 C77 176.8(3) . . . . ?
 C51 N2 C52 C57 -145.8(3) . . . . ?
 C51 N2 C52 C53 31.5(3) . . . . ?
 C51 N2 C58 C59 -109.4(3) . . . . ?
 C51 N2 C58 C63 71.2(3) . . . . ?
 C51 C50 C49 C48 -128.4(3) . . . . ?
 C51 C50 C49 C53 46.1(3) . . . . ?
 C51 C50 C67 C66 8.4(4) . . . . ?
 C51 C64 C65 C66 2.2(4) . . . . ?
 C70 C69 C68 C48 174.3(3) . . . . ?
 C70 C69 C68 C77 -4.2(4) . . . . ?
 C70 C71 S4A C73 176.0(3) . . . . ?
 C70 C71 C74A C72 -174.6(6) . . . . ?
 C45 C41 C42A C44 -175.7(7) . . . . ?
 C45 C41 S3A C43 178.9(3) . . . . ?
 C48 C47 C78 C77 0.9(3) . . . . ?
 C48 C47 C78 C79 -176.6(3) . . . . ?
 C48 C47 C46 C45 179.0(3) . . . . ?
 C48 C49 C53 C52 128.7(3) . . . . ?
 C48 C49 C53 C54 -55.4(4) . . . . ?
 C52 N2 C51 C50 -31.2(3) . . . . ?
 C52 N2 C51 C64 147.2(3) . . . . ?
 C52 N2 C58 C59 98.6(3) . . . . ?
 C52 N2 C58 C63 -80.9(3) . . . . ?
 C52 C57 C56 C55 -1.6(4) . . . . ?
 C67 C50 C49 C48 55.3(4) . . . . ?
 C67 C50 C49 C53 -130.1(3) . . . . ?
 C67 C50 C51 N2 167.3(2) . . . . ?
 C67 C50 C51 C64 -11.1(4) . . . . ?
 C67 C66 C65 C64 -5.0(4) . . . . ?
 C69 C70 C71 S4 176.4(6) . . . . ?
 C69 C70 C71 C74 2.8(17) . . . . ?
 C69 C70 C71 S4A 6.3(4) . . . . ?
 C69 C70 C71 C74A -176.1(12) . . . . ?
 C69 C70 C75 C76 1.0(5) . . . . ?
 C58 N2 C51 C50 176.1(2) . . . . ?
 C58 N2 C51 C64 -5.5(4) . . . . ?
 C58 N2 C52 C57 7.0(4) . . . . ?
 C58 N2 C52 C53 -175.8(2) . . . . ?
 C58 C59 C60 C61 -0.2(5) . . . . ?
 C57 C52 C53 C49 -174.1(2) . . . . ?
 C57 C52 C53 C54 9.7(4) . . . . ?
 C57 C56 C55 C54 4.3(5) . . . . ?
 C77 C78 C79 C80 -179.6(3) . . . . ?
 C77 C76 C75 C70 -2.2(5) . . . . ?
 C68 C77 C78 C47 -3.0(3) . . . . ?
 C68 C77 C78 C79 174.3(3) . . . . ?
 C68 C77 C76 C75 0.2(5) . . . . ?
 C59 C58 C63 C62 1.1(5) . . . . ?
 C78 C47 C48 C49 -178.7(3) . . . . ?
 C78 C47 C48 C68 1.4(3) . . . . ?
 C78 C47 C46 C45 3.4(4) . . . . ?
 C78 C77 C68 C48 3.9(3) . . . . ?
 C78 C77 C68 C69 -177.3(2) . . . . ?
 C78 C77 C76 C75 -179.5(3) . . . . ?
 C78 C79 C80 C45 1.6(4) . . . . ?
 C46 C47 C48 C49 5.4(5) . . . . ?
 C46 C47 C48 C68 -174.6(3) . . . . ?
 C46 C47 C78 C77 177.6(2) . . . . ?
 C46 C47 C78 C79 0.1(4) . . . . ?
 C46 C45 C80 C79 1.8(4) . . . . ?
 C46 C45 C41 S3 -29.2(4) . . . . ?
 C46 C45 C41 C42 153.8(9) . . . . ?
 C46 C45 C41 C42A -24.5(13) . . . . ?
 C46 C45 C41 S3A 160.7(3) . . . . ?
 C62 C61 C60 C59 0.2(5) . . . . ?
 C53 C49 C48 C47 -173.3(3) . . . . ?
 C53 C49 C48 C68 6.7(5) . . . . ?
 C53 C52 C57 C56 -5.5(4) . . . . ?
 C53 C54 C55 C56 0.2(4) . . . . ?
 C63 C58 C59 C60 -0.4(5) . . . . ?
 C63 C62 C61 C60 0.5(5) . . . . ?
 C61 C62 C63 C58 -1.1(5) . . . . ?
 C80 C45 C46 C47 -4.3(4) . . . . ?
 C80 C45 C41 S3 148.8(3) . . . . ?
 C80 C45 C41 C42 -28.3(10) . . . . ?
 C80 C45 C41 C42A 153.5(13) . . . . ?
 C80 C45 C41 S3A -21.4(4) . . . . ?
 C41 S3 C44 C43 3.8(4) . . . . ?
 C41 C42 C43 C44 4.1(12) . . . . ?
 C41 C45 C46 C47 173.6(3) . . . . ?
 C41 C45 C80 C79 -176.2(3) . . . . ?
 C71 S4 C72 C73 7.0(9) . . . . ?
 C71 C74 C73 C72 4(2) . . . . ?
 C71 C70 C69 C68 -174.2(3) . . . . ?
 C71 C70 C75 C76 177.5(3) . . . . ?
 C76 C77 C68 C48 -175.9(3) . . . . ?
 C76 C77 C68 C69 2.9(4) . . . . ?
 C76 C77 C78 C47 176.8(3) . . . . ?
 C76 C77 C78 C79 -5.9(5) . . . . ?
 C55 C54 C53 C49 177.1(3) . . . . ?
 C55 C54 C53 C52 -7.1(4) . . . . ?
 C75 C70 C69 C68 2.3(4) . . . . ?
 C75 C70 C71 S4 0.0(7) . . . . ?
 C75 C70 C71 C74 -173.7(17) . . . . ?
 C75 C70 C71 S4A -170.2(3) . . . . ?
 C75 C70 C71 C74A 7.4(12) . . . . ?
 C44 S3 C41 C42 -0.9(8) . . . . ?
 C44 S3 C41 C45 -178.4(2) . . . . ?
 C44 C43 S3A C41 -6.0(4) . . . . ?
 C43 C42 C41 S3 -1.8(13) . . . . ?
 C43 C42 C41 C45 175.5(5) . . . . ?
 C43 C44 C42A C41 -3.3(17) . . . . ?
 C73 C74 C71 S4 0(2) . . . . ?
 C73 C74 C71 C70 174.2(8) . . . . ?
 C73 C72 C74A C71 -3.6(16) . . . . ?
 C72 S4 C71 C74 -3.3(16) . . . . ?
 C72 S4 C71 C70 -178.0(4) . . . . ?
 C72 C73 S4A C71 -0.8(4) . . . . ?
 S2 C32 C33 C34 -6.5(12) . . . . ?
 N1 C12 C13 C9 -10.0(4) . . . . ?
 N1 C12 C13 C14 166.7(3) . . . . ?
 N1 C12 C17 C16 -171.3(3) . . . . ?
 N1 C11 C24 C25 172.9(3) . . . . ?
 N1 C18 C19 C20 -179.9(3) . . . . ?
 N1 C18 C23 C22 179.3(3) . . . . ?
 C10 C9 C8 C28 0.4(4) . . . . ?
 C10 C9 C8 C7 -178.8(3) . . . . ?
 C10 C9 C13 C12 46.3(3) . . . . ?
 C10 C9 C13 C14 -130.2(3) . . . . ?
 C10 C11 C24 C25 -5.5(4) . . . . ?
 C10 C27 C26 C25 -0.1(4) . . . . ?
 C9 C10 C11 N1 8.3(4) . . . . ?
 C9 C10 C11 C24 -173.3(2) . . . . ?
 C9 C10 C27 C26 176.3(3) . . . . ?
 C9 C8 C7 C6 2.3(5) . . . . ?
 C9 C8 C7 C38 -177.4(3) . . . . ?
 C9 C13 C14 C15 -175.5(3) . . . . ?
 C12 N1 C11 C10 31.3(3) . . . . ?
 C12 N1 C11 C24 -147.1(3) . . . . ?
 C12 N1 C18 C19 -98.9(3) . . . . ?
 C12 N1 C18 C23 80.3(3) . . . . ?
 C12 C13 C14 C15 8.0(5) . . . . ?
 C12 C17 C16 C15 1.7(5) . . . . ?
 C11 N1 C12 C13 -30.4(4) . . . . ?
 C11 N1 C12 C17 146.9(3) . . . . ?
 C11 N1 C18 C19 108.6(3) . . . . ?
 C11 N1 C18 C23 -72.2(4) . . . . ?
 C11 C10 C9 C8 129.8(3) . . . . ?
 C11 C10 C9 C13 -45.3(3) . . . . ?
 C11 C10 C27 C26 -7.6(4) . . . . ?
 C11 C24 C25 C26 -2.3(4) . . . . ?
 C18 N1 C12 C13 176.6(2) . . . . ?
 C18 N1 C12 C17 -6.2(4) . . . . ?
 C18 N1 C11 C10 -175.6(2) . . . . ?
 C18 N1 C11 C24 6.0(4) . . . . ?
 C18 C19 C20 C21 0.0(5) . . . . ?
 C18 C23 C22 C21 1.2(5) . . . . ?
 C27 C10 C9 C8 -54.0(4) . . . . ?
 C27 C10 C9 C13 130.8(3) . . . . ?
 C27 C10 C11 N1 -168.1(2) . . . . ?
 C27 C10 C11 C24 10.4(4) . . . . ?
 C27 C26 C25 C24 5.2(4) . . . . ?
 C28 C8 C7 C6 -177.0(3) . . . . ?
 C28 C8 C7 C38 3.3(3) . . . . ?
 C28 C29 C30 C31 -176.8(3) . . . . ?
 C28 C29 C30 C35 2.2(4) . . . . ?
 C28 C37 C38 C7 -0.4(4) . . . . ?
 C28 C37 C38 C39 179.0(3) . . . . ?
 C28 C37 C36 C35 -0.2(5) . . . . ?
 C19 C18 C23 C22 -1.5(5) . . . . ?
 C8 C9 C13 C12 -128.7(3) . . . . ?
 C8 C9 C13 C14 54.7(4) . . . . ?
 C8 C28 C29 C30 179.4(3) . . . . ?
 C8 C28 C37 C38 2.5(3) . . . . ?
 C8 C28 C37 C36 -179.6(3) . . . . ?
 C8 C7 C6 C5 -176.3(3) . . . . ?
 C8 C7 C38 C37 -1.9(3) . . . . ?
 C8 C7 C38 C39 178.7(3) . . . . ?
 C13 C9 C8 C28 174.7(3) . . . . ?
 C13 C9 C8 C7 -4.6(5) . . . . ?
 C13 C12 C17 C16 5.9(4) . . . . ?
 C13 C14 C15 C16 -0.6(5) . . . . ?
 C29 C28 C8 C9 -5.7(5) . . . . ?
 C29 C28 C8 C7 173.6(3) . . . . ?
 C29 C28 C37 C38 -175.2(3) . . . . ?
 C29 C28 C37 C36 2.7(4) . . . . ?
 C29 C30 C31 S2 -155.0(3) . . . . ?
 C29 C30 C31 C34 26.4(16) . . . . ?
 C29 C30 C31 C34A -150.1(9) . . . . ?
 C29 C30 C31 S2A 32.4(5) . . . . ?
 C29 C30 C35 C36 0.3(5) . . . . ?
 C17 C12 C13 C9 172.6(3) . . . . ?
 C17 C12 C13 C14 -10.6(4) . . . . ?
 C17 C16 C15 C14 -4.4(5) . . . . ?
 C23 C18 C19 C20 0.9(5) . . . . ?
 C30 C31 C34A C32 -178.9(5) . . . . ?
 C30 C31 S2A C33 -179.3(3) . . . . ?
 C30 C35 C36 C37 -1.3(5) . . . . ?
 C22 C21 C20 C19 -0.2(5) . . . . ?
 C7 C6 C5 C40 -3.4(5) . . . . ?
 C7 C6 C5 C81 173.6(4) . . . . ?
 C7 C6 C5 C81A 172.2(4) . . . . ?
 C7 C38 C39 C40 -1.4(5) . . . . ?
 C20 C21 C22 C23 -0.3(5) . . . . ?
 C31 S2 C32 C33 5.5(4) . . . . ?
 C31 C34 C33 C32 4(2) . . . . ?
 C31 C30 C35 C36 179.3(3) . . . . ?
 C6 C7 C38 C37 178.4(3) . . . . ?
 C6 C7 C38 C39 -1.1(5) . . . . ?
 C6 C5 C40 C39 0.9(6) . . . . ?
 C6 C5 C81 S5 -10.7(7) . . . . ?
 C6 C5 C81 C83 172.4(5) . . . . ?
 C6 C5 C81A C83A 7.4(11) . . . . ?
 C6 C5 C81A S5A -173.2(5) . . . . ?
 C37 C28 C8 C9 177.1(3) . . . . ?
 C37 C28 C8 C7 -3.5(3) . . . . ?
 C37 C28 C29 C30 -3.7(4) . . . . ?
 C37 C38 C39 C40 179.3(4) . . . . ?
 C38 C7 C6 C5 3.4(4) . . . . ?
 C38 C37 C36 C35 177.2(3) . . . . ?
 C38 C39 C40 C5 1.5(6) . . . . ?
 C35 C30 C31 S2 26.0(4) . . . . ?
 C35 C30 C31 C34 -152.6(15) . . . . ?
 C35 C30 C31 C34A 30.9(10) . . . . ?
 C35 C30 C31 S2A -146.5(4) . . . . ?
 C36 C37 C38 C7 -178.0(3) . . . . ?
 C36 C37 C38 C39 1.3(6) . . . . ?
 C5 C81A C83A C85A -173.1(9) . . . . ?
 C5 C81A S5A C82A 174.5(12) . . . . ?
 C32 S2 C31 C34 -2.1(12) . . . . ?
 C32 S2 C31 C30 179.0(3) . . . . ?
 C32 C33 S2A C31 -4.1(5) . . . . ?
 C33 C34 C31 S2 -1(2) . . . . ?
 C33 C34 C31 C30 177.7(8) . . . . ?
 C33 C32 C34A C31 -1.5(12) . . . . ?
 C40 C5 C81 S5 166.5(4) . . . . ?
 C40 C5 C81 C83 -10.4(8) . . . . ?
 C40 C5 C81A C83A -178.1(9) . . . . ?
 C40 C5 C81A S5A 1.3(9) . . . . ?
 C42A C41 S3A C43 3.2(10) . . . . ?
 C42A C44 C43 S3A 6.2(9) . . . . ?
 S3A C41 C42A C44 -0.3(17) . . . . ?
 C34A C31 S2A C33 2.9(9) . . . . ?
 C34A C32 C33 S2A 3.8(8) . . . . ?
 S2A C31 C34A C32 -1.3(12) . . . . ?
 S4A C71 C74A C72 3.1(16) . . . . ?
 S4A C73 C72 C74A 2.7(10) . . . . ?
 C74A C71 S4A C73 -1.7(11) . . . . ?
 S5 C82 C85 C83 0.1(14) . . . . ?
 C81 C5 C40 C39 -176.5(4) . . . . ?
 C81 S5 C82 C85 -1.2(12) . . . . ?
 C81 C83 C85 C82 1.3(11) . . . . ?
 C82 S5 C81 C5 -175.3(7) . . . . ?
 C82 S5 C81 C83 2.1(8) . . . . ?
 C85 C83 C81 C5 174.9(6) . . . . ?
 C85 C83 C81 S5 -2.2(7) . . . . ?
 C81A C5 C40 C39 -172.9(6) . . . . ?
 C81A C83A C85A C82A -6.0(18) . . . . ?
 C83A C81A S5A C82A -5.9(13) . . . . ?
 C83A C85A C82A S5A 2(3) . . . . ?
 C85A C82A S5A C81A 2(2) . . . . ?
 S5A C81A C83A C85A 7.5(10) . . . . ?

_shelx_res_file
;
TITL mo_0914_1_P -1 R = 0.19
    mo_0914_1_0m.res
    created by SHELXL-2018/3 at 20:39:07 on 17-Sep-2018
CELL 0.71073 8.2204 10.0096 35.337 92.129 95.467 97.955
ZERR 4 0.0006 0.0007 0.003 0.002 0.002 0.002
LATT 1
SFAC C H N S
UNIT 160 100 4 8
DFIX 2.4 C33 C34A
DFIX 1.4 C85 C83
DFIX 1.7 C81A S5A S5A C82A
DFIX 1.4 C81A C83A C85A C82A
DFIX 1.4 C85A C83A
DFIX 2.4 C81A C85A C83A C82A
RIGU S2 C34 C31 C32 C33 C34A S2A S3 C42 C41 C44 C43 C42A S3A
RIGU S4 C74 C71 C73 C72 S4A C74A
RIGU S5 C83 C81 C82 C85
RIGU C39 C40 C5
ISOR 0.001 0.002 C34A
ISOR 0.01 0.02 C81 C83 C85 C82
ISOR 0.01 0.02 C83 C81 C85 C82

L.S. 5
PLAN  -20
TEMP -123
FREE S5 C85
FREE C85 C81
CONF
fmap 2
acta
bond $h
OMIT 0 -3 3
OMIT 0 3 1
OMIT -3 -1 4
OMIT -1 0 7
OMIT 0 -1 1
OMIT 0 -1 2
OMIT 0 1 1
OMIT 1 -5 1
OMIT -3 -1 17
OMIT 3 1 2
OMIT 3 1 5
OMIT 0 -3 6
OMIT -4 1 5
OMIT -3 -7 6
OMIT 0 -3 9
OMIT 1 -5 8
OMIT -2 2 1
OMIT 2 3 6
OMIT -3 4 0
OMIT 0 3 9
OMIT 0 3 19
OMIT 3 1 8
OMIT 0 0 9
OMIT -4 1 2
OMIT -1 0 15
OMIT 0 3 21
OMIT 0 3 3
REM <olex2.extras>
REM <HklSrc "%.\\mo_0914_1_0m.hkl">
REM </olex2.extras>

WGHT    0.043300    5.065000
EXTI    0.010005
FVAR       0.43540   0.56746   0.45906   0.33868   0.61144
PART 1
S3    4    0.284201    0.412151    0.834419    21.00000    0.03094    0.03052 =
         0.02999    0.00806    0.00037   -0.00403
S4    4    1.519659    1.143491    0.799976    41.00000    0.04143    0.04002 =
         0.11678    0.01225    0.03994   -0.01110
PART 0
N2    3    0.903818    0.708035    0.969827    11.00000    0.02321    0.02433 =
         0.01768    0.00192    0.00348    0.00315
PART 1
C74   1    1.519510    1.027214    0.858759    41.00000    0.04486    0.02576 =
         0.05747    0.00269    0.01427    0.00757
AFIX  43
H74   2    1.489544    0.976183    0.879796    41.00000   -1.20000
AFIX   0
C42   1    0.140527    0.581873    0.799204    21.00000    0.04620    0.04834 =
         0.04513    0.00003   -0.00308    0.01477
AFIX  43
H42   2    0.118976    0.661578    0.787048    21.00000   -1.20000
AFIX   0
PART 0
C47   1    0.732145    0.722027    0.835895    11.00000    0.02844    0.02045 =
         0.01891   -0.00088    0.00397    0.00368
C50   1    0.814010    0.579658    0.910584    11.00000    0.02259    0.02210 =
         0.02201    0.00366    0.00408    0.00587
C49   1    0.930280    0.679852    0.893350    11.00000    0.02425    0.02029 =
         0.02028   -0.00115    0.00598    0.00197
C51   1    0.794654    0.603400    0.949271    11.00000    0.02360    0.02047 =
         0.02276    0.00362    0.00031    0.00761
C70   1    1.239948    0.992472    0.822843    11.00000    0.02870    0.02185 =
         0.03560   -0.00062    0.01033    0.00197
C45   1    0.445412    0.651285    0.811375    11.00000    0.03069    0.02139 =
         0.02183   -0.00385    0.00110    0.00546
C48   1    0.893406    0.742017    0.860384    11.00000    0.02849    0.01968 =
         0.01942    0.00088    0.00484    0.00265
C52   1    1.064224    0.733390    0.958303    11.00000    0.02372    0.01982 =
         0.02441    0.00396    0.00244    0.00590
C64   1    0.672565    0.521480    0.965854    11.00000    0.02693    0.02863 =
         0.02199    0.00527    0.00678    0.00531
AFIX  43
H64   2    0.651239    0.541678    0.991238    11.00000   -1.20000
AFIX   0
C67   1    0.731172    0.461358    0.891729    11.00000    0.03129    0.02241 =
         0.02399    0.00102    0.00094    0.00467
AFIX  43
H67   2    0.754533    0.438150    0.866700    11.00000   -1.20000
AFIX   0
C69   1    1.164077    0.908203    0.848799    11.00000    0.02808    0.02334 =
         0.02629   -0.00128    0.00299    0.00455
AFIX  43
H69   2    1.224076    0.894692    0.872346    11.00000   -1.20000
AFIX   0
C58   1    0.880271    0.740222    1.008894    11.00000    0.02239    0.02807 =
         0.01984    0.00086    0.00363    0.00119
C57   1    1.202697    0.774646    0.984012    11.00000    0.02924    0.02994 =
         0.02497    0.00561   -0.00084    0.00463
AFIX  43
H57   2    1.189946    0.798181    1.009746    11.00000   -1.20000
AFIX   0
C77   1    0.913551    0.873732    0.806530    11.00000    0.02983    0.02415 =
         0.02281    0.00558    0.00775    0.00556
C68   1    1.002818    0.844019    0.840773    11.00000    0.02963    0.01983 =
         0.02152    0.00068    0.00619    0.00386
C59   1    0.824433    0.859823    1.017818    11.00000    0.03590    0.02328 =
         0.02614    0.00434    0.00268    0.00578
AFIX  43
H59   2    0.801840    0.919759    0.998398    11.00000   -1.20000
AFIX   0
C78   1    0.747841    0.802916    0.804244    11.00000    0.03313    0.02386 =
         0.01942    0.00118    0.00662    0.00481
C79   1    0.614897    0.810621    0.777466    11.00000    0.03477    0.03081 =
         0.02135    0.00707   -0.00155    0.00586
AFIX  43
H79   2    0.627128    0.868586    0.756928    11.00000   -1.20000
AFIX   0
C46   1    0.577180    0.648949    0.839527    11.00000    0.03001    0.02215 =
         0.02011    0.00090    0.00426    0.00505
AFIX  43
H46   2    0.561015    0.597323    0.861226    11.00000   -1.20000
AFIX   0
C62   1    0.889910    0.684502    1.074433    11.00000    0.04249    0.03338 =
         0.02388    0.00527    0.00366    0.01049
AFIX  43
H62   2    0.911453    0.623894    1.093743    11.00000   -1.20000
AFIX   0
C54   1    1.243453    0.708977    0.908945    11.00000    0.02807    0.02896 =
         0.03001    0.00471    0.00782    0.00770
AFIX  43
H54   2    1.258003    0.683384    0.883465    11.00000   -1.20000
AFIX   0
C53   1    1.083624    0.710036    0.919421    11.00000    0.02738    0.01902 =
         0.02321    0.00459    0.00346    0.00560
C66   1    0.616244    0.377914    0.908852    11.00000    0.03038    0.01979 =
         0.03204    0.00204   -0.00083    0.00176
AFIX  43
H66   2    0.560035    0.297789    0.895665    11.00000   -1.20000
AFIX   0
C63   1    0.914514    0.652818    1.037035    11.00000    0.03922    0.02675 =
         0.02489    0.00181    0.00361    0.01226
AFIX  43
H63   2    0.954843    0.571167    1.030766    11.00000   -1.20000
AFIX   0
C61   1    0.833683    0.805121    1.083535    11.00000    0.03916    0.03399 =
         0.02336   -0.00131    0.00583    0.00317
AFIX  43
H61   2    0.817607    0.827337    1.109155    11.00000   -1.20000
AFIX   0
C65   1    0.582600    0.410912    0.945357    11.00000    0.02578    0.02699 =
         0.03254    0.00912    0.00424    0.00241
AFIX  43
H65   2    0.496922    0.357115    0.956436    11.00000   -1.20000
AFIX   0
C80   1    0.465741    0.733920    0.780880    11.00000    0.03495    0.03206 =
         0.02378    0.00360   -0.00245    0.00606
AFIX  43
H80   2    0.375388    0.737263    0.762226    11.00000   -1.20000
AFIX   0
C60   1    0.801068    0.892880    1.055449    11.00000    0.04820    0.02725 =
         0.03020   -0.00283    0.00685    0.01046
AFIX  43
H60   2    0.762862    0.975457    1.061722    11.00000   -1.20000
AFIX   0
C41   1    0.288409    0.563825    0.813286    11.00000    0.03019    0.02697 =
         0.02023   -0.00355    0.00277    0.00349
C56   1    1.358957    0.781360    0.972064    11.00000    0.02504    0.03714 =
         0.03546    0.01227   -0.00498    0.00211
AFIX  43
H56   2    1.452996    0.811724    0.989569    11.00000   -1.20000
AFIX   0
C71   1    1.414904    1.049259    0.830099    11.00000    0.02976    0.02229 =
         0.04374   -0.00445    0.01099   -0.00026
C76   1    0.986326    0.959224    0.780850    11.00000    0.03486    0.03963 =
         0.03032    0.01673    0.00737    0.00732
AFIX  43
H76   2    0.924495    0.978295    0.758081    11.00000   -1.20000
AFIX   0
C55   1    1.379849    0.744335    0.934888    11.00000    0.02350    0.03806 =
         0.04007    0.01141    0.00712    0.00893
AFIX  43
H55   2    1.487577    0.743352    0.927348    11.00000   -1.20000
AFIX   0
C75   1    1.148710    1.015840    0.788771    11.00000    0.03516    0.03468 =
         0.03967    0.01497    0.01372    0.00158
AFIX  43
H75   2    1.199933    1.071714    0.770862    11.00000   -1.20000
AFIX   0
C44   1    0.083232    0.376879    0.824560    11.00000    0.04108    0.04408 =
         0.03010    0.00079    0.00791   -0.00487
PART 1
AFIX  43
H44   2    0.023773    0.297394    0.833146    21.00000   -1.20000
AFIX  43
PART 0
PART 2
H44A  2    0.039094    0.292058    0.833265   -21.00000   -1.20000
AFIX   0
PART 0
C43   1    0.004846    0.464091    0.803894    11.00000    0.03428    0.05945 =
         0.02855   -0.00184    0.00543    0.00951
PART 1
AFIX  43
H43   2   -0.108483    0.454581    0.794432    21.00000   -1.20000
AFIX  43
PART 0
PART 2
H43A  2   -0.111747    0.447438    0.798329   -21.00000   -1.20000
AFIX   0
PART 0
C73   1    1.705095    1.096856    0.854144    11.00000    0.03703    0.04499 =
         0.06934   -0.02039    0.00372    0.00695
PART 1
AFIX  43
H73   2    1.804862    1.092742    0.869727    41.00000   -1.20000
AFIX  43
PART 0
PART 2
H73A  2    1.810739    1.103108    0.868105   -41.00000   -1.20000
AFIX   0
PART 0
C72   1    1.678978    1.162688    0.821913    11.00000    0.05167    0.04705 =
         0.07126   -0.00504    0.02271   -0.01834
PART 1
AFIX  43
H72   2    1.766951    1.222547    0.813577    41.00000   -1.20000
AFIX  43
PART 0
PART 2
H72A  2    1.763054    1.216284    0.810276   -41.00000   -1.20000
AFIX   0

PART 0
PART 1
S2    4   -0.177878    0.195287    0.714993    31.00000    0.06330    0.06168 =
         0.04603    0.03071    0.02013    0.04231
PART 0
N1    3    0.434178    0.218771    0.529386    11.00000    0.02505    0.02497 =
         0.02290    0.00184    0.00492    0.00253
PART 1
C34   1   -0.084944    0.020570    0.672710    31.00000    0.05675    0.06107 =
         0.01889   -0.00044    0.01295    0.01659
AFIX  43
H34   2   -0.021932   -0.027120    0.657131    31.00000   -1.20000
AFIX   0
PART 0
C10   1    0.398316    0.115140    0.589302    11.00000    0.02249    0.02054 =
         0.02461    0.00084    0.00187    0.00606
C9    1    0.533272    0.219726    0.605702    11.00000    0.02625    0.02254 =
         0.02694    0.00628   -0.00466    0.00361
C12   1    0.604844    0.246992    0.540311    11.00000    0.02364    0.02015 =
         0.03440    0.00064    0.00654    0.00294
C11   1    0.342839    0.123414    0.550520    11.00000    0.02318    0.01985 =
         0.02540    0.00019    0.00426    0.00793
C18   1    0.373220    0.235802    0.490531    11.00000    0.02705    0.02666 =
         0.02250    0.00412    0.00648    0.00284
C27   1    0.329858    0.006063    0.608761    11.00000    0.03331    0.02521 =
         0.02543    0.00090    0.00335    0.00680
AFIX  43
H27   2    0.375369   -0.006606    0.633885    11.00000   -1.20000
AFIX   0
C24   1    0.204320    0.036172    0.534510    11.00000    0.02781    0.02651 =
         0.02300    0.00009    0.00101    0.00330
AFIX  43
H24   2    0.160126    0.046042    0.509097    11.00000   -1.20000
AFIX   0
C28   1    0.398079    0.286713    0.664749    11.00000    0.04564    0.01938 =
         0.02208    0.00268   -0.00417    0.00782
C19   1    0.309202    0.352718    0.481668    11.00000    0.04044    0.02409 =
         0.02943    0.00060    0.00695    0.00524
AFIX  43
H19   2    0.305986    0.420528    0.501010    11.00000   -1.20000
AFIX   0
C8    1    0.531759    0.294744    0.638788    11.00000    0.03318    0.02065 =
         0.02718    0.00468   -0.00880    0.00177
C26   1    0.197567   -0.083845    0.592354    11.00000    0.03716    0.02011 =
         0.03334    0.00217    0.00933    0.00057
AFIX  43
H26   2    0.152190   -0.157881    0.605931    11.00000   -1.20000
AFIX   0
C25   1    0.131608   -0.064368    0.555587    11.00000    0.02961    0.02926 =
         0.03119   -0.00375    0.00228   -0.00079
AFIX  43
H25   2    0.034866   -0.121291    0.544828    11.00000   -1.20000
AFIX   0
C13   1    0.660539    0.236759    0.578877    11.00000    0.02539    0.02317 =
         0.03651    0.00433    0.00063    0.00421
C29   1    0.239629    0.215572    0.662959    11.00000    0.04833    0.02093 =
         0.02188    0.00500    0.00126    0.00550
AFIX  43
H29   2    0.197845    0.157658    0.641283    11.00000   -1.20000
AFIX   0
C17   1    0.719584    0.278798    0.514203    11.00000    0.03612    0.02959 =
         0.03820   -0.00222    0.01410    0.00054
AFIX  43
H17   2    0.683333    0.294300    0.488612    11.00000   -1.20000
AFIX   0
C23   1    0.380139    0.137653    0.462272    11.00000    0.04374    0.02803 =
         0.02733    0.00242    0.00598    0.01619
AFIX  43
H23   2    0.426612    0.058389    0.468351    11.00000   -1.20000
AFIX   0
C30   1    0.140446    0.228186    0.692786    11.00000    0.05402    0.02933 =
         0.02365    0.00695    0.00743    0.01922
C21   1    0.254726    0.271309    0.416259    11.00000    0.04265    0.03926 =
         0.02458    0.00797    0.00279    0.00635
AFIX  43
H21   2    0.213544    0.283439    0.390762    11.00000   -1.20000
AFIX   0
C22   1    0.319177    0.155183    0.425098    11.00000    0.04871    0.03585 =
         0.02481   -0.00070    0.00719    0.00833
AFIX  43
H22   2    0.321888    0.087195    0.405774    11.00000   -1.20000
AFIX   0
C7    1    0.662131    0.404231    0.656963    11.00000    0.04092    0.01998 =
         0.04285    0.00765   -0.02253    0.00030
C20   1    0.249566    0.370617    0.444334    11.00000    0.05246    0.03100 =
         0.03226    0.01115    0.00556    0.01416
AFIX  43
H20   2    0.205371    0.450732    0.438075    11.00000   -1.20000
AFIX   0
C31   1   -0.021547    0.147872    0.691422    11.00000    0.04905    0.04524 =
         0.02509    0.01351    0.00922    0.01702
C6    1    0.813093    0.464029    0.646444    11.00000    0.04468    0.02933 =
         0.05742    0.01991   -0.02302   -0.00410
AFIX  43
H6    2    0.848166    0.439407    0.622630    11.00000   -1.20000
AFIX   0
C14   1    0.828914    0.236332    0.588724    11.00000    0.02642    0.03987 =
         0.05968    0.01216   -0.00463    0.00679
AFIX  43
H14   2    0.866583    0.217898    0.613991    11.00000   -1.20000
AFIX   0
C37   1    0.451473    0.377595    0.696434    11.00000    0.06103    0.02540 =
         0.03632   -0.00550   -0.01320    0.01467
C38   1    0.611594    0.449023    0.691470    11.00000    0.05952    0.02606 =
         0.04504   -0.00702   -0.02367    0.01358
C16   1    0.885427    0.287576    0.525726    11.00000    0.03223    0.04184 =
         0.06725   -0.00833    0.02626    0.00062
AFIX  43
H16   2    0.963260    0.311627    0.508043    11.00000   -1.20000
AFIX   0
C35   1    0.200568    0.317234    0.724012    11.00000    0.07650    0.04528 =
         0.02895   -0.00486    0.00599    0.02566
AFIX  43
H35   2    0.134253    0.325779    0.744322    11.00000   -1.20000
AFIX   0
C36   1    0.353631    0.392127    0.725656    11.00000    0.08648    0.04380 =
         0.03204   -0.01518   -0.00543    0.02553
AFIX  43
H36   2    0.392508    0.453720    0.746723    11.00000   -1.20000
AFIX   0
C15   1    0.941171    0.262041    0.562600    11.00000    0.02424    0.04606 =
         0.07750    0.00296    0.00284    0.00739
AFIX  43
H15   2    1.055606    0.262307    0.569729    11.00000   -1.20000
AFIX   0
C5    1    0.914247    0.562135    0.671597    11.00000    0.05320    0.02862 =
         0.09296    0.02750   -0.04817   -0.01170
C39   1    0.709855    0.548791    0.715058    11.00000    0.08070    0.03187 =
         0.07059   -0.02043   -0.04670    0.00998
AFIX  43
H39   2    0.672235    0.579099    0.738036    11.00000   -1.20000
AFIX   0
C32   1   -0.303889    0.066939    0.699805    11.00000    0.04891    0.10722 =
         0.05080    0.04610    0.01413    0.03167
PART 1
AFIX  43
H32   2   -0.415614    0.059274    0.705292    31.00000   -1.20000
AFIX  43
PART 0
PART 2
H32A  2   -0.409952    0.066599    0.708413   -31.00000   -1.20000
AFIX   0
PART 0
C33   1   -0.253054   -0.030911    0.679213    11.00000    0.05209    0.08693 =
         0.04394    0.01888    0.00163   -0.00009
PART 1
AFIX  43
H33   2   -0.314005   -0.116047    0.670656    31.00000   -1.20000
AFIX  43
PART 0
PART 2
H33A  2   -0.326642   -0.109691    0.670157   -31.00000   -1.20000
AFIX   0
PART 0
C40   1    0.859512    0.602791    0.705215    11.00000    0.09576    0.03155 =
         0.09258   -0.00958   -0.06297    0.00240
AFIX  43
H40   2    0.927411    0.669462    0.721706    11.00000   -1.20000
AFIX   0

PART 2
C42A  1    0.259651    0.448561    0.830372   -21.00000    0.05382    0.04104 =
         0.03381    0.00530   -0.01559   -0.00589
AFIX  43
H42A  2    0.344218    0.412958    0.845338   -21.00000   -1.20000
AFIX   0
S3A   4    0.107033    0.594412    0.788869   -21.00000    0.02186    0.02981 =
         0.03544   -0.00540    0.00100    0.00450

C34A  1   -0.152859    0.182849    0.706940   -31.00000    0.08035    0.08098 =
         0.08078    0.00492    0.00863    0.01264
AFIX  43
H34A  2   -0.154553    0.266427    0.720441   -31.00000   -1.20000
AFIX   0
S2A   4   -0.057961   -0.010709    0.669959   -31.00000    0.04621    0.05473 =
         0.03728    0.00482    0.01238   -0.00182

S4A   4    1.540306    1.005047    0.867416   -41.00000    0.02373    0.02657 =
         0.04716    0.00163    0.00406    0.00197
C74A  1    1.489140    1.138723    0.806011   -41.00000    0.02750    0.05251 =
         0.07459    0.00035    0.01221   -0.00245
AFIX  43
H74A  2    1.438115    1.177446    0.784647   -41.00000   -1.20000
AFIX   0

PART 0
PART 1
S5    4    1.168073    0.552483    0.631799    51.00000    0.03221    0.03421 =
         0.07892    0.01294    0.00516    0.00263
C83   1    1.173807    0.731861    0.689266    51.00000    0.03013    0.04366 =
         0.03933    0.00420   -0.00120    0.00096
AFIX  43
H83   2    1.143993    0.785713    0.709487    51.00000   -1.20000
AFIX   0
C81   1    1.069116    0.619635    0.666954    51.00000    0.03191    0.02909 =
         0.03472    0.01789   -0.00154    0.00502
C82   1    1.348525    0.655870    0.643740    51.00000    0.03579    0.05912 =
         0.06303    0.02924    0.00049    0.00575
AFIX  43
H82   2    1.445569    0.653177    0.631293    51.00000   -1.20000
AFIX   0
C85   1    1.336526    0.743265    0.673459    51.00000    0.03837    0.05463 =
         0.05819    0.02339   -0.00958   -0.01358
AFIX  43
H85   2    1.427155    0.808113    0.683585    51.00000   -1.20000
AFIX   0
PART 0
PART 2
C81A  1    1.103218    0.591664    0.649539   -51.00000    0.01684    0.02769 =
         0.05395    0.01259   -0.00305   -0.00133
C83A  1    1.163901    0.547138    0.610245   -51.00000    0.01329    0.02607 =
         0.05364    0.00599    0.00389   -0.00256
AFIX  43
H83A  2    1.101797    0.499213    0.588678   -51.00000   -1.20000
AFIX   0
C85A  1    1.341162    0.599354    0.615916   -51.00000    0.04370    0.03336 =
         0.09944    0.02363   -0.00757    0.00364
AFIX  43
H85A  2    1.413992    0.580499    0.597732   -51.00000   -1.20000
AFIX   0
C82A  1    1.396405    0.676575    0.648700   -51.00000    0.03548    0.05663 =
         0.09938    0.04046   -0.02033   -0.01042
AFIX  43
H82A  2    1.508226    0.716871    0.654134   -51.00000   -1.20000
AFIX   0
S5A   4    1.253930    0.694987    0.678410   -51.00000    0.07758    0.08128 =
         0.05876    0.02587   -0.02693   -0.03305
HKLF 4


REM  mo_0914_1_P -1 R = 0.19
REM wR2 = 0.1564, GooF = S = 1.069, Restrained GooF = 1.073 for all data
REM R1 = 0.0630 for 8336 Fo > 4sig(Fo) and 0.0916 for all 11237 data
REM 879 parameters refined using 203 restraints

END

WGHT      0.0433      5.0653

REM Highest difference peak  0.409,  deepest hole -0.343,  1-sigma level  0.061
Q1    1   1.4912  0.7910  0.6662  11.00000  0.05    0.41
Q2    1   0.9846  0.5595  0.6581  11.00000  0.05    0.36
Q3    1  -0.1825  0.1333  0.6961  11.00000  0.05    0.35
Q4    1   0.6514  0.4984  0.7140  11.00000  0.05    0.30
Q5    1   1.3652  0.9770  0.7095  11.00000  0.05    0.30
Q6    1   0.9133  0.5805  0.6869  11.00000  0.05    0.30
Q7    1   0.7709  0.5437  0.7018  11.00000  0.05    0.30
Q8    1   1.2436  0.8568  0.6933  11.00000  0.05    0.29
Q9    1   0.2973  0.2005  0.6334  11.00000  0.05    0.27
Q10   1   1.3466  0.9221  0.8652  11.00000  0.05    0.26
Q11   1   0.7028  0.6310  0.8286  11.00000  0.05    0.26
Q12   1   0.3655  0.1620  0.6646  11.00000  0.05    0.26
Q13   1   1.7762  1.0566  0.8943  11.00000  0.05    0.26
Q14   1   0.6995  0.5728  0.7236  11.00000  0.05    0.25
Q15   1   0.9560  0.5968  0.6917  11.00000  0.05    0.25
Q16   1   0.7427  0.4304  0.6496  11.00000  0.05    0.25
Q17   1   0.8561  0.6178  0.7158  11.00000  0.05    0.25
Q18   1   0.4192  0.3654  0.8696  11.00000  0.05    0.24
Q19   1   0.6786  0.5815  1.0097  11.00000  0.05    0.24
Q20   1   0.8242  0.8586  0.8050  11.00000  0.05    0.24
;
_shelx_res_checksum                27157
_shelx_hkl_file
;
  -1   0   0   31.20    2.10
  -1   0   0   34.80    2.30
  -1   0   0   29.10    2.00
  -1   0   0   30.30    2.00
  -1   0   0   31.70    1.60
   1   0   0   29.50    2.10
  -2   0   0 1366.96   34.90
  -2   0   0 1363.96   35.00
  -2   0   0 1406.96   34.90
  -2   0   0 1399.06   35.40
  -2   0   0 1386.26   35.10
  -2   0   0 1377.46   34.20
   2   0   0 1297.97   35.30
   2   0   0 1363.06   34.80
   2   0   0 1368.96   35.10
   2   0   0 1444.16   34.30
   2   0   0 1395.66   35.10
  -3   0   0  124.59    6.40
  -3   0   0  126.19    6.20
  -3   0   0  123.99    5.10
  -3   0   0  122.59    6.40
  -3   0   0  121.49    6.70
  -3   0   0  132.69    6.00
   3   0   0  131.89    5.20
   3   0   0  130.19    6.50
   3   0   0  125.59    6.30
   3   0   0  118.49    5.90
   3   0   0  128.39    6.50
  -4   0   0  343.27   12.30
  -4   0   0  347.67   12.80
  -4   0   0  350.96   12.10
  -4   0   0  354.46   12.60
  -4   0   0  348.07   11.00
  -4   0   0  355.76   13.20
   4   0   0  349.37   12.60
   4   0   0  346.17   13.10
   4   0   0  344.67   12.30
   4   0   0  376.16   12.70
   4   0   0  332.87   12.60
   4   0   0  359.86   11.10
  -5   0   0   17.20    3.30
  -5   0   0   15.60    2.60
  -5   0   0   13.70    3.60
  -5   0   0   10.80    3.90
  -5   0   0   15.70    3.60
  -5   0   0   16.80    3.70
   5   0   0   15.00    3.40
   5   0   0   18.30    3.60
   5   0   0   11.00    3.60
   5   0   0   19.70    4.10
   5   0   0   17.60    3.60
   5   0   0   16.30    2.60
  -6   0   0    8.80    4.20
  -6   0   0   11.30    3.60
  -6   0   0   13.70    3.10
  -6   0   0   19.00    4.30
  -6   0   0   10.50    4.50
  -6   0   0   11.00    4.60
  -6   0   0   13.80    4.50
   6   0   0   11.70    4.00
   6   0   0   18.90    4.20
   6   0   0   13.80    4.00
   6   0   0   14.60    4.10
   6   0   0   17.00    3.00
  -7   0   0    6.10    3.40
  -7   0   0    5.10    4.20
  -7   0   0    8.70    5.70
  -7   0   0   -0.10    4.50
  -7   0   0    8.40    5.60
  -7   0   0    8.80    5.10
  -7   0   0    3.90    4.10
   7   0   0    2.70    5.00
   7   0   0    2.00    4.50
   7   0   0    7.50    4.90
   7   0   0   -2.00    5.10
   7   0   0    8.20    5.00
  -8   0   0   16.80    4.60
  -8   0   0   20.10    6.30
  -8   0   0   18.80    5.60
  -8   0   0   16.80    6.30
   8   0   0   25.90    6.60
   8   0   0   17.60    7.00
   8   0   0   14.50    6.10
  -9   0   0   19.90    7.00
  -9   0   0    3.00    7.80
  -9   0   0   12.40    7.30
   9   0   0   13.00    7.00
   9   0   0   13.40    8.30
  10  -1   0    0.40    9.50
  10  -1   0   -0.70    9.40
 -10   1   0   -0.80    9.60
 -10   1   0   -9.80    7.80
 -10   1   0   -6.30   10.00
   9  -1   0   -1.90    7.00
   9  -1   0   17.20    7.50
   9  -1   0    4.00    7.80
  -9   1   0   -5.70    6.90
  -9   1   0   16.20    7.90
  -9   1   0   11.30    6.60
   8  -1   0    9.30    5.50
   8  -1   0    1.20    5.60
   8  -1   0    6.40    5.40
  -8   1   0    6.10    4.70
  -8   1   0    3.60    5.70
  -8   1   0   -6.80    4.70
  -8   1   0    3.60    5.90
  -8   1   0    2.70    3.80
   7  -1   0  291.67   14.80
   7  -1   0  304.67   15.50
   7  -1   0  309.37   14.10
   7  -1   0  298.97   14.10
   7  -1   0  297.97   15.20
  -7   1   0  294.47   16.60
  -7   1   0  287.37   11.30
  -7   1   0  317.27   18.50
  -7   1   0  307.37   13.20
  -7   1   0  276.67   13.70
  -7   1   0  300.67   15.40
  -7   1   0  325.57   16.30
   6  -1   0   67.99    7.30
   6  -1   0   42.80    5.40
   6  -1   0   54.09    7.00
   6  -1   0   47.90    5.90
   6  -1   0   48.40    5.50
  -6   1   0   41.90    5.10
  -6   1   0   44.70    5.70
  -6   1   0   58.79    5.30
  -6   1   0   57.69    8.10
  -6   1   0   47.10    5.80
  -6   1   0   46.60    6.40
   5  -1   0  218.08   10.50
   5  -1   0  220.38    9.50
   5  -1   0  198.48   10.00
   5  -1   0  212.18    9.40
   5  -1   0  215.98   11.00
  -5   1   0  209.78   10.80
  -5   1   0  210.18    9.40
  -5   1   0  209.98   10.60
  -5   1   0  195.88   10.30
  -5   1   0  207.58    8.00
  -5   1   0  207.28    8.80
  -5   1   0  205.18   10.00
   4  -1   0  229.88    9.00
   4  -1   0  222.78   10.00
   4  -1   0  228.08    9.80
   4  -1   0  228.18    8.70
   4  -1   0  220.78    9.40
  -4   1   0  227.88    8.80
  -4   1   0  219.98    6.90
  -4   1   0  232.38   10.10
  -4   1   0  238.48    9.60
  -4   1   0  225.58   10.20
  -4   1   0  227.98    8.60
  -4   1   0  217.28    7.80
  -4   1   0  230.28    9.90
   3  -1   0   78.09    5.00
   3  -1   0   75.59    4.70
   3  -1   0   79.19    4.40
   3  -1   0   79.49    5.40
   3  -1   0   76.19    5.40
   3  -1   0   66.69    4.10
  -3   1   0   79.99    5.70
  -3   1   0   81.19    4.40
  -3   1   0   78.69    5.40
  -3   1   0   75.39    3.50
  -3   1   0   73.49    4.40
  -3   1   0   84.29    5.10
  -3   1   0   77.69    3.90
   2  -1   0  537.15   14.80
   2  -1   0  509.25   14.20
   2  -1   0  550.64   14.20
   2  -1   0  553.64   15.30
  -2   1   0  549.95   15.30
  -2   1   0  545.25   15.40
  -2   1   0  524.75   14.20
  -2   1   0  542.25   15.40
  -2   1   0  552.04   14.90
  -2   1   0  535.75   14.10
  -2   1   0  517.25   14.20
   1  -1   0    3.60    1.10
   1  -1   0    4.00    0.60
   1  -1   0    4.20    1.10
   1  -1   0    2.80    0.90
   1  -1   0    3.70    1.10
   1  -1   0    3.70    1.10
  -1   1   0    4.40    0.60
  -1   1   0    3.60    1.00
  -1   1   0    4.70    1.20
  -1   1   0    4.10    0.90
  -1   1   0    2.80    1.10
  -1   1   0    3.80    1.10
  -1   1   0    4.50    0.60
  -1   1   0    4.10    1.00
  -1   1   0    2.20    1.00
  -1  -1   0  156.28    5.70
  -1  -1   0  167.68    5.50
  -1  -1   0  160.58    5.50
  -1  -1   0  164.68    4.80
  -1  -1   0  155.78    5.80
   1   1   0  165.88    4.80
   1   1   0  158.28    5.90
   1   1   0  163.38    5.40
   1   1   0  138.59    5.90
   1   1   0  161.78    5.60
  -2  -1   0    4.60    1.90
  -2  -1   0    1.80    0.90
  -2  -1   0    1.90    1.50
  -2  -1   0    2.70    1.80
  -2  -1   0    2.40    1.90
  -2  -1   0    3.40    1.70
   2   1   0    2.90    0.90
   2   1   0    1.80    1.60
   2   1   0    3.50    2.10
   2   1   0    2.60    1.60
   2   1   0    2.50    1.80
   2   1   0    0.70    1.50
  -3  -1   0   79.49    5.60
  -3  -1   0   81.19    5.60
  -3  -1   0   82.89    5.90
  -3  -1   0   84.29    5.40
  -3  -1   0   82.49    5.60
  -3  -1   0   82.79    4.80
   3   1   0   71.79    5.20
   3   1   0   86.19    5.70
   3   1   0   82.19    4.70
   3   1   0   84.99    6.10
   3   1   0   76.29    5.50
  -4  -1   0   43.00    5.20
  -4  -1   0   43.60    5.40
  -4  -1   0   53.29    5.50
  -4  -1   0   46.10    6.10
  -4  -1   0   49.40    4.70
  -4  -1   0   51.59    6.00
   4   1   0   42.10    5.50
   4   1   0   34.70    6.30
   4   1   0   46.90    5.30
   4   1   0   42.50    4.40
  -5  -1   0   39.50    5.10
  -5  -1   0   39.10    5.00
  -5  -1   0   34.50    4.70
  -5  -1   0   47.80    6.40
   5   1   0   33.60    4.60
   5   1   0   36.70    4.80
   5   1   0   37.10    4.80
   5   1   0   34.20    4.50
   5   1   0   49.80    6.80
  -6  -1   0   85.79    9.40
  -6  -1   0   77.59    8.50
  -6  -1   0   78.69    8.10
  -6  -1   0   85.59    9.70
  -6  -1   0   84.59    8.90
  -6  -1   0   82.99    6.90
   6   1   0   74.19    9.50
   6   1   0   82.09    8.60
   6   1   0   83.59    8.70
   6   1   0   92.89    6.80
   6   1   0   74.69    8.80
  -7  -1   0   50.69    7.10
  -7  -1   0   63.39    9.00
  -7  -1   0   43.70    5.10
  -7  -1   0   38.70    6.90
  -7  -1   0   43.50    7.20
  -7  -1   0   51.09    6.90
   7   1   0   39.40    4.80
   7   1   0   47.00    7.30
   7   1   0   46.00    7.10
   7   1   0   47.20    7.40
   7   1   0   40.80    7.80
  -8  -1   0    3.70    5.60
  -8  -1   0   -0.80    4.50
  -8  -1   0   -4.80    5.80
  -8  -1   0    7.40    7.20
  -8  -1   0    1.90    5.30
   8   1   0    0.80    3.70
   8   1   0   -0.70    6.20
   8   1   0    0.60    5.90
   8   1   0   16.10    7.10
  -9  -1   0   28.20    8.30
  -9  -1   0   34.20    8.20
  -9  -1   0   41.10   11.90
  -9  -1   0   24.70    9.00
   9   1   0   43.60    9.00
   9   1   0   43.00   10.60
   9   1   0   31.40    8.60
  10  -2   0   -6.70    9.20
  10  -2   0    1.60    8.50
 -10   2   0   -5.50    9.30
 -10   2   0   -6.60    9.90
 -10   2   0    1.30    7.30
   9  -2   0    6.30    7.40
   9  -2   0   10.00    6.90
   9  -2   0   13.80    7.60
  -9   2   0   22.30    7.10
  -9   2   0    3.00    7.80
  -9   2   0   12.90    6.10
   8  -2   0   19.70    6.80
   8  -2   0   26.70    5.90
   8  -2   0   38.10    7.40
   8  -2   0   32.50    6.60
   8  -2   0   24.10    7.20
  -8   2   0   35.40    6.20
  -8   2   0   25.00    6.90
  -8   2   0   29.10    7.00
  -8   2   0   27.20    6.00
  -8   2   0   27.20    4.40
   7  -2   0    0.80    4.60
   7  -2   0   -0.80    3.90
   7  -2   0    3.90    4.30
   7  -2   0   -0.80    4.40
   7  -2   0    0.70    4.00
  -7   2   0    1.90    4.30
  -7   2   0   12.30    5.10
  -7   2   0    1.40    3.00
  -7   2   0   -2.70    3.50
  -7   2   0    2.00    5.80
  -7   2   0    3.80    3.90
  -7   2   0    1.90    5.10
   6  -2   0  283.17   11.70
   6  -2   0  273.67   13.30
   6  -2   0  289.07   13.00
   6  -2   0  281.27   11.90
  -6   2   0  329.87   11.00
  -6   2   0  288.87   14.10
  -6   2   0  276.97   14.30
  -6   2   0  268.17   11.30
  -6   2   0  279.87   10.50
  -6   2   0  281.27   13.80
   5  -2   0   20.00    4.00
   5  -2   0   20.10    3.30
   5  -2   0   20.70    4.10
   5  -2   0   22.00    3.80
   5  -2   0   24.80    3.60
  -5   2   0   17.80    2.40
  -5   2   0   20.80    2.80
  -5   2   0   22.40    3.20
  -5   2   0   25.60    4.20
  -5   2   0   20.70    4.20
  -5   2   0   24.70    4.30
  -5   2   0   18.90    2.80
  -5   2   0   16.00    3.40
   4  -2   0   29.40    4.00
   4  -2   0   25.20    2.70
   4  -2   0   20.50    3.30
   4  -2   0   23.50    3.30
   4  -2   0   30.00    4.00
   4  -2   0   30.60    3.70
  -4   2   0   24.40    3.80
  -4   2   0   19.60    3.40
  -4   2   0   26.70    3.90
  -4   2   0   26.70    3.50
  -4   2   0   24.50    3.40
  -4   2   0   40.70    5.70
  -4   2   0   23.10    3.20
  -4   2   0   30.70    3.60
  -4   2   0   33.00    3.50
   3  -2   0  422.96   12.80
   3  -2   0  429.26   13.80
   3  -2   0  432.16   13.10
   3  -2   0  442.66   14.30
   3  -2   0  434.86   12.00
  -3   2   0  420.86   12.70
  -3   2   0  437.56   11.80
  -3   2   0  429.06   11.90
  -3   2   0  429.26   14.00
  -3   2   0  431.46   13.90
  -3   2   0  428.56   13.10
  -3   2   0  440.46   14.00
  -3   2   0  422.16   14.20
   2  -2   0  846.02   23.20
   2  -2   0  988.10   24.70
   2  -2   0  911.21   24.60
   2  -2   0  923.91   23.00
   2  -2   0  936.71   24.10
   2  -2   0  938.51   25.30
  -2   2   0  950.20   24.60
  -2   2   0  913.51   24.60
  -2   2   0  933.91   24.90
  -2   2   0  939.61   24.10
  -2   2   0  950.80   24.80
  -2   2   0  947.81   25.30
  -2   2   0  957.70   24.90
   1  -2   0   71.19    3.50
   1  -2   0   66.39    3.80
   1  -2   0   77.99    4.50
   1  -2   0   72.09    4.50
   1  -2   0   79.99    4.10
  -1   2   0   79.19    3.90
  -1   2   0   68.09    2.40
  -1   2   0   70.39    3.90
  -1   2   0   64.49    3.40
  -1   2   0   77.79    4.40
  -1   2   0   70.39    4.20
  -1   2   0   72.59    3.70
  -1   2   0   77.09    4.50
   0  -2   0 1367.16   33.80
   0  -2   0 1377.56   34.00
   0  -2   0 1190.08   33.10
   0  -2   0 1425.96   34.80
   0  -2   0 1342.57   33.40
   0  -2   0 1416.06   34.60
   0  -2   0 1392.46   34.10
   0  -2   0 1396.86   34.80
   0   2   0 1356.36   33.40
   0   2   0 1414.56   34.90
   0   2   0 1410.26   34.70
   0   2   0 1334.27   33.00
   0   2   0 1352.76   34.00
   0   2   0 1356.66   33.80
   0   2   0 1383.56   34.10
  -1  -2   0   37.20    4.10
  -1  -2   0   40.20    3.80
  -1  -2   0   39.70    3.50
  -1  -2   0   39.80    3.50
  -1  -2   0   43.30    3.80
   1   2   0   43.40    3.80
   1   2   0   39.60    3.30
   1   2   0   41.90    3.40
   1   2   0   38.00    3.80
   1   2   0   40.90    4.00
  -2  -2   0  102.09    6.00
  -2  -2   0   93.69    4.40
  -2  -2   0  100.09    5.50
  -2  -2   0  103.89    5.60
  -2  -2   0  104.39    5.70
   2   2   0   99.69    5.60
   2   2   0  100.39    4.30
   2   2   0  101.99    5.90
   2   2   0   91.69    5.40
   2   2   0   99.19    5.50
  -3  -2   0   61.39    5.90
  -3  -2   0   67.69    5.30
  -3  -2   0   72.99    5.70
  -3  -2   0   63.59    5.30
  -3  -2   0   60.89    4.20
  -3  -2   0   85.19    5.90
   3   2   0   66.59    5.70
   3   2   0   87.59    5.30
   3   2   0   74.79    5.70
   3   2   0   66.99    3.50
   3   2   0   63.89    6.00
  -4  -2   0  365.56   14.20
  -4  -2   0  377.66   13.70
  -4  -2   0  380.66   13.90
  -4  -2   0  362.26   12.70
  -4  -2   0  381.36   13.60
   4   2   0  363.86   13.00
   4   2   0  376.06   13.80
   4   2   0  366.96   12.80
   4   2   0  363.26   14.10
   4   2   0  358.56   13.80
  -5  -2   0   63.29    7.30
  -5  -2   0   48.60    5.50
  -5  -2   0   56.89    6.30
  -5  -2   0   48.20    5.70
   5   2   0   58.89    7.60
   5   2   0   72.19    7.50
   5   2   0   64.39    7.40
   5   2   0   58.89    6.70
   5   2   0   55.59    5.80
  -6  -2   0    4.30    3.60
  -6  -2   0    9.70    4.20
  -6  -2   0    9.80    4.60
  -6  -2   0    8.70    4.40
  -6  -2   0    4.70    5.20
   6   2   0   11.00    4.80
   6   2   0    4.10    4.50
   6   2   0    5.70    4.50
   6   2   0    5.70    3.30
   6   2   0    5.60    4.10
  -7  -2   0  172.58   11.90
  -7  -2   0  175.08   13.10
  -7  -2   0  171.98   13.60
  -7  -2   0  149.99   14.40
  -7  -2   0  137.29   13.40
  -7  -2   0  181.78   13.20
   7   2   0  178.48   13.00
   7   2   0  162.68   13.00
   7   2   0  169.28   10.50
  -8  -2   0   49.60    9.80
  -8  -2   0   42.20    8.00
  -8  -2   0   51.29    8.30
  -8  -2   0   37.90    6.30
  -8  -2   0   51.39    8.00
   8   2   0   40.70    5.70
   8   2   0   50.99    9.80
   8   2   0   40.70    8.00
   8   2   0   49.30    8.50
  -9  -2   0   -2.50    8.30
  -9  -2   0   10.10    8.70
  -9  -2   0   15.80   12.00
  -9  -2   0    4.50    7.40
   9   2   0    2.40    8.70
   9   2   0    9.50    9.00
   9   2   0   12.80    9.70
  10  -3   0   38.10   11.00
  10  -3   0   24.00   10.70
 -10   3   0   33.60   13.00
 -10   3   0   35.50    8.10
 -10   3   0   47.00   10.20
   9  -3   0   11.70    8.00
   9  -3   0    1.10    7.10
   9  -3   0   12.20    6.90
  -9   3   0    0.80    5.50
  -9   3   0   13.90    7.90
  -9   3   0    0.40    7.10
   8  -3   0   54.19    8.10
   8  -3   0   57.59    7.10
   8  -3   0   40.50    7.80
   8  -3   0   47.50    6.50
   8  -3   0   39.40    7.50
  -8   3   0   50.49    6.00
  -8   3   0   46.30    5.20
  -8   3   0   50.09    8.10
  -8   3   0   58.79    8.30
   7  -3   0   27.60    5.70
   7  -3   0   38.50    5.40
   7  -3   0   30.10    5.80
   7  -3   0   26.30    4.70
   7  -3   0   36.70    6.60
  -7   3   0   50.19    6.00
  -7   3   0   39.80    6.60
  -7   3   0   29.10    4.10
  -7   3   0   27.00    4.30
  -7   3   0   39.00    6.00
   6  -3   0  137.59    9.90
   6  -3   0  131.09    8.10
   6  -3   0  126.29    7.50
   6  -3   0   94.39    9.90
   6  -3   0  122.49    9.10
  -6   3   0  119.09   10.50
  -6   3   0  126.49    7.20
  -6   3   0  120.29   10.30
  -6   3   0  133.89    6.80
  -6   3   0  114.49    6.90
  -6   3   0  139.39   10.30
  -6   3   0  128.49    7.00
   5  -3   0   70.29    7.40
   5  -3   0   68.59    8.10
   5  -3   0   80.19    6.80
   5  -3   0   72.49    5.80
   5  -3   0   71.49    5.30
   5  -3   0   71.19    5.30
  -5   3   0   65.89    7.90
  -5   3   0   67.39    7.10
  -5   3   0   69.09    7.80
  -5   3   0   75.69    6.50
  -5   3   0   70.19    5.60
  -5   3   0   91.79    8.10
  -5   3   0   68.49    5.40
  -5   3   0   67.19    4.70
  -5   3   0   78.09    8.10
  -5   3   0   69.69    4.50
   4  -3   0   13.30    2.60
   4  -3   0   15.40    2.80
   4  -3   0   14.90    2.10
   4  -3   0   19.40    3.30
  -4   3   0   12.40    2.60
  -4   3   0   13.00    1.80
  -4   3   0   14.60    2.70
  -4   3   0   16.90    3.30
  -4   3   0   10.50    3.10
  -4   3   0   21.40    3.70
  -4   3   0   17.80    3.10
   3  -3   0   22.70    3.10
   3  -3   0   26.00    2.40
   3  -3   0   27.30    2.30
   3  -3   0   33.30    4.50
   3  -3   0   30.10    3.70
   3  -3   0   30.40    4.70
  -3   3   0   20.70    3.00
  -3   3   0   33.80    4.80
  -3   3   0   24.00    3.20
  -3   3   0   22.40    3.20
  -3   3   0   24.00    3.00
  -3   3   0   33.80    4.30
  -3   3   0   28.90    3.50
   2  -3   0   18.50    2.40
   2  -3   0   22.00    3.00
  -2   3   0   18.00    2.50
  -2   3   0   16.20    2.50
  -2   3   0   30.30    3.80
  -2   3   0   23.30    3.30
   1  -3   0  368.36   10.30
   1  -3   0  407.26   11.80
   1  -3   0  390.06   12.30
   1  -3   0  378.86   10.90
   1  -3   0  363.16   10.30
  -1   3   0  387.56   10.10
  -1   3   0  341.17   10.40
  -1   3   0  368.46   11.50
  -1   3   0  366.36   10.10
  -1   3   0  387.36   12.30
  -1   3   0  363.46   12.00
  -1   3   0  365.76   12.00
  -1   3   0  372.16   10.90
   0  -3   0  585.94   16.30
   0  -3   0  587.94   16.30
   0  -3   0  604.64   16.90
   0  -3   0  577.84   17.30
   0  -3   0  586.44   17.10
   0  -3   0  596.34   15.30
   0   3   0  591.64   16.10
   0   3   0  586.94   17.30
   0   3   0  591.04   15.80
   0   3   0  603.94   17.20
   0   3   0  597.54   16.30
  -1  -3   0   75.19    5.20
  -1  -3   0   78.09    5.00
  -1  -3   0   70.89    5.30
  -1  -3   0   75.79    4.90
  -1  -3   0   74.29    4.50
   1   3   0   69.89    5.40
   1   3   0   72.19    4.90
   1   3   0   74.29    4.80
   1   3   0   72.59    4.50
   1   3   0   74.19    5.20
  -2  -3   0  736.53   19.90
  -2  -3   0  714.63   20.50
  -2  -3   0  736.63   21.10
  -2  -3   0  726.73   21.30
  -2  -3   0  693.23   20.90
   2   3   0  704.43   21.20
   2   3   0  718.53   21.00
   2   3   0  730.43   20.50
   2   3   0  719.83   20.90
   2   3   0  719.43   19.90
  -3  -3   0   10.20    2.10
  -3  -3   0    8.20    2.80
  -3  -3   0    6.70    3.40
  -3  -3   0   11.00    2.90
  -3  -3   0   11.20    3.00
  -3  -3   0   10.70    2.60
   3   3   0    9.40    3.20
   3   3   0    7.70    2.80
   3   3   0    6.60    3.00
   3   3   0   10.10    2.10
   3   3   0    9.40    2.50
   3   3   0    9.90    2.90
  -4  -3   0    3.30    3.50
  -4  -3   0    3.20    2.90
  -4  -3   0    2.30    2.90
  -4  -3   0    7.30    3.10
  -4  -3   0    3.10    2.90
   4   3   0    0.00    2.60
   4   3   0    6.30    3.50
   4   3   0    2.50    2.50
   4   3   0    1.80    3.10
   4   3   0    3.80    3.20
   4   3   0    4.50    1.80
  -5  -3   0  350.56   14.60
  -5  -3   0  368.36   14.90
  -5  -3   0  352.46   16.10
  -5  -3   0  377.16   15.60
  -5  -3   0  371.96   15.30
   5   3   0  374.06   14.30
   5   3   0  420.26   15.90
   5   3   0  372.06   15.70
   5   3   0  367.66   14.40
   5   3   0  370.66   15.60
  -6  -3   0  828.12   28.60
  -6  -3   0  835.32   27.90
  -6  -3   0  800.22   25.70
  -6  -3   0  807.62   27.60
  -6  -3   0  834.92   27.20
   6   3   0  822.52   28.20
   6   3   0  852.61   27.00
   6   3   0  815.12   28.20
   6   3   0  829.52   27.80
   6   3   0  838.62   26.40
  -7  -3   0   99.69   12.60
  -7  -3   0  127.19   15.10
  -7  -3   0   91.49   10.70
  -7  -3   0  100.09   10.30
  -7  -3   0   75.99    8.80
  -7  -3   0   98.09   11.70
   7   3   0   90.79   11.40
   7   3   0   86.49    9.80
   7   3   0   84.89    9.40
  -8  -3   0   -4.60    9.40
  -8  -3   0    4.30    5.90
  -8  -3   0    1.70    6.70
  -8  -3   0    4.10    6.70
  -8  -3   0   -8.10    6.60
   8   3   0    7.30    9.00
   8   3   0    9.40    6.70
  -9  -3   0   33.90    9.80
  -9  -3   0   53.59   10.00
  -9  -3   0   46.10   10.70
  -9  -3   0   21.30   17.80
   9   3   0   43.10   10.50
   9   3   0   54.29   12.30
   9   3   0   34.90    7.90
   9  -4   0   17.50    7.60
   9  -4   0   17.30    8.30
  -9   4   0   12.40    5.20
  -9   4   0   10.20    8.50
  -9   4   0   26.50    9.00
   8  -4   0    6.30    6.00
   8  -4   0    9.00    5.20
   8  -4   0   16.10    7.00
   8  -4   0   11.50    6.50
  -8   4   0   11.10    6.00
  -8   4   0    7.80    6.50
  -8   4   0   12.20    4.10
  -8   4   0   24.80    7.10
  -8   4   0   16.00    4.50
   7  -4   0   -3.60    7.60
   7  -4   0    1.60    3.80
   7  -4   0   -2.80    4.30
   7  -4   0    8.90    3.80
   7  -4   0   -1.40    4.90
  -7   4   0    3.30    5.60
  -7   4   0    3.20    4.80
  -7   4   0    3.70    3.30
  -7   4   0    0.70    3.00
  -7   4   0   -0.20    3.40
  -7   4   0    5.10    6.60
  -7   4   0    1.20    4.30
   6  -4   0   -3.80    3.60
   6  -4   0   -1.30    2.50
   6  -4   0    2.70    3.90
   6  -4   0    6.30    3.90
  -6   4   0   -1.10    5.00
  -6   4   0    6.10    4.70
  -6   4   0    0.00    4.50
  -6   4   0    2.80    2.00
  -6   4   0    5.70    3.10
  -6   4   0    5.10    3.80
  -6   4   0    1.10    3.10
  -6   4   0    6.80    4.00
  -6   4   0    3.90    2.60
   5  -4   0   35.80    5.50
   5  -4   0   50.99    4.30
   5  -4   0   43.80    6.10
   5  -4   0   50.49    4.20
   5  -4   0   51.69    7.10
  -5   4   0   35.60    5.30
  -5   4   0   51.89    6.10
  -5   4   0   57.99    7.60
  -5   4   0   47.20    6.60
  -5   4   0   51.19    6.40
  -5   4   0   47.90    5.90
  -5   4   0   45.00    5.70
   4  -4   0    2.40    2.30
   4  -4   0    4.60    2.90
   4  -4   0    3.70    2.50
   4  -4   0    2.50    2.70
   4  -4   0    3.10    1.40
   4  -4   0    1.80    1.40
  -4   4   0   -0.20    2.00
  -4   4   0   -1.10    3.20
  -4   4   0    1.10    2.40
  -4   4   0    4.10    3.20
  -4   4   0    1.10    2.50
  -4   4   0    2.00    2.50
  -4   4   0    1.10    2.90
   3  -4   0   96.49    6.00
   3  -4   0   79.09    6.20
   3  -4   0   83.29    6.80
  -3   4   0   89.49    6.30
  -3   4   0   99.29    7.20
  -3   4   0   96.19    5.30
  -3   4   0   93.79    6.10
  -3   4   0   71.19    6.10
   2  -4   0   96.29    3.60
   2  -4   0   93.99    5.80
   2  -4   0   97.49    5.10
   2  -4   0   95.99    3.60
   2  -4   0   92.89    6.50
   2  -4   0   92.09    6.80
   2  -4   0  100.19    5.90
  -2   4   0   98.39    5.60
  -2   4   0   97.79    6.70
  -2   4   0   98.69    4.70
  -2   4   0  100.69    6.50
  -2   4   0   97.69    5.80
  -2   4   0  100.89    5.10
  -2   4   0   91.99    6.40
  -2   4   0  103.19    5.80
   1  -4   0   23.60    3.00
   1  -4   0   29.70    3.80
   1  -4   0   29.20    3.20
   1  -4   0   32.40    3.30
   1  -4   0   30.20    2.70
  -1   4   0   31.60    3.90
  -1   4   0   31.50    3.30
  -1   4   0   33.50    3.10
  -1   4   0   21.00    3.10
  -1   4   0   25.30    2.80
  -1   4   0   30.90    4.10
  -1   4   0   26.80    2.80
  -1   4   0   30.80    3.80
   0  -4   0  353.16   11.20
   0  -4   0  345.97   12.40
   0  -4   0  337.87   11.30
   0  -4   0  351.26   12.20
   0  -4   0  337.07   11.60
   0  -4   0  306.27   10.20
   0   4   0  338.57   10.70
   0   4   0  343.97   12.40
   0   4   0  343.87   12.00
   0   4   0  338.67   10.40
   0   4   0  341.67   11.00
  -1  -4   0   10.80    2.70
  -1  -4   0   10.60    2.30
  -1  -4   0    8.20    2.60
  -1  -4   0   11.50    2.80
  -1  -4   0    9.40    2.60
   1   4   0   10.30    2.60
   1   4   0   11.20    3.00
   1   4   0   10.50    2.50
   1   4   0    9.80    2.60
   1   4   0   11.80    2.20
  -2  -4   0  114.99    7.00
  -2  -4   0  101.49    6.20
  -2  -4   0  105.99    5.30
  -2  -4   0   98.69    7.10
  -2  -4   0  101.39    6.20
  -2  -4   0  114.19    7.50
   2   4   0  101.39    7.10
   2   4   0  105.29    7.10
   2   4   0  107.19    6.60
   2   4   0  107.49    6.40
   2   4   0  105.79    7.20
  -3  -4   0  283.57   10.20
  -3  -4   0  277.87   11.90
  -3  -4   0  277.37   11.80
  -3  -4   0  275.97   11.20
  -3  -4   0  290.87   12.50
  -3  -4   0  288.67   10.40
   3   4   0  275.77   10.10
   3   4   0  276.57   11.60
   3   4   0  292.87   12.30
   3   4   0  245.78   13.30
   3   4   0  277.27   12.00
  -4  -4   0   33.70    4.80
  -4  -4   0   37.90    5.60
  -4  -4   0   41.30    4.60
   4   4   0   47.60    5.00
   4   4   0   33.30    4.70
   4   4   0   47.10    6.80
   4   4   0   44.50    5.80
   4   4   0   43.10    5.70
  -5  -4   0   44.90    7.20
  -5  -4   0   47.40    6.10
  -5  -4   0   46.90    6.10
  -5  -4   0   46.20    5.80
   5   4   0   52.89    6.70
   5   4   0   44.50    6.30
   5   4   0   44.60    5.70
   5   4   0   51.69    6.90
  -6  -4   0   35.70    5.90
  -6  -4   0   35.80    7.70
  -6  -4   0   39.40    6.50
  -6  -4   0   40.30    6.60
  -6  -4   0   32.90    5.70
   6   4   0   27.80    5.40
   6   4   0   37.10    7.40
   6   4   0   49.50    7.90
   6   4   0   32.80    7.00
  -7  -4   0    0.00    6.40
  -7  -4   0   14.00    6.00
  -7  -4   0   -1.90    5.70
  -7  -4   0    5.20    6.00
  -7  -4   0    9.00    6.00
  -7  -4   0   10.90    8.40
   7   4   0    1.90    5.40
   7   4   0  -10.80    6.90
   7   4   0   -3.10    4.50
  -8  -4   0   -1.80    7.20
  -8  -4   0   -0.50    7.00
  -8  -4   0    5.50    7.70
  -8  -4   0   -1.50    7.50
   8   4   0    2.50    7.30
   8   4   0   -4.00    5.90
   8   4   0   -6.00    9.60
   9  -5   0   19.10    8.50
   9  -5   0   44.90    9.70
  -9   5   0   36.70    9.70
  -9   5   0   43.00    9.50
   8  -5   0    0.70    6.30
   8  -5   0   -1.60    6.50
   8  -5   0   -1.70    6.00
   8  -5   0    5.50    4.70
  -8   5   0    5.30    6.40
  -8   5   0    1.10    4.80
  -8   5   0    3.30    4.40
  -8   5   0    2.70    6.80
  -8   5   0    4.50    6.60
   7  -5   0    9.90    3.60
   7  -5   0    1.50    4.90
   7  -5   0    5.60    3.30
   7  -5   0    7.40    5.30
   7  -5   0    7.90    5.50
  -7   5   0   20.20    6.50
  -7   5   0    0.40    6.20
  -7   5   0    7.30    6.90
  -7   5   0    3.10    4.00
  -7   5   0   -5.00    4.70
  -7   5   0    2.70    5.60
  -7   5   0    7.50    5.10
  -7   5   0    0.40    4.20
   6  -5   0   10.30    4.80
   6  -5   0   10.20    4.00
   6  -5   0    7.60    4.20
   6  -5   0   16.40    6.20
   6  -5   0    4.10    2.50
   6  -5   0    6.50    2.50
  -6   5   0    7.90    3.60
  -6   5   0    7.60    4.40
  -6   5   0    6.00    4.50
  -6   5   0    4.20    5.10
  -6   5   0   -2.40    5.00
  -6   5   0    7.00    3.90
  -6   5   0    1.50    4.90
   5  -5   0  148.29    9.20
   5  -5   0  150.78    9.80
   5  -5   0  140.19    5.30
   5  -5   0  129.59    5.10
  -5   5   0  122.49    9.60
  -5   5   0  141.79   10.70
  -5   5   0  128.19    9.00
  -5   5   0  141.99    8.60
  -5   5   0  144.49    8.10
  -5   5   0  131.39    9.00
  -5   5   0  138.99   10.70
   4  -5   0   -0.20    3.10
   4  -5   0    3.70    3.10
  -4   5   0    2.00    3.50
  -4   5   0   -3.40    2.60
  -4   5   0    6.10    2.90
  -4   5   0    0.10    2.90
  -4   5   0    6.30    2.40
  -4   5   0    2.00    3.70
  -4   5   0    4.20    3.40
   3  -5   0  141.59    8.00
   3  -5   0  140.39    8.60
   3  -5   0  143.49    8.50
  -3   5   0  143.69    7.10
  -3   5   0  143.09    8.70
  -3   5   0  139.99    9.00
  -3   5   0  145.19    7.80
  -3   5   0  129.59    8.10
  -3   5   0  141.09    6.40
  -3   5   0  137.19    7.80
  -3   5   0  123.39    9.10
   2  -5   0    9.50    1.70
   2  -5   0   10.30    1.80
   2  -5   0   13.50    2.90
   2  -5   0   11.40    2.70
   2  -5   0    8.40    3.40
  -2   5   0   10.40    2.80
  -2   5   0   11.50    3.30
  -2   5   0    5.90    2.00
  -2   5   0    8.30    2.50
  -2   5   0   10.80    1.40
  -2   5   0    7.90    5.30
  -2   5   0   14.50    3.00
   1  -5   0  999.50   27.90
   1  -5   0 1037.30   28.90
   1  -5   0 1000.60   26.00
   1  -5   0  974.40   24.80
   1  -5   0  966.30   25.90
   1  -5   0  999.80   26.20
  -1   5   0  899.51   25.60
  -1   5   0  998.70   25.90
  -1   5   0  968.40   28.60
  -1   5   0  994.50   25.90
  -1   5   0  974.60   26.00
  -1   5   0  976.70   28.40
  -1   5   0  995.30   27.80
  -1   5   0  984.40   28.60
  -1   5   0  966.20   25.70
   0  -5   0  420.56   13.80
   0  -5   0  433.76   15.20
   0  -5   0  406.26   14.40
   0  -5   0  436.46   13.70
   0  -5   0  413.86   15.20
   0  -5   0  433.66   12.00
   0   5   0  410.76   14.80
   0   5   0  439.26   13.70
   0   5   0  405.46   15.10
   0   5   0  424.26   12.90
   0   5   0  409.46   13.20
  -1  -5   0   98.59    9.30
  -1  -5   0  125.99    7.80
  -1  -5   0  139.19    4.50
  -1  -5   0  134.69    5.00
  -1  -5   0  108.99    7.20
  -1  -5   0  126.49    6.50
  -1  -5   0  127.89    7.70
  -1  -5   0  111.09    9.80
   1   5   0  125.99    7.40
   1   5   0  111.09    6.80
   1   5   0  127.49    8.40
   1   5   0  111.29    6.30
   1   5   0  115.89    7.70
  -2  -5   0    1.90    1.80
  -2  -5   0    0.60    3.10
  -2  -5   0    0.70    3.00
  -2  -5   0    2.80    2.50
  -2  -5   0    2.70    2.40
  -2  -5   0    5.00    2.90
   2   5   0    2.10    2.60
   2   5   0    3.20    2.70
   2   5   0    6.30    3.10
   2   5   0    3.10    2.80
   2   5   0    1.50    2.70
  -3  -5   0    5.80    4.00
  -3  -5   0    7.60    2.50
  -3  -5   0    2.70    3.10
  -3  -5   0    7.00    2.80
  -3  -5   0   12.40    3.50
  -3  -5   0   10.50    4.20
   3   5   0    9.40    4.20
   3   5   0    7.00    2.90
   3   5   0    5.30    3.20
   3   5   0    9.50    3.40
  -4  -5   0   29.90    3.90
  -4  -5   0   30.60    5.40
  -4  -5   0   27.80    5.80
  -4  -5   0   26.80    4.10
  -4  -5   0   24.50    4.60
   4   5   0   22.50    3.90
   4   5   0   26.20    5.20
   4   5   0   39.30    5.00
   4   5   0   23.70    5.20
   4   5   0   26.20    3.80
   4   5   0   31.90    5.60
  -5  -5   0   16.80    5.10
  -5  -5   0    6.80    6.10
  -5  -5   0   16.40    5.90
   5   5   0   12.70    5.90
   5   5   0   10.30    5.40
   5   5   0   19.50    7.00
  -6  -5   0   51.89    6.50
  -6  -5   0   45.20    7.40
  -6  -5   0   33.60    8.30
  -6  -5   0   46.90    7.20
  -6  -5   0   46.90    7.20
   6   5   0   32.90    8.40
   6   5   0   42.40    8.00
   6   5   0   56.59    7.10
   6   5   0   37.60    6.60
  -7  -5   0   26.80    7.70
  -7  -5   0   26.50    7.90
  -7  -5   0   25.30    7.40
  -7  -5   0   16.90    6.50
  -7  -5   0   28.80    7.80
   7   5   0   27.90    7.00
   7   5   0   20.30    6.60
   7   5   0   23.50    9.20
  -8  -5   0   12.20   10.00
  -8  -5   0  -10.40    8.20
  -8  -5   0    1.40    7.60
  -8  -5   0   14.20    8.70
   8   5   0   16.30    9.00
   8   5   0   17.10   11.40
   8   5   0    6.10    7.50
   9  -6   0   22.80    9.20
   9  -6   0   29.80   10.30
  -9   6   0   35.20   10.30
  -9   6   0   41.40   10.60
   8  -6   0   14.30    4.40
   8  -6   0   20.90    8.10
   8  -6   0   18.80    7.50
  -8   6   0   26.50    7.30
  -8   6   0   15.50    6.30
  -8   6   0    8.90    7.30
  -8   6   0   28.20    6.00
  -8   6   0   26.50    8.10
  -8   6   0   13.20    5.80
   7  -6   0    1.40    5.60
   7  -6   0   -5.10    5.70
   7  -6   0   -3.20    2.50
   7  -6   0    2.60    2.80
  -7   6   0    3.60    5.10
  -7   6   0   -4.20    6.90
  -7   6   0   12.30    6.20
  -7   6   0    3.80    5.60
  -7   6   0   -3.50    4.20
  -7   6   0   11.70    5.20
  -6   6   0    6.70    4.80
  -6   6   0    1.60    4.40
  -6   6   0    4.10    5.70
  -6   6   0   -0.50    3.30
  -6   6   0    3.00    5.90
  -6   6   0    4.50    4.50
  -6   6   0    4.70    4.40
  -6   6   0   -2.10    5.50
   5  -6   0  133.79   10.80
  -5   6   0  129.69    8.10
  -5   6   0  129.39   10.20
  -5   6   0  148.89   10.70
  -5   6   0  118.99   11.00
  -5   6   0  138.89   10.10
  -5   6   0  113.09   11.40
  -5   6   0  142.79   10.10
   4  -6   0   47.60    6.60
   4  -6   0   28.10    5.40
  -4   6   0   56.69    6.50
  -4   6   0   39.90    5.20
  -4   6   0   57.09    7.70
  -4   6   0   40.70    5.10
  -4   6   0   47.10    5.80
  -4   6   0   45.80    5.40
  -4   6   0   52.39    7.20
  -4   6   0   45.80    6.50
   3  -6   0    9.60    1.70
   3  -6   0    8.20    3.10
   3  -6   0   11.10    1.70
  -3   6   0   12.30    2.80
  -3   6   0    9.40    4.10
  -3   6   0    4.50    3.30
  -3   6   0   10.20    3.60
  -3   6   0    9.50    3.40
  -3   6   0   12.40    3.30
  -3   6   0   10.60    2.50
  -3   6   0    7.00    3.20
   2  -6   0  403.26   15.50
   2  -6   0  414.56   14.90
   2  -6   0  390.96   13.20
  -2   6   0  373.56   11.00
  -2   6   0  380.06   14.40
  -2   6   0  401.76   15.30
  -2   6   0  374.46   11.00
  -2   6   0  392.66   15.40
  -2   6   0  374.16   14.10
  -2   6   0  385.76   12.00
  -2   6   0  388.26   15.60
  -2   6   0  391.36   13.10
   1  -6   0   45.90    5.10
   1  -6   0   55.39    5.30
   1  -6   0   69.89    6.30
   1  -6   0   62.59    7.00
   1  -6   0   56.99    4.40
  -1   6   0   61.09    7.10
  -1   6   0   53.29    4.30
  -1   6   0   61.29    3.20
  -1   6   0   57.39    4.60
  -1   6   0   71.59    7.50
  -1   6   0   65.69    6.70
  -1   6   0   51.39    4.60
  -1   6   0   49.30    4.40
  -1   6   0   64.79    7.10
   0  -6   0  294.97   11.40
   0  -6   0  281.57   12.00
   0  -6   0  282.07    9.10
   0  -6   0  296.67   11.20
   0  -6   0  296.17   13.10
   0  -6   0  295.37   12.80
   0   6   0  307.27   13.10
   0   6   0  283.17   10.70
   0   6   0  279.77   10.30
   0   6   0  293.47   12.80
   0   6   0  290.87   11.00
  -1  -6   0  135.09    8.70
  -1  -6   0  127.39    9.60
  -1  -6   0  125.59    7.30
  -1  -6   0  144.19    9.00
  -1  -6   0  130.29    8.20
  -1  -6   0  137.99    5.40
  -1  -6   0  127.69    8.60
   1   6   0  165.78    9.50
   1   6   0  147.69    9.30
   1   6   0  138.99    7.60
   1   6   0  137.99    8.10
   1   6   0  129.29    8.10
  -2  -6   0   85.49    9.20
  -2  -6   0   89.69    8.00
  -2  -6   0  110.09    9.00
  -2  -6   0   95.89    4.90
  -2  -6   0   88.39    7.10
  -2  -6   0   94.09    7.90
  -2  -6   0   91.69    5.10
   2   6   0   86.49    7.90
   2   6   0   86.29    7.40
   2   6   0   81.09    7.70
  -3  -6   0  114.29    9.00
  -3  -6   0  101.89    6.40
  -3  -6   0  101.59    7.80
  -3  -6   0   97.99   10.20
  -3  -6   0  110.89   10.10
   3   6   0  102.79    8.50
   3   6   0  110.29    9.10
   3   6   0  105.19    9.60
   3   6   0  110.29    9.60
   3   6   0  105.79    8.80
  -4  -6   0  343.77   15.10
  -4  -6   0  332.17   13.60
  -4  -6   0  338.37   12.80
  -4  -6   0  351.76   16.50
  -4  -6   0  322.67   16.90
  -4  -6   0  315.87   15.40
   4   6   0  297.17   22.00
   4   6   0  318.47   16.20
   4   6   0  327.27   13.50
   4   6   0  341.47   15.30
   4   6   0  322.17   14.10
   4   6   0  333.07   16.20
  -5  -6   0   74.99   10.60
  -5  -6   0   92.29   12.00
  -5  -6   0   57.79    9.00
  -5  -6   0   80.19    8.40
   5   6   0   74.69    9.10
   5   6   0   68.39    8.40
   5   6   0   64.29    8.80
   5   6   0   75.19    8.80
   5   6   0   64.89    8.20
  -6  -6   0   13.50    7.20
  -6  -6   0   16.30    5.90
  -6  -6   0   11.80    6.00
  -6  -6   0   10.20    6.50
  -6  -6   0    5.00    6.00
   6   6   0   -2.10    6.70
   6   6   0   18.30    7.20
   6   6   0   21.20    6.50
  -7  -6   0   22.10    8.20
  -7  -6   0   20.50    7.90
  -7  -6   0   -0.80    7.50
  -7  -6   0   12.10    7.40
  -7  -6   0   18.20    9.10
   7   6   0   32.60   10.00
   7   6   0   27.00    7.80
   7   6   0   17.90    7.30
  -8  -6   0   60.69   10.60
  -8  -6   0   36.30   11.30
  -8  -6   0   36.60   10.60
   8   6   0   72.19   15.00
   8   6   0   52.89   10.30
   8   6   0   48.70   10.60
   9  -7   0   -1.00    9.60
  -9   7   0   27.40   10.30
  -9   7   0    5.30   10.80
   8  -7   0   -3.50    7.90
  -8   7   0    3.90    7.00
  -8   7   0    6.70    8.20
  -8   7   0    8.70    9.20
  -8   7   0   -4.30    8.70
  -8   7   0    2.00    6.90
   7  -7   0    7.40    7.10
  -7   7   0   -5.20    6.40
  -7   7   0    5.40    4.80
  -7   7   0    4.00    6.90
  -7   7   0   -0.60    5.90
   6  -7   0   12.00    6.60
   6  -7   0   10.00    5.70
  -6   7   0    6.40    5.40
  -6   7   0   17.70    6.00
  -6   7   0    2.90    6.00
  -6   7   0    1.30    3.70
  -6   7   0    6.30    5.40
  -6   7   0    8.00    6.80
  -6   7   0    5.40    6.50
   5  -7   0   96.49   11.30
  -5   7   0   90.19    9.50
  -5   7   0   91.39    7.50
  -5   7   0   96.99   11.70
  -5   7   0   69.29    8.00
  -5   7   0   89.99   10.40
  -5   7   0   74.99   10.60
   4  -7   0  149.99   11.20
  -4   7   0  152.68   10.70
  -4   7   0  149.09    9.90
  -4   7   0  149.19    8.20
  -4   7   0  133.99    8.90
  -4   7   0  144.29   11.60
  -4   7   0  135.19   11.80
  -4   7   0  155.18   10.40
   3  -7   0  122.89    5.50
   3  -7   0  134.79   10.30
   3  -7   0  121.99    5.40
  -3   7   0  130.19   10.90
  -3   7   0  116.09    7.10
  -3   7   0  113.09    6.50
  -3   7   0  117.99    9.00
  -3   7   0  121.79    8.60
  -3   7   0  121.09   10.20
  -3   7   0  122.69    9.10
   2  -7   0   -0.40    2.40
   2  -7   0    6.20    3.90
  -2   7   0    2.40    3.50
  -2   7   0    2.80    1.90
  -2   7   0    2.30    2.30
  -2   7   0    1.00    2.60
  -2   7   0    1.60    2.20
  -2   7   0    4.00    3.10
  -2   7   0    1.60    3.90
  -2   7   0   -2.20    3.70
  -2   7   0    1.80    1.80
   1  -7   0   47.00    5.80
   1  -7   0   59.09    6.60
   1  -7   0   56.99    6.20
   1  -7   0   47.80    4.70
  -1   7   0   57.99    5.10
  -1   7   0   52.99    5.10
  -1   7   0   39.30    5.90
  -1   7   0   55.29    4.80
  -1   7   0   55.89    5.40
   0  -7   0  733.83   23.30
   0  -7   0  671.43   18.80
   0  -7   0  700.43   21.90
   0  -7   0  686.93   21.40
   0   7   0  679.43   23.80
   0   7   0  654.63   20.30
   0   7   0  679.93   23.40
   0   7   0  750.12   21.00
   0   7   0  666.23   20.90
  -1  -7   0   46.80    6.40
  -1  -7   0   55.29    7.40
  -1  -7   0   50.89    7.00
  -1  -7   0   39.60    3.80
  -1  -7   0   37.80    5.60
   1   7   0   37.40    5.10
   1   7   0   42.30    5.70
   1   7   0   43.80    6.30
   1   7   0   36.60    5.10
   1   7   0   38.90    4.90
  -2  -7   0   10.10    5.50
  -2  -7   0   13.60    4.30
  -2  -7   0   14.20    2.30
  -2  -7   0   15.70    3.80
  -2  -7   0   11.10    2.10
  -2  -7   0   11.10    4.40
  -2  -7   0   16.50    5.20
  -2  -7   0   15.70    2.30
   2   7   0    8.40    3.80
   2   7   0   18.50    5.20
   2   7   0   14.10    4.50
   2   7   0    9.20    5.20
   2   7   0   11.40    4.20
  -3  -7   0   43.70    5.90
  -3  -7   0   34.10    6.10
  -3  -7   0   33.80    6.60
  -3  -7   0   39.50    5.40
  -3  -7   0   29.70    6.80
   3   7   0   44.30    6.50
   3   7   0   40.90    6.60
   3   7   0   34.10    5.50
   3   7   0   44.60    6.30
   3   7   0   48.90    6.10
  -4  -7   0    8.80    5.30
  -4  -7   0    8.70    6.30
  -4  -7   0   10.30    3.80
  -4  -7   0   15.90    6.90
  -4  -7   0   -1.90    6.90
   4   7   0    5.00    5.30
   4   7   0    9.90    6.50
   4   7   0    8.80    6.00
   4   7   0    3.30    4.60
   4   7   0   11.40    5.80
  -5  -7   0   93.29   10.70
  -5  -7   0   88.09    9.40
  -5  -7   0  111.49   13.00
   5   7   0  116.09   13.60
   5   7   0   99.99   10.40
   5   7   0   93.49   10.50
   5   7   0  105.89   14.60
   5   7   0   98.69   10.50
  -6  -7   0   31.80    6.80
  -6  -7   0   41.30    6.70
  -6  -7   0   44.80    9.40
  -6  -7   0   31.60    8.20
   6   7   0   32.10    8.90
   6   7   0   33.50    8.10
   6   7   0   30.10    9.20
  -7  -7   0   -1.90    8.60
  -7  -7   0    7.90    7.30
  -7  -7   0    4.30    9.20
   7   7   0   -5.10    8.00
   7   7   0   19.10   11.10
   7   7   0    5.30    7.80
   8  -8   0   25.70   10.70
  -8   8   0   20.50    9.50
  -8   8   0   35.70    9.80
  -8   8   0   33.20    7.90
   7  -8   0    3.00    7.60
  -7   8   0    7.90    7.40
  -7   8   0    2.80    5.40
  -7   8   0    3.30    7.00
  -7   8   0    5.70    8.60
  -7   8   0    7.30    7.90
   6  -8   0    5.80    6.50
   6  -8   0   13.90    7.20
  -6   8   0    1.40    7.40
  -6   8   0   10.10    4.20
  -6   8   0   24.10    7.00
  -6   8   0   16.00    7.10
  -6   8   0    8.60    6.20
  -6   8   0   15.90    6.50
   5  -8   0   98.09   12.50
  -5   8   0  100.79   11.40
  -5   8   0   90.29   10.80
  -5   8   0   87.39    8.10
  -5   8   0   97.59   13.70
  -5   8   0   83.49   11.00
  -5   8   0   65.99    8.70
   4  -8   0  130.49   13.00
   4  -8   0  117.69   10.40
  -4   8   0  129.49   11.10
  -4   8   0  148.39   12.60
  -4   8   0  116.69    7.70
  -4   8   0  124.69    9.10
  -4   8   0  113.69   13.20
  -4   8   0  119.89   11.00
  -4   8   0  121.69   10.20
  -4   8   0  114.09   12.50
   3  -8   0   12.70    4.50
   3  -8   0    9.40    6.00
   3  -8   0    9.70    2.70
   3  -8   0    8.10    2.60
  -3   8   0   12.30    4.60
  -3   8   0   11.00    5.50
  -3   8   0   10.60    4.20
  -3   8   0   10.50    4.60
  -3   8   0   13.80    3.20
  -3   8   0   19.60    5.40
  -3   8   0   14.30    3.50
  -3   8   0    8.00    5.80
   2  -8   0  151.48    8.00
   2  -8   0  157.68   12.50
   2  -8   0  160.58    8.30
   2  -8   0  169.58   10.70
  -2   8   0  149.88   11.00
  -2   8   0  157.48    7.10
  -2   8   0  149.99    8.00
  -2   8   0  141.99   12.40
  -2   8   0  156.48    9.90
  -2   8   0  156.48   12.00
  -2   8   0  139.59    6.70
  -2   8   0  149.99    6.80
  -2   8   0  136.79   11.90
  -2   8   0  150.68    8.40
   1  -8   0    7.90    3.90
   1  -8   0   10.00    4.60
   1  -8   0    7.50    3.40
   1  -8   0    5.90    3.90
   1  -8   0   15.60    3.20
  -1   8   0   15.00    5.20
  -1   8   0    4.50    3.00
  -1   8   0   10.20    3.20
  -1   8   0    9.30    5.10
  -1   8   0    7.20    5.00
   0  -8   0   98.69    9.00
   0  -8   0   66.29    9.70
   0  -8   0   76.59    7.80
   0  -8   0   81.89    8.80
   0  -8   0   86.09    5.10
   0   8   0   98.19    7.90
   0   8   0   69.09    8.30
   0   8   0   75.99    7.30
   0   8   0   83.59   10.70
   0   8   0   87.29   10.80
  -1  -8   0  243.58    8.00
  -1  -8   0  248.78   13.80
  -1  -8   0  240.18   13.90
  -1  -8   0  228.88   12.20
   1   8   0  242.48   11.50
   1   8   0  238.98   14.40
   1   8   0  257.87   12.60
   1   8   0  245.78   14.80
   1   8   0  213.88   14.80
  -2  -8   0   36.30    6.00
  -2  -8   0   25.60    6.50
  -2  -8   0   38.30    5.80
  -2  -8   0   28.50    3.90
  -2  -8   0   40.70    6.80
  -2  -8   0   33.90    7.10
   2   8   0   42.80    6.20
   2   8   0   30.10    5.50
   2   8   0   35.60    6.20
   2   8   0   38.00    6.90
   2   8   0   28.40    5.90
  -3  -8   0  135.19    7.70
  -3  -8   0  140.39    6.80
  -3  -8   0  150.58    6.80
  -3  -8   0  145.69   11.80
  -3  -8   0  134.19   14.60
  -3  -8   0  140.39   12.60
  -3  -8   0  128.69   11.70
  -3  -8   0  128.59   10.80
   3   8   0  144.09   11.80
   3   8   0  158.48   13.80
   3   8   0  144.29   12.20
   3   8   0  135.59   12.60
   3   8   0  150.88   12.60
  -4  -8   0    6.30    5.80
  -4  -8   0   16.80    6.30
  -4  -8   0    6.90    3.50
  -4  -8   0    4.50    6.20
   4   8   0    1.80    6.70
   4   8   0    7.20    6.40
   4   8   0    9.50    6.10
   4   8   0    5.30    5.80
   4   8   0    9.00    7.50
  -5  -8   0    0.90    5.10
  -5  -8   0   12.40    6.60
  -5  -8   0   26.90    8.40
  -5  -8   0    8.90    4.70
   5   8   0   18.80    7.90
   5   8   0   15.90    5.70
   5   8   0   10.80    8.00
   5   8   0   12.00    6.60
  -6  -8   0   11.20    9.50
  -6  -8   0    9.90    6.10
  -6  -8   0   13.10    8.70
   6   8   0   -8.80    9.00
   6   8   0   18.20    9.40
   6   8   0    2.40    7.30
  -7   9   0   -0.10    9.30
  -7   9   0   -6.10    5.40
  -7   9   0  -16.10    9.40
   6  -9   0    3.60    7.90
  -6   9   0    6.00    7.40
  -6   9   0  -11.30    7.40
  -6   9   0    3.60    7.20
  -6   9   0    4.80    4.40
   5  -9   0    0.30    6.30
   5  -9   0   -3.10    6.10
  -5   9   0    5.10    6.40
  -5   9   0   -0.50    7.50
  -5   9   0    2.90    6.60
  -5   9   0    4.40    3.80
   4  -9   0    1.50    5.50
   4  -9   0   -2.50    5.60
  -4   9   0   -2.30    5.20
  -4   9   0   -2.40    3.20
  -4   9   0    5.50    6.60
  -4   9   0   -4.20    5.70
  -4   9   0   -3.90    5.30
  -4   9   0   -1.30    4.30
   3  -9   0    6.40    7.70
   3  -9   0   10.20    5.80
   3  -9   0   14.70    3.60
   3  -9   0   11.50    3.30
  -3   9   0    1.50    3.20
  -3   9   0   11.70    3.70
  -3   9   0    5.60    3.40
  -3   9   0    5.40    6.80
  -3   9   0    0.40    4.20
  -3   9   0    7.80    5.20
  -3   9   0   14.00    6.00
  -3   9   0    2.60    5.40
  -3   9   0    5.50    6.70
   2  -9   0    5.60    4.00
   2  -9   0   -6.30    4.80
   2  -9   0    7.80    5.40
   2  -9   0    4.70    3.80
  -2   9   0    1.50    2.70
  -2   9   0   -0.30    6.10
  -2   9   0   -1.10    3.30
  -2   9   0    7.30    5.50
  -2   9   0   -0.80    3.30
  -2   9   0    0.40    4.40
   1  -9   0   -3.70    4.40
   1  -9   0   -0.90    4.50
   1  -9   0    2.30    3.90
   1  -9   0   -0.10    4.80
  -1   9   0    0.40    3.40
  -1   9   0   -7.20    5.00
  -1   9   0    1.30    3.50
  -1   9   0   -1.70    3.80
  -1   9   0    2.00    7.00
   0  -9   0   15.90    5.30
   0  -9   0   21.60    5.10
   0  -9   0   24.70    6.20
   0  -9   0   36.70    6.90
   0   9   0   25.70    4.60
   0   9   0   19.10    6.90
   0   9   0   25.20    5.20
   0   9   0   20.10    6.10
  -1  -9   0   75.39    8.60
  -1  -9   0   79.09    9.90
  -1  -9   0   71.49   10.50
  -1  -9   0   53.99    8.10
   1   9   0   77.49   10.10
   1   9   0   62.09    7.30
   1   9   0   60.79    8.00
   1   9   0   58.19    8.00
   1   9   0   82.89    9.40
  -2  -9   0   24.00    6.70
  -2  -9   0   47.50    7.60
   2   9   0   18.40    6.30
   2   9   0   27.70    6.10
   2   9   0   13.40    6.70
   2   9   0   31.20    7.10
   2   9   0   28.90    6.40
  -3  -9   0   43.70    7.10
  -3  -9   0   51.19    8.50
  -3  -9   0   32.90    7.20
  -3  -9   0   33.00    4.40
  -3  -9   0   43.50    8.10
   3   9   0   37.00    7.90
   3   9   0   40.60    7.30
   3   9   0   66.49    9.30
   3   9   0   53.99    8.70
   3   9   0   46.40    7.90
  -4  -9   0   12.70    7.10
  -4  -9   0    4.80    3.60
  -4  -9   0    7.50    3.10
  -4  -9   0    7.90    7.40
  -4  -9   0   10.60    7.90
   4   9   0    2.40    7.30
   4   9   0    2.60    9.20
   4   9   0   12.50    9.20
   4   9   0   12.70    7.20
  -5  -9   0   18.80    8.10
  -5  -9   0   40.20   10.70
  -5  -9   0   42.30    9.90
   5   9   0   47.30   11.20
   5   9   0   35.00    7.50
   5   9   0   44.10   10.00
  -7  10   0    3.10    9.40
  -7  10   0   13.60   11.40
   6 -10   0   -7.80    9.10
  -6  10   0   -7.20    9.80
  -6  10   0    8.60    5.10
  -6  10   0    4.30    7.70
   5 -10   0   15.50    7.00
   5 -10   0   19.90    8.70
  -5  10   0    6.70    7.70
  -5  10   0   13.40    9.20
  -5  10   0   12.50    4.70
   4 -10   0    1.40    7.20
   4 -10   0   -3.90    6.90
  -4  10   0   -0.10    8.60
  -4  10   0    2.60    7.20
  -4  10   0    6.60    4.00
  -4  10   0   -1.70    7.70
  -4  10   0   -2.50    6.10
  -4  10   0    2.50    5.00
  -4  10   0   -3.60    4.20
   3 -10   0    8.20    6.60
   3 -10   0    7.60    4.20
   3 -10   0   15.50    6.50
   3 -10   0    4.70    3.80
  -3  10   0    6.50    7.20
  -3  10   0   12.10    4.30
  -3  10   0   20.70    6.60
  -3  10   0   12.90    4.20
  -3  10   0   11.90    5.10
  -3  10   0    5.40    3.00
   2 -10   0   -0.60    5.90
   2 -10   0   10.30    6.60
   2 -10   0    5.40    5.00
   2 -10   0    7.20    5.00
  -2  10   0    7.00    3.50
  -2  10   0    3.80    5.70
  -2  10   0    3.00    6.70
  -2  10   0   14.10    3.90
   1 -10   0   28.90    6.70
   1 -10   0   35.10    7.10
   1 -10   0   35.10    5.90
   1 -10   0   35.60    7.20
  -1  10   0   26.70    5.00
  -1  10   0   37.90    6.40
  -1  10   0   31.20    7.70
  -1  10   0   25.30    5.30
  -1  10   0   29.00    5.00
   0 -10   0   -1.80    5.40
   0 -10   0    6.10    5.70
   0 -10   0    9.50    5.60
   0  10   0    1.00    5.10
   0  10   0    4.90    4.90
   0  10   0    3.10    7.10
   0  10   0    3.90    4.80
  -1 -10   0   34.20    7.50
  -1 -10   0   36.40    7.80
  -1 -10   0   31.90    6.90
   1  10   0   35.80    7.70
   1  10   0   18.40    6.50
   1  10   0   33.20    6.40
   1  10   0   22.50    6.80
  -2 -10   0   70.29    9.40
  -2 -10   0   79.79    9.50
  -2 -10   0   54.09    8.60
   2  10   0   61.59    9.30
   2  10   0   82.99    8.80
   2  10   0   72.69    9.00
   2  10   0   64.59    9.50
  -3 -10   0   34.80    9.10
  -3 -10   0   20.90    7.80
   3  10   0   26.90    9.60
   3  10   0   26.30    8.30
   3  10   0   31.50    9.30
   3  10   0   26.70    9.70
  -4 -10   0   -0.80    7.60
  -4 -10   0   -2.80    7.90
  -4 -10   0   -1.10    9.50
   4  10   0    7.10   11.70
   4  10   0   -9.80   10.60
   4  10   0   -0.50    8.50
   5 -11   0    5.90    8.10
   5 -11   0   11.80    9.60
  -5  11   0   19.20   10.10
   4 -11   0   10.10    8.50
   4 -11   0   16.40    8.60
  -4  11   0   14.00    9.10
   3 -11   0   -1.80    6.60
   3 -11   0    3.00    5.20
   3 -11   0    4.40    7.20
  -3  11   0   -1.70    4.40
  -3  11   0   -6.30    7.70
  -3  11   0   -4.60    8.10
   2 -11   0   26.40    8.80
   2 -11   0   20.30    8.20
  -2  11   0    9.00    7.20
  -2  11   0   18.40    4.80
  -2  11   0   20.20    8.20
  -2  11   0   26.80    7.00
   1 -11   0   30.30    7.40
   1 -11   0   28.20    8.40
   1 -11   0   28.40    8.30
  -1  11   0   21.10    8.50
  -1  11   0   26.80    6.50
  -1  11   0   32.30    7.50
  -1  11   0   30.20    5.90
   0 -11   0   16.20    7.10
   0 -11   0   18.50    7.90
   0 -11   0    9.40    7.60
   0  11   0    0.10    5.90
   0  11   0   -1.80    6.90
   0  11   0   24.20    6.40
  -1 -11   0    0.70    7.00
  -1 -11   0   25.60    8.50
   1  11   0   24.80    7.00
   1  11   0   -1.40    7.50
   1  11   0   15.90    7.50
  -2 -11   0   -0.20    8.30
  -2 -11   0    9.60    8.80
  -2 -11   0    0.20    8.40
   2  11   0    0.30    8.30
   2  11   0   12.80    7.90
   2  11   0    5.60    7.50
  -3 -11   0    9.80    8.60
  -3 -11   0   -2.80    9.80
   3  11   0  -12.90   11.00
   3  11   0   -2.50    9.00
   3 -12   0   -1.60    8.40
   3 -12   0   -1.10    8.70
  -3  12   0   -2.10   10.10
   2 -12   0    4.90    9.40
   2 -12   0    8.10    8.70
  -2  12   0   -1.00    4.60
  -2  12   0    7.50    9.80
   1 -12   0   -7.60    8.50
   1 -12   0  -14.50    8.40
  -1  12   0   -2.60    8.40
  -1  12   0    8.70    7.30
   0 -12   0    4.10    8.80
   0 -12   0   -1.60    9.40
   0  12   0   19.00    8.50
   0  12   0    6.80    9.40
   1  12  -1   32.00    9.70
  -1 -12   1   21.70   10.20
   0  12  -1   96.49   13.10
   0  12  -1  119.19   11.60
   0 -12   1  106.29   12.90
   0 -12   1  103.49   12.80
  -1  12  -1   13.70    9.60
  -1  12  -1   10.30    6.70
   1 -12   1   24.00    9.50
   1 -12   1   19.10    9.70
  -2  12  -1   10.30    5.20
  -2  12  -1    2.30    9.40
   2 -12   1   19.00    9.90
   2 -12   1  -11.80    8.30
  -3  12  -1   47.10   11.90
   3 -12   1   28.10    9.90
   3 -12   1   50.99   10.20
   3  11  -1   23.10   12.00
   3  11  -1   14.90    9.90
  -3 -11   1   34.70   10.70
  -3 -11   1   10.40    8.50
   2  11  -1    8.10    8.20
   2  11  -1   10.40    8.00
   2  11  -1   14.00   10.00
  -2 -11   1   -4.30    7.20
  -2 -11   1    5.60    9.00
   1  11  -1   22.30    7.60
   1  11  -1   13.80    7.60
   1  11  -1   27.80    7.40
  -1 -11   1   26.40    7.80
  -1 -11   1   26.90    8.40
   0  11  -1   27.00    6.60
   0  11  -1   24.80    7.00
   0  11  -1   12.10    8.20
   0  11  -1   22.50    6.90
   0 -11   1   37.70    8.30
   0 -11   1   37.50    9.00
   0 -11   1   22.40    7.40
  -1  11  -1   57.49   10.60
  -1  11  -1   38.10    6.70
  -1  11  -1   37.60    6.20
  -1  11  -1   45.60    7.70
   1 -11   1   34.00    8.10
   1 -11   1   24.50    6.80
   1 -11   1   33.90    8.10
  -2  11  -1   16.20    8.50
  -2  11  -1   23.90    5.50
  -2  11  -1    6.40    6.90
  -2  11  -1   21.30    4.50
   2 -11   1    6.50    7.50
   2 -11   1   16.70    7.00
   2 -11   1    5.60    7.10
  -3  11  -1    5.90    7.90
  -3  11  -1    9.00    5.00
  -3  11  -1   25.70    9.10
   3 -11   1   12.90    7.50
   3 -11   1   17.20    7.20
   3 -11   1    9.40    5.20
  -4  11  -1   -1.40    7.60
  -4  11  -1   10.20    5.10
  -4  11  -1   23.60    9.20
   4 -11   1   -2.80    7.80
   4 -11   1    6.90    8.70
  -5  11  -1   20.40   10.40
   5 -11   1   19.60   10.20
   5 -11   1   28.10    9.10
   4  10  -1   70.09   13.70
   4  10  -1   75.29    8.70
   4  10  -1   69.59   10.80
   4  10  -1   67.19   13.00
  -4 -10   1   56.99    9.70
  -4 -10   1   74.59   13.00
   3  10  -1   15.10    9.10
   3  10  -1   10.70    7.50
   3  10  -1   15.20    9.50
  -3 -10   1   15.90    8.20
  -3 -10   1   19.20    7.80
   2  10  -1   21.80    7.00
   2  10  -1   12.50    7.50
   2  10  -1   14.20    7.70
   2  10  -1   27.50    7.10
  -2 -10   1   22.30    7.00
  -2 -10   1   23.50    7.80
  -2 -10   1   16.00    7.30
   1  10  -1    8.50    6.00
   1  10  -1    3.20    5.40
   1  10  -1    2.50    6.10
   1  10  -1   10.80    5.80
  -1 -10   1   15.70    6.50
  -1 -10   1   14.80    6.60
  -1 -10   1   -1.90    5.70
   0  10  -1   22.00    5.80
   0  10  -1   12.00    5.40
   0  10  -1   19.00    5.30
   0  10  -1    0.00    5.70
   0 -10   1   11.20    6.40
   0 -10   1   12.50    6.70
   0 -10   1   19.10    5.70
  -1  10  -1   18.80    5.90
  -1  10  -1   16.30    6.80
  -1  10  -1   22.10    6.80
  -1  10  -1   13.80    4.80
  -1  10  -1   20.90    4.70
   1 -10   1   21.90    6.30
   1 -10   1   31.40    7.00
   1 -10   1   19.50    5.50
   1 -10   1   22.80    6.70
  -2  10  -1  -11.40    6.30
  -2  10  -1    9.50    5.60
  -2  10  -1   -0.20    4.40
  -2  10  -1    3.90    3.20
  -2  10  -1    3.80    4.10
   2 -10   1    2.30    4.70
   2 -10   1   -3.60    4.70
   2 -10   1    0.50    6.00
   2 -10   1    3.00    5.70
  -3  10  -1   14.20    9.70
  -3  10  -1    4.40    4.10
  -3  10  -1    5.90    6.00
  -3  10  -1   11.80    5.30
  -3  10  -1    3.70    4.90
  -3  10  -1    9.40    7.10
  -3  10  -1    5.80    3.00
   3 -10   1   -3.90    5.60
   3 -10   1   -1.90    3.90
   3 -10   1    3.00    6.20
   3 -10   1    1.30    3.40
  -4  10  -1   25.00    4.90
  -4  10  -1   19.10    6.70
  -4  10  -1   18.50    8.10
  -4  10  -1   17.10    4.90
  -4  10  -1   22.60    5.60
  -4  10  -1   27.40    7.90
   4 -10   1   20.30    7.70
   4 -10   1   22.10    7.80
  -5  10  -1   28.10    9.60
  -5  10  -1   21.70    5.30
  -5  10  -1   21.70    7.80
   5 -10   1   16.70    7.10
   5 -10   1   14.20    8.30
  -6  10  -1   -7.30    9.80
  -6  10  -1    1.40    7.40
  -7  10  -1   52.59   11.20
  -7  10  -1   54.19   13.20
   5   9  -1   29.60   11.40
   5   9  -1   19.00    9.30
   5   9  -1   24.40   10.60
  -5  -9   1   15.40    7.50
  -5  -9   1   26.30    9.90
  -5  -9   1   25.50    9.20
   4   9  -1   62.59    9.50
   4   9  -1   51.69    8.80
   4   9  -1   45.60   10.00
   4   9  -1   68.19    7.40
   4   9  -1   51.49   10.30
  -4  -9   1   48.10    9.20
  -4  -9   1   67.39    9.40
  -4  -9   1   52.99    6.40
  -4  -9   1   54.89    9.90
  -4  -9   1   59.99    6.60
   3   9  -1   39.60    7.90
   3   9  -1   51.29    7.90
   3   9  -1   62.99    9.20
   3   9  -1   36.20    7.30
   3   9  -1   39.10    8.20
  -3  -9   1   56.69    8.70
  -3  -9   1   44.30    6.80
  -3  -9   1   63.49    8.70
  -3  -9   1   50.19    5.30
   2   9  -1   36.50    7.10
   2   9  -1   33.30    6.50
   2   9  -1   22.10    7.00
   2   9  -1   36.20    6.60
   2   9  -1   42.70    8.00
  -2  -9   1   22.20    6.30
  -2  -9   1   36.80    6.90
  -2  -9   1   23.50    6.50
  -2  -9   1   35.50    4.60
   1   9  -1   -2.80    4.50
   1   9  -1    9.40    5.70
   1   9  -1   -5.60    4.70
   1   9  -1    4.60    4.50
   1   9  -1   -8.60    5.60
  -1  -9   1    3.10    2.30
  -1  -9   1    5.30    4.60
  -1  -9   1    5.10    5.10
  -1  -9   1    1.10    6.00
  -1  -9   1   -0.30    4.70
   0   9  -1   39.20    5.20
   0   9  -1   31.00    7.00
   0   9  -1   35.20    5.30
   0   9  -1   30.60    6.70
   0  -9   1   42.10    5.80
   0  -9   1   29.80    3.50
   0  -9   1   34.00    6.20
   0  -9   1   34.20    6.30
   0  -9   1   31.20    6.00
  -1   9  -1   16.20    8.90
  -1   9  -1    3.90    4.20
  -1   9  -1    8.20    6.30
  -1   9  -1   11.10    5.70
  -1   9  -1   10.80    3.90
  -1   9  -1   14.80    4.10
  -1   9  -1   12.00    3.90
   1  -9   1   14.20    5.50
   1  -9   1    9.90    5.10
   1  -9   1   11.50    5.10
   1  -9   1   -1.10    3.80
  -2   9  -1   -1.30    5.00
  -2   9  -1    1.00    2.60
  -2   9  -1    1.70    3.50
  -2   9  -1    0.70    5.60
  -2   9  -1   -0.40    3.60
  -2   9  -1   -0.10    4.50
   2  -9   1    3.10    3.60
   2  -9   1    4.90    4.80
   2  -9   1    5.00    5.10
  -3   9  -1   30.50    7.20
  -3   9  -1   22.20    4.20
  -3   9  -1   24.80    4.20
  -3   9  -1   20.10    5.50
  -3   9  -1   22.90    4.10
  -3   9  -1   14.20    7.30
  -3   9  -1   21.40    7.40
  -3   9  -1   17.10    6.10
  -3   9  -1   23.20    5.30
   3  -9   1   21.20    3.70
   3  -9   1   19.60    3.30
   3  -9   1   18.50    5.70
   3  -9   1   29.00    6.60
  -4   9  -1   26.70    7.00
  -4   9  -1   25.00    6.60
  -4   9  -1   22.10    7.40
  -4   9  -1   32.30    4.60
  -4   9  -1   37.30    5.80
  -4   9  -1   38.80    6.70
   4  -9   1   36.10    7.60
   4  -9   1   29.90    7.00
  -5   9  -1   66.69    9.00
  -5   9  -1   69.99    8.70
  -5   9  -1   82.49   11.10
  -5   9  -1   75.39    9.50
  -5   9  -1   64.69   11.10
   5  -9   1   73.39    9.60
   5  -9   1   60.19    9.30
  -6   9  -1    4.50    8.10
  -6   9  -1    3.50    7.20
  -6   9  -1   12.00    8.40
  -7   9  -1    1.20    9.00
  -7   9  -1   -8.30    8.70
  -7   9  -1   -8.70    5.50
   6   8  -1    8.70    7.70
   6   8  -1   -7.40    8.90
   6   8  -1    6.10    9.60
  -6  -8   1    5.20    8.80
  -6  -8   1   -1.90    5.90
  -6  -8   1   -1.00    9.00
   5   8  -1   11.20    6.50
   5   8  -1   15.90    7.60
   5   8  -1   -0.30    8.30
   5   8  -1    8.50    5.60
  -5  -8   1    7.30    7.80
  -5  -8   1   14.50    6.90
  -5  -8   1   15.50    7.00
  -5  -8   1    2.80    4.20
   4   8  -1   17.10    6.30
   4   8  -1    0.30    5.60
   4   8  -1   -5.00    6.70
   4   8  -1    2.90    6.30
   4   8  -1    5.40    4.80
   4   8  -1   -2.30    7.10
  -4  -8   1   -0.70    5.90
  -4  -8   1    3.00    5.40
  -4  -8   1    2.60    3.20
  -4  -8   1    9.90    6.20
   3   8  -1   47.50    6.90
   3   8  -1   93.19   11.70
   3   8  -1   54.19    8.20
   3   8  -1   69.09    8.40
  -3  -8   1   70.19    9.60
  -3  -8   1   65.49    5.60
  -3  -8   1   60.69    8.00
  -3  -8   1   59.29    5.00
  -3  -8   1   49.70    8.90
  -3  -8   1   57.79    7.40
  -3  -8   1   80.59   10.50
  -3  -8   1   55.59    5.80
   2   8  -1   11.00    5.60
   2   8  -1   13.30    5.20
   2   8  -1    8.30    5.10
   2   8  -1   12.10    5.40
   2   8  -1   19.70    4.80
  -2  -8   1   12.60    6.30
  -2  -8   1   11.20    4.70
  -2  -8   1   20.30    5.30
  -2  -8   1   14.80    2.60
  -2  -8   1    0.40    5.50
  -2  -8   1    3.60    4.30
   1   8  -1  165.08   10.70
   1   8  -1  162.98   13.20
   1   8  -1  173.78   10.90
   1   8  -1  178.88   10.00
   1   8  -1  147.69   12.40
  -1  -8   1  153.68   10.40
  -1  -8   1  174.18   11.60
  -1  -8   1  186.68   13.90
  -1  -8   1  164.98   11.80
  -1  -8   1  179.08    7.00
   0   8  -1    7.10    4.50
   0   8  -1    6.90    4.70
   0   8  -1    6.10    3.50
   0   8  -1    8.60    3.60
   0   8  -1    9.40    3.60
   0  -8   1    6.30    4.40
   0  -8   1    9.90    4.50
   0  -8   1    8.30    4.20
   0  -8   1    9.80    3.60
   0  -8   1    5.10    2.40
  -1   8  -1  219.18   13.60
  -1   8  -1  252.97   14.00
  -1   8  -1  239.08   14.10
  -1   8  -1  242.68   10.50
  -1   8  -1  241.98   11.30
  -1   8  -1  231.38    9.80
   1  -8   1  236.78   10.90
   1  -8   1  249.78   13.10
   1  -8   1  244.08    9.60
   1  -8   1  247.58   13.90
   1  -8   1  247.58   11.30
  -2   8  -1   18.40    4.40
  -2   8  -1   27.80    3.10
  -2   8  -1   33.60    4.40
  -2   8  -1   31.00    6.40
  -2   8  -1   30.80    3.90
  -2   8  -1   21.00    5.60
  -2   8  -1   29.80    4.10
  -2   8  -1   23.40    5.90
  -2   8  -1   26.30    5.20
  -2   8  -1   22.50    2.90
   2  -8   1   34.00    6.60
   2  -8   1   27.70    5.60
   2  -8   1   26.00    3.70
  -3   8  -1  303.37   13.90
  -3   8  -1  302.67   14.70
  -3   8  -1  307.57   15.80
  -3   8  -1  300.47   13.20
  -3   8  -1  315.27   16.50
  -3   8  -1  294.27   16.40
  -3   8  -1  299.17   11.70
  -3   8  -1  323.27   11.80
   3  -8   1  306.57   14.70
   3  -8   1  255.17   18.20
   3  -8   1  298.27   10.00
   3  -8   1  293.57   10.00
  -4   8  -1   18.60    5.90
  -4   8  -1   23.20    5.80
  -4   8  -1   23.70    3.90
  -4   8  -1   28.30    5.60
  -4   8  -1   23.60    7.00
  -4   8  -1   27.30    5.00
  -4   8  -1   29.20    6.50
  -4   8  -1   20.40    5.50
   4  -8   1   29.20    6.10
   4  -8   1   22.60    5.50
  -5   8  -1   -2.80    5.70
  -5   8  -1    7.60    5.30
  -5   8  -1    9.50    5.60
  -5   8  -1    5.30    3.90
  -5   8  -1   -0.90    6.00
  -5   8  -1    9.90    6.20
  -5   8  -1    4.50    7.00
   5  -8   1    2.50    5.70
  -6   8  -1    0.50    5.90
  -6   8  -1    0.40    6.60
  -6   8  -1    7.00    5.70
  -6   8  -1   -0.90    7.00
  -6   8  -1    6.20    6.60
   6  -8   1    9.60    6.80
  -7   8  -1  -10.40    6.90
  -7   8  -1   -3.00    8.00
  -7   8  -1   -7.60    7.30
  -7   8  -1    4.60    6.70
  -7   8  -1    2.80    4.90
  -8   8  -1   29.90    8.20
  -8   8  -1   36.10    9.20
  -8   8  -1    9.90    9.30
   8  -8   1  -10.00    9.70
   7   7  -1   83.39   13.40
   7   7  -1   68.49    9.40
   7   7  -1   57.99   10.60
  -7  -7   1   52.49   10.80
  -7  -7   1   60.39   10.30
  -7  -7   1   48.90    8.80
   6   7  -1   45.70    9.40
   6   7  -1   31.10    9.50
  -6  -7   1   37.10    8.70
  -6  -7   1   32.50    8.30
  -6  -7   1   28.40    6.10
   5   7  -1   28.90    8.10
   5   7  -1   20.10    7.70
   5   7  -1   23.80    5.60
   5   7  -1   18.60    5.30
   5   7  -1   26.70    7.60
  -5  -7   1   24.10    7.80
  -5  -7   1   26.70    7.60
  -5  -7   1   17.60    4.60
  -5  -7   1   33.20    7.20
   4   7  -1  107.79   12.90
   4   7  -1   99.09   12.70
   4   7  -1  116.99   11.50
   4   7  -1  111.79   11.80
   4   7  -1  105.19   10.30
  -4  -7   1   97.49   13.70
  -4  -7   1  117.79   11.50
  -4  -7   1  122.19   11.90
  -4  -7   1   84.79    7.40
  -4  -7   1  124.29   13.20
   3   7  -1   13.00    5.00
   3   7  -1    8.60    5.20
   3   7  -1   15.60    4.60
   3   7  -1   15.90    4.80
   3   7  -1   15.60    5.20
  -3  -7   1   19.60    4.60
  -3  -7   1   20.90    6.40
  -3  -7   1   14.00    2.90
  -3  -7   1    8.00    4.40
  -3  -7   1    4.60    4.20
  -3  -7   1   12.60    5.80
   2   7  -1   35.80    5.30
   2   7  -1   56.19    7.50
   2   7  -1   31.40    5.10
   2   7  -1   32.40    5.10
   2   7  -1   28.40    5.10
  -2  -7   1   28.80    5.70
  -2  -7   1   37.40    5.90
  -2  -7   1   32.50    4.90
  -2  -7   1   33.20    5.40
  -2  -7   1   28.10    3.90
   1   7  -1   56.49    6.80
   1   7  -1   58.99    8.40
   1   7  -1   61.99    8.70
   1   7  -1   54.19    6.60
   1   7  -1   62.49    7.00
  -1  -7   1   59.59    8.10
  -1  -7   1   50.29    6.80
  -1  -7   1   42.90    5.50
  -1  -7   1   59.89    7.00
  -1  -7   1   57.59    4.20
   0   7  -1   24.70    5.20
   0   7  -1   30.80    3.80
   0   7  -1   29.80    4.00
   0   7  -1   27.70    4.80
   0  -7   1   27.50    4.50
   0  -7   1   39.40    5.50
   0  -7   1   26.40    5.20
  -1   7  -1    0.00    2.20
  -1   7  -1   -1.40    3.60
  -1   7  -1   -3.10    2.20
  -1   7  -1    2.30    2.50
  -1   7  -1   -1.50    3.50
   1  -7   1    2.90    3.00
   1  -7   1    4.40    2.20
  -2   7  -1   18.70    3.60
  -2   7  -1   20.50    5.00
  -2   7  -1   26.30    3.40
  -2   7  -1   23.10    2.80
  -2   7  -1   18.90    4.10
  -2   7  -1   18.80    3.90
  -2   7  -1   16.80    3.10
  -2   7  -1   12.90    4.30
  -2   7  -1   25.30    2.60
   2  -7   1   25.40    3.60
   2  -7   1   15.80    4.00
  -3   7  -1   14.90    4.00
  -3   7  -1   17.40    3.50
  -3   7  -1   13.50    2.80
  -3   7  -1   12.50    5.00
  -3   7  -1   14.00    4.10
  -3   7  -1    8.90    4.40
  -3   7  -1   15.30    4.10
   3  -7   1   14.70    2.10
   3  -7   1   12.10    2.00
   3  -7   1   22.30    4.60
  -4   7  -1   92.99    9.30
  -4   7  -1   84.39    6.60
  -4   7  -1   89.19   10.30
  -4   7  -1   82.39    9.10
  -4   7  -1   90.09    7.50
  -4   7  -1  107.09   10.70
  -4   7  -1   79.99    8.60
   4  -7   1   95.59   10.20
  -5   7  -1  176.98   12.50
  -5   7  -1  193.08   13.30
  -5   7  -1  169.48   14.10
  -5   7  -1  213.68   10.40
  -5   7  -1  189.68   13.30
  -5   7  -1  220.28   12.70
   5  -7   1  184.28   13.00
  -6   7  -1   -0.60    6.20
  -6   7  -1    9.50    5.60
  -6   7  -1   20.90    7.00
  -6   7  -1   -5.80    6.30
  -6   7  -1    7.40    5.50
  -6   7  -1    3.40    5.50
   6  -7   1    6.60    5.90
   6  -7   1    8.10    6.30
  -7   7  -1   -0.50    6.70
  -7   7  -1    0.40    5.00
  -7   7  -1    1.50    6.30
  -7   7  -1    3.40    6.20
   7  -7   1    3.80    6.70
  -8   7  -1   53.59   10.50
  -8   7  -1   39.10    8.20
  -8   7  -1   47.10    8.60
   8  -7   1   32.40    9.60
  -9   7  -1   -3.40   10.10
  -9   7  -1    3.60   10.70
   9  -7   1   -2.10    9.20
   8   6  -1   -0.10   11.40
   8   6  -1   -7.60    8.60
   8   6  -1   35.80   10.10
  -8  -6   1   14.60   10.50
  -8  -6   1   16.40    8.40
  -8  -6   1    5.90   10.20
   7   6  -1   27.90    9.90
   7   6  -1   14.10    6.90
   7   6  -1   15.50    7.80
  -7  -6   1   16.00    7.00
  -7  -6   1    3.20    8.80
  -7  -6   1   12.00    7.90
  -7  -6   1   15.00    8.10
  -7  -6   1   10.60    7.90
   6   6  -1   -3.60    6.70
   6   6  -1   -1.20    6.50
   6   6  -1   -2.20    5.30
  -6  -6   1   -2.20    6.80
  -6  -6   1    4.60    6.00
  -6  -6   1    3.60    5.40
  -6  -6   1    2.20    6.20
   5   6  -1   27.90    4.90
   5   6  -1   13.10    5.30
   5   6  -1   35.90    6.80
   5   6  -1   26.10    6.30
   5   6  -1   22.90    6.70
   5   6  -1   24.00    6.90
  -5  -6   1   35.20    6.60
  -5  -6   1   27.90    6.60
  -5  -6   1   18.60    6.00
  -5  -6   1   13.10    7.40
   4   6  -1   -0.20    4.60
   4   6  -1    5.20    4.50
   4   6  -1    2.30    3.70
   4   6  -1    9.20    3.60
   4   6  -1    3.80    4.90
  -4  -6   1   -2.20    3.90
  -4  -6   1    8.00    5.00
  -4  -6   1    2.40    3.00
  -4  -6   1    8.90    4.30
  -4  -6   1    0.90    5.40
   3   6  -1   44.00    6.00
   3   6  -1   37.80    5.60
   3   6  -1   34.60    4.70
   3   6  -1   40.10    5.90
   3   6  -1   36.10    5.20
  -3  -6   1   40.50    5.80
  -3  -6   1   39.40    6.00
  -3  -6   1   29.30    5.80
  -3  -6   1   48.60    5.20
  -3  -6   1   35.50    4.70
   2   6  -1  516.35   17.00
   2   6  -1  463.45   16.30
   2   6  -1  456.35   16.90
   2   6  -1  453.05   16.80
  -2  -6   1  452.85   16.70
  -2  -6   1  472.15   17.50
  -2  -6   1  459.45   16.30
  -2  -6   1  464.15   13.30
  -2  -6   1  488.15   17.00
  -2  -6   1  456.35   18.20
  -2  -6   1  462.55   17.10
   1   6  -1   44.80    5.80
   1   6  -1   39.30    5.30
   1   6  -1   36.60    4.80
   1   6  -1   35.20    4.40
  -1  -6   1   34.20    4.80
  -1  -6   1   40.60    5.70
  -1  -6   1   38.10    4.90
  -1  -6   1   46.00    3.60
  -1  -6   1   29.20    4.90
  -1  -6   1   31.60    4.30
   0   6  -1    2.30    2.30
   0   6  -1    6.30    2.60
   0   6  -1    1.10    2.10
   0   6  -1    3.70    3.20
   0   6  -1    4.20    3.30
   0  -6   1    0.10    2.60
   0  -6   1    3.00    3.30
   0  -6   1    2.80    3.10
   0  -6   1    1.40    2.70
   0  -6   1    5.40    2.60
   0  -6   1    4.00    1.80
  -1   6  -1  355.26   11.50
  -1   6  -1  340.97   14.20
  -1   6  -1  337.77   11.00
  -1   6  -1  339.77   11.20
  -1   6  -1  353.06   14.20
  -1   6  -1  349.27   13.60
  -1   6  -1  358.16   14.20
  -1   6  -1  339.47   11.30
   1  -6   1  342.97   11.50
   1  -6   1  356.16   13.60
   1  -6   1  338.57   11.30
   1  -6   1  349.67   11.90
   1  -6   1  351.76   14.30
  -2   6  -1   63.89    7.70
  -2   6  -1   68.79    3.50
  -2   6  -1   55.29    6.60
  -2   6  -1   64.39    4.50
  -2   6  -1   63.59    3.50
  -2   6  -1   59.79    6.00
  -2   6  -1   64.29    5.70
  -2   6  -1   67.49    7.30
  -2   6  -1   56.79    7.50
   2  -6   1   73.09    6.70
   2  -6   1   67.09    5.70
   2  -6   1   76.79    7.50
  -3   6  -1   18.20    4.10
  -3   6  -1    8.70    2.50
  -3   6  -1   15.00    3.50
  -3   6  -1    6.30    3.60
  -3   6  -1   15.50    2.90
  -3   6  -1    6.00    3.70
  -3   6  -1    9.00    3.80
  -3   6  -1   13.40    3.70
   3  -6   1    9.60    3.40
  -4   6  -1   70.29    8.10
  -4   6  -1   82.39    9.20
  -4   6  -1   83.59    7.00
  -4   6  -1   82.89    8.20
  -4   6  -1   82.99    8.60
  -4   6  -1   83.19    7.80
  -4   6  -1   79.29    6.40
  -4   6  -1   82.39    7.80
   4  -6   1   75.29    8.10
  -5   6  -1    2.70    3.00
  -5   6  -1    9.40    5.10
  -5   6  -1    1.20    4.80
  -5   6  -1   11.80    4.20
  -5   6  -1    2.70    3.90
  -5   6  -1   14.60    4.80
  -5   6  -1    4.90    4.20
   5  -6   1   -1.10    4.10
  -6   6  -1    7.40    4.70
  -6   6  -1   24.50    5.40
  -6   6  -1   28.10    5.50
  -6   6  -1   19.70    6.40
  -6   6  -1   11.30    5.90
  -6   6  -1   16.00    6.30
  -6   6  -1   11.30    4.60
   6  -6   1   12.00    5.10
  -7   6  -1   25.90    8.00
  -7   6  -1   26.50    6.10
  -7   6  -1   22.20    6.30
  -7   6  -1   16.30    5.30
  -7   6  -1   26.90    7.00
  -7   6  -1   22.50    5.60
   7  -6   1    4.60    5.40
   7  -6   1   21.20    6.70
  -8   6  -1   30.90    6.20
  -8   6  -1   43.20    6.70
  -8   6  -1   30.40    6.80
  -8   6  -1   46.70    7.90
  -8   6  -1   42.10    8.90
  -8   6  -1   24.00    7.80
   8  -6   1   45.20    8.10
   8  -6   1   19.00    8.50
   8  -6   1   34.40    4.80
  -9   6  -1   16.80    9.90
  -9   6  -1   -6.90    9.10
   9  -6   1   -5.10    9.20
   9  -6   1    8.00    8.50
   8   5  -1    5.90    8.00
   8   5  -1   -2.80    8.40
   8   5  -1   -1.20   10.30
  -8  -5   1   -5.80    8.40
  -8  -5   1   -8.60    7.30
  -8  -5   1    6.20    8.70
  -8  -5   1   -3.60    8.80
   7   5  -1  -11.10    8.00
   7   5  -1  -10.40    5.40
  -7  -5   1    1.80    6.60
  -7  -5   1    6.10    6.10
  -7  -5   1   -6.40    6.60
  -7  -5   1   -3.00    7.20
  -7  -5   1    2.00    6.60
   6   5  -1  321.37   15.20
   6   5  -1  261.47   18.30
   6   5  -1  343.77   17.80
   6   5  -1  328.07   16.40
  -6  -5   1  304.57   15.70
  -6  -5   1  301.27   16.80
  -6  -5   1  301.57   16.70
  -6  -5   1  299.47   18.60
  -6  -5   1  257.67   15.60
   5   5  -1  133.69    7.90
   5   5  -1  130.29   11.20
   5   5  -1  118.29   10.60
   5   5  -1  135.59   12.10
   5   5  -1  140.59   14.40
  -5  -5   1  142.49   11.20
  -5  -5   1  127.49   13.40
  -5  -5   1  131.39   11.40
  -5  -5   1  127.29    9.40
   4   5  -1   42.90    5.90
   4   5  -1   33.50    4.20
   4   5  -1   37.70    5.60
   4   5  -1   42.30    5.70
   4   5  -1   37.40    6.00
  -4  -5   1   39.80    5.80
  -4  -5   1   51.69    6.10
  -4  -5   1   48.00    6.80
  -4  -5   1   37.80    4.90
   3   5  -1   21.30    4.50
   3   5  -1   19.40    4.30
   3   5  -1   22.90    3.60
   3   5  -1   17.20    3.90
  -3  -5   1   21.60    4.70
  -3  -5   1   28.20    3.30
  -3  -5   1   27.00    4.40
  -3  -5   1   21.30    3.90
  -3  -5   1   23.10    3.60
  -3  -5   1   22.20    4.70
   2   5  -1    5.30    3.10
   2   5  -1    6.50    2.90
   2   5  -1    8.40    3.30
   2   5  -1    6.70    2.70
   2   5  -1    3.10    3.00
  -2  -5   1    1.80    3.10
  -2  -5   1    5.60    1.90
  -2  -5   1    6.80    3.00
  -2  -5   1    5.20    2.60
  -2  -5   1    5.70    3.20
  -2  -5   1    5.00    2.60
   1   5  -1   77.39    6.20
   1   5  -1   91.09    5.90
   1   5  -1   94.59    7.40
   1   5  -1   93.49    6.40
   1   5  -1   94.79    7.10
  -1  -5   1   95.69    7.00
  -1  -5   1   83.59    6.40
  -1  -5   1   88.49    5.90
  -1  -5   1   76.99    8.60
  -1  -5   1   99.69    4.50
  -1  -5   1   84.79    6.90
   0   5  -1   12.30    3.50
   0   5  -1   14.20    2.60
   0   5  -1   13.40    2.40
   0   5  -1   14.40    2.60
   0   5  -1   10.10    2.90
   0  -5   1   11.80    3.30
   0  -5   1   11.30    2.80
   0  -5   1   12.80    2.00
   0  -5   1    9.30    2.70
   0  -5   1   14.10    2.60
   0  -5   1   15.20    3.30
  -1   5  -1  103.29    5.30
  -1   5  -1  104.59    7.40
  -1   5  -1  110.89    5.50
  -1   5  -1  101.49    4.10
  -1   5  -1   97.29    4.70
  -1   5  -1   97.19    5.00
  -1   5  -1   95.29    6.60
  -1   5  -1   86.99    7.30
  -1   5  -1   90.19    7.20
   1  -5   1   93.79    5.00
   1  -5   1  100.59    5.30
   1  -5   1  102.09    6.60
   1  -5   1  102.69    5.30
   1  -5   1  106.19    7.40
  -2   5  -1  110.69    6.90
  -2   5  -1  118.39    6.60
  -2   5  -1  108.29    5.30
  -2   5  -1   88.39    7.60
  -2   5  -1  110.79    7.60
  -2   5  -1  112.19    6.30
   2  -5   1  105.89    6.30
   2  -5   1  104.79    6.90
   2  -5   1  114.89    7.70
   2  -5   1  111.69    4.40
  -3   5  -1  235.28    9.20
  -3   5  -1  218.88    8.50
  -3   5  -1  219.48   10.60
  -3   5  -1  219.28    9.80
  -3   5  -1  232.88   10.10
  -3   5  -1  231.88   10.40
  -3   5  -1  227.98   11.20
   3  -5   1  233.08   10.70
   3  -5   1  225.58   11.00
   3  -5   1  220.68   10.20
  -4   5  -1  450.65   14.50
  -4   5  -1  442.66   15.40
  -4   5  -1  439.46   15.30
  -4   5  -1  441.46   15.90
  -4   5  -1  442.26   16.40
  -4   5  -1  431.56   16.00
  -4   5  -1  435.86   17.30
  -4   5  -1  437.16   16.10
   4  -5   1  438.06   16.80
   4  -5   1  439.06   16.10
   4  -5   1  433.36   16.00
  -5   5  -1   34.90    4.30
  -5   5  -1   31.60    5.60
  -5   5  -1   43.50    5.20
  -5   5  -1   37.20    4.60
  -5   5  -1   33.40    4.90
  -5   5  -1   40.20    6.00
  -5   5  -1   32.80    5.40
   5  -5   1   43.00    5.20
   5  -5   1   40.30    5.60
   5  -5   1   20.80    5.80
  -6   5  -1   46.80    6.40
  -6   5  -1   52.69    7.40
  -6   5  -1   53.09    7.30
  -6   5  -1   60.09    8.40
  -6   5  -1   49.30    7.10
  -6   5  -1   58.99    8.00
  -6   5  -1   36.00    6.60
   6  -5   1   42.80    6.20
   6  -5   1   57.69    6.30
   6  -5   1   45.80    8.50
   6  -5   1   53.89    4.90
   6  -5   1   53.19    4.80
  -7   5  -1    7.70    5.50
  -7   5  -1    2.20    4.20
  -7   5  -1    5.50    5.30
  -7   5  -1    7.20    6.20
  -7   5  -1    5.50    6.90
  -7   5  -1    5.00    4.10
  -7   5  -1    3.40    4.00
  -7   5  -1    2.70    4.50
   7  -5   1    1.00    5.00
   7  -5   1    4.40    3.30
   7  -5   1    4.20    5.30
   7  -5   1    4.60    3.40
   7  -5   1    2.10    5.10
  -8   5  -1   20.00    5.50
  -8   5  -1   29.00    5.30
  -8   5  -1   25.00    8.20
  -8   5  -1   27.80    5.20
  -8   5  -1   14.80    7.20
  -8   5  -1   22.00    6.60
   8  -5   1   20.90    5.10
   8  -5   1   27.50    7.10
   8  -5   1   24.40    7.40
   8  -5   1   40.00    7.80
  -9   5  -1   25.20    9.80
  -9   5  -1   23.20    9.50
   9  -5   1    4.90    7.20
   9  -5   1    8.00    8.60
   9   4  -1    6.90   10.60
   9   4  -1   18.50   12.50
   9   4  -1   13.80    8.90
  -9  -4   1    8.70    9.70
   8   4  -1   21.50    6.70
   8   4  -1   12.60   10.10
   8   4  -1   11.90    7.50
  -8  -4   1    9.50    7.80
  -8  -4   1    9.50    7.20
  -8  -4   1    7.70    7.50
  -8  -4   1    9.20    7.70
   7   4  -1   34.80    6.10
   7   4  -1   45.20    7.40
   7   4  -1   48.50    8.80
  -7  -4   1   27.60    6.60
  -7  -4   1   32.20    7.70
  -7  -4   1   32.70    9.20
  -7  -4   1   30.50    7.50
  -7  -4   1   29.60    7.30
  -7  -4   1   42.50    7.30
   6   4  -1    8.70    6.00
   6   4  -1   -0.40    5.80
   6   4  -1    7.20    6.10
   6   4  -1    3.60    4.40
  -6  -4   1    9.70    6.70
  -6  -4   1    9.40    4.90
  -6  -4   1   11.50    5.10
  -6  -4   1    0.30    4.10
  -6  -4   1    0.20    4.60
   5   4  -1    3.70    4.30
   5   4  -1    2.70    3.70
   5   4  -1    3.70    3.50
   5   4  -1    2.40    4.50
   5   4  -1    0.50    4.80
  -5  -4   1    1.70    3.40
  -5  -4   1    0.60    3.80
  -5  -4   1    3.30    4.10
  -5  -4   1    2.40    4.90
  -5  -4   1    5.50    4.00
   4   4  -1   28.00    3.90
   4   4  -1   32.00    4.90
   4   4  -1   31.00    4.50
   4   4  -1   35.50    5.10
   4   4  -1   24.20    4.50
  -4  -4   1   31.20    4.20
  -4  -4   1   26.80    4.50
  -4  -4   1   29.30    5.30
   3   4  -1   25.30    3.70
   3   4  -1   27.00    4.30
   3   4  -1   23.30    4.10
   3   4  -1   19.00    4.00
   3   4  -1   21.20    3.00
  -3  -4   1   23.10    3.10
  -3  -4   1   20.20    3.90
  -3  -4   1   23.60    3.20
  -3  -4   1   29.00    4.00
  -3  -4   1   20.20    4.10
  -3  -4   1   22.60    4.40
   2   4  -1   64.59    5.30
   2   4  -1   63.39    6.30
   2   4  -1   49.99    5.60
  -2  -4   1   77.39    5.50
  -2  -4   1   54.59    5.50
  -2  -4   1   52.19    4.10
  -2  -4   1   65.39    6.30
  -2  -4   1   62.69    6.50
  -2  -4   1   64.79    5.30
   1   4  -1    1.70    2.20
   1   4  -1    1.50    2.20
   1   4  -1    2.90    2.40
   1   4  -1    0.60    2.10
   1   4  -1    2.00    1.90
  -1  -4   1    3.60    2.20
  -1  -4   1    2.10    2.20
  -1  -4   1    0.20    2.30
  -1  -4   1    1.10    1.90
  -1  -4   1    1.50    2.00
  -1  -4   1    2.30    2.50
  -1  -4   1    3.00    1.20
   0   4  -1    5.20    1.70
   0   4  -1    4.00    2.30
   0   4  -1    3.80    1.90
   0   4  -1    4.30    2.40
   0   4  -1    3.00    1.80
   0  -4   1    4.70    2.00
   0  -4   1    7.80    2.60
   0  -4   1    0.00    2.00
   0  -4   1    5.80    2.20
   0  -4   1    4.10    1.50
   0  -4   1    3.80    2.40
  -1   4  -1   51.29    5.10
  -1   4  -1   54.49    5.50
  -1   4  -1   48.50    3.80
  -1   4  -1   47.40    5.10
  -1   4  -1   49.20    3.00
  -1   4  -1   51.79    3.30
  -1   4  -1   46.40    4.50
  -1   4  -1   50.39    3.10
   1  -4   1   50.19    3.60
   1  -4   1   40.80    5.10
   1  -4   1   46.80    3.90
   1  -4   1   51.59    4.80
  -2   4  -1   43.20    3.70
  -2   4  -1   46.20    3.70
  -2   4  -1   42.00    4.50
  -2   4  -1   49.80    5.30
  -2   4  -1   43.50    4.60
  -2   4  -1   51.69    5.50
  -2   4  -1   42.50    5.10
  -2   4  -1   43.70    4.60
   2  -4   1   40.50    2.20
   2  -4   1   43.60    4.50
   2  -4   1   42.80    5.10
   2  -4   1   41.70    4.70
   2  -4   1   44.20    2.30
  -3   4  -1  387.16   12.40
  -3   4  -1  388.16   13.00
  -3   4  -1  406.76   14.60
  -3   4  -1  388.76   13.60
  -3   4  -1  414.86   13.90
  -3   4  -1  414.36   13.90
  -3   4  -1  395.66   13.30
  -3   4  -1  399.16   13.90
   3  -4   1  391.76   13.50
   3  -4   1  387.16   13.70
   3  -4   1  393.06   14.30
   3  -4   1  399.06   13.80
  -4   4  -1  254.37   12.20
  -4   4  -1  255.77    9.90
  -4   4  -1  247.58   11.30
  -4   4  -1  252.37   11.00
  -4   4  -1  274.87   11.10
  -4   4  -1  263.27   10.80
  -4   4  -1  261.87   11.40
   4  -4   1  260.27   10.30
   4  -4   1  261.57   11.70
   4  -4   1  259.07    7.60
   4  -4   1  249.58   11.10
   4  -4   1  277.27   10.90
   4  -4   1  247.58    7.60
  -5   4  -1   57.39    8.00
  -5   4  -1   72.69    7.40
  -5   4  -1   66.99    7.80
  -5   4  -1   61.89    6.20
  -5   4  -1   64.19    6.60
  -5   4  -1   66.39    7.10
  -5   4  -1   63.59    7.80
   5  -4   1   66.49    7.70
   5  -4   1   69.99    4.50
   5  -4   1   63.49    6.60
   5  -4   1   60.59    7.40
   5  -4   1   60.49    4.40
  -6   4  -1    1.70    1.90
  -6   4  -1    0.00    3.70
  -6   4  -1   -0.90    4.30
  -6   4  -1    2.10    3.90
  -6   4  -1    3.20    3.10
  -6   4  -1    2.40    2.90
  -6   4  -1    0.70    4.30
  -6   4  -1   -3.70    4.50
   6  -4   1    0.40    3.70
   6  -4   1    0.50    3.70
   6  -4   1    2.30    3.90
   6  -4   1    2.20    2.60
  -7   4  -1  119.09    8.20
  -7   4  -1  135.29   11.40
  -7   4  -1  131.99    8.70
  -7   4  -1  132.99   12.10
  -7   4  -1  146.79    7.10
  -7   4  -1  117.29   11.00
  -7   4  -1  106.39   13.30
   7  -4   1  140.69    8.70
   7  -4   1  136.59   11.50
   7  -4   1  134.79   12.10
   7  -4   1  131.59   11.30
   7  -4   1  124.99    8.60
  -8   4  -1   26.60    4.40
  -8   4  -1   24.00    6.80
  -8   4  -1   30.30    7.80
  -8   4  -1   30.50    4.70
  -8   4  -1   30.40    7.50
   8  -4   1   19.70    7.30
   8  -4   1   31.60    7.50
   8  -4   1   29.20    5.70
   8  -4   1   26.90    7.20
  -9   4  -1   10.50    8.10
  -9   4  -1    4.00    8.30
  -9   4  -1   14.70    5.10
   9  -4   1   15.00    8.10
   9  -4   1    5.50    8.00
   9   3  -1   34.70   11.40
   9   3  -1   32.20   10.00
   9   3  -1   36.50    9.70
   9   3  -1   23.10    7.40
  -9  -3   1   33.30    9.40
  -9  -3   1   41.30   10.00
  -9  -3   1   46.10   17.80
  -9  -3   1   28.40    9.40
   8   3  -1    3.40    6.60
   8   3  -1   15.10    9.00
  -8  -3   1    9.00    6.80
  -8  -3   1   -9.80    8.80
  -8  -3   1   15.60    7.60
  -8  -3   1   -1.50    6.40
  -8  -3   1    0.70    6.00
   7   3  -1   -8.60    6.20
   7   3  -1    4.20    5.80
  -7  -3   1   -5.20    6.50
  -7  -3   1    2.00    5.40
  -7  -3   1    1.90    6.20
  -7  -3   1    6.40    4.90
  -7  -3   1    3.70    5.20
  -7  -3   1    2.40    5.00
   6   3  -1  168.78   12.70
   6   3  -1  153.18   12.50
   6   3  -1  151.38   10.30
   6   3  -1  135.79    9.90
   6   3  -1  133.99   11.70
  -6  -3   1  160.08   10.60
  -6  -3   1  142.79   12.60
  -6  -3   1  160.18   12.10
  -6  -3   1  162.88   11.30
  -6  -3   1  158.78   11.00
   5   3  -1   69.99    8.70
   5   3  -1   46.40    5.60
   5   3  -1   57.69    6.70
   5   3  -1   64.49    6.70
  -5  -3   1   43.40    6.20
  -5  -3   1   48.50    5.60
  -5  -3   1   56.19    7.60
  -5  -3   1   44.70    5.60
   4   3  -1   93.99    6.60
   4   3  -1   93.39    7.50
   4   3  -1   89.99    6.90
   4   3  -1   82.69    7.80
   4   3  -1   80.69    7.40
   4   3  -1   91.79    4.70
  -4  -3   1   93.59    7.50
  -4  -3   1   85.09    6.80
  -4  -3   1   89.49    7.20
  -4  -3   1   80.09    7.90
  -4  -3   1   92.29    7.20
   3   3  -1  363.66   11.20
   3   3  -1  346.17   12.80
   3   3  -1  364.66   13.00
   3   3  -1  366.86   12.10
   3   3  -1  368.66   13.70
   3   3  -1  378.06   13.50
  -3  -3   1  364.46   11.20
  -3  -3   1  348.87   13.20
  -3  -3   1  356.86   13.70
  -3  -3   1  363.16   12.80
  -3  -3   1  368.16   12.30
  -3  -3   1  347.47   12.90
   2   3  -1  370.26   11.70
   2   3  -1  365.46   12.80
   2   3  -1  372.56   12.70
   2   3  -1  370.76   12.40
   2   3  -1  382.46   13.20
  -2  -3   1  369.96   12.80
  -2  -3   1  386.76   11.50
  -2  -3   1  379.46   12.40
  -2  -3   1  384.36   13.10
  -2  -3   1  382.76   11.80
  -2  -3   1  373.76   12.70
   1   3  -1    1.20    1.80
   1   3  -1    1.90    1.70
   1   3  -1    1.50    2.10
   1   3  -1    1.80    1.80
   1   3  -1    3.00    2.30
  -1  -3   1    1.20    1.10
  -1  -3   1    1.90    2.00
  -1  -3   1    0.90    1.70
  -1  -3   1    1.20    1.90
  -1  -3   1    1.60    1.70
  -1  -3   1    1.50    1.90
   0   3  -1   63.39    4.80
   0   3  -1   66.39    5.10
   0   3  -1   65.09    3.70
   0   3  -1   62.69    4.60
   0   3  -1   50.09    3.50
   0  -3   1   46.40    3.80
   0  -3   1   51.49    3.90
   0  -3   1   61.79    5.00
   0  -3   1   62.89    4.40
   0  -3   1   58.49    4.70
  -1   3  -1 3002.50   73.99
  -1   3  -1 3092.29   75.79
  -1   3  -1 3106.49   76.19
  -1   3  -1 3061.19   75.29
  -1   3  -1 3080.59   76.09
  -1   3  -1 3049.20   74.09
  -1   3  -1 2875.11   74.39
  -1   3  -1 3107.79   75.19
  -1   3  -1 3173.08   76.49
   1  -3   1 3030.40   76.19
   1  -3   1 3100.79   75.89
   1  -3   1 3101.89   75.09
   1  -3   1 3018.70   74.29
  -2   3  -1  517.25   15.50
  -2   3  -1  535.55   15.60
  -2   3  -1  544.15   16.30
  -2   3  -1  533.15   15.50
  -2   3  -1  519.65   14.60
  -2   3  -1  528.45   15.60
  -2   3  -1  514.85   15.00
  -2   3  -1  516.85   15.80
   2  -3   1  530.05   15.70
   2  -3   1  526.95   15.70
   2  -3   1  515.05   15.80
   2  -3   1  536.05   16.20
   2  -3   1  530.05   15.60
  -3   3  -1 1402.56   37.00
  -3   3  -1 1379.86   36.10
  -3   3  -1 1369.86   36.60
  -3   3  -1 1397.16   36.90
  -3   3  -1 1399.66   37.20
  -3   3  -1 1419.46   37.30
  -3   3  -1 1400.46   37.60
   3  -3   1 1404.86   37.70
   3  -3   1 1388.66   37.10
   3  -3   1 1457.75   36.80
   3  -3   1 1350.66   34.30
   3  -3   1 1372.56   34.20
   3  -3   1 1373.06   36.10
  -4   3  -1  866.31   21.60
  -4   3  -1  859.71   24.90
  -4   3  -1  802.32   21.50
  -4   3  -1  835.42   23.90
  -4   3  -1  877.61   24.70
  -4   3  -1  859.01   25.60
  -4   3  -1  796.62   25.60
  -4   3  -1  833.02   23.60
  -4   3  -1  817.82   25.00
   4  -3   1  848.62   25.40
   4  -3   1  838.72   24.90
   4  -3   1  849.12   24.00
   4  -3   1  850.11   23.80
   4  -3   1  848.62   22.10
  -5   3  -1   10.70    3.70
  -5   3  -1   11.10    2.10
  -5   3  -1   14.40    3.30
  -5   3  -1   10.00    2.20
  -5   3  -1   13.50    4.10
  -5   3  -1   12.00    4.20
  -5   3  -1    8.80    3.50
  -5   3  -1    9.60    2.60
  -5   3  -1    9.60    2.50
  -5   3  -1   14.80    4.10
   5  -3   1   12.10    3.20
   5  -3   1   11.10    3.50
   5  -3   1    7.90    2.40
   5  -3   1   14.70    2.70
  -6   3  -1  108.19   10.00
  -6   3  -1   96.69    6.40
  -6   3  -1  107.39    9.30
  -6   3  -1   92.59    5.90
  -6   3  -1   87.59    9.90
  -6   3  -1   95.59    6.20
  -6   3  -1   91.49    6.30
   6  -3   1   94.19    8.50
   6  -3   1   83.39    8.60
   6  -3   1   98.09    7.00
   6  -3   1  100.69    7.40
  -7   3  -1    1.80    3.00
  -7   3  -1    1.90    3.40
  -7   3  -1   -3.30    4.30
  -7   3  -1    0.30    2.70
  -7   3  -1    2.80    5.10
   7  -3   1   -3.40    3.70
   7  -3   1    1.80    3.90
   7  -3   1    1.00    4.60
   7  -3   1   -3.10    4.40
   7  -3   1   -3.10    4.30
  -8   3  -1   19.20    5.20
  -8   3  -1   36.90    8.00
  -8   3  -1   29.00    4.30
  -8   3  -1   30.90    7.50
   8  -3   1   13.70    5.80
   8  -3   1   30.10    6.50
   8  -3   1   22.80    7.20
   8  -3   1   37.50    7.80
   8  -3   1   28.20    5.90
  -9   3  -1    0.70    5.40
  -9   3  -1    7.40    7.80
  -9   3  -1    3.90    7.90
   9  -3   1  -10.20    7.40
   9  -3   1    6.20    7.40
   9  -3   1   -2.30    6.50
 -10   3  -1   10.50   12.60
 -10   3  -1    2.70    8.40
 -10   3  -1    2.60    7.30
  10  -3   1   -5.30   10.30
  10  -3   1    8.50   11.80
   9   2  -1   15.80    9.40
   9   2  -1   23.80    9.80
   9   2  -1   -6.10    7.80
  -9  -2   1    3.20    7.50
  -9  -2   1    2.80    8.10
  -9  -2   1    9.70   10.90
  -9  -2   1   -0.30    8.50
   8   2  -1   20.00    8.00
   8   2  -1   10.10    6.60
   8   2  -1   20.70    6.90
   8   2  -1   15.70    4.90
  -8  -2   1   14.30    6.60
  -8  -2   1   24.90    6.80
  -8  -2   1   18.30    8.50
  -8  -2   1    7.20    5.80
  -8  -2   1   10.20    6.80
   7   2  -1  152.48   13.20
   7   2  -1  131.49   10.20
  -7  -2   1  120.99   10.30
  -7  -2   1  127.69   13.00
  -7  -2   1  113.59   11.80
  -7  -2   1  140.19   12.20
  -7  -2   1  137.49   11.70
  -7  -2   1  114.09   13.60
   6   2  -1   10.40    3.50
   6   2  -1    7.40    4.70
   6   2  -1    2.70    4.30
   6   2  -1    8.20    4.80
  -6  -2   1    9.70    5.20
  -6  -2   1    8.10    3.80
  -6  -2   1    8.40    4.10
  -6  -2   1   11.40    4.40
  -6  -2   1    9.40    4.10
   5   2  -1  164.58    9.80
   5   2  -1  159.98    8.50
   5   2  -1  149.99    9.70
   5   2  -1  170.28   10.20
   5   2  -1  161.88    9.00
  -5  -2   1  170.88    9.70
  -5  -2   1  159.28    8.70
   4   2  -1  461.85   16.10
   4   2  -1  436.86   14.60
   4   2  -1  432.36   15.60
   4   2  -1  454.25   15.60
   4   2  -1  438.76   14.80
  -4  -2   1  438.96   15.40
  -4  -2   1  447.16   16.10
  -4  -2   1  430.06   15.30
  -4  -2   1  442.16   14.60
  -4  -2   1  456.95   15.30
   3   2  -1 1444.06   38.60
   3   2  -1 1458.95   37.70
   3   2  -1 1414.66   38.10
   3   2  -1 1430.36   37.20
   3   2  -1 1411.66   37.90
   3   2  -1 1419.96   35.50
  -3  -2   1 1430.26   37.60
  -3  -2   1 1428.86   38.20
  -3  -2   1 1422.46   38.40
  -3  -2   1 1399.56   37.50
  -3  -2   1 1428.56   37.90
   2   2  -1   59.19    3.40
   2   2  -1   56.49    4.80
   2   2  -1   59.79    4.80
   2   2  -1   56.79    4.90
   2   2  -1   54.39    4.30
   2   2  -1   56.09    3.90
  -2  -2   1   55.49    4.10
  -2  -2   1   53.99    3.60
  -2  -2   1   59.59    5.20
  -2  -2   1   56.79    4.50
  -2  -2   1   59.99    4.70
  -2  -2   1   53.09    4.70
   1   2  -1  445.16   13.30
   1   2  -1  443.16   13.20
   1   2  -1  443.76   12.70
   1   2  -1  457.35   12.70
   1   2  -1  459.15   13.10
  -1  -2   1  453.05   13.20
  -1  -2   1  437.66   11.90
  -1  -2   1  447.26   13.00
  -1  -2   1  450.25   12.70
  -1  -2   1  450.45   13.30
  -1  -2   1  435.96   12.70
   0   2  -1  384.26   10.70
   0   2  -1  381.76   10.50
   0   2  -1  383.86   11.40
   0   2  -1  379.56   11.10
   0   2  -1  380.46   11.30
   0   2  -1  361.36   10.40
   0  -2   1  385.26   10.70
   0  -2   1  398.06   11.30
   0  -2   1  410.86   10.30
   0  -2   1  379.06   11.40
   0  -2   1  377.56   11.10
   0  -2   1  380.36   10.50
  -1   2  -1 2756.52   69.09
  -1   2  -1 2715.63   68.59
  -1   2  -1 2842.32   69.59
  -1   2  -1 2815.82   69.09
  -1   2  -1 2822.42   69.39
  -1   2  -1 2875.21   69.69
  -1   2  -1 2876.01   69.39
   1  -2   1 2914.41   69.39
   1  -2   1 2713.73   69.49
   1  -2   1 2851.71   69.69
   1  -2   1 2868.51   69.09
   1  -2   1 2817.42   69.09
  -2   2  -1  395.56   11.70
  -2   2  -1  377.56   11.70
  -2   2  -1  377.06   11.10
  -2   2  -1  385.56   11.90
  -2   2  -1  384.06   11.80
  -2   2  -1  400.36   12.20
  -2   2  -1  371.96   11.40
   2  -2   1  388.26   11.90
   2  -2   1  388.66   11.20
   2  -2   1  374.56    9.90
   2  -2   1  388.06   11.60
   2  -2   1  356.46    9.80
   2  -2   1  383.96   12.10
   2  -2   1  400.26   12.10
  -3   2  -1   83.89    5.90
  -3   2  -1   71.99    4.80
  -3   2  -1   76.19    5.40
  -3   2  -1   84.69    4.60
  -3   2  -1   83.59    5.80
  -3   2  -1   78.69    3.60
  -3   2  -1   80.39    5.60
  -3   2  -1   79.39    3.70
   3  -2   1   76.09    3.80
   3  -2   1   79.19    5.00
   3  -2   1   81.89    4.80
   3  -2   1   86.79    5.60
   3  -2   1   86.49    5.70
  -4   2  -1   30.50    3.50
  -4   2  -1   34.20    5.20
   4  -2   1   23.20    3.50
   4  -2   1   42.50    5.00
  -5   2  -1   20.60    3.70
  -5   2  -1   17.10    3.00
  -5   2  -1   13.00    3.90
  -5   2  -1   20.50    4.00
  -5   2  -1   20.10    2.90
  -5   2  -1   16.90    2.50
  -5   2  -1   31.90    4.60
  -5   2  -1   19.30    2.50
   5  -2   1   17.50    3.60
   5  -2   1   19.90    3.50
   5  -2   1   16.40    3.70
   5  -2   1   23.00    3.30
   5  -2   1   21.70    3.80
  -6   2  -1   14.10    4.90
  -6   2  -1   20.10    5.10
  -6   2  -1   16.70    4.20
  -6   2  -1   17.10    2.40
  -6   2  -1   14.70    3.60
  -6   2  -1   17.90    2.90
  -6   2  -1   13.30    4.20
   6  -2   1   20.10    4.20
   6  -2   1   26.10    4.60
   6  -2   1   17.50    3.80
   6  -2   1   18.60    3.70
  -7   2  -1    5.40    5.50
  -7   2  -1    7.70    4.80
  -7   2  -1    1.70    2.80
  -7   2  -1   -3.20    5.60
  -7   2  -1    5.20    4.10
  -7   2  -1    7.10    3.70
  -7   2  -1   11.90    5.20
   7  -2   1    8.60    5.00
   7  -2   1    6.60    4.30
   7  -2   1    5.00    4.20
   7  -2   1    6.60    4.30
   7  -2   1    5.40    4.90
  -8   2  -1  103.69   10.30
  -8   2  -1  103.49   10.20
  -8   2  -1   65.99    9.30
  -8   2  -1  105.99   11.60
  -8   2  -1   90.19    7.20
   8  -2   1   65.99   10.70
   8  -2   1   81.29   11.50
   8  -2   1   90.09   10.60
   8  -2   1   76.29    9.40
   8  -2   1   92.99   12.20
  -9   2  -1   -1.40    5.50
  -9   2  -1   -5.20    6.90
  -9   2  -1  -13.00    6.90
   9  -2   1    4.20    6.70
   9  -2   1   -9.50    6.90
   9  -2   1    0.30    6.60
 -10   2  -1   -1.90    9.20
 -10   2  -1   -5.30    7.10
 -10   2  -1   10.00   11.00
  10  -2   1   17.60   10.10
  10  -2   1    0.90    9.10
   9   1  -1   11.70    9.50
   9   1  -1    6.20    8.50
   9   1  -1   16.60    7.50
  -9  -1   1   32.40    9.20
  -9  -1   1   13.20    9.90
  -9  -1   1   16.20    8.00
  -9  -1   1    0.50    7.00
   8   1  -1    9.70    4.20
   8   1  -1    0.00    5.90
   8   1  -1   11.30    6.60
   8   1  -1    1.60    6.10
  -8  -1   1   -2.00    5.90
  -8  -1   1    0.60    5.20
  -8  -1   1    2.40    6.00
  -8  -1   1    3.40    7.50
   7   1  -1    0.00    5.30
   7   1  -1    9.70    5.80
   7   1  -1    3.10    3.30
   7   1  -1    7.10    5.30
  -7  -1   1   10.80    4.90
  -7  -1   1   12.70    4.20
  -7  -1   1   15.30    5.90
  -7  -1   1    8.10    4.90
  -7  -1   1   14.80    5.50
  -7  -1   1   14.20    6.10
   6   1  -1   18.90    5.00
   6   1  -1   17.50    4.50
   6   1  -1   13.70    4.50
   6   1  -1    8.30    3.20
  -6  -1   1   18.20    5.10
  -6  -1   1    8.80    3.80
  -6  -1   1   16.90    4.70
  -6  -1   1   11.80    4.40
  -6  -1   1   14.40    4.40
  -6  -1   1   13.30    3.60
   5   1  -1  189.38    9.90
   5   1  -1  207.38   10.30
   5   1  -1  203.18   10.30
   5   1  -1  189.48    8.80
   5   1  -1  204.28   10.50
  -5  -1   1  201.78   10.60
  -5  -1   1  218.78   10.00
  -5  -1   1  187.18   10.00
  -5  -1   1  196.38    8.80
  -5  -1   1  200.98   10.70
   4   1  -1  352.96   12.90
   4   1  -1  278.97   14.60
   4   1  -1  352.66   12.40
   4   1  -1  344.97   11.60
   4   1  -1  317.47   14.10
  -4  -1   1  346.87   12.90
  -4  -1   1  355.06   12.50
  -4  -1   1  344.77   12.80
  -4  -1   1  344.47   11.50
  -4  -1   1  348.57   12.50
  -4  -1   1  356.06   12.80
   3   1  -1   82.69    5.40
   3   1  -1   71.39    5.50
   3   1  -1   72.69    5.30
   3   1  -1   77.49    5.10
   3   1  -1   74.79    4.80
  -3  -1   1   70.69    4.60
  -3  -1   1   68.19    5.10
  -3  -1   1   79.79    5.80
  -3  -1   1   76.49    5.30
  -3  -1   1   83.19    5.50
  -3  -1   1   74.89    5.60
   2   1  -1 2369.86   58.29
   2   1  -1 2321.27   57.89
   2   1  -1 2307.47   57.49
   2   1  -1 2258.27   56.19
   2   1  -1 2238.58   57.89
   2   1  -1 2370.16   57.59
  -2  -1   1 2404.96   57.89
  -2  -1   1 2267.77   57.39
  -2  -1   1 2322.17   57.89
  -2  -1   1 2364.86   58.09
  -2  -1   1 2293.87   57.49
  -2  -1   1 2361.46   58.19
   1   1  -1  102.59    4.20
   1   1  -1  108.69    3.60
   1   1  -1  103.59    3.70
   1   1  -1  103.59    4.60
   1   1  -1  101.59    4.20
  -1  -1   1   93.99    5.00
  -1  -1   1  100.09    4.00
  -1  -1   1  105.99    3.60
  -1  -1   1  102.39    4.30
  -1  -1   1  107.49    4.30
  -1  -1   1  108.89    4.50
   0   1  -1   41.40    2.40
  -1   1  -1  160.58    5.30
  -1   1  -1  160.38    5.20
  -1   1  -1  160.28    5.20
  -1   1  -1  157.98    5.10
  -1   1  -1  152.48    4.90
  -1   1  -1  161.98    5.20
   1  -1   1  157.98    4.20
   1  -1   1  162.18    5.30
   1  -1   1  155.28    5.00
   1  -1   1  153.08    5.10
  -2   1  -1 1802.62   45.20
  -2   1  -1 1841.92   46.20
  -2   1  -1 1803.12   45.20
  -2   1  -1 1854.21   45.90
  -2   1  -1 1797.22   45.10
  -2   1  -1 1881.41   46.40
  -2   1  -1 1837.12   46.30
  -2   1  -1 1818.92   46.30
   2  -1   1 1889.11   46.30
   2  -1   1 1792.72   45.20
   2  -1   1 1833.02   45.20
   2  -1   1 1928.01   46.40
   2  -1   1 1820.42   45.90
  -3   1  -1   90.09    5.30
  -3   1  -1   88.09    4.50
  -3   1  -1   81.09    3.80
  -3   1  -1   95.59    4.00
  -3   1  -1   87.99    5.70
  -3   1  -1   82.19    4.60
  -3   1  -1   80.09    5.60
  -3   1  -1   87.39    5.60
   3  -1   1   88.19    5.00
   3  -1   1   81.79    4.50
   3  -1   1   92.79    5.80
   3  -1   1   87.49    5.30
   3  -1   1   93.79    5.70
  -4   1  -1   63.09    6.30
  -4   1  -1   55.99    3.80
  -4   1  -1   58.39    5.00
  -4   1  -1   59.89    5.60
  -4   1  -1   61.59    6.10
  -4   1  -1   55.29    5.90
  -4   1  -1   50.89    4.60
  -4   1  -1   52.09    3.10
   4  -1   1   58.39    5.70
   4  -1   1   46.70    4.50
   4  -1   1   48.70    5.20
   4  -1   1   60.99    6.00
   4  -1   1   57.39    5.50
  -5   1  -1  326.37   13.60
  -5   1  -1  324.47   13.50
  -5   1  -1  331.47   13.30
  -5   1  -1  320.07   12.70
  -5   1  -1  320.57   11.90
  -5   1  -1  315.37   10.30
  -5   1  -1  317.07   11.60
   5  -1   1  314.07   12.60
   5  -1   1  314.17   11.80
   5  -1   1  318.37   13.30
   5  -1   1  314.17   12.90
   5  -1   1  333.77   12.30
  -6   1  -1    7.00    3.80
  -6   1  -1    8.70    4.30
  -6   1  -1    3.10    4.20
  -6   1  -1    4.70    4.20
  -6   1  -1    3.00    2.30
  -6   1  -1    7.10    3.40
   6  -1   1   14.20    4.30
   6  -1   1    5.90    3.60
   6  -1   1    4.90    3.30
   6  -1   1    4.40    3.40
  -7   1  -1    6.30    4.80
  -7   1  -1    3.60    5.50
  -7   1  -1   -4.50    4.20
  -7   1  -1    0.30    2.80
  -7   1  -1    0.50    5.50
  -7   1  -1   -4.20    3.40
   7  -1   1   -2.00    4.20
   7  -1   1    2.20    4.50
   7  -1   1    3.50    4.70
   7  -1   1    1.90    4.40
   7  -1   1    4.40    4.60
  -8   1  -1   16.90    6.50
  -8   1  -1    4.50    5.50
  -8   1  -1   10.20    6.00
  -8   1  -1    5.50    4.90
  -8   1  -1    9.20    3.80
   8  -1   1   20.20    6.00
   8  -1   1   19.10    6.40
   8  -1   1   14.70    6.00
  -9   1  -1   22.30    7.20
  -9   1  -1    4.80    7.50
  -9   1  -1   10.40    6.50
   9  -1   1   10.20    7.30
   9  -1   1   16.00    7.70
   9  -1   1   -0.50    7.40
 -10   1  -1  -10.80   10.60
 -10   1  -1    3.60    8.60
 -10   1  -1   12.10    9.30
  10  -1   1    3.00    9.50
  10  -1   1    6.60    8.90
  10   0  -1   -9.40    9.10
  10   0  -1  -13.50    9.80
 -10   0   1    4.50    9.50
 -10   0   1   -2.00    9.00
 -10   0   1   -2.10   10.50
   9   0  -1    0.60    7.80
   9   0  -1    3.20    7.30
  -9   0   1   25.50    7.20
  -9   0   1   -3.90    7.80
  -9   0   1   14.40    7.30
  -9   0   1   14.10   10.00
   8   0  -1    4.10    5.60
   8   0  -1    7.60    6.10
   8   0  -1    4.30    6.30
  -8   0   1   -0.80    4.90
  -8   0   1   -2.10    4.20
  -8   0   1    4.90    5.60
  -8   0   1    7.30    7.50
  -8   0   1    2.80    6.20
   7   0  -1   10.10    5.00
   7   0  -1    6.90    4.90
   7   0  -1    9.60    5.10
   7   0  -1   17.60    5.50
  -7   0   1   14.90    4.50
  -7   0   1    6.30    5.20
  -7   0   1    6.90    5.80
  -7   0   1    7.00    4.60
  -7   0   1   16.30    5.50
  -7   0   1   12.00    4.00
  -7   0   1   20.80    6.20
   6   0  -1   52.79    6.00
   6   0  -1   49.99    5.60
   6   0  -1   46.60    5.70
   6   0  -1   77.09    7.70
   6   0  -1   63.49    8.20
  -6   0   1   66.99    8.00
  -6   0   1   46.70    6.10
  -6   0   1   60.29    7.60
  -6   0   1   54.89    5.80
  -6   0   1   60.49    6.70
  -6   0   1   66.39    8.30
  -6   0   1   55.29    6.80
   5   0  -1   24.90    3.80
   5   0  -1   20.90    3.90
   5   0  -1   23.70    3.90
   5   0  -1   20.50    3.80
   5   0  -1   31.20    4.20
   5   0  -1   24.70    3.80
  -5   0   1   21.20    4.00
  -5   0   1   23.00    3.50
  -5   0   1   25.50    4.20
  -5   0   1   20.60    4.10
  -5   0   1   18.20    2.90
   4   0  -1  530.25   16.90
   4   0  -1  563.04   17.10
   4   0  -1  531.35   17.00
   4   0  -1  554.04   15.70
   4   0  -1  561.14   18.00
   4   0  -1  528.85   16.60
  -4   0   1  519.45   17.20
  -4   0   1  520.45   16.70
  -4   0   1  525.95   16.50
  -4   0   1  523.25   16.90
  -4   0   1  537.25   17.10
  -4   0   1  538.85   15.60
   3   0  -1  205.08    8.10
   3   0  -1  203.78    7.20
   3   0  -1  202.08    8.10
   3   0  -1  212.78    8.20
   3   0  -1  215.58    7.90
  -3   0   1  206.98    8.20
  -3   0   1  202.68    7.80
  -3   0   1  198.98    8.00
  -3   0   1  208.68    8.20
  -3   0   1  207.98    8.50
  -3   0   1  203.38    7.20
   2   0  -1    3.20    1.80
   2   0  -1    2.80    1.70
   2   0  -1    2.30    2.00
   2   0  -1    0.60    1.60
   2   0  -1    1.90    1.60
  -2   0   1    1.90    1.50
  -2   0   1    2.50    1.70
  -2   0   1    1.00    1.60
  -2   0   1    1.70    1.30
  -2   0   1    1.00    1.60
  -2   0   1    2.30    1.60
   1   0  -1  412.26   10.20
   1   0  -1  407.76   10.30
   1   0  -1  402.36   10.40
   1   0  -1  408.46   10.40
   1   0  -1  398.46   10.30
  -1   0   1  334.07   10.30
  -1   0   1  314.37    9.90
  -1   0   1  394.76   10.30
  -1   0  -1  632.24   18.50
  -1   0  -1  699.73   18.70
  -1   0  -1  768.92   18.80
  -1   0  -1  795.72   18.90
  -1   0  -1  659.53   18.50
   1   0   1  791.32   18.70
   1   0   1  792.52   18.80
   1   0   1  732.83   18.80
   1   0   1  763.82   18.60
  -2   0  -1  753.52   20.00
  -2   0  -1  725.83   18.70
  -2   0  -1  762.32   20.00
  -2   0  -1  750.22   19.60
  -2   0  -1  721.23   19.70
   2   0   1  799.82   18.90
   2   0   1  737.63   19.90
   2   0   1  715.73   19.50
   2   0   1  736.33   19.90
   2   0   1  693.33   20.00
  -3   0  -1  331.67   10.70
  -3   0  -1  332.67   11.10
  -3   0  -1  322.97   10.80
  -3   0  -1  324.27   11.10
  -3   0  -1  326.87    9.50
  -3   0  -1  327.17   11.40
   3   0   1  324.97   11.00
   3   0   1  323.77    9.80
   3   0   1  318.37   11.10
   3   0   1  333.67   11.00
   3   0   1  319.87   10.70
  -4   0  -1   40.30    4.90
  -4   0  -1   41.60    5.40
  -4   0  -1   42.40    5.80
  -4   0  -1   44.90    3.80
  -4   0  -1   48.50    5.60
  -4   0  -1   42.90    5.20
  -4   0  -1   48.20    5.90
   4   0   1   51.69    5.60
   4   0   1   42.70    5.00
   4   0   1   51.59    3.80
   4   0   1   45.40    5.40
   4   0   1   47.70    5.50
   4   0   1   49.10    5.40
  -5   0  -1  300.17   12.50
  -5   0  -1  284.47    9.80
  -5   0  -1  302.67   12.90
  -5   0  -1  279.57   12.60
  -5   0  -1  294.37   11.50
  -5   0  -1  280.77   12.00
  -5   0  -1  284.07   12.40
   5   0   1  300.77   12.90
   5   0   1  300.67   10.00
   5   0   1  308.97   12.50
   5   0   1  269.37   12.00
   5   0   1  289.37   12.00
   5   0   1  295.17   11.70
  -6   0  -1   90.19    8.70
  -6   0  -1   86.39    9.40
  -6   0  -1  104.49    9.30
  -6   0  -1   91.09    7.60
  -6   0  -1  107.79    6.50
  -6   0  -1  122.49   10.00
  -6   0  -1   99.99    9.10
   6   0   1  107.09    6.30
   6   0   1   95.59    8.90
   6   0   1  102.29    8.80
   6   0   1  117.79    9.00
   6   0   1   89.69    8.40
  -7   0  -1   33.20    5.40
  -7   0  -1   22.10    5.70
  -7   0  -1   21.10    3.80
  -7   0  -1   30.40    6.90
  -7   0  -1   31.40    6.10
  -7   0  -1   33.40    6.70
  -7   0  -1   27.70    5.60
   7   0   1   31.40    5.90
   7   0   1   27.10    5.80
   7   0   1   23.20    5.40
   7   0   1   26.60    5.80
   7   0   1   37.50    6.70
  -8   0  -1   13.40    6.10
  -8   0  -1   11.50    5.10
  -8   0  -1    4.70    4.00
  -8   0  -1   15.40    5.60
   8   0   1   22.80    6.60
   8   0   1   19.70    6.50
   8   0   1    8.20    6.60
  -9   0  -1   -1.80    6.70
  -9   0  -1    7.00    6.70
  -9   0  -1    6.50    7.40
   9   0   1   -8.00    7.60
   9   0   1   19.20    8.00
  10  -1  -1   33.10   10.50
  10  -1  -1   37.70   10.60
 -10   1   1   55.19    9.60
 -10   1   1   20.10   10.90
 -10   1   1   30.80   10.30
   9  -1  -1   21.90    8.00
   9  -1  -1   21.60    7.80
   9  -1  -1   26.00    7.80
  -9   1   1   14.90    7.20
  -9   1   1   26.50    6.80
  -9   1   1   15.60    8.10
   8  -1  -1   18.20    6.10
   8  -1  -1   20.90    6.50
   8  -1  -1   18.00    5.70
  -8   1   1   21.20    6.50
  -8   1   1   16.70    4.40
  -8   1   1   17.60    6.30
  -8   1   1   14.70    5.10
  -8   1   1   14.90    5.60
   7  -1  -1  128.49   11.50
   7  -1  -1  143.29   10.90
   7  -1  -1  146.99   11.60
   7  -1  -1  133.79   10.50
   7  -1  -1  145.69   12.20
  -7   1   1  137.69   12.50
  -7   1   1  150.08   10.60
  -7   1   1  158.78    9.60
  -7   1   1  139.39   12.70
  -7   1   1  150.48   11.80
  -7   1   1  139.69    8.50
  -7   1   1  153.98   11.20
   6  -1  -1   -0.60    3.50
   6  -1  -1    1.80    3.50
   6  -1  -1    9.60    3.80
   6  -1  -1    7.00    3.50
  -6   1   1    3.50    2.60
  -6   1   1    7.40    3.70
  -6   1   1    2.00    3.60
  -6   1   1   11.10    4.40
  -6   1   1    0.50    4.20
   5  -1  -1  147.69    8.60
   5  -1  -1  161.08    7.90
   5  -1  -1  159.38    9.00
   5  -1  -1  150.28    9.60
   5  -1  -1  159.78    8.30
  -5   1   1  153.18    7.00
  -5   1   1  161.28    9.40
  -5   1   1  152.18    8.00
  -5   1   1  142.49    7.50
  -5   1   1  150.98    9.00
  -5   1   1  147.99    9.30
  -5   1   1  147.89    8.50
   4  -1  -1  578.94   17.20
   4  -1  -1  607.04   19.10
   4  -1  -1  596.04   18.40
   4  -1  -1  583.14   17.50
   4  -1  -1  567.34   17.80
  -4   1   1  586.54   16.60
  -4   1   1  593.54   17.10
  -4   1   1  589.94   18.60
  -4   1   1  581.64   18.30
  -4   1   1  589.84   18.00
  -4   1   1  566.84   17.20
   3  -1  -1   14.80    2.50
   3  -1  -1   16.50    2.30
   3  -1  -1   13.50    2.10
   3  -1  -1   11.80    2.70
   3  -1  -1   14.60    2.50
   3  -1  -1   14.40    2.30
  -3   1   1   13.30    2.30
  -3   1   1   16.20    2.80
  -3   1   1   14.00    2.00
  -3   1   1   18.20    2.30
  -3   1   1   13.30    2.80
  -3   1   1   13.50    2.20
  -3   1   1   11.50    2.00
   2  -1  -1 2733.33   67.19
   2  -1  -1 2655.23   67.29
   2  -1  -1 2692.23   67.59
   2  -1  -1 2811.22   68.29
   2  -1  -1 2882.91   68.79
   2  -1  -1 2678.03   67.19
   2  -1  -1 2818.02   68.19
  -2   1   1 2786.52   68.59
  -2   1   1 2753.32   67.29
  -2   1   1 2769.12   68.29
  -2   1   1 2780.82   67.19
  -2   1   1 2774.52   67.69
  -2   1   1 2778.62   68.19
  -2   1   1 2714.63   67.19
   1  -1  -1    2.70    1.10
   1  -1  -1    4.20    1.00
   1  -1  -1    2.50    0.80
   1  -1  -1    1.30    1.00
   1  -1  -1    3.10    0.70
  -1   1   1    2.60    0.90
  -1   1   1    2.60    0.70
  -1   1   1    2.60    0.70
  -1   1   1    1.70    1.10
  -1   1   1    2.80    0.80
  -1   1   1    1.90    1.00
  -1   1   1    1.60    0.70
  -1   1   1    2.40    1.00
   0   1   1   71.69    2.60
  -1  -1  -1  888.41   22.50
  -1  -1  -1  892.01   22.60
  -1  -1  -1  874.81   22.10
  -1  -1  -1  909.51   22.80
  -1  -1  -1  891.61   22.90
   1   1   1  883.61   22.60
   1   1   1  862.71   22.70
   1   1   1  885.01   22.00
   1   1   1  899.81   23.00
   1   1   1  854.91   22.50
  -2  -1  -1 1764.82   45.30
  -2  -1  -1 1770.92   45.10
  -2  -1  -1 1783.42   44.40
  -2  -1  -1 1756.52   43.30
  -2  -1  -1 1819.02   45.10
   2   1   1 1756.02   45.10
   2   1   1 1811.12   44.90
   2   1   1 1822.92   45.10
   2   1   1 1786.22   44.40
   2   1   1 1748.82   45.30
  -3  -1  -1 1559.54   40.70
  -3  -1  -1 1599.04   41.00
  -3  -1  -1 1575.34   40.80
  -3  -1  -1 1551.44   39.50
  -3  -1  -1 1547.55   40.70
   3   1   1 1539.75   39.50
   3   1   1 1541.35   40.40
   3   1   1 1533.65   40.70
   3   1   1 1537.15   40.60
   3   1   1 1604.64   41.00
  -4  -1  -1  132.09    6.30
  -4  -1  -1  133.59    7.40
  -4  -1  -1  128.49    7.70
  -4  -1  -1  121.49    7.40
  -4  -1  -1  132.79    7.80
   4   1   1  129.99    8.00
   4   1   1  140.99    7.50
   4   1   1  133.49    6.30
  -5  -1  -1   12.90    4.10
  -5  -1  -1    8.50    2.60
  -5  -1  -1    8.70    3.90
  -5  -1  -1    7.50    3.80
   5   1   1    9.00    3.50
   5   1   1    6.90    3.50
   5   1   1   10.90    2.60
   5   1   1    6.50    3.10
   5   1   1    4.70    3.60
  -6  -1  -1  983.30   30.00
  -6  -1  -1  941.11   29.10
  -6  -1  -1  947.01   30.20
  -6  -1  -1  945.81   29.80
  -6  -1  -1  956.80   27.00
  -6  -1  -1  964.10   29.80
   6   1   1  966.90   30.10
   6   1   1  940.81   27.20
   6   1   1  925.11   29.50
   6   1   1  986.50   30.20
   6   1   1  997.90   29.70
  -7  -1  -1   15.50    6.10
  -7  -1  -1   24.70    5.40
  -7  -1  -1   14.60    3.90
  -7  -1  -1   18.40    5.50
  -7  -1  -1   10.10    5.80
  -7  -1  -1   20.30    6.20
   7   1   1   15.50    6.00
   7   1   1   11.60    5.70
   7   1   1   20.60    3.80
   7   1   1   13.90    5.10
   7   1   1   16.10    5.50
  -8  -1  -1    3.50    5.40
  -8  -1  -1    0.00    6.00
  -8  -1  -1    3.60    4.30
  -8  -1  -1    5.50    5.50
  -8  -1  -1    1.10    7.00
   8   1   1    1.10    3.70
   8   1   1    1.90    6.10
   8   1   1    7.10    6.40
   8   1   1   25.70    7.20
  -9  -1  -1    4.10    7.80
  -9  -1  -1   10.80    8.00
  -9  -1  -1   15.70   14.50
  -9  -1  -1   -7.00    6.60
   9   1   1    4.90    8.00
   9   1   1   18.00    8.50
   9   1   1   13.50    9.50
  10  -2  -1    8.90    9.50
  10  -2  -1    1.70    8.90
 -10   2   1  -14.40    8.80
 -10   2   1    8.20    9.20
 -10   2   1   -2.80    7.40
   9  -2  -1    1.50    6.90
   9  -2  -1    9.70    7.50
   9  -2  -1    7.80    7.10
  -9   2   1    6.10    7.50
  -9   2   1    9.30    5.70
  -9   2   1    7.80    7.00
   8  -2  -1   15.70    6.40
   8  -2  -1   30.80    6.80
   8  -2  -1   31.10    6.70
   8  -2  -1   23.60    5.80
   8  -2  -1   12.50    6.20
  -8   2   1   18.50    5.70
  -8   2   1   19.50    6.30
  -8   2   1   13.80    6.50
  -8   2   1   21.60    4.50
  -8   2   1   18.90    5.00
   7  -2  -1   94.89    9.10
   7  -2  -1   87.99   10.00
   7  -2  -1  100.59   10.40
   7  -2  -1   96.59   10.40
   7  -2  -1   85.49    8.80
  -7   2   1  111.29   11.20
  -7   2   1  113.69    8.60
  -7   2   1   89.59    7.40
  -7   2   1   98.29    8.50
  -7   2   1  108.69   10.00
  -7   2   1   94.99   11.70
  -7   2   1   98.49   13.60
   6  -2  -1   22.50    4.40
   6  -2  -1   18.90    4.30
   6  -2  -1   22.80    4.10
   6  -2  -1   25.80    4.30
  -6   2   1   19.70    3.80
  -6   2   1   14.90    4.60
  -6   2   1   19.20    3.20
  -6   2   1   33.00    5.60
  -6   2   1   24.90    5.30
   5  -2  -1  106.29    7.40
   5  -2  -1  115.89    5.60
   5  -2  -1  115.29    7.90
   5  -2  -1  107.29    6.40
   5  -2  -1  109.89    7.90
   5  -2  -1  114.19    6.90
  -5   2   1  113.89    6.10
  -5   2   1  110.69    6.20
  -5   2   1  110.59    5.40
  -5   2   1  100.39    6.30
  -5   2   1  114.69    8.30
  -5   2   1  102.19    8.10
  -5   2   1  109.89    8.30
  -5   2   1   96.59    7.10
   4  -2  -1   19.80    3.30
   4  -2  -1   18.30    2.80
   4  -2  -1   17.60    2.70
   4  -2  -1   22.10    3.60
   4  -2  -1   13.30    2.20
   4  -2  -1   19.50    2.70
  -4   2   1   14.80    3.30
  -4   2   1   13.90    2.20
  -4   2   1   17.50    3.50
  -4   2   1   16.30    3.40
  -4   2   1   16.30    2.50
  -4   2   1   20.20    2.60
  -4   2   1   17.60    2.40
  -4   2   1   16.90    2.90
  -4   2   1   15.90    3.20
   3  -2  -1  129.89    5.70
   3  -2  -1  129.49    6.80
   3  -2  -1  122.09    6.60
   3  -2  -1  124.49    5.00
   3  -2  -1  123.49    5.80
   3  -2  -1  130.19    6.70
  -3   2   1  120.49    4.90
  -3   2   1  126.69    5.60
  -3   2   1  127.99    4.80
  -3   2   1  120.69    6.50
  -3   2   1  115.59    6.60
  -3   2   1  126.99    6.90
  -3   2   1  137.09    7.00
  -3   2   1  128.89    5.80
   2  -2  -1  107.19    5.40
   2  -2  -1  106.89    4.50
   2  -2  -1  116.59    5.80
   2  -2  -1  107.89    3.70
   2  -2  -1  104.29    5.30
   2  -2  -1  110.49    5.30
  -2   2   1  108.49    5.50
  -2   2   1   97.09    3.60
  -2   2   1  125.49    3.80
  -2   2   1  106.69    5.40
  -2   2   1  116.39    6.00
  -2   2   1  106.89    5.10
  -2   2   1  122.19    5.00
  -2   2   1  107.39    4.50
  -2   2   1  107.29    5.30
   1  -2  -1 2820.02   67.59
   1  -2  -1 2729.73   68.19
   1  -2  -1 2829.52   68.99
   1  -2  -1 2960.50   69.39
   1  -2  -1 2827.62   68.49
  -1   2   1 2790.72   68.29
  -1   2   1 2800.32   68.99
  -1   2   1 2819.12   67.49
  -1   2   1 2734.53   68.39
  -1   2   1 2822.32   67.69
  -1   2   1 2829.62   68.69
  -1   2   1 2491.95   68.69
  -1   2   1 2916.81   69.39
   0  -2  -1  790.72   21.30
   0  -2  -1  699.53   19.70
   0  -2  -1  797.22   20.20
   0  -2  -1  813.62   19.90
   0  -2  -1  820.82   20.80
   0  -2  -1  791.42   20.70
   0  -2  -1  827.72   21.30
   0  -2  -1  813.22   21.00
   0   2   1  868.11   19.90
   0   2   1  820.22   20.80
   0   2   1  792.32   20.60
   0   2   1  818.22   21.40
   0   2   1  774.12   20.20
   0   2   1  829.02   19.80
   0   2   1  803.52   21.20
  -1  -2  -1  446.16   12.80
  -1  -2  -1  438.66   12.30
  -1  -2  -1  435.36   12.90
  -1  -2  -1  418.36   12.80
  -1  -2  -1  431.36   12.30
   1   2   1  421.16   12.20
   1   2   1  437.76   12.90
   1   2   1  439.76   12.90
   1   2   1  432.96   12.30
   1   2   1  420.26   12.60
  -2  -2  -1   37.80    4.20
  -2  -2  -1   32.40    3.20
  -2  -2  -1   36.80    4.00
  -2  -2  -1   32.10    4.10
  -2  -2  -1   43.50    4.60
   2   2   1   35.80    3.00
   2   2   1   35.40    3.90
   2   2   1   35.20    4.30
   2   2   1   34.50    4.70
   2   2   1   36.50    4.10
  -3  -2  -1   46.80    5.10
  -3  -2  -1   44.50    5.10
  -3  -2  -1   45.90    5.50
  -3  -2  -1   49.40    4.80
   3   2   1   49.60    5.50
   3   2   1   49.30    4.70
   3   2   1   48.50    5.50
   3   2   1   49.99    4.80
   3   2   1   49.99    5.20
  -4  -2  -1  309.77   11.40
  -4  -2  -1  307.27   12.20
  -4  -2  -1  316.57   12.90
  -4  -2  -1  328.07   12.50
  -4  -2  -1  330.77   12.40
   4   2   1  319.37   13.00
   4   2   1  311.87   12.50
   4   2   1  312.17   11.40
   4   2   1  330.17   12.80
   4   2   1  320.97   12.00
  -5  -2  -1  240.58   11.80
  -5  -2  -1  244.28   10.40
  -5  -2  -1  271.87   11.70
  -5  -2  -1  268.17   11.60
   5   2   1  246.28   12.00
   5   2   1  251.87   10.40
   5   2   1  242.88   11.30
   5   2   1  243.18   11.90
   5   2   1  222.68   11.90
  -6  -2  -1   12.30    4.20
  -6  -2  -1    6.00    4.20
  -6  -2  -1    4.10    3.50
  -6  -2  -1    4.60    4.80
  -6  -2  -1    5.00    4.60
  -6  -2  -1    5.70    4.00
   6   2   1    5.50    3.30
   6   2   1   12.10    4.90
   6   2   1    5.00    4.90
   6   2   1    9.60    4.60
   6   2   1    8.90    4.10
  -7  -2  -1   90.59   12.00
  -7  -2  -1   41.80    8.00
  -7  -2  -1   46.00    5.80
  -7  -2  -1   75.29   10.20
  -7  -2  -1   51.49    7.10
  -7  -2  -1   63.29    8.10
   7   2   1   62.99    8.00
   7   2   1   54.69    7.80
   7   2   1   60.39    7.60
  -8  -2  -1    1.30    8.20
  -8  -2  -1  -10.00    5.80
  -8  -2  -1   -5.70    4.90
  -8  -2  -1   -0.40    5.90
  -8  -2  -1    2.50    6.30
   8   2   1    1.60    4.20
   8   2   1   -2.00    6.10
   8   2   1   11.30    6.60
   8   2   1    5.80    8.00
  -9  -2  -1   -6.10    8.30
  -9  -2  -1    4.00    7.90
  -9  -2  -1   -9.30    7.10
  -9  -2  -1   14.60   14.60
   9   2   1   -4.30    6.60
   9   2   1   -3.20    8.30
   9   2   1    3.60    8.50
   9   2   1   -3.20    9.60
  10  -3  -1   -6.70    9.20
  10  -3  -1    2.40   10.10
 -10   3   1   11.70    9.80
 -10   3   1   21.00   11.20
 -10   3   1   10.80    7.60
   9  -3  -1    0.10    7.80
   9  -3  -1    7.70    7.70
   9  -3  -1    2.80    6.70
  -9   3   1   17.60    7.90
  -9   3   1    6.40    5.60
  -9   3   1    1.70    6.30
   8  -3  -1    1.60    5.20
   8  -3  -1    9.00    5.00
   8  -3  -1    5.20    5.60
   8  -3  -1   14.20    6.50
   8  -3  -1    5.40    6.30
  -8   3   1   10.10    4.60
  -8   3   1   13.50    6.50
  -8   3   1    5.80    4.30
  -8   3   1    7.90    6.30
   7  -3  -1   32.90    6.20
   7  -3  -1   33.40    4.90
   7  -3  -1   23.60    5.90
   7  -3  -1   30.00    5.80
   7  -3  -1   23.10    4.60
  -7   3   1   33.40    4.40
  -7   3   1   31.10    5.60
  -7   3   1   27.20    6.10
  -7   3   1   38.40    4.70
  -7   3   1   24.80    4.20
   6  -3  -1   24.60    3.80
   6  -3  -1   26.10    4.80
   6  -3  -1   18.60    4.30
  -6   3   1   17.70    4.70
  -6   3   1   39.90    4.80
  -6   3   1   25.10    3.40
  -6   3   1   22.30    3.50
  -6   3   1   25.50    4.70
  -6   3   1   36.60    5.10
  -6   3   1   23.70    5.60
   5  -3  -1   21.10    3.90
  -5   3   1   23.40    4.60
  -5   3   1   36.30    4.90
  -5   3   1   28.70    4.50
  -5   3   1   16.00    3.80
  -5   3   1   27.60    4.00
   4  -3  -1  119.99    7.50
   4  -3  -1  121.09    6.50
   4  -3  -1  126.49    7.80
   4  -3  -1  125.39    5.40
   4  -3  -1  131.39    6.70
  -4   3   1  123.59    6.50
  -4   3   1  113.79    7.40
  -4   3   1  110.19    4.90
  -4   3   1  120.09    8.00
  -4   3   1  120.79    6.40
  -4   3   1  125.59    7.00
  -4   3   1  121.39    8.10
  -4   3   1  129.19    5.00
   3  -3  -1   36.90    3.80
   3  -3  -1   45.30    4.70
   3  -3  -1   39.60    4.90
   3  -3  -1   40.20    4.70
   3  -3  -1   40.90    5.30
   3  -3  -1   37.00    2.80
   3  -3  -1   38.40    2.70
  -3   3   1   37.10    4.20
  -3   3   1   41.40    4.40
  -3   3   1   39.70    4.60
  -3   3   1   42.60    3.80
  -3   3   1   32.90    4.90
  -3   3   1   42.80    4.80
  -3   3   1   42.80    5.30
   2  -3  -1 1031.00   27.60
   2  -3  -1 1023.90   26.80
   2  -3  -1  995.60   25.10
   2  -3  -1 1028.10   27.00
   2  -3  -1  994.90   25.10
   2  -3  -1 1023.60   28.10
  -2   3   1  998.70   26.90
  -2   3   1 1008.90   27.20
  -2   3   1 1025.50   26.70
  -2   3   1 1003.10   28.00
  -2   3   1 1024.00   27.00
  -2   3   1 1027.30   27.50
  -2   3   1 1003.40   25.90
   1  -3  -1 2974.60   76.19
   1  -3  -1 3101.49   76.19
   1  -3  -1 3176.78   77.39
   1  -3  -1 3170.68   77.99
   1  -3  -1 3165.88   76.59
  -1   3   1 3150.38   78.19
  -1   3   1 3081.09   77.19
  -1   3   1 3173.88   77.99
  -1   3   1 3076.89   75.99
  -1   3   1 3207.08   76.59
  -1   3   1 3104.79   76.09
  -1   3   1 3212.68   77.99
   0  -3  -1  295.07    9.70
   0  -3  -1  291.47    8.60
   0  -3  -1  274.27    9.90
   0  -3  -1  301.17    7.70
   0  -3  -1  278.67   10.10
   0   3   1  243.88    9.60
   0   3   1  308.67    7.80
  -1  -3  -1   60.79    4.70
  -1  -3  -1   65.99    4.80
  -1  -3  -1   62.79    5.20
  -1  -3  -1   63.89    4.10
  -1  -3  -1   60.09    4.80
   1   3   1   54.69    4.10
   1   3   1   62.19    5.10
   1   3   1   57.99    4.40
   1   3   1   59.09    4.70
   1   3   1   54.89    4.50
  -2  -3  -1   63.39    5.60
  -2  -3  -1   61.69    5.40
  -2  -3  -1   49.99    5.10
  -2  -3  -1   60.59    5.00
  -2  -3  -1   59.69    4.50
   2   3   1   54.19    5.20
   2   3   1   62.79    4.90
   2   3   1   60.89    5.60
   2   3   1   65.19    5.40
   2   3   1   54.59    4.30
  -3  -3  -1  237.48    9.80
  -3  -3  -1  220.18    9.20
  -3  -3  -1  230.58    9.90
  -3  -3  -1  236.58    8.20
  -3  -3  -1  223.98   10.50
  -3  -3  -1  233.48   10.10
   3   3   1  226.28    8.10
   3   3   1  232.48    9.30
   3   3   1  232.48   10.40
   3   3   1  223.48   10.30
   3   3   1  246.78    9.90
   3   3   1  222.98    9.70
  -4  -3  -1   98.19    7.30
  -4  -3  -1   93.09    7.10
  -4  -3  -1   97.29    7.40
  -4  -3  -1  105.99    8.40
  -4  -3  -1  104.09    7.60
  -4  -3  -1   94.99    5.00
   4   3   1   93.59    7.70
   4   3   1   97.99    7.80
   4   3   1   88.39    6.80
   4   3   1   94.29    6.80
   4   3   1  101.49    8.10
  -5  -3  -1   14.60    5.10
  -5  -3  -1   24.50    4.80
  -5  -3  -1   18.40    4.40
  -5  -3  -1   17.70    4.00
   5   3   1   14.90    3.70
   5   3   1   20.10    4.90
   5   3   1   25.90    4.90
  -6  -3  -1  352.86   16.20
  -6  -3  -1  370.76   15.20
  -6  -3  -1  396.56   16.70
  -6  -3  -1  367.66   16.60
  -6  -3  -1  396.26   18.70
  -6  -3  -1  410.56   17.40
   6   3   1  390.16   17.60
   6   3   1  380.56   15.50
   6   3   1  378.06   17.40
   6   3   1  387.86   18.00
   6   3   1  394.26   16.40
  -7  -3  -1   74.39    8.60
  -7  -3  -1   94.39   11.10
  -7  -3  -1   59.79    7.80
  -7  -3  -1   80.49    9.90
  -7  -3  -1   69.89    8.50
  -7  -3  -1   71.99    9.80
   7   3   1   81.29    9.50
   7   3   1   86.19   11.70
   7   3   1   78.89    8.90
  -8  -3  -1    7.50    7.30
  -8  -3  -1   -0.60    9.10
  -8  -3  -1   -4.20    5.70
  -8  -3  -1   -2.60    6.70
  -8  -3  -1   10.80    7.10
   8   3   1    2.40    9.20
   8   3   1  -13.00    6.40
  -9  -3  -1  -17.40    8.80
  -9  -3  -1   11.10    8.80
  -9  -3  -1    0.00    8.00
   9   3   1   -9.80    8.70
   9   3   1  -12.20    9.00
   9   3   1   -1.90   11.40
   9  -4  -1   27.20    8.30
   9  -4  -1   21.60    8.30
  -9   4   1   25.50    8.80
  -9   4   1   29.10    5.60
  -9   4   1   42.50    8.60
  -9   4   1   19.10    9.00
   8  -4  -1   -8.00    6.10
   8  -4  -1   -1.00    6.10
   8  -4  -1    3.00    5.70
   8  -4  -1    2.80    4.90
   8  -4  -1    7.30    6.10
  -8   4   1   10.20    6.30
  -8   4   1   -7.50    6.00
  -8   4   1   -7.40    5.70
  -8   4   1    2.60    3.40
  -8   4   1    0.00    4.30
  -8   4   1    7.70    4.00
   7  -4  -1   68.49    7.60
   7  -4  -1   59.69    7.50
   7  -4  -1   89.29    8.20
   7  -4  -1   84.09   10.30
  -7   4   1   70.39    9.30
  -7   4   1   87.59   11.20
  -7   4   1   85.49    7.80
  -7   4   1   67.59    6.30
  -7   4   1   85.79    9.70
  -7   4   1   70.09    7.60
  -7   4   1   74.49    9.10
   6  -4  -1  124.49    9.90
   6  -4  -1  123.59    8.30
   6  -4  -1  123.59   10.50
   6  -4  -1  133.69    7.30
   6  -4  -1  131.39    9.40
  -6   4   1  123.19    8.20
  -6   4   1  128.49    6.20
  -6   4   1  122.49   11.00
  -6   4   1  131.49    9.50
  -6   4   1  126.89    9.20
  -6   4   1  118.89   10.80
  -6   4   1  129.09    8.40
  -6   4   1  132.59    6.20
  -6   4   1  130.29   11.00
  -6   4   1  131.19   10.20
   5  -4  -1    1.90    2.00
   5  -4  -1    2.70    3.40
   5  -4  -1    1.20    2.90
   5  -4  -1   -0.50    2.50
  -5   4   1   -1.50    3.50
  -5   4   1    2.80    3.60
  -5   4   1   -1.90    2.30
  -5   4   1   -0.10    3.70
  -5   4   1   -0.40    3.10
  -5   4   1    0.20    2.60
   4  -4  -1    6.40    2.30
   4  -4  -1    5.70    2.70
   4  -4  -1    8.70    1.70
   4  -4  -1    7.20    3.00
   4  -4  -1    4.80    2.70
   4  -4  -1    5.20    1.50
  -4   4   1    6.10    3.20
  -4   4   1    6.60    2.80
  -4   4   1    8.80    3.00
  -4   4   1    1.50    3.00
  -4   4   1    7.60    3.40
  -4   4   1    8.20    2.80
  -4   4   1    6.40    2.20
   3  -4  -1  875.21   25.50
   3  -4  -1  892.31   22.80
   3  -4  -1  887.11   25.30
   3  -4  -1  902.21   27.00
   3  -4  -1  921.41   26.20
   3  -4  -1  897.51   22.70
  -3   4   1  908.51   24.20
  -3   4   1  925.21   25.60
  -3   4   1  933.51   26.10
  -3   4   1  923.11   25.40
  -3   4   1  899.51   26.00
  -3   4   1  935.71   25.80
  -3   4   1  921.81   27.20
   2  -4  -1   35.30    5.10
   2  -4  -1   34.80    4.30
   2  -4  -1   39.00    2.70
   2  -4  -1   36.00    2.60
   2  -4  -1   42.80    5.20
   2  -4  -1   37.10    4.00
  -2   4   1   38.40    5.20
  -2   4   1   32.80    4.10
  -2   4   1   41.90    3.20
  -2   4   1   42.20    4.60
  -2   4   1   43.20    5.40
  -2   4   1   42.00    4.40
  -2   4   1   39.00    5.20
  -2   4   1   40.30    3.70
   1  -4  -1    7.70    2.70
   1  -4  -1   10.80    1.80
   1  -4  -1   10.10    1.90
   1  -4  -1    8.80    1.90
   1  -4  -1    8.10    2.20
   1  -4  -1    8.50    1.50
  -1   4   1    3.60    2.40
  -1   4   1    8.60    1.90
  -1   4   1    8.80    1.90
  -1   4   1   12.10    3.00
  -1   4   1    6.30    2.10
  -1   4   1    7.90    1.70
  -1   4   1    7.70    1.70
  -1   4   1   11.30    2.80
   0  -4  -1  509.75   16.30
   0  -4  -1  511.85   14.90
   0  -4  -1  499.25   13.40
   0  -4  -1  503.85   13.00
   0  -4  -1  503.55   15.60
   0  -4  -1  497.85   15.10
   0  -4  -1  515.05   16.10
   0   4   1  514.45   16.10
   0   4   1  509.55   15.00
   0   4   1  508.05   16.30
   0   4   1  495.95   14.10
   0   4   1  493.55   14.70
  -1  -4  -1   27.10    3.40
  -1  -4  -1   28.20    2.70
  -1  -4  -1   30.30    3.60
  -1  -4  -1   28.20    3.90
  -1  -4  -1   33.20    4.10
  -1  -4  -1   29.90    3.70
   1   4   1   23.40    3.30
   1   4   1   30.60    3.90
   1   4   1   35.50    5.10
   1   4   1   22.80    3.10
   1   4   1   31.30    4.40
  -2  -4  -1    9.00    3.10
  -2  -4  -1    6.80    2.30
  -2  -4  -1    5.60    2.90
  -2  -4  -1    7.90    2.30
  -2  -4  -1    7.40    2.90
   2   4   1    5.50    2.90
   2   4   1    4.70    2.70
   2   4   1    8.90    2.90
   2   4   1   11.30    2.70
   2   4   1    8.40    2.40
  -3  -4  -1  134.99    7.10
  -3  -4  -1  130.69    7.90
  -3  -4  -1  134.99    9.00
  -3  -4  -1  142.09    7.00
  -3  -4  -1  126.29    8.20
  -3  -4  -1  144.59    8.70
   3   4   1  140.39    8.30
   3   4   1  135.39    8.80
   3   4   1  140.19    7.00
   3   4   1  145.29    8.30
  -4  -4  -1  401.76   12.80
  -4  -4  -1  395.96   14.30
  -4  -4  -1  391.36   15.00
  -4  -4  -1  398.36   15.40
  -4  -4  -1  394.86   16.40
   4   4   1  338.97   15.60
   4   4   1  398.26   15.90
   4   4   1  395.06   14.20
   4   4   1  384.46   15.10
   4   4   1  377.46   15.00
   4   4   1  398.86   12.80
  -5  -4  -1  371.06   15.40
  -5  -4  -1  352.96   16.90
  -5  -4  -1  328.07   14.60
  -5  -4  -1  347.07   15.80
   5   4   1  317.27   13.90
   5   4   1  346.57   15.70
   5   4   1  354.56   16.40
   5   4   1  350.06   14.90
   5   4   1  341.97   15.90
  -6  -4  -1   49.70    6.70
  -6  -4  -1   66.39    7.90
  -6  -4  -1   68.49    9.60
  -6  -4  -1   56.39    7.30
  -6  -4  -1   58.09    7.00
  -6  -4  -1   47.90    8.20
   6   4   1   59.59    6.90
   6   4   1   62.09    8.30
   6   4   1   58.79    8.30
   6   4   1   82.69   11.20
  -7  -4  -1   29.70    7.50
  -7  -4  -1   35.00    7.70
  -7  -4  -1   32.20    6.90
  -7  -4  -1   18.70    6.30
  -7  -4  -1   26.60    7.10
  -7  -4  -1   30.60    9.20
   7   4   1   37.50    6.70
   7   4   1   32.60    8.30
  -8  -4  -1   51.59    8.20
  -8  -4  -1   56.49    9.30
  -8  -4  -1   57.29    9.40
  -8  -4  -1   64.19   10.20
   8   4   1   74.69   10.70
   8   4   1   43.90    7.90
   8   4   1   60.29   12.10
   9  -5  -1    1.50    7.80
   9  -5  -1   -6.90    7.70
  -9   5   1    8.10    5.80
  -9   5   1   26.60    9.40
  -9   5   1   -1.10    8.00
   8  -5  -1   13.40    5.00
   8  -5  -1   15.10    7.10
   8  -5  -1   15.70    6.60
   8  -5  -1    7.40    6.90
  -8   5   1   16.30    6.90
  -8   5   1   17.80    5.20
  -8   5   1   18.30    7.10
  -8   5   1   19.00    6.70
   7  -5  -1  217.58   13.00
   7  -5  -1  232.18    9.90
   7  -5  -1  215.28   13.80
   7  -5  -1  199.68   10.30
   7  -5  -1  224.18   15.30
  -7   5   1  225.58   16.00
  -7   5   1  223.78   11.80
  -7   5   1  240.78   14.70
  -7   5   1  225.78   12.50
  -7   5   1  215.58   12.00
  -7   5   1  163.38   15.00
  -7   5   1  210.38   13.10
   6  -5  -1   -2.30    3.50
   6  -5  -1   -0.80    2.40
   6  -5  -1    3.30    2.50
   6  -5  -1   -5.10    4.50
   6  -5  -1    1.10    3.80
   6  -5  -1    0.50    4.00
  -6   5   1   -1.60    5.00
  -6   5   1   -0.70    4.20
  -6   5   1   -1.00    3.70
  -6   5   1    0.30    3.60
  -6   5   1    3.60    3.50
  -6   5   1    3.30    4.90
  -6   5   1   -1.70    4.70
   5  -5  -1   19.30    3.90
   5  -5  -1   25.90    4.70
   5  -5  -1   13.60    2.10
  -5   5   1   16.80    4.60
  -5   5   1   17.00    3.30
  -5   5   1   17.40    4.00
  -5   5   1   14.30    4.60
  -5   5   1   18.90    5.00
  -5   5   1   18.10    4.00
   4  -5  -1  208.18   11.20
   4  -5  -1  218.48   10.60
  -4   5   1  207.38    8.50
  -4   5   1  210.68   10.60
  -4   5   1  202.98   10.10
  -4   5   1  214.98   11.00
  -4   5   1  216.88   11.60
  -4   5   1  214.68    9.80
  -4   5   1  213.98   10.30
  -4   5   1  218.78   10.60
   3  -5  -1   67.29    3.10
   3  -5  -1   62.59    5.70
   3  -5  -1   53.49    6.60
   3  -5  -1   61.89    3.10
   3  -5  -1   60.29    6.70
  -3   5   1   61.39    7.30
  -3   5   1   69.59    5.90
  -3   5   1   65.99    6.80
  -3   5   1   61.99    4.40
  -3   5   1   62.19    5.30
  -3   5   1   67.79    6.60
  -3   5   1   66.79    6.10
  -3   5   1   61.69    6.50
   2  -5  -1   63.69    3.80
   2  -5  -1   67.79    5.70
   2  -5  -1   62.09    6.50
   2  -5  -1   59.19    4.50
  -2   5   1   75.49    5.20
  -2   5   1   64.29    5.50
  -2   5   1   62.29    5.70
  -2   5   1   59.59    6.20
  -2   5   1   66.89    4.40
  -2   5   1   65.89    3.30
  -2   5   1   59.39    3.30
   1  -5  -1  161.28    6.90
   1  -5  -1  156.38    6.30
   1  -5  -1  154.28    7.70
   1  -5  -1  149.88    6.60
   1  -5  -1  154.28    8.80
   1  -5  -1  150.18    5.50
  -1   5   1  178.28    9.20
  -1   5   1  162.68    8.80
  -1   5   1  158.78    6.30
  -1   5   1  152.58    7.90
  -1   5   1  156.98    5.90
  -1   5   1  153.88    6.10
  -1   5   1  162.48    8.70
  -1   5   1  162.78    6.50
  -1   5   1  156.48    6.30
   0  -5  -1   25.90    2.90
   0  -5  -1   27.60    4.00
   0  -5  -1   24.90    3.20
   0  -5  -1   36.00    5.00
   0  -5  -1   35.70    5.00
   0  -5  -1   22.30    3.70
   0   5   1   29.00    3.70
   0   5   1   27.70    4.20
   0   5   1   24.90    3.80
   0   5   1   34.70    4.50
   0   5   1   26.60    3.20
  -1  -5  -1  819.82   21.10
  -1  -5  -1  765.12   25.40
  -1  -5  -1  867.01   24.60
  -1  -5  -1  822.92   24.40
  -1  -5  -1  821.62   23.00
  -1  -5  -1  814.82   23.80
  -1  -5  -1  758.72   27.00
   1   5   1  838.32   25.10
   1   5   1  831.42   23.80
   1   5   1  822.32   24.40
   1   5   1  818.92   24.00
   1   5   1  823.82   23.00
  -2  -5  -1   29.20    3.70
  -2  -5  -1   42.40    5.30
  -2  -5  -1   31.70    4.40
  -2  -5  -1   25.60    4.30
  -2  -5  -1   42.30    5.90
   2   5   1   27.80    4.30
   2   5   1   27.50    3.90
   2   5   1   32.80    4.10
   2   5   1   36.90    4.80
   2   5   1   43.30    6.30
  -3  -5  -1   -1.00    2.30
  -3  -5  -1    3.60    3.80
  -3  -5  -1   -0.20    2.50
  -3  -5  -1    3.90    3.50
  -3  -5  -1   -0.60    2.70
  -3  -5  -1    0.20    3.50
   3   5   1   -0.20    3.10
   3   5   1    3.30    3.10
   3   5   1   -0.20    2.60
   3   5   1   -1.20    3.30
  -4  -5  -1  117.19    9.00
  -4  -5  -1  119.59    7.70
  -4  -5  -1  116.79   10.60
  -4  -5  -1  108.89    9.80
  -4  -5  -1  124.79    8.30
   4   5   1  126.79    9.90
   4   5   1  114.89   10.10
   4   5   1  110.29    9.70
   4   5   1  125.59    7.60
   4   5   1  118.09    7.90
  -5  -5  -1  427.16   25.10
  -5  -5  -1  453.85   18.20
  -5  -5  -1  414.56   20.00
   5   5   1  411.96   16.70
   5   5   1  376.26   27.70
   5   5   1  444.76   18.90
   5   5   1  432.96   19.30
  -6  -5  -1   25.60    6.70
  -6  -5  -1   15.30    8.10
  -6  -5  -1   33.60    6.10
  -6  -5  -1   33.40    6.90
  -6  -5  -1   21.40    5.90
  -6  -5  -1   22.30    6.20
   6   5   1   13.20    7.60
   6   5   1   30.60    6.40
   6   5   1   28.10    6.50
   6   5   1   28.50    7.30
  -7  -5  -1    8.30    6.90
  -7  -5  -1    5.60    6.90
  -7  -5  -1   -0.70    6.80
  -7  -5  -1   14.60    6.90
  -7  -5  -1   -9.60    6.50
   7   5   1   -6.60    5.60
   7   5   1   -9.80    7.60
   7   5   1    0.30    6.10
  -8  -5  -1   11.60    9.60
  -8  -5  -1    3.10    7.80
  -8  -5  -1   -9.90    8.50
   8   5   1  -20.90   10.70
   8   5   1    3.60    7.00
   8   5   1   12.80    8.30
   9  -6  -1   -4.20    8.50
   9  -6  -1  -12.10    8.20
  -9   6   1    2.60    8.40
  -9   6   1   -7.20    9.30
   8  -6  -1   -1.30    4.20
   8  -6  -1    4.00    7.00
   8  -6  -1    1.10    6.70
  -8   6   1    2.80    7.00
  -8   6   1    7.80    6.00
  -8   6   1   13.60    7.10
  -8   6   1   -2.40    5.40
  -8   6   1    3.50    7.60
   7  -6  -1    3.70    3.10
   7  -6  -1    3.50    2.70
   7  -6  -1    2.00    5.60
  -7   6   1   -0.40    5.30
  -7   6   1    3.80    4.80
  -7   6   1    4.40    5.80
  -7   6   1    3.40    5.20
  -7   6   1   -4.90    4.90
  -7   6   1    0.80    7.30
   6  -6  -1    1.50    5.10
  -6   6   1   20.60    5.10
  -6   6   1    4.80    5.50
  -6   6   1   11.80    6.20
  -6   6   1   -4.30    5.50
  -6   6   1   14.50    3.90
  -6   6   1    7.70    4.50
  -6   6   1   16.30    5.40
  -6   6   1   10.40    4.80
   5  -6  -1    5.30    4.30
   5  -6  -1    2.90    4.50
  -5   6   1    0.70    2.70
  -5   6   1    3.30    4.50
  -5   6   1   10.20    4.60
  -5   6   1    4.40    4.00
  -5   6   1   -0.40    4.80
  -5   6   1    2.40    3.70
  -5   6   1    3.60    3.90
   4  -6  -1    2.90    2.90
  -4   6   1    5.40    3.90
  -4   6   1    3.80    2.90
  -4   6   1    5.30    3.30
  -4   6   1    5.50    2.50
  -4   6   1    4.60    3.70
  -4   6   1    4.60    4.60
  -4   6   1    5.90    3.60
  -4   6   1    4.80    3.60
   3  -6  -1    8.20    3.00
   3  -6  -1    3.20    1.70
   3  -6  -1    1.00    1.50
  -3   6   1   -0.30    2.00
  -3   6   1    1.10    2.90
  -3   6   1    3.80    3.80
  -3   6   1   -1.20    3.20
  -3   6   1    9.80    2.80
  -3   6   1    3.00    3.00
  -3   6   1    5.50    3.70
  -3   6   1    7.60    3.00
   2  -6  -1   49.70    5.60
   2  -6  -1   48.50    6.80
   2  -6  -1   33.70    4.00
  -2   6   1   29.40    3.30
  -2   6   1   33.90    5.20
  -2   6   1   34.40    3.40
  -2   6   1   24.00    4.30
  -2   6   1   31.20    4.80
  -2   6   1   29.20    3.60
  -2   6   1   39.30    4.10
  -2   6   1   28.20    4.40
   1  -6  -1    9.10    2.90
   1  -6  -1    9.60    3.20
   1  -6  -1    9.30    2.60
   1  -6  -1    6.90    1.60
   1  -6  -1    6.60    2.10
   1  -6  -1    8.40    2.70
  -1   6   1    5.00    2.20
  -1   6   1    6.00    3.10
  -1   6   1    7.50    2.30
  -1   6   1    6.10    3.20
  -1   6   1   11.50    3.50
  -1   6   1   10.50    2.30
  -1   6   1    9.60    2.10
   0  -6  -1  199.48   10.10
   0  -6  -1  218.58    7.10
   0  -6  -1  214.58   11.10
   0  -6  -1  206.68    9.30
   0  -6  -1  211.08    9.60
   0   6   1  221.78   11.20
   0   6   1  203.48   10.70
   0   6   1  216.18    9.40
   0   6   1  209.08    9.00
   0   6   1  213.98    8.40
  -1  -6  -1    1.60    2.30
  -1  -6  -1    3.10    3.00
  -1  -6  -1    2.70    1.30
  -1  -6  -1    1.70    1.90
  -1  -6  -1   -0.10    2.90
  -1  -6  -1    1.80    3.30
  -1  -6  -1   -1.80    3.30
  -1  -6  -1    3.40    3.20
   1   6   1    2.30    2.80
   1   6   1   -1.80    2.30
   1   6   1    3.30    3.00
   1   6   1    3.80    3.20
  -2  -6  -1   27.90    3.90
  -2  -6  -1   28.60    4.00
  -2  -6  -1   29.40    3.80
  -2  -6  -1   25.50    4.40
  -2  -6  -1   26.50    4.80
  -2  -6  -1   30.10    4.40
  -2  -6  -1   18.70    4.60
   2   6   1   23.40    4.20
   2   6   1   22.00    4.00
   2   6   1   31.90    4.90
  -3  -6  -1  190.58   12.20
  -3  -6  -1  161.58    8.20
  -3  -6  -1  185.18   11.00
  -3  -6  -1  168.08   11.60
  -3  -6  -1  168.88    9.80
   3   6   1  188.48   11.40
   3   6   1  181.98   10.20
   3   6   1  182.18   10.30
   3   6   1  185.88   11.20
   3   6   1  161.58   11.00
  -4  -6  -1   95.59   11.60
  -4  -6  -1   90.89   11.00
  -4  -6  -1   88.29    7.60
  -4  -6  -1  113.39    8.50
  -4  -6  -1   94.79    9.80
  -4  -6  -1  100.79    9.40
   4   6   1   87.89   10.10
   4   6   1  109.09   11.30
   4   6   1   87.69    8.60
   4   6   1  100.89   10.70
   4   6   1  118.69    8.30
   4   6   1   95.99   12.40
  -5  -6  -1   57.59    7.90
  -5  -6  -1   40.20    8.70
  -5  -6  -1   44.10    6.60
  -5  -6  -1   40.50    7.60
   5   6   1   44.00    7.80
   5   6   1   66.09    8.30
   5   6   1   46.40    6.20
   5   6   1   50.29    7.60
   5   6   1   50.59    7.80
  -6  -6  -1   13.30    6.20
  -6  -6  -1    4.80    6.20
  -6  -6  -1   13.10    6.00
  -6  -6  -1   26.80    5.80
  -6  -6  -1    8.30    7.10
   6   6   1   13.10    7.10
   6   6   1    4.80    6.90
  -7  -6  -1   -6.50    7.30
  -7  -6  -1    8.70    7.20
  -7  -6  -1   -3.10    7.70
  -7  -6  -1   -3.50    8.30
  -7  -6  -1    7.20    6.80
   7   6   1   -0.60    7.20
   7   6   1   11.80    9.10
   7   6   1   11.50    7.00
  -8  -6  -1   28.90    9.40
  -8  -6  -1    5.50   11.30
  -8  -6  -1   18.90    9.70
   8   6   1   14.70   12.20
   8   6   1   25.10   10.90
   8   6   1   18.30    9.10
   9  -7  -1   38.80   10.90
  -9   7   1   30.20   11.30
  -9   7   1   65.89   10.50
   8  -7  -1   -8.30    7.40
  -8   7   1  -10.50    6.70
  -8   7   1    4.80    6.70
  -8   7   1   -3.80    6.90
  -8   7   1    3.00    7.30
  -8   7   1    7.80    7.90
   7  -7  -1   -5.40    6.40
  -7   7   1    5.60    6.00
  -7   7   1   -0.90    5.70
  -7   7   1    7.30    6.60
  -7   7   1    2.90    6.40
   6  -7  -1    3.90    6.30
   6  -7  -1    9.10    5.30
  -6   7   1   -4.20    6.50
  -6   7   1    6.90    3.60
  -6   7   1   -0.60    4.80
  -6   7   1    6.60    5.70
  -6   7   1    3.70    5.60
  -6   7   1  -10.80    6.50
  -6   7   1    1.30    5.10
   5  -7  -1    0.80    5.10
   5  -7  -1    0.70    4.20
  -5   7   1    1.70    4.30
  -5   7   1    8.00    5.30
  -5   7   1   -8.40    5.20
  -5   7   1    6.10    4.20
  -5   7   1    3.90    3.00
  -5   7   1    2.30    4.90
  -5   7   1   -1.10    4.70
   4  -7  -1   13.90    4.50
  -4   7   1   16.00    3.30
  -4   7   1   16.40    5.60
  -4   7   1   14.50    4.50
  -4   7   1   13.50    4.30
  -4   7   1   12.30    4.00
  -4   7   1   16.80    5.00
  -4   7   1    8.90    5.00
   3  -7  -1   13.70    2.40
   3  -7  -1   23.60    5.00
   3  -7  -1   19.00    2.60
  -3   7   1   14.70    4.00
  -3   7   1   18.90    4.30
  -3   7   1   16.40    2.80
  -3   7   1   11.90    4.70
  -3   7   1   19.40    5.10
  -3   7   1   13.20    4.60
  -3   7   1   20.90    3.60
   2  -7  -1    3.40    2.90
   2  -7  -1   -1.60    2.40
   2  -7  -1    1.80    3.30
   2  -7  -1    2.90    2.30
  -2   7   1    0.40    3.20
  -2   7   1   -3.20    3.00
  -2   7   1    2.50    3.70
  -2   7   1   -0.40    4.10
  -2   7   1   -0.90    1.90
  -2   7   1    5.00    2.60
  -2   7   1   -0.60    2.20
  -2   7   1    0.70    1.90
  -2   7   1   -0.30    1.90
   1  -7  -1   22.70    3.90
   1  -7  -1   23.80    3.70
  -1   7   1   20.90    4.60
  -1   7   1   27.00    3.20
  -1   7   1   28.40    5.00
  -1   7   1   24.10    3.40
  -1   7   1   21.20    3.20
  -1   7   1   21.00    2.90
   0  -7  -1   38.60    4.90
   0  -7  -1   41.50    4.80
   0  -7  -1   32.60    3.60
   0   7   1   50.59    5.70
   0   7   1   41.00    5.30
   0   7   1   44.90    5.70
   0   7   1   37.40    5.80
   0   7   1   41.20    5.80
  -1  -7  -1   38.40    6.30
  -1  -7  -1   63.09    7.30
  -1  -7  -1   54.79    7.40
  -1  -7  -1   54.59    6.30
  -1  -7  -1   40.30    6.10
  -1  -7  -1   59.99    4.40
   1   7   1   57.19    6.90
   1   7   1   47.90    6.10
   1   7   1   45.60    5.70
   1   7   1   58.99    7.00
  -2  -7  -1   12.90    2.30
  -2  -7  -1   12.20    4.50
  -2  -7  -1    8.50    5.00
  -2  -7  -1   14.20    2.40
  -2  -7  -1   16.50    5.70
  -2  -7  -1   11.20    4.20
  -2  -7  -1    8.90    2.00
  -2  -7  -1   16.90    4.00
   2   7   1   14.80    4.00
   2   7   1    2.50    8.00
   2   7   1   14.50    4.60
   2   7   1   11.60    4.40
   2   7   1    5.90    4.10
  -3  -7  -1  884.01   31.70
  -3  -7  -1 1047.50   31.10
  -3  -7  -1 1021.50   32.90
  -3  -7  -1  998.80   27.40
  -3  -7  -1 1006.10   28.10
  -3  -7  -1 1019.90   33.40
   3   7   1 1024.10   31.00
   3   7   1 1004.30   32.90
   3   7   1  975.00   31.80
   3   7   1 1027.60   30.80
   3   7   1 1030.90   32.50
  -4  -7  -1   37.00    4.60
  -4  -7  -1   36.00    6.50
  -4  -7  -1   37.90    8.60
  -4  -7  -1   28.30    8.10
  -4  -7  -1   25.90    7.30
   4   7   1   52.99    8.80
   4   7   1   25.50    5.50
   4   7   1   35.10    6.40
   4   7   1   31.90    7.20
   4   7   1   32.90    6.40
  -5  -7  -1   27.20    7.70
  -5  -7  -1   32.30    7.30
  -5  -7  -1   34.00    8.10
  -5  -7  -1   23.20    7.50
   5   7   1   32.80    7.90
   5   7   1   32.60    7.60
   5   7   1   20.80    8.00
   5   7   1   30.30    5.90
   5   7   1   26.60    5.90
  -6  -7  -1    3.20    6.50
  -6  -7  -1    5.30    5.60
  -6  -7  -1   -5.30    7.50
  -6  -7  -1    0.80    5.90
   6   7   1    1.00    6.20
   6   7   1    3.90    8.00
   6   7   1    9.70    7.90
  -7  -7  -1    3.40    8.80
  -7  -7  -1    0.80    8.70
  -7  -7  -1   11.20    7.50
   7   7   1    3.10    7.60
   7   7   1   13.30    9.30
   7   7   1    6.70   10.50
   8  -8  -1   13.30   10.70
  -8   8   1    9.30   14.90
  -8   8   1   10.80    9.30
   7  -8  -1   -3.20    7.50
  -7   8   1   -0.40    7.20
  -7   8   1   10.80    9.00
  -7   8   1    3.30    7.90
  -7   8   1   -4.80    6.70
   6  -8  -1    0.00    6.50
   6  -8  -1    6.50    6.40
  -6   8   1    3.30    3.80
  -6   8   1    1.90    6.70
  -6   8   1    2.90    6.00
  -6   8   1    4.90    6.30
  -6   8   1    8.80    7.10
  -6   8   1    9.50    7.10
   5  -8  -1    8.40    6.40
  -5   8   1   20.20    7.50
  -5   8   1   -4.40    6.00
  -5   8   1    4.50    5.80
  -5   8   1    8.10    3.70
  -5   8   1    1.80    6.80
  -5   8   1    7.00    5.40
  -5   8   1    9.70    5.60
   4  -8  -1    0.90    4.80
   4  -8  -1    2.30    4.40
  -4   8   1    8.50    5.80
  -4   8   1    7.30    3.20
  -4   8   1    2.30    3.80
  -4   8   1    5.20    4.70
  -4   8   1    4.90    5.60
  -4   8   1    3.00    4.70
  -4   8   1    1.00    5.80
  -4   8   1   -1.20    4.40
   3  -8  -1  217.68    8.50
   3  -8  -1  209.68   12.30
   3  -8  -1  201.38    8.20
   3  -8  -1  184.38   15.10
  -3   8   1  227.08   10.10
  -3   8   1  243.18   14.20
  -3   8   1  197.18    8.90
  -3   8   1  214.68   12.50
  -3   8   1  212.68   12.00
  -3   8   1  219.08   14.50
  -3   8   1  205.48    8.90
  -3   8   1  213.48   14.40
  -3   8   1  202.88   10.90
   2  -8  -1   68.79    9.10
   2  -8  -1   58.29    8.10
   2  -8  -1   68.79    6.50
   2  -8  -1   57.39    6.30
  -2   8   1   59.59    7.50
  -2   8   1   47.00    6.80
  -2   8   1   66.09    6.40
  -2   8   1   63.09    5.20
  -2   8   1   73.39    8.20
  -2   8   1   54.99    4.90
  -2   8   1   54.99    7.60
  -2   8   1   61.09    6.00
  -2   8   1   63.29    5.00
   1  -8  -1   95.79   10.60
   1  -8  -1   87.99    8.00
   1  -8  -1   65.49    8.80
   1  -8  -1   69.59    7.30
  -1   8   1   85.99   10.10
  -1   8   1   79.29   10.40
  -1   8   1   68.99    6.60
  -1   8   1   76.19   10.50
  -1   8   1   79.09    6.20
   0  -8  -1   23.80    5.60
   0  -8  -1   35.00    4.90
   0  -8  -1   21.70    4.90
   0  -8  -1   29.80    5.60
   0   8   1   18.70    5.70
   0   8   1   23.10    4.00
   0   8   1   30.90    4.60
   0   8   1   33.20    4.80
   0   8   1   28.30    7.20
  -1  -8  -1  164.98   10.60
  -1  -8  -1  170.48   12.10
  -1  -8  -1  158.98   11.80
   1   8   1  159.88   12.50
   1   8   1  158.98   10.60
   1   8   1  171.08   12.20
   1   8   1  163.78   12.50
   1   8   1  152.28    9.50
  -2  -8  -1   11.00    7.30
  -2  -8  -1    2.00    4.50
  -2  -8  -1   -0.40    5.60
  -2  -8  -1   15.30    4.90
  -2  -8  -1   12.40    4.90
   2   8   1    3.60    4.20
   2   8   1    4.30    5.10
   2   8   1    7.40    5.20
   2   8   1    6.70    4.70
   2   8   1    8.00    5.10
  -3  -8  -1   36.40    4.40
  -3  -8  -1   38.00    6.50
  -3  -8  -1   37.00    6.20
  -3  -8  -1   35.90    4.30
  -3  -8  -1   29.70    5.50
  -3  -8  -1   46.30    5.20
  -3  -8  -1   29.00    7.60
  -3  -8  -1   42.90    6.70
   3   8   1   34.70    6.80
   3   8   1   30.40    6.50
   3   8   1   23.40    6.40
   3   8   1   43.80    7.60
   3   8   1   32.60    6.00
  -4  -8  -1    2.80    3.60
  -4  -8  -1    9.60    6.30
  -4  -8  -1    0.50    3.50
  -4  -8  -1    0.60    5.50
  -4  -8  -1   -3.60    4.30
  -4  -8  -1   -2.00    5.90
  -4  -8  -1    2.50    4.90
   4   8   1    8.80    6.60
   4   8   1   -1.40    5.50
   4   8   1    3.40    7.20
   4   8   1    1.70    5.90
   4   8   1   -3.40    7.60
  -5  -8  -1    0.00    7.20
  -5  -8  -1   -2.50    7.00
  -5  -8  -1   -2.10    6.30
   5   8   1   10.10    8.70
   5   8   1    5.60    6.40
   5   8   1    1.40    7.70
   5   8   1   -0.30    5.90
  -6  -8  -1   95.09   11.90
  -6  -8  -1   80.79   12.30
  -6  -8  -1   92.29   12.80
   6   8   1  108.09   13.40
   6   8   1   88.79   12.80
   6   8   1  106.79   10.90
  -7   9   1  -11.20    9.00
  -7   9   1    6.90    9.60
   6  -9  -1    2.20    8.10
  -6   9   1   24.10   10.20
  -6   9   1    1.60    7.30
  -6   9   1   13.80    4.50
  -6   9   1   29.50   10.00
  -6   9   1   25.50    7.10
   5  -9  -1    1.90    6.50
   5  -9  -1    3.50    6.50
  -5   9   1   12.60    6.70
  -5   9   1   -3.50    7.50
  -5   9   1   -4.50    3.40
  -5   9   1    3.50    6.30
   4  -9  -1   32.60    8.70
   4  -9  -1   28.10    6.90
  -4   9   1   26.90    7.30
  -4   9   1   31.00    4.60
  -4   9   1   22.30    5.70
  -4   9   1   32.70    6.70
  -4   9   1   24.30    5.00
  -4   9   1   23.60    6.60
   3  -9  -1   79.59   11.40
   3  -9  -1   39.80    4.50
   3  -9  -1   49.20    6.00
  -3   9   1   49.00    8.60
  -3   9   1   48.00    6.80
  -3   9   1   37.30    8.30
  -3   9   1   41.80    4.30
  -3   9   1   43.60    6.90
  -3   9   1   42.90    5.80
  -3   9   1   36.70    6.50
  -3   9   1   45.80    6.30
  -3   9   1   32.40    8.60
   2  -9  -1   -5.30    3.80
   2  -9  -1   -7.70    4.60
   2  -9  -1    5.80    3.80
  -2   9   1    4.40    4.70
  -2   9   1    1.00    3.30
  -2   9   1    1.20    3.20
  -2   9   1   -0.50    5.60
  -2   9   1    3.20    6.20
  -2   9   1    3.40    2.80
   1  -9  -1   30.70    6.80
   1  -9  -1   37.20    5.20
   1  -9  -1   39.70    6.40
   1  -9  -1   47.90    6.30
  -1   9   1   39.40    4.80
  -1   9   1   33.50    4.50
  -1   9   1   20.90    6.10
  -1   9   1   39.80    4.90
  -1   9   1   27.40    8.10
   0  -9  -1    3.50    4.70
   0  -9  -1    3.50    5.30
   0  -9  -1   -2.50    3.90
   0  -9  -1    8.20    5.40
   0   9   1   -2.50    5.70
   0   9   1   -1.20    3.80
   0   9   1    5.90    5.30
   0   9   1   10.90    5.60
   0   9   1    5.90    4.40
  -1  -9  -1  111.09   12.70
  -1  -9  -1  109.49   10.80
  -1  -9  -1  125.19   11.70
  -1  -9  -1  101.79   12.20
   1   9   1  107.29   10.40
   1   9   1  117.89   12.70
   1   9   1  102.29   13.50
   1   9   1  105.99   10.40
   1   9   1  107.19    9.70
  -2  -9  -1   14.10    5.90
  -2  -9  -1    0.60    4.70
   2   9   1    6.90    6.20
   2   9   1    2.00    5.00
   2   9   1    8.50    5.90
   2   9   1   15.40    6.50
   2   9   1    6.90    6.30
  -3  -9  -1  355.06   18.60
  -3  -9  -1  373.56   19.10
  -3  -9  -1  353.16   19.30
  -3  -9  -1  361.86   18.90
   3   9   1  360.76   19.70
   3   9   1  375.06   18.90
   3   9   1  364.26   19.50
   3   9   1  343.47   17.70
   3   9   1  328.57   20.10
  -4  -9  -1    3.20    3.30
  -4  -9  -1   -3.80    6.50
  -4  -9  -1    4.90    3.70
  -4  -9  -1    5.60    7.70
  -4  -9  -1   13.80    6.90
   4   9   1    9.20    9.20
   4   9   1    5.70    8.70
   4   9   1   10.50    7.00
   4   9   1    1.40    7.10
  -5  -9  -1   25.30   10.20
  -5  -9  -1   22.70    8.80
  -5  -9  -1   18.40    9.70
   5   9   1   27.20    9.90
   5   9   1   34.60   10.70
   5   9   1   33.30    7.50
  -7  10   1   40.70   13.20
  -7  10   1    8.40    9.60
   6 -10  -1  -17.20    8.70
  -6  10   1    4.20    7.50
  -6  10   1   -9.30   10.10
   5 -10  -1   16.80    7.10
   5 -10  -1   38.00    9.00
  -5  10   1   26.60    7.00
  -5  10   1   19.20    7.90
  -5  10   1   43.10   10.90
  -5  10   1   36.40    5.10
   4 -10  -1   14.20    7.60
   4 -10  -1   16.80    7.50
  -4  10   1   10.70    4.30
  -4  10   1   18.20    5.60
  -4  10   1   17.60    4.40
  -4  10   1   14.60    7.60
  -4  10   1   16.20    8.40
  -4  10   1   12.20    6.30
  -4  10   1    5.00   11.60
   3 -10  -1   20.20    4.60
   3 -10  -1   24.80    4.80
   3 -10  -1   33.30    7.20
   3 -10  -1   18.10    7.30
  -3  10   1   33.70    3.80
  -3  10   1   20.80    7.00
  -3  10   1   29.50    4.60
  -3  10   1   40.00    8.60
  -3  10   1   22.80    5.50
  -3  10   1   30.80    4.40
   2 -10  -1   49.50    8.40
   2 -10  -1   43.10    7.30
   2 -10  -1   47.10    9.70
   2 -10  -1   49.30    6.60
  -2  10   1   43.90    7.20
  -2  10   1   55.69    6.80
  -2  10   1   51.39    8.90
  -2  10   1   47.80    5.20
  -2  10   1   60.39    7.30
   1 -10  -1   58.19    8.30
   1 -10  -1   65.79    7.30
   1 -10  -1   88.49   12.80
  -1  10   1   76.29    8.40
  -1  10   1   58.49    7.40
  -1  10   1   94.29    9.20
  -1  10   1  100.69   13.80
  -1  10   1   71.09    8.40
   0 -10  -1  110.69   10.90
   0 -10  -1  101.59   13.60
   0 -10  -1   94.39   12.20
   0  10   1   97.09   10.50
   0  10   1   83.69   10.10
   0  10   1  102.69    9.90
   0  10   1   91.29    9.80
  -1 -10  -1   23.00    7.30
  -1 -10  -1    7.80    5.90
  -1 -10  -1    9.80    6.20
   1  10   1   14.30    5.70
   1  10   1   18.40    6.00
   1  10   1   18.80    7.00
   1  10   1   17.30    6.60
  -2 -10  -1   58.29    8.70
  -2 -10  -1   48.80    8.80
  -2 -10  -1   54.89    8.90
   2  10   1   34.60    7.80
   2  10   1   59.29    7.90
   2  10   1   67.79   10.10
   2  10   1   50.59    9.30
  -3 -10  -1   13.60    7.80
  -3 -10  -1   32.70    8.90
  -3 -10  -1   26.60    7.70
   3  10   1   21.30    9.00
   3  10   1   12.00    9.40
   3  10   1    8.60    7.80
   3  10   1   21.50    8.00
  -4 -10  -1    5.90    8.00
  -4 -10  -1    4.90    9.60
  -4 -10  -1   17.00    9.00
   4  10   1    1.10   10.50
   4  10   1   -2.30   11.10
   4  10   1   -4.90    8.40
   5 -11  -1   24.20    9.90
   5 -11  -1    2.60    8.40
  -5  11   1   13.30   11.00
   4 -11  -1    2.00    8.50
   4 -11  -1    0.50    8.30
  -4  11   1    4.50    9.50
   3 -11  -1   29.40    8.00
   3 -11  -1   34.20    8.30
   3 -11  -1   25.20    5.90
  -3  11   1   20.10    8.80
  -3  11   1   30.00    5.00
   2 -11  -1    9.90    7.20
   2 -11  -1    7.50    8.30
  -2  11   1    6.90    7.30
  -2  11   1   18.40    8.50
   1 -11  -1   67.99    9.50
   1 -11  -1   33.30    8.20
   1 -11  -1   41.00    7.20
  -1  11   1   35.60    7.80
  -1  11   1   35.80    6.10
  -1  11   1   44.10   10.20
  -1  11   1   41.30    6.80
   0 -11  -1   48.50    9.30
   0 -11  -1   46.90    8.90
   0 -11  -1   57.09    8.30
   0  11   1   75.19   11.40
   0  11   1   58.39    7.30
   0  11   1   51.89    8.50
  -1 -11  -1   46.10    9.40
  -1 -11  -1   43.50    9.30
   1  11   1   35.20    8.90
   1  11   1   42.70    7.90
   1  11   1   56.39    8.10
  -2 -11  -1   37.30    9.30
  -2 -11  -1   42.20    9.60
  -2 -11  -1   56.29   10.10
   2  11   1   34.20    9.80
   2  11   1   56.29    9.30
   2  11   1   59.89    9.70
  -3 -11  -1    6.10   10.00
  -3 -11  -1    6.60    8.50
   3  11   1   11.30   10.80
   3  11   1   -1.00    9.10
   3 -12  -1   -1.30    8.40
   3 -12  -1  -12.60    9.10
  -3  12   1    3.00    9.70
   2 -12  -1   34.10    9.60
   2 -12  -1    9.50    9.40
  -2  12   1    4.30    9.90
  -2  12   1    5.90    5.20
   1 -12  -1  -11.10    8.30
   1 -12  -1   -7.90    8.70
  -1  12   1    8.50    6.90
  -1  12   1   17.90   10.20
   0 -12  -1    5.30    8.50
   0 -12  -1   11.80    9.50
   0  12   1    0.10    8.10
   0  12   1  -15.80    7.90
   1  12  -2   30.10    9.50
  -1 -12   2   14.60   10.10
   0  12  -2    2.30    7.80
   0  12  -2    2.00    8.40
   0 -12   2    3.80    8.60
  -1  12  -2   -6.00    8.60
  -1  12  -2   -5.50    5.80
   1 -12   2   -2.30    8.40
  -2  12  -2    5.50    9.60
   2 -12   2    6.90    8.90
  -3  12  -2    2.10   10.20
   3 -12   2    6.00    8.80
   3  11  -2    1.20   10.70
   3  11  -2    4.60    9.30
  -3 -11   2    2.60    8.10
  -3 -11   2   18.60   10.10
   2  11  -2   68.39   11.90
   2  11  -2   68.99    9.90
   2  11  -2   52.69    9.70
  -2 -11   2   61.79   10.40
  -2 -11   2   56.09    9.90
   1  11  -2   51.49   10.00
   1  11  -2   22.10    7.70
   1  11  -2   33.20    8.00
  -1 -11   2   22.90    8.60
   0  11  -2   -0.60    6.10
   0  11  -2   -3.00    6.20
   0  11  -2    3.90    6.30
   0  11  -2   -4.70    6.70
   0 -11   2    9.80    7.70
   0 -11   2   -1.20    6.20
   0 -11   2  -10.10    6.60
  -1  11  -2   -0.40    7.00
  -1  11  -2    4.50    5.30
  -1  11  -2    7.20    5.60
  -1  11  -2   11.30    6.50
   1 -11   2    9.30    7.30
   1 -11   2   -0.30    5.40
   1 -11   2   -1.40    6.70
  -2  11  -2   35.20    9.40
  -2  11  -2   21.00    5.60
  -2  11  -2   17.10    7.20
  -2  11  -2   18.00    4.30
   2 -11   2   20.40    7.80
   2 -11   2   15.70    7.80
   2 -11   2   17.90    6.80
  -3  11  -2   -4.70    7.00
  -3  11  -2   -2.50    7.80
  -3  11  -2   14.00    5.30
   3 -11   2    3.40    5.00
   3 -11   2   14.50    7.60
   3 -11   2    2.50    6.50
  -4  11  -2   13.80    5.40
  -4  11  -2    2.60    7.50
  -4  11  -2  -11.50    8.70
   4 -11   2    3.90    7.90
   4 -11   2  -16.30    8.30
  -5  11  -2   51.99   14.00
  -5  11  -2   85.59   14.10
   5 -11   2   64.09   10.50
   4  10  -2   -2.00    8.20
   4  10  -2    4.60   12.00
   4  10  -2    4.70    6.00
   4  10  -2    5.80   10.40
  -4 -10   2    6.20    8.30
  -4 -10   2   10.60    9.40
   3  10  -2   -3.80    8.40
   3  10  -2    5.30    8.60
   3  10  -2  -12.20    6.70
  -3 -10   2    5.50    8.50
  -3 -10   2   -3.00    7.00
   2  10  -2   14.00    7.60
   2  10  -2   15.60    7.20
   2  10  -2   23.40    7.30
   2  10  -2   22.70    7.00
  -2 -10   2   12.40    6.50
  -2 -10   2   36.00    7.00
   1  10  -2    3.30    5.50
   1  10  -2    7.00    5.90
   1  10  -2    0.40    5.90
   1  10  -2    4.60    5.70
  -1 -10   2   -4.30    6.10
  -1 -10   2   -6.10    5.50
  -1 -10   2   -0.10    2.60
  -1 -10   2    3.60    6.40
   0  10  -2    3.30    5.90
   0  10  -2    2.40    5.20
   0  10  -2    4.40    5.00
   0  10  -2    1.40    4.70
   0 -10   2    0.40    5.80
   0 -10   2    4.20    5.90
   0 -10   2   -1.90    5.30
   0 -10   2   -1.30    3.10
  -1  10  -2    6.60    4.20
  -1  10  -2   -0.30    4.20
  -1  10  -2    0.80    5.00
  -1  10  -2   -2.40    5.90
   1 -10   2    5.80    5.70
   1 -10   2   -1.90    5.80
   1 -10   2   -4.80    4.60
   1 -10   2   12.20    5.80
  -2  10  -2   91.89    9.10
  -2  10  -2   85.79   10.40
  -2  10  -2   72.89    7.90
   2 -10   2   87.29   12.20
   2 -10   2   90.79    9.00
   2 -10   2   65.49    8.90
   2 -10   2   62.89    8.50
  -3  10  -2   -0.10    5.70
  -3  10  -2    8.80    7.10
  -3  10  -2    2.90    4.40
  -3  10  -2    5.80    4.00
  -3  10  -2    0.30    5.10
   3 -10   2    5.20    6.70
   3 -10   2    3.70    3.40
   3 -10   2    0.40    5.20
   3 -10   2   10.20    4.20
  -4  10  -2   24.90    8.20
  -4  10  -2   10.30    7.30
  -4  10  -2    6.00    4.70
  -4  10  -2   17.00    6.40
  -4  10  -2   10.90    5.10
  -4  10  -2   13.70    5.00
   4 -10   2   29.00    7.80
   4 -10   2    9.40    7.30
  -5  10  -2   16.60    8.40
  -5  10  -2    4.90    5.50
  -5  10  -2    5.20    7.50
   5 -10   2    0.20    7.20
  -6  10  -2    3.50    8.80
  -6  10  -2   -4.80    7.20
   5   9  -2   43.10    7.60
   5   9  -2   41.90   11.40
   5   9  -2   41.90    9.60
  -5  -9   2   45.30    9.40
  -5  -9   2   69.49    9.80
  -5  -9   2   70.69   11.50
   4   9  -2    4.90    7.50
   4   9  -2   12.10    8.10
   4   9  -2    2.40    7.10
   4   9  -2    1.00    9.00
  -4  -9   2   33.60    8.20
  -4  -9   2    9.50    3.40
  -4  -9   2    9.60    3.80
  -4  -9   2   13.70    8.80
  -4  -9   2   -1.50    6.80
   3   9  -2   87.89   11.20
   3   9  -2   92.99   12.50
   3   9  -2   60.39    8.90
   3   9  -2   84.79   10.00
   3   9  -2   58.29    8.40
  -3  -9   2   92.49   10.00
  -3  -9   2   83.39   10.00
  -3  -9   2   80.49    6.60
   2   9  -2   56.49    7.70
   2   9  -2   57.09    8.60
   2   9  -2   55.39    7.50
   2   9  -2   41.30    7.80
   2   9  -2   55.89    7.30
  -2  -9   2   43.90    7.30
  -2  -9   2   44.90    7.40
  -2  -9   2   46.50    5.40
   1   9  -2   27.90    6.30
   1   9  -2   46.90    6.70
   1   9  -2   47.30    6.30
   1   9  -2   50.19    7.90
   1   9  -2   50.49    6.10
  -1  -9   2   41.60    6.30
  -1  -9   2   56.69    7.70
  -1  -9   2   45.50    7.00
  -1  -9   2   46.90    7.70
  -1  -9   2   52.49    5.20
   0   9  -2    4.80    4.00
   0   9  -2    1.00    5.20
   0   9  -2   -2.10    5.50
   0   9  -2    8.30    4.00
   0  -9   2   -0.80    4.50
   0  -9   2    4.40    2.60
   0  -9   2   -7.70    3.90
   0  -9   2    7.90    5.10
   0  -9   2   -4.50    5.10
  -1   9  -2    9.80    3.60
  -1   9  -2   10.40    4.50
  -1   9  -2    5.40    3.70
  -1   9  -2   12.80    6.00
  -1   9  -2   18.50    6.10
  -1   9  -2    7.70    4.10
   1  -9   2   11.70    3.40
   1  -9   2   16.90    4.70
   1  -9   2   15.20    5.00
   1  -9   2   18.40    5.90
   1  -9   2   16.00    5.30
  -2   9  -2   -2.90    5.50
  -2   9  -2   -4.30    4.30
  -2   9  -2   -1.40    4.10
  -2   9  -2    6.20    6.00
  -2   9  -2    4.30    3.00
  -2   9  -2    2.80    2.60
  -2   9  -2   -1.40    4.30
   2  -9   2    4.00    5.00
   2  -9   2    1.80    3.50
   2  -9   2    3.40    5.20
  -3   9  -2    0.30    4.60
  -3   9  -2    0.10    6.40
  -3   9  -2   -4.30    3.10
  -3   9  -2    3.30    6.10
  -3   9  -2   -1.10    3.30
  -3   9  -2    0.40    5.50
  -3   9  -2    5.90    5.00
  -3   9  -2    4.20    5.40
   3  -9   2    6.90    5.50
   3  -9   2    2.60    4.60
   3  -9   2    1.60    2.60
   3  -9   2   -1.20    2.90
  -4   9  -2   13.00    4.10
  -4   9  -2   22.20    6.60
  -4   9  -2   20.40    5.90
  -4   9  -2   17.30    5.10
  -4   9  -2   34.60    7.70
  -4   9  -2   22.70    6.40
   4  -9   2   17.60    6.50
   4  -9   2    9.00    6.40
  -5   9  -2   30.30    8.30
  -5   9  -2   16.20    6.80
  -5   9  -2   28.70    5.60
  -5   9  -2    4.90    6.90
  -5   9  -2   19.50    7.20
   5  -9   2   17.60    7.50
   5  -9   2   13.70    7.50
  -6   9  -2   76.59   10.50
  -6   9  -2   64.39    9.30
  -6   9  -2   52.19    7.70
  -7   9  -2   -3.80    8.20
  -7   9  -2    6.60    9.00
  -7   9  -2   -1.40    5.90
   6   8  -2   61.89    9.20
   6   8  -2   38.60   10.70
   6   8  -2   55.69   12.10
  -6  -8   2   57.19   11.50
  -6  -8   2   45.50    7.10
  -6  -8   2   48.90   10.10
   5   8  -2  108.29   14.50
   5   8  -2   97.59   11.30
   5   8  -2   65.49    8.20
   5   8  -2   65.19   13.30
   5   8  -2   80.89   11.00
  -5  -8   2   89.89   11.40
  -5  -8   2   72.49    8.60
  -5  -8   2   78.29    9.60
  -5  -8   2   92.19   10.40
   4   8  -2   11.80    6.30
   4   8  -2    4.00    6.30
   4   8  -2    5.10    7.00
   4   8  -2    7.70    7.10
   4   8  -2   10.20    3.90
   4   8  -2    6.90    5.80
  -4  -8   2    2.50    5.60
  -4  -8   2   -1.00    6.00
  -4  -8   2    2.00    3.20
  -4  -8   2   -0.20    5.00
   3   8  -2  317.77   15.70
   3   8  -2  304.47   16.00
   3   8  -2  301.77   17.90
   3   8  -2  356.16   16.90
   3   8  -2  329.87   16.60
  -3  -8   2  332.27   16.90
  -3  -8   2  312.67   10.20
  -3  -8   2  296.07   11.30
  -3  -8   2  322.97   16.50
  -3  -8   2  311.47   16.30
  -3  -8   2  297.67   18.80
  -3  -8   2  316.07   10.80
   2   8  -2  430.06   18.70
   2   8  -2  447.46   19.60
   2   8  -2  429.66   17.20
   2   8  -2  415.66   17.90
   2   8  -2  409.56   17.60
  -2  -8   2  413.46   20.40
  -2  -8   2  412.36   13.10
  -2  -8   2  436.16   18.20
  -2  -8   2  410.86   17.50
  -2  -8   2  401.96   18.50
  -2  -8   2  419.56   18.90
   1   8  -2   15.10    4.50
   1   8  -2   13.40    4.10
   1   8  -2    6.50    4.50
   1   8  -2   12.30    4.00
   1   8  -2   14.70    5.10
  -1  -8   2   18.00    6.00
  -1  -8   2   13.00    4.30
  -1  -8   2   17.90    2.90
  -1  -8   2    3.70    4.20
  -1  -8   2   21.60    5.60
   0   8  -2   68.19    9.80
   0   8  -2   62.99    7.70
   0   8  -2   74.29    7.30
   0   8  -2   62.09    7.00
   0   8  -2   71.49    7.20
   0  -8   2   65.59    6.80
   0  -8   2   72.89    9.10
   0  -8   2   71.59    7.70
   0  -8   2   73.59    5.50
   0  -8   2   62.49    8.60
  -1   8  -2   40.30    4.80
  -1   8  -2   39.30    4.50
  -1   8  -2   33.20    3.90
  -1   8  -2   34.30    6.10
  -1   8  -2   38.10    6.10
  -1   8  -2   32.70    6.50
   1  -8   2   53.99    6.80
   1  -8   2   47.70    5.40
   1  -8   2   31.20    5.50
   1  -8   2   45.20    5.10
   1  -8   2   39.90    5.90
  -2   8  -2   13.40    2.50
  -2   8  -2   13.50    2.50
  -2   8  -2    9.80    5.40
  -2   8  -2   10.00    3.30
  -2   8  -2   14.00    5.20
  -2   8  -2    4.00    4.90
  -2   8  -2   13.40    4.70
  -2   8  -2   10.70    4.00
  -2   8  -2   12.70    3.70
  -2   8  -2   11.00    2.40
   2  -8   2   13.80    3.60
   2  -8   2    9.00    4.90
   2  -8   2    8.10    4.40
   2  -8   2   12.40    3.60
  -3   8  -2    7.90    5.30
  -3   8  -2   -0.30    4.60
  -3   8  -2    0.80    3.90
  -3   8  -2    1.20    4.80
  -3   8  -2   -0.60    2.90
  -3   8  -2    4.90    3.40
  -3   8  -2    1.40    4.10
  -3   8  -2    8.10    4.90
   3  -8   2    4.30    2.40
   3  -8   2    1.60    2.10
   3  -8   2    0.30    3.70
   3  -8   2    8.50    5.60
  -4   8  -2   15.80    4.30
  -4   8  -2   20.50    5.30
  -4   8  -2   21.20    6.80
  -4   8  -2   15.60    3.80
  -4   8  -2   20.30    6.30
  -4   8  -2   27.50    6.70
  -4   8  -2   20.20    5.50
  -4   8  -2   16.00    5.40
   4  -8   2   16.10    5.40
   4  -8   2   14.50    5.10
  -5   8  -2   18.60    4.60
  -5   8  -2   15.20    6.30
  -5   8  -2   13.20    6.50
  -5   8  -2   12.40    6.00
  -5   8  -2   14.20    5.90
  -5   8  -2    8.20    6.10
  -5   8  -2   16.20    7.20
   5  -8   2   10.40    6.10
  -6   8  -2  109.99   10.60
  -6   8  -2  137.59   14.90
  -6   8  -2   96.49   12.90
  -6   8  -2  105.09   12.10
  -6   8  -2   71.19    9.90
  -7   8  -2   13.10    5.60
  -7   8  -2    5.20    8.20
  -7   8  -2   19.70    7.80
  -7   8  -2   15.50    8.20
   7  -8   2   28.30    8.90
  -8   8  -2   -5.20    7.90
  -8   8  -2    4.20    9.60
  -8   8  -2   -0.70    7.10
   8  -8   2    6.40   10.50
   7   7  -2    0.50    9.80
   7   7  -2   20.20    8.90
   7   7  -2   15.40    7.40
  -7  -7   2   -4.00    9.00
  -7  -7   2   23.60    8.80
  -7  -7   2    3.70    6.90
   6   7  -2   54.49   10.30
   6   7  -2   66.29    8.40
   6   7  -2   55.09   10.40
  -6  -7   2   64.19    7.20
  -6  -7   2   61.19    9.60
  -6  -7   2   51.89    9.10
   5   7  -2    6.90    5.20
   5   7  -2   -6.60    6.40
   5   7  -2    4.70    6.50
   5   7  -2    2.80    7.30
  -5  -7   2   13.00    4.20
  -5  -7   2   10.70    7.40
  -5  -7   2   -3.50    5.70
  -5  -7   2   10.20    6.30
   4   7  -2   54.59    8.00
   4   7  -2   54.49    7.50
   4   7  -2   71.79    9.00
   4   7  -2   85.09    8.20
   4   7  -2   59.69    6.90
   4   7  -2   73.59    8.10
  -4  -7   2   55.39    8.50
  -4  -7   2   66.69    7.60
  -4  -7   2   61.79    9.30
  -4  -7   2   70.59    8.40
  -4  -7   2   72.99    6.70
   3   7  -2   15.70    5.50
   3   7  -2   19.60    4.90
   3   7  -2   21.50    5.40
   3   7  -2   30.00    5.60
   3   7  -2   22.10    6.30
  -3  -7   2   22.10    4.70
  -3  -7   2   21.40    4.80
  -3  -7   2   14.30    6.10
  -3  -7   2   17.10    2.90
  -3  -7   2   16.30    5.80
   2   7  -2    5.00    3.90
   2   7  -2   10.80    4.50
   2   7  -2    9.00    4.40
   2   7  -2    9.10    4.20
   2   7  -2    9.20    3.90
  -2  -7   2    3.40    2.20
  -2  -7   2    2.60    4.00
  -2  -7   2    7.70    5.00
  -2  -7   2    5.20    3.70
  -2  -7   2   15.80    5.00
   1   7  -2    0.60    2.90
   1   7  -2    3.90    3.20
   1   7  -2    4.90    3.60
   1   7  -2   -0.90    3.20
   1   7  -2   -0.60    3.70
  -1  -7   2    4.70    4.00
  -1  -7   2    0.70    4.50
  -1  -7   2    5.40    3.30
  -1  -7   2    1.10    3.20
  -1  -7   2   -1.80    1.90
   0   7  -2  323.47   14.80
   0   7  -2  296.27   12.10
   0   7  -2  317.77   12.20
   0   7  -2  349.96   12.10
   0   7  -2  341.97   15.10
   0  -7   2  334.37   15.30
   0  -7   2  382.96   14.10
   0  -7   2  313.77   12.50
   0  -7   2  304.07   10.80
   0  -7   2  310.57   13.10
  -1   7  -2   61.79    8.60
  -1   7  -2   73.29    8.10
  -1   7  -2   69.89    5.50
  -1   7  -2   78.69    8.90
  -1   7  -2   79.89    5.40
  -1   7  -2   67.39    6.10
  -1   7  -2   83.19    6.70
   1  -7   2   85.29    6.70
   1  -7   2   72.99    5.60
   1  -7   2   83.69    8.30
  -2   7  -2    0.20    1.70
  -2   7  -2    1.70    2.00
  -2   7  -2   -4.20    3.80
  -2   7  -2   -0.40    3.40
  -2   7  -2   -0.10    1.70
  -2   7  -2    0.80    3.10
  -2   7  -2    0.90    2.80
  -2   7  -2   -0.60    3.70
   2  -7   2   -1.80    3.20
   2  -7   2   -0.30    2.40
  -3   7  -2    1.60    3.50
  -3   7  -2    3.00    4.20
  -3   7  -2    5.60    4.60
  -3   7  -2    4.90    2.80
  -3   7  -2    3.80    2.60
  -3   7  -2    7.20    3.50
  -3   7  -2    7.60    3.70
   3  -7   2    3.70    1.60
   3  -7   2    7.10    4.10
  -4   7  -2  226.58   12.00
  -4   7  -2  197.48   12.00
  -4   7  -2  231.38   10.10
  -4   7  -2  246.18   12.70
  -4   7  -2  236.68   13.70
  -4   7  -2  225.48   10.70
  -4   7  -2  225.48   12.50
  -4   7  -2  195.38   13.60
   4  -7   2  246.68   12.30
   4  -7   2  210.88   13.10
  -5   7  -2   57.59    8.40
  -5   7  -2   79.19    9.30
  -5   7  -2   59.49    8.00
  -5   7  -2   90.69   10.50
  -5   7  -2   54.89    7.00
  -5   7  -2   68.59    8.10
  -5   7  -2   58.79    7.20
   5  -7   2   67.49   10.20
   5  -7   2   82.79   11.20
  -6   7  -2   -2.50    6.10
  -6   7  -2   -1.40    6.40
  -6   7  -2    4.30    6.50
  -6   7  -2    4.00    5.10
  -6   7  -2    5.30    5.60
  -6   7  -2    1.30    5.10
   6  -7   2    5.50    6.10
  -7   7  -2   25.30    7.40
  -7   7  -2   27.90    7.30
  -7   7  -2   19.60    6.80
  -7   7  -2   20.60    5.80
   7  -7   2   22.80    7.50
  -8   7  -2    3.60    8.00
  -8   7  -2  -11.80    6.90
  -8   7  -2    0.50    7.20
   8  -7   2   -2.90    8.70
  -9   7  -2   -1.20   10.30
  -9   7  -2   26.70   11.00
   9  -7   2   11.60   10.80
   8   6  -2    8.50    8.50
   8   6  -2    4.40   11.50
   8   6  -2    9.70    8.90
  -8  -6   2   -9.50    9.70
  -8  -6   2    1.50    8.10
  -8  -6   2   -5.10    9.10
   7   6  -2   68.59    8.40
   7   6  -2   63.39   11.60
   7   6  -2   57.19    9.20
  -7  -6   2   51.89    8.30
  -7  -6   2   40.40   10.30
  -7  -6   2   76.09   10.80
  -7  -6   2   50.59    9.40
   6   6  -2   14.40    7.60
   6   6  -2   16.70    5.50
   6   6  -2   12.80    6.40
  -6  -6   2   12.00    7.00
  -6  -6   2   21.00    6.50
  -6  -6   2   15.70    5.30
  -6  -6   2   20.90    7.40
   5   6  -2   87.69   11.90
   5   6  -2   76.89    8.60
   5   6  -2   85.49   12.10
   5   6  -2   84.89   11.90
   5   6  -2   72.29    8.30
  -5  -6   2   84.79   10.10
  -5  -6   2   73.39    8.80
  -5  -6   2   92.79    8.70
  -5  -6   2   89.39    9.50
  -5  -6   2   79.89   10.20
   4   6  -2   24.20    4.10
   4   6  -2   19.10    5.10
   4   6  -2   10.90    9.90
   4   6  -2   20.80    4.40
   4   6  -2   28.20    6.10
   4   6  -2   34.10    6.40
  -4  -6   2   17.00    4.90
  -4  -6   2   25.00    4.00
  -4  -6   2   22.00    6.10
  -4  -6   2   18.90    5.60
  -4  -6   2   21.20    5.20
   3   6  -2   20.40    5.00
   3   6  -2    9.60    4.00
   3   6  -2   15.30    4.80
   3   6  -2   24.40    4.90
   3   6  -2   12.50    3.90
  -3  -6   2   10.40    4.50
  -3  -6   2   15.80    2.80
  -3  -6   2   13.30    4.80
  -3  -6   2   11.30    3.70
  -3  -6   2   10.60    4.10
   2   6  -2 1104.49   31.50
   2   6  -2 1083.29   32.00
   2   6  -2 1072.59   32.00
   2   6  -2 1125.99   32.30
  -2  -6   2 1088.59   28.10
  -2  -6   2 1055.39   31.30
  -2  -6   2 1137.89   32.40
  -2  -6   2 1150.58   32.70
  -2  -6   2 1087.89   33.40
  -2  -6   2 1114.79   32.60
  -2  -6   2 1103.69   32.10
   1   6  -2   69.89    6.00
   1   6  -2   71.19    6.50
   1   6  -2   65.69    6.50
   1   6  -2   64.89    7.30
  -1  -6   2   64.69    7.80
  -1  -6   2   66.49    6.30
  -1  -6   2   70.09    4.40
  -1  -6   2   67.29    6.90
  -1  -6   2   71.89    6.90
  -1  -6   2   65.29    6.70
   0   6  -2  209.38   11.00
   0   6  -2  205.68    8.80
   0   6  -2  220.48    8.90
   0   6  -2  210.48    9.00
   0   6  -2  216.28   11.10
   0  -6   2  205.68    7.80
   0  -6   2  201.08   10.30
   0  -6   2  207.98    9.00
   0  -6   2  208.88   11.20
   0  -6   2  222.18   10.90
   0  -6   2  219.58    9.70
  -1   6  -2  130.49    6.10
  -1   6  -2  135.49    8.30
  -1   6  -2  129.29    7.00
  -1   6  -2  128.59    8.80
  -1   6  -2  129.39    9.10
  -1   6  -2  116.69    5.80
  -1   6  -2  125.99    6.40
  -1   6  -2  119.99    6.30
  -1   6  -2  125.79    8.70
   1  -6   2  117.89    8.00
   1  -6   2  139.79    8.70
   1  -6   2  122.09    6.40
   1  -6   2  133.39    6.80
   1  -6   2  138.89    6.50
  -2   6  -2   57.29    7.00
  -2   6  -2   57.59    5.80
  -2   6  -2   49.99    7.00
  -2   6  -2   51.09    5.30
  -2   6  -2   53.59    4.20
  -2   6  -2   37.80    4.90
  -2   6  -2   54.39    6.50
   2  -6   2   47.90    5.30
   2  -6   2   46.00    6.10
   2  -6   2   47.50    3.80
   2  -6   2   55.59    4.20
   2  -6   2   50.69    6.70
  -3   6  -2  131.99    6.90
  -3   6  -2  141.39    9.80
  -3   6  -2  132.69    8.60
  -3   6  -2  135.39    9.60
  -3   6  -2  142.49    9.50
  -3   6  -2  138.69    7.00
  -3   6  -2  136.69    8.40
   3  -6   2  135.59    8.50
   3  -6   2  137.09    8.80
  -4   6  -2    4.70    4.30
  -4   6  -2    7.30    3.30
  -4   6  -2    5.90    3.90
  -4   6  -2    1.90    3.60
  -4   6  -2    8.50    3.60
  -4   6  -2    5.50    2.80
  -4   6  -2    8.20    3.80
  -4   6  -2    0.70    3.60
   4  -6   2   -3.70    4.20
   4  -6   2    7.30    3.60
  -5   6  -2   52.89    6.80
  -5   6  -2   51.39    6.00
  -5   6  -2   61.69    7.00
  -5   6  -2   42.30    4.90
  -5   6  -2   47.40    5.80
  -5   6  -2   39.00    5.50
  -5   6  -2   36.40    6.30
   5  -6   2   33.80    6.00
   5  -6   2   49.40    6.70
  -6   6  -2  126.59   10.90
  -6   6  -2  131.49   10.50
  -6   6  -2   84.09   12.00
  -6   6  -2  120.39   10.80
  -6   6  -2  112.29   12.50
  -6   6  -2  125.69   12.70
  -6   6  -2  109.09   11.00
   6  -6   2  120.69   12.60
   6  -6   2  131.29   11.20
  -7   6  -2   22.30    5.40
  -7   6  -2   20.50    5.40
  -7   6  -2   10.10    5.50
  -7   6  -2   28.50    6.70
  -7   6  -2   24.00    7.20
  -7   6  -2   17.10    7.10
   7  -6   2   22.70    6.60
   7  -6   2   14.80    6.00
  -8   6  -2    4.90    7.30
  -8   6  -2    6.40    5.20
  -8   6  -2   -2.90    7.20
  -8   6  -2  -10.60    5.20
  -8   6  -2    1.30    7.70
  -8   6  -2    0.10    5.90
   8  -6   2    3.40    6.50
   8  -6   2    3.90    3.90
  -9   6  -2   29.30   10.00
  -9   6  -2    4.80    9.80
   9  -6   2    3.50    7.90
   9  -6   2   23.60   10.10
   8   5  -2    8.50    8.70
   8   5  -2    4.80    7.50
   8   5  -2   19.00   10.10
  -8  -5   2   13.60    8.30
  -8  -5   2    6.80    7.90
  -8  -5   2   13.20    9.10
  -8  -5   2   11.30    8.50
   7   5  -2   13.70    8.30
   7   5  -2    3.90    6.80
   7   5  -2   13.60    6.40
  -7  -5   2    8.20    6.70
  -7  -5   2    6.10    6.00
  -7  -5   2   14.30    7.20
  -7  -5   2    6.10    6.00
   6   5  -2   37.40    8.40
   6   5  -2   52.49    8.60
   6   5  -2   52.69    7.20
   6   5  -2   42.70    6.10
  -6  -5   2   35.20    7.00
  -6  -5   2   35.90    6.40
  -6  -5   2   47.30    7.70
  -6  -5   2   33.40    6.30
  -6  -5   2   30.10    8.50
   5   5  -2  143.99    9.80
   5   5  -2  139.29   11.60
   5   5  -2  154.08    8.20
   5   5  -2  134.19   12.20
   5   5  -2  129.89   13.90
   5   5  -2  138.49   10.90
  -5  -5   2  146.49   12.80
  -5  -5   2  135.09   11.50
  -5  -5   2  115.79   13.60
  -5  -5   2  151.38    9.90
  -5  -5   2  152.58   11.70
   4   5  -2   43.50    6.10
   4   5  -2   48.30    6.40
   3   5  -2   11.40    3.20
   3   5  -2   20.10    4.10
   3   5  -2   15.60    4.30
   3   5  -2   12.40    4.20
  -3  -5   2   17.00    3.40
  -3  -5   2   18.20    4.60
  -3  -5   2   19.80    4.20
  -3  -5   2   14.30    4.10
  -3  -5   2   17.50    3.60
  -3  -5   2   20.30    2.90
   2   5  -2   17.60    3.90
   2   5  -2   19.60    3.70
   2   5  -2   19.90    3.50
   2   5  -2   18.70    4.00
   2   5  -2   19.40    3.60
  -2  -5   2   19.10    2.30
  -2  -5   2   25.10    3.50
  -2  -5   2   15.90    3.90
  -2  -5   2   18.70    4.20
  -2  -5   2   16.10    3.20
  -2  -5   2   16.20    3.60
  -2  -5   2   14.50    3.50
   1   5  -2  271.47   11.30
   1   5  -2  280.37   12.10
   1   5  -2  271.17   10.60
   1   5  -2  251.57   10.60
   1   5  -2  285.87   10.40
  -1  -5   2  276.97   11.20
  -1  -5   2  273.87   10.80
  -1  -5   2  271.77   10.40
  -1  -5   2  285.17    9.00
  -1  -5   2  286.27   13.60
  -1  -5   2  272.27   11.40
   0   5  -2  233.48   10.70
   0   5  -2  222.98    8.60
   0   5  -2  221.58   10.20
   0   5  -2  224.18    8.90
   0   5  -2  234.18    8.70
   0  -5   2  233.88   10.10
   0  -5   2  233.08   10.70
   0  -5   2  225.38    8.80
   0  -5   2  245.88    8.00
   0  -5   2  227.88   10.30
   0  -5   2  228.08    9.20
  -1   5  -2  864.51   22.20
  -1   5  -2  813.62   22.90
  -1   5  -2  848.12   25.20
  -1   5  -2  834.02   21.90
  -1   5  -2  826.52   24.80
  -1   5  -2  834.92   22.90
  -1   5  -2  826.72   24.30
  -1   5  -2  866.31   21.20
  -1   5  -2  834.22   25.00
   1  -5   2  850.31   22.80
   1  -5   2  844.62   22.50
   1  -5   2  748.33   22.00
   1  -5   2  844.02   24.50
   1  -5   2  845.42   24.80
   1  -5   2  812.42   24.80
  -2   5  -2    0.90    1.70
  -2   5  -2    3.10    2.40
  -2   5  -2    5.90    2.90
  -2   5  -2    1.80    2.60
  -2   5  -2    4.50    2.70
  -2   5  -2    4.00    2.40
   2  -5   2    3.40    1.30
   2  -5   2    2.30    2.70
   2  -5   2    1.20    2.30
   2  -5   2    4.60    2.30
   2  -5   2    1.40    1.40
  -3   5  -2   17.70    2.70
  -3   5  -2   19.80    3.90
  -3   5  -2   15.40    3.60
  -3   5  -2   32.40    4.50
  -3   5  -2   12.20    3.20
  -3   5  -2   18.70    3.50
  -3   5  -2   20.40    3.50
   3  -5   2   24.30    3.70
   3  -5   2   18.60    3.60
   3  -5   2   23.90    4.10
   3  -5   2   19.70    3.50
  -4   5  -2   32.10    4.60
  -4   5  -2   37.60    4.70
  -4   5  -2   37.50    5.20
  -4   5  -2   34.10    4.60
  -4   5  -2   37.30    4.10
  -4   5  -2   34.10    4.90
  -4   5  -2   38.70    4.50
  -4   5  -2   43.30    4.70
   4  -5   2   32.80    4.40
   4  -5   2   37.00    4.80
   4  -5   2   40.30    5.40
  -5   5  -2    2.60    3.40
  -5   5  -2    5.90    3.50
  -5   5  -2    0.20    4.20
  -5   5  -2    1.20    2.90
  -5   5  -2    2.40    4.00
  -5   5  -2    1.20    3.90
  -5   5  -2    0.60    2.70
   5  -5   2   -1.60    3.30
   5  -5   2   -4.00    3.10
  -6   5  -2    2.10    4.30
  -6   5  -2   -0.80    4.90
  -6   5  -2    7.00    5.50
  -6   5  -2    2.20    5.00
  -6   5  -2    1.90    3.60
  -6   5  -2    4.80    3.50
  -6   5  -2    7.10    4.30
   6  -5   2    3.30    2.40
   6  -5   2    6.50    5.50
   6  -5   2    4.50    2.50
   6  -5   2    1.90    4.10
  -7   5  -2  148.99    9.50
  -7   5  -2  141.19   11.40
  -7   5  -2  161.48   18.60
  -7   5  -2  152.58   12.60
  -7   5  -2  158.08   10.80
  -7   5  -2  152.48   14.00
  -7   5  -2  165.48   12.90
  -7   5  -2  144.39    9.50
   7  -5   2  139.19    8.10
   7  -5   2  138.69   12.30
   7  -5   2  153.88    8.30
   7  -5   2  149.59   13.00
   7  -5   2  156.18   12.40
  -8   5  -2   -4.90    6.00
  -8   5  -2    5.30    6.90
  -8   5  -2   -2.50    6.40
  -8   5  -2    4.90    4.70
  -8   5  -2   -7.80    3.90
  -8   5  -2   -0.20    4.30
   8  -5   2   -0.40    4.50
   8  -5   2  -12.70    6.00
   8  -5   2    5.20    7.20
   8  -5   2    8.40    6.30
  -9   5  -2   34.10   10.20
  -9   5  -2   20.30    9.30
   9  -5   2   17.00    8.60
   9  -5   2    1.20    7.40
   9   4  -2   23.70   10.50
   9   4  -2   12.90    8.60
   9   4  -2    8.40   11.30
  -9  -4   2    0.10   11.30
  -9  -4   2   -0.30    9.10
   8   4  -2  -10.50    5.80
   8   4  -2    7.50    7.50
   8   4  -2   -3.50    9.30
  -8  -4   2   -5.10    7.20
  -8  -4   2   -7.00    6.50
  -8  -4   2  -11.50    6.80
  -8  -4   2   11.20    7.50
   7   4  -2   33.60    7.30
   7   4  -2   15.90    5.50
   7   4  -2   23.50    8.50
  -7  -4   2   30.10    7.40
  -7  -4   2   22.50    6.50
  -7  -4   2   30.30    6.90
  -7  -4   2   21.90    6.80
  -7  -4   2   13.10    8.30
   6   4  -2  190.08   13.80
   6   4  -2  214.48   12.10
   6   4  -2  231.88   12.50
   6   4  -2  208.38   14.80
   6   4  -2  195.28   14.30
  -6  -4   2  217.88   15.30
  -6  -4   2  202.98   12.30
  -6  -4   2  194.78   12.90
  -6  -4   2  207.28   13.10
  -6  -4   2  210.08   13.50
   5   4  -2  409.16   16.90
   5   4  -2  389.86   17.20
   5   4  -2  402.76   15.10
   5   4  -2  366.66   16.80
   5   4  -2  393.56   16.10
   5   4  -2  389.66   12.30
  -5  -4   2  385.36   16.10
  -5  -4   2  383.66   17.90
  -5  -4   2  397.96   15.30
  -5  -4   2  381.36   16.00
  -5  -4   2  399.96   16.60
   4   4  -2   63.49    8.00
   4   4  -2   76.39    6.30
   4   4  -2   76.99    7.70
   4   4  -2   78.39    5.50
   4   4  -2   77.69    7.90
  -4  -4   2   75.29    9.20
  -4  -4   2   78.39    7.90
  -4  -4   2   77.29    6.50
   3   4  -2    0.60    2.00
   3   4  -2    1.50    2.80
   3   4  -2   -0.80    2.00
   3   4  -2    1.30    2.80
   3   4  -2    3.10    2.90
   3   4  -2    1.70    3.00
  -3  -4   2    0.00    2.70
  -3  -4   2    3.10    3.40
  -3  -4   2    5.80    2.70
  -3  -4   2    2.20    2.10
   2   4  -2  628.04   18.50
   2   4  -2  616.34   18.70
   2   4  -2  612.94   19.20
   2   4  -2  611.54   19.50
   2   4  -2  613.44   19.70
  -2  -4   2  623.74   19.60
  -2  -4   2  641.54   18.70
  -2  -4   2  617.54   18.70
  -2  -4   2  617.24   17.00
  -2  -4   2  644.14   19.40
  -2  -4   2  610.64   19.60
   1   4  -2    2.20    2.20
   1   4  -2    4.20    2.30
   1   4  -2    2.20    1.90
   1   4  -2    3.50    2.30
   1   4  -2    2.60    2.40
  -1  -4   2    1.70    2.40
  -1  -4   2    2.30    2.10
  -1  -4   2    5.70    2.10
  -1  -4   2    0.80    2.30
  -1  -4   2    3.30    1.00
  -1  -4   2    1.70    2.10
  -1  -4   2    0.00    2.00
   0   4  -2  359.36   11.30
   0   4  -2  358.36   11.10
   0   4  -2  365.26   12.70
   0   4  -2  362.56   12.30
   0   4  -2  347.17   11.00
   0   4  -2  347.67   12.40
   0  -4   2  347.37   12.60
   0  -4   2  365.66   11.40
   0  -4   2  359.46   12.30
   0  -4   2  362.06   10.60
   0  -4   2  342.77   12.40
  -1   4  -2   22.30    2.50
  -1   4  -2   21.90    2.70
  -1   4  -2   15.50    2.40
  -1   4  -2   18.10    3.00
  -1   4  -2   18.00    3.20
  -1   4  -2   19.90    3.00
  -1   4  -2   17.70    3.00
  -1   4  -2   31.50    3.50
  -1   4  -2   20.20    2.50
   1  -4   2   18.30    2.80
   1  -4   2   22.50    3.00
   1  -4   2   19.40    2.50
   1  -4   2   17.80    3.00
   1  -4   2   19.60    3.20
  -2   4  -2    5.90    2.20
  -2   4  -2    6.10    2.50
  -2   4  -2    8.70    2.00
  -2   4  -2    8.50    2.80
  -2   4  -2    7.70    2.30
  -2   4  -2    6.50    2.60
  -2   4  -2    4.70    1.80
  -2   4  -2   10.90    2.50
   2  -4   2    7.80    2.30
   2  -4   2    9.50    2.60
   2  -4   2   10.50    2.80
  -3   4  -2  126.09    7.30
  -3   4  -2  125.19    6.70
  -3   4  -2  121.09    6.10
  -3   4  -2  119.59    7.70
  -3   4  -2  111.59    6.40
  -3   4  -2  117.09    7.10
  -3   4  -2  126.69    7.20
  -3   4  -2  125.59    7.20
   3  -4   2  115.09    7.50
   3  -4   2  127.49    7.40
   3  -4   2  110.29    6.90
   3  -4   2  121.59    7.30
   3  -4   2  118.79    7.10
  -4   4  -2   19.60    3.00
  -4   4  -2   11.80    3.50
  -4   4  -2   20.30    3.10
  -4   4  -2   15.40    3.50
  -4   4  -2   19.70    3.90
  -4   4  -2   14.40    3.20
  -4   4  -2   16.50    3.40
   4  -4   2   15.60    3.70
   4  -4   2   17.20    3.40
   4  -4   2   19.50    2.40
   4  -4   2    7.70    2.90
  -5   4  -2   84.69    7.40
  -5   4  -2   85.19    7.00
  -5   4  -2   81.99    6.80
  -5   4  -2   73.39    7.60
  -5   4  -2   79.69    6.10
  -5   4  -2   71.39    8.30
  -5   4  -2   73.59    8.50
  -5   4  -2   74.79    8.50
   5  -4   2   77.19    4.70
   5  -4   2   57.69    7.40
   5  -4   2   81.19    7.10
   5  -4   2   68.29    4.50
  -6   4  -2   13.60    5.20
  -6   4  -2   10.70    2.10
  -6   4  -2    5.70    4.50
  -6   4  -2    9.70    4.50
  -6   4  -2    6.90    3.00
  -6   4  -2   12.20    3.60
  -6   4  -2    8.90    3.10
  -6   4  -2    6.70    3.80
  -6   4  -2    9.50    5.10
   6  -4   2    9.30    3.00
   6  -4   2   10.20    4.30
   6  -4   2   16.30    4.70
  -7   4  -2   27.70    4.10
  -7   4  -2   36.20    4.30
  -7   4  -2   39.60    6.60
  -7   4  -2   30.70    5.70
  -7   4  -2   39.20    7.00
  -7   4  -2   28.80    4.50
  -7   4  -2   36.20    4.00
  -7   4  -2   28.20    7.90
  -7   4  -2   39.50    4.90
   7  -4   2   34.70    4.70
   7  -4   2   41.70    6.70
   7  -4   2   32.40    4.60
   7  -4   2   39.20    6.60
   7  -4   2   43.00    6.70
  -8   4  -2   15.30    4.00
  -8   4  -2   15.30    4.00
  -8   4  -2   17.00    4.30
  -8   4  -2   30.10    7.20
  -8   4  -2   17.80    3.90
  -8   4  -2   15.50    4.20
  -8   4  -2   12.20    6.60
  -8   4  -2   11.40    6.70
   8  -4   2   16.10    5.30
   8  -4   2   32.50    6.40
   8  -4   2   18.60    7.40
   8  -4   2   15.40    6.20
   8  -4   2   18.10    7.00
  -9   4  -2    9.80    8.70
  -9   4  -2   15.90    5.20
  -9   4  -2   11.90    8.80
   9  -4   2   12.20    7.90
   9  -4   2    6.40    7.60
   9   3  -2    3.60    8.80
   9   3  -2   34.20   10.50
   9   3  -2   20.20    7.50
   9   3  -2   30.20   11.50
  -9  -3   2   24.50    9.30
  -9  -3   2   26.40    8.70
  -9  -3   2   19.40    9.60
   8   3  -2    9.00    7.10
   8   3  -2   11.00    8.30
   8   3  -2   12.50    6.10
  -8  -3   2   11.80    6.90
  -8  -3   2   23.00    7.50
  -8  -3   2    2.20    6.50
  -8  -3   2   15.00    9.40
  -8  -3   2   12.40    6.40
   7   3  -2   10.10    6.70
  -7  -3   2    1.90    5.50
  -7  -3   2    4.00    5.50
  -7  -3   2   -2.80    5.10
  -7  -3   2    7.40    5.20
  -7  -3   2    3.60    7.40
   6   3  -2   -0.30    4.80
   6   3  -2   -0.10    5.00
   6   3  -2    6.70    5.30
   6   3  -2    9.60    3.90
  -6  -3   2    0.50    4.30
  -6  -3   2    5.60    4.70
  -6  -3   2    7.00    5.50
  -6  -3   2    2.30    4.50
  -6  -3   2    0.10    4.00
   5   3  -2   -1.20    4.10
   5   3  -2    3.10    3.00
   5   3  -2   -2.20    3.50
   5   3  -2    3.70    3.20
  -5  -3   2    2.70    4.40
  -5  -3   2    2.20    3.10
  -5  -3   2    6.20    3.70
  -5  -3   2   -4.20    3.20
  -5  -3   2    3.00    3.40
   4   3  -2   62.29    6.90
   4   3  -2   75.29    7.40
   4   3  -2   73.29    4.30
   4   3  -2   72.19    6.00
   4   3  -2   76.09    6.70
   4   3  -2   77.29    7.30
  -4  -3   2   69.99    6.90
  -4  -3   2   77.59    6.40
  -4  -3   2   68.09    6.80
  -4  -3   2   61.49    6.50
  -4  -3   2   58.39    7.70
   3   3  -2  293.67   10.30
   3   3  -2  280.07    9.50
   3   3  -2  301.67   12.10
   3   3  -2  300.77   11.80
   3   3  -2  316.37   11.70
   3   3  -2  297.17   11.40
  -3  -3   2  285.97   10.40
  -3  -3   2  282.97   11.80
  -3  -3   2  287.57   11.30
  -3  -3   2  283.27   11.60
  -3  -3   2  292.87   11.50
   2   3  -2  163.78    6.90
   2   3  -2  161.68    7.90
   2   3  -2  167.98    7.50
   2   3  -2  178.08    8.40
   2   3  -2  163.38    7.90
  -2  -3   2  168.48    8.00
  -2  -3   2  167.68    6.50
  -2  -3   2  172.68    8.20
  -2  -3   2  170.58    7.00
  -2  -3   2  168.58    7.40
  -2  -3   2  171.18    8.10
   1   3  -2  117.89    6.30
   1   3  -2  121.39    5.90
   1   3  -2  119.99    5.70
   1   3  -2  111.19    5.50
   1   3  -2  114.49    6.00
  -1  -3   2  114.89    6.00
  -1  -3   2  115.79    6.00
  -1  -3   2  107.89    5.80
  -1  -3   2  116.59    5.90
  -1  -3   2  122.49    4.10
  -1  -3   2  115.79    5.60
  -1  -3   2  107.19    6.40
   0   3  -2 2740.83   68.49
   0   3  -2 2669.33   67.39
   0   3  -2 2783.82   68.69
   0   3  -2 2738.73   68.29
   0   3  -2 2745.53   67.49
   0   3  -2 2669.03   67.29
   0  -3   2 2747.72   68.29
   0  -3   2 2730.93   67.39
   0  -3   2 2769.42   68.49
   0  -3   2 2729.43   67.59
   0  -3   2 2823.72   68.69
   0  -3   2 2751.22   67.09
  -1   3  -2 1668.23   41.70
  -1   3  -2 1673.13   41.80
  -1   3  -2 1677.23   42.80
  -1   3  -2 1576.14   40.40
  -1   3  -2 1686.43   42.50
  -1   3  -2 1669.73   40.50
  -1   3  -2 1694.93   42.80
  -1   3  -2 1586.34   40.90
  -1   3  -2 1667.13   42.50
   1  -3   2 1695.03   41.80
   1  -3   2 1681.63   42.50
   1  -3   2 1642.14   40.70
   1  -3   2 1653.93   42.50
   1  -3   2 1652.03   42.70
  -2   3  -2  193.18    8.00
  -2   3  -2  193.48    7.70
  -2   3  -2  199.68    7.10
  -2   3  -2  202.58    8.30
  -2   3  -2  199.58    7.90
  -2   3  -2  197.28    7.70
  -2   3  -2  184.88    7.10
  -2   3  -2  190.78    7.50
   2  -3   2  198.68    7.70
   2  -3   2  196.98    7.90
   2  -3   2  196.58    8.20
   2  -3   2  176.98    7.70
   2  -3   2  182.98    7.90
  -3   3  -2  122.09    6.80
  -3   3  -2  105.99    6.30
  -3   3  -2  107.59    6.60
  -3   3  -2  108.09    5.50
  -3   3  -2  110.89    5.80
  -3   3  -2  112.39    6.20
  -3   3  -2  109.29    6.80
  -3   3  -2  131.99    6.50
   3  -3   2  105.29    6.20
   3  -3   2  106.89    6.50
   3  -3   2   99.39    3.80
   3  -3   2  107.89    3.80
   3  -3   2  106.39    6.50
   3  -3   2  100.49    5.80
  -4   3  -2  309.87   12.60
  -4   3  -2  302.67   11.00
  -4   3  -2  307.57   12.10
  -4   3  -2  314.07    8.90
  -4   3  -2  317.77   12.10
  -4   3  -2  307.77   12.50
  -4   3  -2  308.67   12.40
  -4   3  -2  319.07   11.40
   4  -3   2  304.47   12.10
   4  -3   2  319.87   11.60
   4  -3   2  319.37   12.50
   4  -3   2  303.17    9.40
  -5   3  -2    7.10    2.20
  -5   3  -2    6.10    2.50
  -5   3  -2    5.80    1.80
  -5   3  -2   10.60    3.70
  -5   3  -2    0.10    3.10
  -5   3  -2    3.40    3.20
  -5   3  -2    6.90    3.90
  -5   3  -2    1.30    2.70
  -5   3  -2    5.20    3.40
  -5   3  -2    5.20    2.00
   5  -3   2    4.10    2.20
   5  -3   2    0.50    2.90
   5  -3   2    6.90    2.30
   5  -3   2    8.10    3.20
   5  -3   2    8.10    3.30
  -6   3  -2  102.99    9.50
  -6   3  -2  116.49    6.70
  -6   3  -2  121.39    6.50
  -6   3  -2  132.19   10.80
  -6   3  -2  120.29   10.50
  -6   3  -2  103.79    6.30
  -6   3  -2  105.69    6.80
   6  -3   2  119.39    7.90
   6  -3   2  130.29    9.70
   6  -3   2  119.99    7.30
   6  -3   2  103.29    8.90
  -7   3  -2   70.79    7.10
  -7   3  -2   99.39   10.30
  -7   3  -2   57.79    7.40
  -7   3  -2   70.49    6.00
  -7   3  -2   82.89    6.10
   7  -3   2   85.79   10.10
   7  -3   2   71.19    7.70
   7  -3   2   74.09    8.30
   7  -3   2   74.29    8.10
   7  -3   2   83.09   10.10
  -8   3  -2    6.80    6.20
  -8   3  -2    8.60    6.50
  -8   3  -2    4.40    4.30
  -8   3  -2    3.20    3.30
   8  -3   2    6.20    5.00
   8  -3   2    5.30    5.90
   8  -3   2    2.90    5.20
   8  -3   2    2.30    6.50
   8  -3   2    4.10    6.00
  -9   3  -2    7.60    7.50
  -9   3  -2    4.10    7.50
  -9   3  -2    1.40    5.30
   9  -3   2    4.20    7.20
   9  -3   2   11.70   10.10
   9  -3   2   10.90    7.80
   9   2  -2   -3.70    7.50
   9   2  -2   10.70    9.40
   9   2  -2    7.50    8.50
  -9  -2   2   12.00   11.10
  -9  -2   2   -7.20    7.40
  -9  -2   2   -7.30    7.80
  -9  -2   2   24.90    9.10
   8   2  -2   19.10    8.20
   8   2  -2   37.20    7.70
   8   2  -2   27.00    6.80
  -8  -2   2   31.30    7.70
  -8  -2   2   27.70    8.90
  -8  -2   2   19.60    6.50
  -8  -2   2   33.20    6.50
  -8  -2   2   44.00    8.30
   7   2  -2   74.79    9.40
   7   2  -2   82.09    9.30
   7   2  -2  100.39   11.50
  -7  -2   2   80.69    9.50
  -7  -2   2   86.29   11.10
  -7  -2   2  100.59   11.20
  -7  -2   2   84.19    9.90
  -7  -2   2   78.39    9.20
   6   2  -2    3.00    4.20
   6   2  -2    5.90    4.60
   6   2  -2   -0.10    3.00
   6   2  -2    0.00    4.50
  -6  -2   2    1.70    4.20
  -6  -2   2   -0.80    4.90
  -6  -2   2   -2.10    3.80
  -6  -2   2   -0.20    3.70
  -6  -2   2    0.50    3.60
   5   2  -2   30.20    4.10
   5   2  -2   37.70    4.60
   5   2  -2   32.10    4.80
   5   2  -2   37.10    5.10
   5   2  -2   31.40    5.10
  -5  -2   2   35.30    4.50
  -5  -2   2   32.70    4.40
   4   2  -2   -1.50    2.80
   4   2  -2   -0.90    2.60
   4   2  -2    5.00    2.80
   4   2  -2    5.70    2.50
   4   2  -2    4.40    2.50
  -4  -2   2    0.40    2.40
  -4  -2   2    0.70    2.30
  -4  -2   2    2.20    2.50
  -4  -2   2   -2.40    2.90
  -4  -2   2    1.70    2.40
   3   2  -2   45.40    4.90
   3   2  -2   40.20    3.00
   3   2  -2   53.69    4.40
   3   2  -2   38.90    5.00
   3   2  -2   46.20    5.30
  -3  -2   2   47.80    4.80
  -3  -2   2   53.29    5.20
  -3  -2   2   41.50    5.00
  -3  -2   2   45.00    4.90
   2   2  -2    2.80    1.40
   2   2  -2    2.90    1.90
   2   2  -2    0.80    1.50
   2   2  -2    4.80    2.30
   2   2  -2    6.30    2.20
   2   2  -2    2.30    1.90
  -2  -2   2    3.70    2.30
  -2  -2   2    1.40    1.60
  -2  -2   2    1.50    1.90
  -2  -2   2    0.90    1.90
  -2  -2   2    1.80    2.00
   1   2  -2    5.80    1.90
   1   2  -2    7.10    1.80
   1   2  -2    7.20    2.00
   1   2  -2   10.50    1.80
   1   2  -2    7.50    2.20
  -1  -2   2    7.60    1.30
  -1  -2   2    8.50    1.80
  -1  -2   2    6.00    1.70
  -1  -2   2    5.20    1.90
  -1  -2   2    9.10    2.10
  -1  -2   2    7.10    2.00
   0   2  -2 1807.52   45.00
   0   2  -2 1754.02   44.80
   0   2  -2 1752.72   44.20
   0   2  -2 1830.22   45.10
   0   2  -2 1813.92   44.40
   0  -2   2 1835.52   44.40
   0  -2   2 1777.92   44.30
   0  -2   2 1852.51   45.10
   0  -2   2 1783.02   44.90
   0  -2   2 1783.82   44.20
   0  -2   2 1787.02   45.10
  -1   2  -2  178.38    6.20
  -1   2  -2  143.39    5.90
  -1   2  -2  142.09    6.20
  -1   2  -2  154.38    5.80
  -1   2  -2  165.88    6.10
  -1   2  -2  153.28    5.60
   1  -2   2  140.99    6.20
   1  -2   2  155.48    5.70
   1  -2   2  155.88    6.00
   1  -2   2  170.68    6.20
   1  -2   2  147.39    5.80
  -2   2  -2  544.65   15.20
  -2   2  -2  556.64   15.40
  -2   2  -2  541.65   14.80
  -2   2  -2  539.15   15.80
  -2   2  -2  542.85   15.80
  -2   2  -2  544.15   15.70
  -2   2  -2  546.35   15.70
  -2   2  -2  540.85   15.50
   2  -2   2  531.25   13.70
   2  -2   2  556.54   15.70
   2  -2   2  542.05   13.70
   2  -2   2  557.44   15.90
   2  -2   2  543.05   15.80
   2  -2   2  533.95   15.20
   2  -2   2  557.84   15.50
  -3   2  -2  127.89    4.70
  -3   2  -2  131.59    6.20
  -3   2  -2  126.69    6.80
  -3   2  -2  126.39    6.80
  -3   2  -2  116.79    6.40
  -3   2  -2  122.99    6.70
  -3   2  -2  128.09    5.70
  -3   2  -2  128.59    4.60
   3  -2   2  130.29    6.70
   3  -2   2  126.79    4.90
   3  -2   2  122.89    6.00
   3  -2   2  129.99    6.70
  -4   2  -2  182.28   10.90
  -4   2  -2  216.18    7.80
  -4   2  -2  219.78    7.50
  -4   2  -2  206.28    9.60
  -4   2  -2  185.38   11.00
  -4   2  -2  210.88    9.00
  -4   2  -2  207.08    7.60
  -4   2  -2  204.88    7.20
  -4   2  -2  210.68    9.70
   4  -2   2  221.88    9.20
   4  -2   2  197.18    9.30
   4  -2   2  203.38    9.30
   4  -2   2  220.08    8.10
   4  -2   2  223.28    7.80
  -5   2  -2  112.39    5.60
  -5   2  -2  111.69    8.20
  -5   2  -2  107.49    5.40
  -5   2  -2  112.69    6.10
  -5   2  -2  113.19    8.70
  -5   2  -2  110.19    7.60
  -5   2  -2  121.09    6.50
  -5   2  -2  110.99    8.30
   5  -2   2  103.69    7.60
   5  -2   2  112.79    8.00
   5  -2   2  118.19    6.60
   5  -2   2  131.39    8.10
   5  -2   2  110.89    8.50
  -6   2  -2  114.79    7.50
  -6   2  -2  101.79   10.10
  -6   2  -2  122.09   10.50
  -6   2  -2  117.89    5.80
  -6   2  -2  132.29    6.20
  -6   2  -2  121.89   10.30
   6  -2   2  119.79    9.40
   6  -2   2  144.09    9.70
   6  -2   2  124.29    8.20
   6  -2   2  130.09    8.20
  -7   2  -2   14.20    5.40
  -7   2  -2    2.80    5.70
  -7   2  -2    7.40    4.00
  -7   2  -2    9.30    5.00
  -7   2  -2    6.80    2.80
  -7   2  -2    4.80    5.60
  -7   2  -2    1.20    3.40
   7  -2   2   14.70    5.40
   7  -2   2    1.60    4.20
   7  -2   2    7.80    4.40
   7  -2   2    8.20    4.40
   7  -2   2    4.00    4.60
  -8   2  -2  169.78   14.40
  -8   2  -2  148.99   13.60
  -8   2  -2  168.88   11.30
  -8   2  -2  166.08    8.10
  -8   2  -2  166.48   11.80
   8  -2   2  161.88   14.20
   8  -2   2  140.69   12.50
   8  -2   2  159.18   14.00
   8  -2   2  159.78   12.30
  -9   2  -2   22.10    7.70
  -9   2  -2   36.20    7.40
  -9   2  -2   23.50    8.10
   9  -2   2   32.90    8.60
   9  -2   2   21.50    7.10
   9  -2   2   28.20    7.90
 -10   2  -2  -10.30    8.40
 -10   2  -2    0.90   13.30
 -10   2  -2   -5.10    7.70
  10  -2   2   -4.10    9.80
  10  -2   2    3.00    9.10
   9   1  -2   29.70    9.30
   9   1  -2   35.00    8.50
   9   1  -2   19.90   10.30
  -9  -1   2   26.90    8.40
  -9  -1   2   32.50    9.40
  -9  -1   2   18.10    7.70
  -9  -1   2   46.10   10.70
   8   1  -2    0.40    6.20
   8   1  -2    7.10    4.50
   8   1  -2    0.80    5.90
   8   1  -2   10.00    6.50
  -8  -1   2   -2.90    4.90
  -8  -1   2    9.00    6.10
  -8  -1   2    7.50    6.30
  -8  -1   2    7.80    7.00
  -8  -1   2   16.10    5.90
   7   1  -2   32.70    4.80
   7   1  -2   42.90    7.30
   7   1  -2   43.70    7.10
   7   1  -2   29.60    6.40
   7   1  -2   24.70    7.90
  -7  -1   2   34.00    7.00
  -7  -1   2   39.10    6.20
  -7  -1   2   39.50    5.40
  -7  -1   2   28.50    6.10
  -7  -1   2   45.70    7.20
   6   1  -2   52.79    6.30
   6   1  -2   64.29    8.70
   6   1  -2   70.59    8.50
   6   1  -2   62.39    8.50
  -6  -1   2   73.89    8.60
  -6  -1   2   66.09    8.50
  -6  -1   2   54.89    6.70
  -6  -1   2   70.29    7.80
  -6  -1   2   71.79    7.70
  -6  -1   2   64.69    7.10
   5   1  -2  253.47   10.00
   5   1  -2  241.28   11.10
   5   1  -2  237.18   10.80
   5   1  -2  259.57   11.60
   5   1  -2  227.28   11.40
  -5  -1   2  246.48   11.10
  -5  -1   2  270.07   10.80
  -5  -1   2  238.48   11.20
  -5  -1   2  230.58    9.90
  -5  -1   2  232.78   11.20
  -5  -1   2  230.38   11.60
   4   1  -2    6.90    2.60
   4   1  -2    8.90    3.00
   4   1  -2    8.80    3.40
   4   1  -2    3.70    2.80
   4   1  -2    9.50    2.50
  -4  -1   2    6.40    2.70
  -4  -1   2    5.20    2.80
  -4  -1   2    5.30    2.60
  -4  -1   2    9.60    2.90
  -4  -1   2    9.20    2.90
  -4  -1   2    5.70    2.50
   3   1  -2   60.79    5.10
   3   1  -2   67.59    5.20
   3   1  -2   60.19    5.20
   3   1  -2   63.59    4.70
   3   1  -2   59.39    4.60
  -3  -1   2   62.99    5.20
  -3  -1   2   58.59    4.90
  -3  -1   2   56.79    4.70
  -3  -1   2   68.09    5.30
  -3  -1   2   68.79    4.70
  -3  -1   2   65.29    5.50
   2   1  -2    4.00    1.60
   2   1  -2    1.70    1.80
   2   1  -2    4.80    2.00
   2   1  -2    3.80    1.70
   2   1  -2    5.40    1.70
   2   1  -2    2.30    1.70
   2   1  -2    2.90    1.00
  -2  -1   2    4.50    1.60
  -2  -1   2    2.20    1.70
  -2  -1   2    3.10    1.80
  -2  -1   2    3.80    1.80
  -2  -1   2    0.50    1.80
  -2  -1   2    2.00    1.70
   1   1  -2  144.49    5.60
   1   1  -2  156.38    5.30
   1   1  -2  151.78    4.60
   1   1  -2  148.69    4.80
   1   1  -2  150.58    5.60
   1   1  -2  147.39    5.30
  -1  -1   2  140.09    5.50
  -1  -1   2  136.79    4.90
  -1  -1   2  152.28    5.50
  -1  -1   2  146.59    5.40
  -1  -1   2  145.39    5.20
   0   1  -2  543.95   12.90
   0   1  -2  503.05   12.90
  -1   1  -2   14.30    1.60
  -1   1  -2   11.40    1.50
  -1   1  -2   13.60    1.80
  -1   1  -2   18.40    2.20
  -1   1  -2   14.30    1.20
  -1   1  -2   16.50    2.30
   1  -1   2   18.40    1.30
   1  -1   2   18.10    2.20
   1  -1   2   20.50    2.20
  -2   1  -2  669.13   17.20
  -2   1  -2  636.64   17.20
  -2   1  -2  639.44   17.30
  -2   1  -2  661.43   18.30
  -2   1  -2  658.83   18.40
  -2   1  -2  662.73   18.10
  -2   1  -2  710.83   18.40
   2  -1   2  670.03   18.10
   2  -1   2  679.23   18.40
   2  -1   2  655.33   17.20
   2  -1   2  702.73   18.30
   2  -1   2  657.53   18.50
  -3   1  -2  112.29    6.50
  -3   1  -2  113.99    5.10
  -3   1  -2  105.79    4.40
  -3   1  -2  113.49    6.20
  -3   1  -2  118.99    6.60
  -3   1  -2  112.59    5.90
  -3   1  -2  112.99    4.20
  -3   1  -2  106.39    5.10
   3  -1   2  122.99    6.20
   3  -1   2  107.19    6.10
   3  -1   2  117.49    6.00
   3  -1   2  111.99    5.50
   3  -1   2  108.69    5.10
  -4   1  -2  689.73   18.80
  -4   1  -2  722.63   20.30
  -4   1  -2  725.63   21.50
  -4   1  -2  724.13   19.10
  -4   1  -2  722.53   20.50
  -4   1  -2  714.63   21.90
  -4   1  -2  758.82   22.20
  -4   1  -2  706.03   21.90
   4  -1   2  735.13   22.00
   4  -1   2  725.53   21.80
   4  -1   2  746.53   20.90
   4  -1   2  731.53   21.40
   4  -1   2  729.53   20.50
  -5   1  -2    4.50    3.60
  -5   1  -2    1.40    3.00
  -5   1  -2    4.90    1.30
  -5   1  -2    2.80    2.60
  -5   1  -2    6.20    2.60
  -5   1  -2    3.30    1.80
  -5   1  -2    3.10    3.40
  -5   1  -2    6.50    3.00
   5  -1   2    1.50    2.50
   5  -1   2    3.20    2.80
   5  -1   2    2.30    3.00
   5  -1   2    4.30    3.00
   5  -1   2    5.00    2.90
  -6   1  -2    9.90    4.20
  -6   1  -2    6.60    3.50
  -6   1  -2    3.90    4.40
  -6   1  -2    3.20    3.60
  -6   1  -2    5.70    4.40
  -6   1  -2   10.60    2.40
   6  -1   2    2.40    3.50
   6  -1   2   14.90    3.80
   6  -1   2   12.50    3.80
   6  -1   2    4.60    3.60
   6  -1   2    7.50    3.70
  -7   1  -2   17.60    4.50
  -7   1  -2   13.90    6.30
  -7   1  -2   31.00    6.40
  -7   1  -2   24.20    3.50
  -7   1  -2   26.80    6.60
  -7   1  -2   18.00    4.80
  -7   1  -2   26.40    6.70
   7  -1   2   24.20    5.50
   7  -1   2   14.70    5.10
   7  -1   2   19.60    5.40
   7  -1   2   25.70    5.40
   7  -1   2   26.00    5.40
  -8   1  -2    2.70    4.80
  -8   1  -2   11.70    3.50
  -8   1  -2   16.80    6.20
  -8   1  -2   10.00    6.20
  -8   1  -2   16.10    6.10
   8  -1   2    9.60    6.00
   8  -1   2   11.70    5.90
   8  -1   2   -6.50    5.20
  -9   1  -2   -4.50    6.00
  -9   1  -2    5.40    6.10
  -9   1  -2  -10.20    6.80
   9  -1   2    3.30    6.90
   9  -1   2    8.60    7.70
   9  -1   2   11.80    7.30
 -10   1  -2  -13.20    8.60
 -10   1  -2   -0.20   13.50
 -10   1  -2   -9.10    9.40
  10  -1   2    0.00    9.10
  10  -1   2   -0.40    8.50
  10   0  -2    4.70   10.00
  10   0  -2    9.60    9.40
 -10   0   2   -1.50   10.30
 -10   0   2  -12.70    8.90
 -10   0   2    2.90   10.40
   9   0  -2   -3.30    6.80
   9   0  -2    5.10    8.00
   9   0  -2    6.80    8.00
  -9   0   2    8.50    9.40
  -9   0   2    5.80    7.40
  -9   0   2   -2.10    6.60
  -9   0   2   -5.10    7.10
   8   0  -2   34.80    8.00
   8   0  -2   35.40    7.00
   8   0  -2   32.90    6.70
  -8   0   2   45.50    8.30
  -8   0   2   34.50    6.90
  -8   0   2   41.90    5.90
  -8   0   2   38.70    6.60
  -8   0   2   28.90    7.50
   7   0  -2   47.00    6.50
   7   0  -2   68.69   10.20
   7   0  -2   63.39    7.20
   7   0  -2   65.19    7.60
   7   0  -2   59.39   10.90
  -7   0   2   84.19   11.30
  -7   0   2   59.29    7.40
  -7   0   2   79.59   10.00
  -7   0   2   63.39    7.90
  -7   0   2   71.99    8.50
  -7   0   2   78.79   10.20
  -7   0   2   67.29    7.40
   6   0  -2   10.70    4.00
   6   0  -2    9.60    4.10
   6   0  -2   19.90    4.10
   6   0  -2    8.10    4.10
   6   0  -2    5.40    2.80
  -6   0   2    2.20    3.50
  -6   0   2    2.30    3.50
  -6   0   2    6.60    4.10
  -6   0   2    4.40    3.30
  -6   0   2    4.30    4.30
  -6   0   2    9.20    3.00
   5   0  -2    7.30    3.30
   5   0  -2   11.10    3.30
   5   0  -2    7.80    3.10
   5   0  -2    8.10    3.30
   5   0  -2   12.30    2.60
   5   0  -2   -0.50    3.10
  -5   0   2    8.50    3.10
  -5   0   2   10.60    3.60
  -5   0   2    8.90    3.10
  -5   0   2    4.90    2.40
  -5   0   2    9.40    2.90
  -5   0   2    3.50    3.00
   4   0  -2 1244.88   35.00
   4   0  -2 1229.18   33.90
   4   0  -2 1232.98   33.50
   4   0  -2 1270.57   34.00
   4   0  -2 1241.78   33.80
   4   0  -2 1284.37   32.80
  -4   0   2 1260.27   34.40
  -4   0   2 1225.48   33.80
  -4   0   2 1215.98   32.70
  -4   0   2 1247.88   33.80
  -4   0   2 1252.77   33.90
  -4   0   2 1240.18   33.50
   3   0  -2   14.40    2.50
   3   0  -2    9.70    2.50
   3   0  -2   16.10    2.50
   3   0  -2   15.80    2.60
   3   0  -2   14.10    2.40
  -3   0   2   18.50    2.60
  -3   0   2   14.50    2.70
  -3   0   2   16.40    2.50
  -3   0   2   13.60    2.10
  -3   0   2   17.10    2.60
  -3   0   2   13.40    2.50
   2   0  -2 1484.25   38.00
   2   0  -2 1487.05   37.70
   2   0  -2 1548.65   37.50
   2   0  -2 1479.55   37.60
   2   0  -2 1495.25   37.70
  -2   0   2 1474.05   37.80
  -2   0   2 1531.15   37.50
  -2   0   2 1470.75   37.60
  -2   0   2 1484.65   38.00
  -2   0   2 1481.95   37.70
  -2   0   2 1489.25   37.70
   1   0  -2  178.18    5.30
   1   0  -2  165.18    5.10
   1   0  -2  140.89    4.90
   1   0  -2  171.08    5.10
   1   0  -2  176.48    5.30
  -1   0   2  153.98    5.10
  -1   0   2  175.98    5.10
  -1   0   2  161.08    5.20
  -1   0   2  168.58    5.40
  -1   0  -2   56.09    2.80
  -1   0  -2   47.50    2.50
  -1   0  -2   41.40    3.10
  -1   0  -2   46.30    2.60
  -1   0  -2   46.10    2.60
   1   0   2   46.60    2.60
   1   0   2   48.50    2.40
   1   0   2   50.49    2.70
  -2   0  -2   42.90    3.90
  -2   0  -2   46.40    3.60
  -2   0  -2   44.90    2.40
  -2   0  -2   47.60    3.90
  -2   0  -2   45.40    3.70
  -2   0  -2   50.59    3.90
   2   0   2   36.30    4.50
   2   0   2   55.49    2.40
   2   0   2   42.70    3.50
   2   0   2   39.20    3.90
   2   0   2   41.90    3.80
  -3   0  -2    2.40    1.30
  -3   0  -2    2.20    1.90
  -3   0  -2    1.30    1.80
  -3   0  -2    2.30    2.00
  -3   0  -2    4.90    2.10
  -3   0  -2    3.60    2.20
   3   0   2    2.50    1.90
   3   0   2    2.90    2.10
   3   0   2    4.10    2.10
  -4   0  -2   17.70    3.10
  -4   0  -2   19.30    3.40
  -4   0  -2   15.10    2.10
  -4   0  -2   14.10    3.20
  -4   0  -2   18.20    3.60
  -4   0  -2   16.40    2.90
  -4   0  -2   18.90    3.50
   4   0   2   12.50    2.90
   4   0   2   16.90    3.30
   4   0   2   13.80    2.90
   4   0   2   16.50    3.10
   4   0   2   14.60    3.10
   4   0   2   18.60    2.20
  -5   0  -2   99.49    7.50
  -5   0  -2   99.49    8.10
  -5   0  -2  107.79    7.00
  -5   0  -2  110.09    8.00
  -5   0  -2  110.09    8.20
  -5   0  -2  109.09    8.30
  -5   0  -2   98.39    5.40
   5   0   2  111.69    7.80
   5   0   2  109.99    5.30
   5   0   2  103.29    7.60
   5   0   2  110.19    7.70
   5   0   2  110.69    8.10
   5   0   2   92.79    7.20
  -6   0  -2    0.00    3.00
  -6   0  -2    0.50    4.20
  -6   0  -2    2.10    2.40
  -6   0  -2    7.10    3.90
  -6   0  -2    9.20    4.00
  -6   0  -2   12.30    4.70
  -6   0  -2    6.30    3.80
   6   0   2    0.30    3.60
   6   0   2    1.30    3.50
   6   0   2    3.40    3.60
   6   0   2    5.10    4.10
  -7   0  -2  101.39   11.30
  -7   0  -2  113.89   12.40
  -7   0  -2  136.39   11.80
  -7   0  -2  128.69   12.40
  -7   0  -2  115.39   12.00
  -7   0  -2  132.89    9.80
  -7   0  -2  118.49    7.30
   7   0   2  118.59   11.30
   7   0   2  121.09   10.50
   7   0   2  124.39   11.10
   7   0   2  106.79   11.10
   7   0   2  125.59   11.00
  -8   0  -2    5.10    6.00
  -8   0  -2   -1.40    5.10
  -8   0  -2    5.90    5.20
  -8   0  -2    6.20    3.80
   8   0   2   12.70    6.30
   8   0   2   11.50    6.40
   8   0   2    8.30    6.10
  -9   0  -2    2.00    7.20
  -9   0  -2    3.90    7.50
  -9   0  -2   20.50    7.00
   9   0   2   14.70    7.80
   9   0   2   10.80    7.90
  10  -1  -2   29.00   10.90
  10  -1  -2   13.90    9.80
 -10   1   2   26.50    8.90
 -10   1   2   18.70    9.70
 -10   1   2    8.50    9.60
   9  -1  -2   -2.50    7.30
   9  -1  -2   -2.40    6.80
   9  -1  -2    5.40    7.20
  -9   1   2    9.40    6.60
  -9   1   2   12.00    7.80
  -9   1   2    4.70    6.40
   8  -1  -2   97.19   12.50
   8  -1  -2  110.09   12.20
   8  -1  -2  100.79   11.20
   8  -1  -2  114.39   15.40
  -8   1   2   91.59   11.80
  -8   1   2  104.79   12.70
  -8   1   2  111.39   10.80
  -8   1   2   89.99   11.10
  -8   1   2   97.59    9.00
   7  -1  -2   90.79    9.80
   7  -1  -2   84.29   10.20
   7  -1  -2   96.29   10.60
   7  -1  -2   81.89    9.20
   7  -1  -2   88.49   12.10
  -7   1   2  108.29    8.50
  -7   1   2  108.49    9.50
  -7   1   2   95.09   10.80
  -7   1   2  109.29   11.90
  -7   1   2  110.89    9.90
  -7   1   2   93.49   11.50
  -7   1   2   94.39    8.00
   6  -1  -2  187.08   10.30
   6  -1  -2  169.68    9.70
   6  -1  -2  169.58   10.40
   6  -1  -2  172.38    9.60
  -6   1   2  164.88    8.80
  -6   1   2  157.38   10.90
  -6   1   2  156.88    8.30
  -6   1   2  177.68   10.80
  -6   1   2  174.28   11.60
  -6   1   2  154.38    9.60
   5  -1  -2    8.30    3.10
   5  -1  -2   12.50    3.50
   5  -1  -2   14.60    4.00
   5  -1  -2    9.10    3.10
   5  -1  -2   14.00    3.10
  -5   1   2   11.00    2.70
  -5   1   2    8.00    3.30
  -5   1   2    6.90    2.80
  -5   1   2   10.50    3.00
  -5   1   2   13.40    3.50
  -5   1   2   10.70    2.60
   4  -1  -2   60.99    5.30
   4  -1  -2   63.79    6.40
   4  -1  -2   62.39    5.70
  -4   1   2   60.79    4.60
  -4   1   2   51.99    5.20
  -4   1   2   56.89    5.80
   3  -1  -2    0.40    2.00
   3  -1  -2    2.50    1.70
   3  -1  -2   -0.10    1.80
   3  -1  -2    0.90    1.80
   3  -1  -2    0.50    1.90
   3  -1  -2    0.30    1.80
  -3   1   2    0.20    1.10
  -3   1   2    2.30    1.60
  -3   1   2    0.00    1.50
  -3   1   2    0.60    2.10
  -3   1   2   -0.40    1.60
  -3   1   2    0.80    2.10
  -3   1   2    1.60    1.70
   2  -1  -2  862.21   23.10
   2  -1  -2  869.01   22.40
   2  -1  -2  743.63   22.80
   2  -1  -2  865.01   22.50
   2  -1  -2  843.32   22.30
   2  -1  -2  852.01   23.20
   2  -1  -2  964.70   23.90
  -2   1   2  857.61   22.50
  -2   1   2  848.52   22.30
  -2   1   2  854.81   22.20
  -2   1   2  854.61   22.30
  -2   1   2  956.60   22.80
  -2   1   2  844.52   23.20
  -2   1   2  995.30   23.90
   1  -1  -2   38.70    2.70
   1  -1  -2   39.90    2.70
   1  -1  -2   45.40    2.10
   1  -1  -2   40.20    1.90
   1  -1  -2   39.80    2.10
   1  -1  -2   36.20    3.60
  -1   1   2   41.10    2.10
  -1   1   2   40.10    2.00
  -1   1   2   39.10    2.80
  -1   1   2   33.80    3.10
  -1   1   2   39.50    2.00
  -1   1   2   39.50    2.60
  -1   1   2   38.80    1.90
  -1   1   2   37.40    2.80
   0  -1  -2 1026.00   25.90
   0  -1  -2 1068.09   25.60
   0   1   2 1054.99   25.60
   0   1   2  917.31   25.10
   0   1   2 1010.10   25.30
  -1  -1  -2   78.29    3.20
  -1  -1  -2   76.59    3.80
  -1  -1  -2   81.09    4.10
  -1  -1  -2   78.59    4.00
  -1  -1  -2   76.69    3.60
  -1  -1  -2   77.39    3.20
   1   1   2   76.89    4.20
   1   1   2   73.89    3.80
   1   1   2   82.99    3.70
   1   1   2   74.69    3.70
  -2  -1  -2  596.54   16.60
  -2  -1  -2  587.44   16.90
  -2  -1  -2  572.64   14.90
  -2  -1  -2  581.34   15.70
  -2  -1  -2  589.64   16.70
   2   1   2  586.94   16.50
   2   1   2  582.24   16.80
   2   1   2  572.44   16.50
   2   1   2  596.74   16.60
   2   1   2  580.84   15.80
  -3  -1  -2   76.29    4.50
  -3  -1  -2   87.79    5.80
  -3  -1  -2   76.69    5.70
  -3  -1  -2   73.79    5.20
   3   1   2   81.59    5.80
   3   1   2   88.19    5.60
   3   1   2   82.99    5.70
   3   1   2   86.39    4.60
   3   1   2   74.39    5.40
  -4  -1  -2  124.69    7.70
  -4  -1  -2  134.39    8.00
  -4  -1  -2  137.29    6.30
  -4  -1  -2  135.29    7.60
  -4  -1  -2  139.19    7.90
  -4  -1  -2  138.79    7.80
   4   1   2  130.89    7.60
   4   1   2  151.08    8.10
   4   1   2  126.69   12.00
   4   1   2  129.09    6.10
  -5  -1  -2    5.10    2.40
  -5  -1  -2    3.40    3.20
  -5  -1  -2    6.10    3.70
  -5  -1  -2    5.50    3.30
   5   1   2    7.60    3.30
   5   1   2    5.70    2.20
   5   1   2    7.50    3.40
   5   1   2    4.20    3.30
   5   1   2    7.60    3.40
  -6  -1  -2  505.45   18.80
  -6  -1  -2  494.25   16.10
  -6  -1  -2  521.95   18.50
  -6  -1  -2  499.45   19.00
  -6  -1  -2  491.45   19.20
  -6  -1  -2  529.75   19.80
   6   1   2  509.85   19.20
   6   1   2  516.35   16.30
   6   1   2  497.15   18.90
   6   1   2  511.25   19.00
   6   1   2  523.15   19.20
  -7  -1  -2   -0.90    4.30
  -7  -1  -2    3.70    5.80
  -7  -1  -2    9.80    5.40
  -7  -1  -2    8.60    5.90
  -7  -1  -2    5.50    4.60
  -7  -1  -2    6.60    3.60
   7   1   2   -1.70    2.90
   7   1   2    1.70    5.10
   7   1   2    3.80    5.00
   7   1   2    3.70    4.70
  -8  -1  -2  114.29    9.00
  -8  -1  -2  115.99   14.30
  -8  -1  -2  115.59   13.10
  -8  -1  -2   99.09   12.70
  -8  -1  -2  103.79   11.60
   8   1   2  104.29   14.00
   8   1   2  122.69   13.70
   8   1   2  124.09   14.10
  -9  -1  -2   15.90    7.50
  -9  -1  -2    0.80    6.90
  -9  -1  -2    7.20    8.00
   9   1   2   -4.50    7.90
   9   1   2   -2.10    7.60
   9   1   2   -0.50    9.80
  10  -2  -2   24.00    9.90
  10  -2  -2    9.20    9.60
 -10   2   2   12.60    8.00
 -10   2   2   10.90    9.70
 -10   2   2   29.40   10.10
   9  -2  -2   37.30    8.10
   9  -2  -2   39.80    8.60
   9  -2  -2   34.70    8.50
  -9   2   2   26.70    8.00
  -9   2   2   40.40    8.70
  -9   2   2   43.00    7.20
   8  -2  -2   35.20    6.90
   8  -2  -2   33.80    6.50
   8  -2  -2   34.80    6.70
   8  -2  -2   36.30    7.00
   8  -2  -2   28.30    7.10
  -8   2   2   43.80    6.20
  -8   2   2   48.70    8.00
  -8   2   2   53.79    7.00
  -8   2   2   40.50    6.40
  -8   2   2   45.60    5.50
   7  -2  -2  225.38   11.90
   7  -2  -2  225.08   14.00
   7  -2  -2  203.98   12.50
   7  -2  -2  223.08   11.90
   7  -2  -2  257.07   14.00
  -7   2   2  236.18   11.10
  -7   2   2  224.48   12.90
  -7   2   2  218.38   23.20
  -7   2   2  255.27   14.30
  -7   2   2  209.08   14.20
  -7   2   2  226.18   10.50
  -7   2   2  224.68   11.60
   6  -2  -2  105.49    7.80
   6  -2  -2  109.19    7.70
   6  -2  -2  110.49    8.60
   6  -2  -2  103.39    8.80
  -6   2   2  105.19   10.00
  -6   2   2   90.39    7.20
  -6   2   2  126.59    8.30
  -6   2   2   99.79    6.80
  -6   2   2  107.29    9.80
  -6   2   2  116.19    9.60
   5  -2  -2    1.60    2.50
   5  -2  -2   -0.80    2.60
   5  -2  -2    2.60    1.90
   5  -2  -2   -3.70    2.60
   5  -2  -2    2.00    2.40
  -5   2   2    6.10    3.50
  -5   2   2    2.80    2.10
  -5   2   2    4.90    2.40
  -5   2   2    5.20    2.80
  -5   2   2    2.60    3.20
  -5   2   2    1.90    2.30
  -5   2   2    1.20    2.60
   4  -2  -2   59.59    6.00
   4  -2  -2   64.09    4.90
   4  -2  -2   58.39    5.90
   4  -2  -2   60.59    4.50
   4  -2  -2   66.69    4.70
   4  -2  -2   65.59    5.20
  -4   2   2   61.89    5.30
  -4   2   2   57.89    4.20
  -4   2   2   58.09    4.50
  -4   2   2   48.70    6.20
  -4   2   2   56.99    4.30
  -4   2   2   53.19    5.90
  -4   2   2   72.89    6.30
  -4   2   2   56.29    4.60
   3  -2  -2  506.75   16.20
   3  -2  -2  501.55   15.60
   3  -2  -2  487.45   14.50
   3  -2  -2  516.35   15.60
   3  -2  -2  519.05   14.70
   3  -2  -2  490.95   13.90
  -3   2   2  509.75   14.60
  -3   2   2  506.25   15.70
  -3   2   2  498.05   15.60
  -3   2   2  498.55   13.90
  -3   2   2  515.75   14.90
  -3   2   2  500.35   16.20
  -3   2   2  509.15   14.50
  -3   2   2  504.15   13.80
   2  -2  -2  829.12   22.40
   2  -2  -2  822.02   21.40
   2  -2  -2  841.42   22.30
   2  -2  -2  839.42   21.10
   2  -2  -2  818.82   22.50
  -2   2   2  851.21   22.50
  -2   2   2  813.62   20.90
  -2   2   2  843.02   22.30
  -2   2   2  846.42   21.00
  -2   2   2  829.12   22.60
  -2   2   2  821.02   23.00
  -2   2   2  835.12   21.50
  -2   2   2  844.32   21.80
   1  -2  -2  674.33   18.60
   1  -2  -2  668.03   17.10
   1  -2  -2  637.34   18.30
   1  -2  -2  686.03   18.40
   1  -2  -2  664.13   17.50
  -1   2   2  653.03   16.70
  -1   2   2  693.53   18.60
  -1   2   2  677.13   17.60
  -1   2   2  688.63   17.10
  -1   2   2  675.33   17.60
  -1   2   2  679.53   18.30
   0  -2  -2 2865.31   70.19
   0  -2  -2 2804.22   70.19
   0  -2  -2 2946.51   71.39
   0  -2  -2 2953.10   70.99
   0  -2  -2 2878.51   70.89
   0   2   2 2916.11   70.79
   0   2   2 2961.00   70.99
   0   2   2 2819.82   70.19
   0   2   2 2864.01   70.19
   0   2   2 2917.01   71.39
   0   2   2 2868.71   69.69
   0   2   2 3023.90   71.59
  -1  -2  -2 1962.60   48.90
  -1  -2  -2 1974.50   49.50
  -1  -2  -2 1992.40   49.70
  -1  -2  -2 1997.60   49.50
  -1  -2  -2 1965.90   49.00
   1   2   2 1993.90   49.50
   1   2   2 1935.81   49.00
   1   2   2 1984.70   49.00
   1   2   2 1911.51   49.40
   1   2   2 1997.10   49.70
  -2  -2  -2   63.09    4.50
  -2  -2  -2   52.79    3.60
  -2  -2  -2   59.29    4.60
  -2  -2  -2   55.59    5.10
  -2  -2  -2   65.49    5.00
   2   2   2   59.99    5.00
   2   2   2   60.09    5.00
   2   2   2   60.29    4.60
   2   2   2   57.19    3.60
   2   2   2   51.69    4.50
  -3  -2  -2  901.41   26.20
  -3  -2  -2  917.81   25.60
  -3  -2  -2  891.61   24.70
  -3  -2  -2  831.62   24.40
  -3  -2  -2  905.61   25.90
   3   2   2  920.51   26.20
   3   2   2  921.41   25.60
   3   2   2  929.61   24.90
   3   2   2  935.51   26.00
   3   2   2  928.51   25.40
  -4  -2  -2  794.52   23.60
  -4  -2  -2  776.32   23.70
  -4  -2  -2  779.12   20.00
  -4  -2  -2  807.72   24.40
  -4  -2  -2  760.02   22.30
  -4  -2  -2  780.42   23.70
   4   2   2  788.62   24.00
   4   2   2  795.72   23.90
   4   2   2  799.62   22.60
   4   2   2  774.12   23.30
   4   2   2  812.82   24.40
  -5  -2  -2  134.39    7.70
  -5  -2  -2  146.99    9.20
  -5  -2  -2  143.69    9.00
   5   2   2  151.78    9.50
   5   2   2  126.19    9.80
   5   2   2  140.89    9.30
   5   2   2  140.89    8.80
   5   2   2  139.79    7.60
  -6  -2  -2  104.99    7.90
  -6  -2  -2  113.29   10.00
  -6  -2  -2  115.49   11.20
  -6  -2  -2  109.09   10.30
  -6  -2  -2  112.89   10.20
  -6  -2  -2  116.49    9.50
   6   2   2   92.29   10.70
   6   2   2  104.19    9.20
   6   2   2  102.09    9.80
   6   2   2  110.09    7.60
   6   2   2  111.79   10.30
  -7  -2  -2  294.97   16.90
  -7  -2  -2  338.67   18.30
  -7  -2  -2  320.17   13.50
  -7  -2  -2  325.67   17.20
  -7  -2  -2  318.07   16.70
  -7  -2  -2  340.97   16.00
   7   2   2  363.76   16.70
   7   2   2  325.17   13.60
   7   2   2  327.17   17.30
  -8  -2  -2   33.50    7.90
  -8  -2  -2   35.20    7.50
  -8  -2  -2   36.00    7.70
  -8  -2  -2   33.20    9.00
   8   2   2   29.10    7.50
   8   2   2   36.70    9.00
   8   2   2   12.10    7.00
   8   2   2   30.00    5.10
  -9  -2  -2   11.10    8.80
  -9  -2  -2    5.00    8.00
  -9  -2  -2   -4.00    7.40
   9   2   2  -10.00    8.00
   9   2   2   -9.30    8.00
   9   2   2    5.90   10.70
  10  -3  -2    3.60    9.00
  10  -3  -2   -0.20   10.30
 -10   3   2    4.20   10.20
 -10   3   2    1.80    6.90
 -10   3   2    6.10    8.70
   9  -3  -2   40.20    8.60
   9  -3  -2   65.09   10.00
   9  -3  -2   58.69    8.70
  -9   3   2   59.79    9.70
  -9   3   2   67.49    9.20
  -9   3   2   64.89    7.70
   8  -3  -2    3.20    6.20
   8  -3  -2    3.10    5.50
   8  -3  -2    2.00    5.10
   8  -3  -2    8.90    5.00
  -8   3   2  -11.50    5.10
  -8   3   2    6.20    4.40
  -8   3   2    2.90    5.00
  -8   3   2    7.40    6.20
  -8   3   2   -1.10    4.30
   7  -3  -2   59.39    7.00
   7  -3  -2   73.29   10.10
   7  -3  -2   68.99    8.10
   7  -3  -2   54.89    6.10
   7  -3  -2   58.29    7.50
  -7   3   2   59.29    6.60
  -7   3   2   61.49    7.90
  -7   3   2   50.19    7.00
  -7   3   2   57.19    7.00
  -7   3   2   60.99    6.80
   6  -3  -2    1.60    3.50
   6  -3  -2    3.00    3.40
   6  -3  -2    0.50    2.40
   6  -3  -2    4.00    2.90
   6  -3  -2    1.00    3.40
  -6   3   2   -0.30    2.70
  -6   3   2    4.60    2.50
  -6   3   2   -2.50    3.40
  -6   3   2    2.30    4.50
  -6   3   2    2.30    4.00
  -6   3   2   -2.60    4.30
  -6   3   2    0.50    2.30
  -6   3   2    2.70    2.90
  -6   3   2    0.90    3.20
   5  -3  -2  585.34   20.60
   5  -3  -2  583.64   18.40
   5  -3  -2  592.24   17.50
   5  -3  -2  577.64   19.30
   5  -3  -2  567.14   17.10
  -5   3   2  555.84   19.50
  -5   3   2  558.94   17.90
  -5   3   2  582.34   16.60
  -5   3   2  578.94   18.60
  -5   3   2  552.94   16.50
  -5   3   2  578.94   19.90
  -5   3   2  576.14   17.40
  -5   3   2  569.74   20.50
  -5   3   2  599.34   18.30
  -5   3   2  582.34   19.90
   4  -3  -2    0.80    2.50
   4  -3  -2    3.70    2.10
   4  -3  -2    1.50    1.70
   4  -3  -2    2.80    2.20
   4  -3  -2    0.10    1.70
   4  -3  -2    3.70    2.70
   4  -3  -2    2.40    2.60
  -4   3   2    2.20    2.00
  -4   3   2    0.00    1.50
  -4   3   2   -5.90    2.90
  -4   3   2    2.60    2.50
  -4   3   2    2.30    1.60
  -4   3   2    4.50    2.90
  -4   3   2    1.20    2.00
  -4   3   2    2.90    2.30
   3  -3  -2   23.80    3.20
   3  -3  -2   31.90    4.40
   3  -3  -2   23.70    3.10
   3  -3  -2   24.90    2.60
   3  -3  -2   34.80    3.70
  -3   3   2   18.50    2.90
  -3   3   2   19.80    3.10
  -3   3   2   22.50    3.00
  -3   3   2   25.60    3.30
  -3   3   2   28.40    3.40
  -3   3   2   31.00    2.50
   2  -3  -2  257.17    8.40
   2  -3  -2  244.28    6.80
   2  -3  -2  224.78    8.80
   2  -3  -2  219.28    8.00
   2  -3  -2  243.68    9.50
  -2   3   2  212.58    8.20
  -2   3   2  209.58    7.00
  -2   3   2  216.28    6.40
  -2   3   2  213.88    8.60
  -2   3   2  224.08    8.10
  -2   3   2  210.58    8.50
  -2   3   2  230.98    8.00
  -2   3   2  249.18    9.40
   1  -3  -2 1628.14   41.10
   1  -3  -2 1632.74   40.30
   1  -3  -2 1572.24   40.20
   1  -3  -2 1605.54   41.90
  -1   3   2 1669.23   42.20
  -1   3   2 1627.14   41.90
  -1   3   2 1548.05   40.30
  -1   3   2 1641.14   40.20
  -1   3   2 1627.74   40.30
  -1   3   2 1592.04   40.10
  -1   3   2 1679.83   41.10
   0  -3  -2 2758.62   66.79
   0  -3  -2 2678.83   64.99
   0  -3  -2 2657.93   65.49
   0  -3  -2 2705.83   66.99
   0  -3  -2 2780.62   67.49
   0  -3  -2 2607.84   65.79
   0   3   2 2690.23   66.69
   0   3   2 2729.73   67.39
   0   3   2 2644.84   65.49
   0   3   2 2692.73   66.49
   0   3   2 2767.62   67.69
   0   3   2 2627.14   65.69
  -1  -3  -2    2.70    1.90
  -1  -3  -2    0.70    2.00
  -1  -3  -2    1.90    1.60
  -1  -3  -2    1.60    1.80
  -1  -3  -2    0.90    2.00
   1   3   2    1.10    2.00
   1   3   2    1.40    1.90
   1   3   2    0.90    1.70
   1   3   2    1.70    1.60
   1   3   2    1.40    2.10
  -2  -3  -2  187.38    8.20
  -2  -3  -2  167.58    8.30
  -2  -3  -2  169.28    7.00
  -2  -3  -2  172.08    7.30
  -2  -3  -2  178.18    8.00
   2   3   2  166.68    7.40
   2   3   2  166.88    7.80
   2   3   2  175.18    8.20
   2   3   2  157.88    6.90
   2   3   2  158.08    7.80
  -3  -3  -2    2.80    2.40
  -3  -3  -2   -1.00    2.50
  -3  -3  -2    0.70    1.60
  -3  -3  -2    2.70    3.20
  -3  -3  -2    4.20    2.50
   3   3   2    4.00    1.90
   3   3   2    1.60    2.60
   3   3   2    4.20    2.80
   3   3   2    4.40    2.90
   3   3   2    4.00    2.40
  -4  -3  -2   84.49    6.80
  -4  -3  -2   99.79    8.70
  -4  -3  -2   89.29    4.90
  -4  -3  -2   92.19    7.30
  -4  -3  -2   84.29    7.10
  -4  -3  -2   91.99    7.40
   4   3   2   78.29    6.50
   4   3   2   89.29    7.80
   4   3   2   89.19    7.80
   4   3   2   80.19    7.40
   4   3   2   96.39    6.80
  -5  -3  -2   31.30    4.80
  -5  -3  -2   32.10    4.90
  -5  -3  -2   36.50    5.60
  -5  -3  -2   35.00    4.70
  -5  -3  -2   30.50    5.70
   5   3   2   30.20    4.30
   5   3   2   27.30    5.10
   5   3   2   46.30    6.10
  -6  -3  -2  323.27   15.50
  -6  -3  -2  289.77   14.70
  -6  -3  -2  314.07   15.10
  -6  -3  -2  277.47   13.40
  -6  -3  -2  297.77   14.50
  -6  -3  -2  300.67   16.40
   6   3   2  292.47   15.40
   6   3   2  287.77   13.10
   6   3   2  312.67   16.10
   6   3   2  317.57   16.30
   6   3   2  269.17   14.10
  -7  -3  -2   29.60    6.60
  -7  -3  -2   38.10    5.90
  -7  -3  -2   42.70    8.80
  -7  -3  -2   50.59    7.70
  -7  -3  -2   29.10    6.40
  -7  -3  -2   23.00    7.00
   7   3   2   31.90    5.20
   7   3   2   24.70    7.20
   7   3   2   31.40    6.30
  -8  -3  -2   54.29    8.60
  -8  -3  -2   46.00    7.20
  -8  -3  -2   52.99    8.70
  -8  -3  -2   66.39    9.60
  -8  -3  -2   62.29   11.20
   8   3   2   54.59   10.60
   8   3   2   46.80    8.70
  -9  -3  -2    8.10    9.20
  -9  -3  -2    8.20    9.20
  -9  -3  -2   -3.70    8.50
   9   3   2    8.10    9.00
   9   3   2   10.20    9.30
   9   3   2   18.90   12.30
   9  -4  -2   57.19   10.20
   9  -4  -2   33.00    8.70
  -9   4   2   45.70    9.10
  -9   4   2   46.00    7.90
  -9   4   2   55.89   10.10
  -9   4   2   69.79    9.90
   8  -4  -2    4.60    5.10
   8  -4  -2   -1.20    6.30
   8  -4  -2   -4.40    5.70
   8  -4  -2   -8.20    5.40
   8  -4  -2    4.00    5.00
  -8   4   2    4.90    6.50
  -8   4   2    8.10    5.80
  -8   4   2    3.10    4.00
  -8   4   2    3.20    5.90
  -8   4   2    7.70    3.80
   7  -4  -2   21.90    6.00
   7  -4  -2   21.30    4.60
   7  -4  -2   17.70    5.20
   7  -4  -2   23.10    4.40
   7  -4  -2   19.00    5.90
  -7   4   2   18.10    8.70
  -7   4   2   22.10    5.20
  -7   4   2   14.90    4.30
  -7   4   2   27.10    3.70
  -7   4   2   19.20    6.90
  -7   4   2   12.50    4.90
   6  -4  -2  204.78   12.60
   6  -4  -2  220.58   11.20
   6  -4  -2  225.78   10.50
   6  -4  -2  228.08    9.30
   6  -4  -2  225.18    9.50
   6  -4  -2  207.88   12.00
  -6   4   2  210.88   13.40
  -6   4   2  214.58    8.30
  -6   4   2  224.78   12.50
  -6   4   2  219.28   10.30
  -6   4   2  218.18   11.40
  -6   4   2  223.88    8.20
  -6   4   2  212.18   10.50
  -6   4   2  217.18   13.30
  -6   4   2  210.08   10.60
  -6   4   2  206.88   13.10
   5  -4  -2    4.60    3.00
   5  -4  -2    2.70    2.60
   5  -4  -2    0.10    2.10
  -5   4   2    1.00    1.80
  -5   4   2    1.20    3.80
  -5   4   2   -3.00    1.50
  -5   4   2   -1.20    2.80
  -5   4   2    0.40    3.90
  -5   4   2   -3.30    2.60
  -5   4   2    2.60    3.60
  -5   4   2   -0.90    2.40
   4  -4  -2   13.10    2.60
   4  -4  -2    9.40    2.90
   4  -4  -2   14.10    3.90
   4  -4  -2    8.10    1.70
   4  -4  -2   10.20    1.80
   4  -4  -2    8.40    3.00
   4  -4  -2   12.20    3.40
  -4   4   2    8.80    2.90
  -4   4   2    7.00    2.30
  -4   4   2    9.00    3.50
  -4   4   2    9.40    2.80
  -4   4   2    7.00    3.50
  -4   4   2   12.90    3.30
  -4   4   2   12.80    3.40
   3  -4  -2  139.09    5.00
   3  -4  -2  149.99    7.20
   3  -4  -2  151.88    8.60
   3  -4  -2  145.39    5.10
   3  -4  -2  140.09    7.80
   3  -4  -2  141.29    7.30
  -3   4   2  153.28    7.60
  -3   4   2  140.89    7.30
  -3   4   2  144.69    8.60
  -3   4   2  141.39    7.80
  -3   4   2  151.98    7.20
  -3   4   2  143.69    6.00
  -3   4   2  146.29    8.00
   2  -4  -2   12.90    1.70
   2  -4  -2   10.90    2.40
   2  -4  -2   11.70    2.90
   2  -4  -2   13.60    2.30
   2  -4  -2   17.00    3.30
  -2   4   2   16.30    3.00
  -2   4   2   15.90    2.50
  -2   4   2   10.20    2.70
  -2   4   2   15.70    2.60
  -2   4   2   12.80    3.10
  -2   4   2   15.00    1.80
  -2   4   2   15.60    2.10
  -2   4   2   12.50    2.30
  -2   4   2   16.50    2.20
   1  -4  -2  154.28    6.90
   1  -4  -2  139.29    5.30
   1  -4  -2  149.79    6.00
   1  -4  -2  150.48    7.80
   1  -4  -2  146.69    5.90
  -1   4   2  139.79    7.40
  -1   4   2  142.29    5.10
  -1   4   2  148.29    6.70
  -1   4   2  149.49    5.60
  -1   4   2  149.59    5.50
  -1   4   2  141.79    7.60
  -1   4   2  153.98    7.80
  -1   4   2  137.99    5.50
  -1   4   2  139.09    5.80
   0  -4  -2  109.89    4.10
   0  -4  -2  102.39    5.90
   0  -4  -2  112.69    3.80
   0  -4  -2  110.19    6.20
   0  -4  -2  110.79    5.80
   0  -4  -2  107.19    4.80
   0  -4  -2  105.29    6.50
   0   4   2  113.09    5.90
   0   4   2  102.29    6.40
   0   4   2  100.69    4.70
   0   4   2  103.99    6.70
   0   4   2  108.49    5.50
  -1  -4  -2    1.00    2.50
  -1  -4  -2    2.10    2.20
  -1  -4  -2   -2.50    1.50
  -1  -4  -2    0.20    1.40
  -1  -4  -2   -1.60    2.00
  -1  -4  -2    0.00    2.20
   1   4   2   -0.80    1.70
   1   4   2    1.40    2.20
   1   4   2    1.40    2.10
   1   4   2    1.30    2.30
   1   4   2   -0.40    2.40
  -2  -4  -2   64.49    6.60
  -2  -4  -2   70.49    5.60
  -2  -4  -2   63.49    5.30
  -2  -4  -2   75.09    6.50
  -2  -4  -2   66.29    6.70
   2   4   2   72.79    6.30
   2   4   2   65.99    6.20
   2   4   2   61.09    5.40
   2   4   2   70.19    5.60
   2   4   2   63.49    6.00
  -3  -4  -2  191.68    8.40
  -3  -4  -2  192.78   10.50
  -3  -4  -2  197.88   10.00
  -3  -4  -2  199.88    9.30
  -3  -4  -2  194.08    9.90
   3   4   2  204.18   10.60
   3   4   2  185.98    8.20
   3   4   2  190.48    9.20
   3   4   2  203.48    9.80
  -4  -4  -2  116.09    8.50
  -4  -4  -2  119.99    6.50
  -4  -4  -2  115.29    7.90
  -4  -4  -2  116.79    9.80
   4   4   2  111.69    7.70
   4   4   2  122.39    8.60
   4   4   2   99.79    8.50
   4   4   2  122.19    9.30
   4   4   2  138.09    9.30
  -5  -4  -2   15.00    4.20
  -5  -4  -2   16.50    4.80
  -5  -4  -2   17.30    5.90
  -5  -4  -2   19.60    4.50
  -5  -4  -2   15.80    4.50
   5   4   2   19.70    5.50
   5   4   2   22.80    5.80
   5   4   2   23.50    4.60
   5   4   2   20.40    5.30
  -6  -4  -2  100.79   11.40
  -6  -4  -2  110.99   11.20
  -6  -4  -2   93.89   12.90
  -6  -4  -2  108.99   10.60
  -6  -4  -2  112.29   10.90
  -6  -4  -2  123.89   11.20
   6   4   2   94.19   10.50
   6   4   2  110.89   13.30
   6   4   2  124.99   12.80
   6   4   2   97.59   12.10
  -7  -4  -2   15.10    6.50
  -7  -4  -2   20.40    6.10
  -7  -4  -2   -4.00    6.60
  -7  -4  -2    9.10    8.80
  -7  -4  -2   15.00    6.40
  -7  -4  -2   10.80    5.90
   7   4   2   10.10    5.90
   7   4   2    9.50    7.60
  -8  -4  -2   13.80    8.20
  -8  -4  -2   37.90    9.00
  -8  -4  -2   30.40    8.50
  -8  -4  -2   28.70    7.60
   8   4   2   27.50    7.10
   8   4   2   31.10    8.50
   8   4   2   20.20   10.20
   9  -5  -2    9.60    8.50
   9  -5  -2   23.60    8.30
  -9   5   2   14.90    7.70
  -9   5   2   14.70    9.10
  -9   5   2    3.20    8.20
   8  -5  -2  136.99   14.30
   8  -5  -2  144.99   13.90
   8  -5  -2  165.28   10.80
   8  -5  -2  167.28   14.40
  -8   5   2  156.58   11.70
  -8   5   2  170.38   15.20
  -8   5   2  164.08   14.10
  -8   5   2  134.29   13.10
   7  -5  -2   98.79   10.80
   7  -5  -2  105.89    7.70
   7  -5  -2  107.59   10.00
   7  -5  -2  103.19   12.20
   7  -5  -2   86.69   11.20
  -7   5   2   76.29    9.50
  -7   5   2   89.79   13.30
  -7   5   2  110.29    9.70
  -7   5   2   90.29    9.60
  -7   5   2  119.99   10.40
  -7   5   2  115.69   11.90
  -7   5   2   90.09   10.20
   6  -5  -2   -0.60    2.50
   6  -5  -2    3.70    4.90
   6  -5  -2    0.50    2.30
   6  -5  -2   -1.50    3.30
   6  -5  -2    4.10    3.90
   6  -5  -2    2.50    4.30
  -6   5   2    0.10    5.10
  -6   5   2    1.60    3.50
  -6   5   2    1.40    5.10
  -6   5   2    4.30    5.30
  -6   5   2    4.90    4.10
  -6   5   2   -2.50    3.70
  -6   5   2    0.10    3.60
   5  -5  -2  406.46   12.40
   5  -5  -2  436.96   16.20
   5  -5  -2  449.36   18.10
   5  -5  -2  435.76   12.60
  -5   5   2  485.45   16.10
  -5   5   2  428.16   15.90
  -5   5   2  417.56   18.00
  -5   5   2  430.56   16.20
  -5   5   2  412.86   16.80
  -5   5   2  438.46   14.60
  -5   5   2  428.76   17.20
   4  -5  -2    0.70    3.00
   4  -5  -2    3.30    1.50
   4  -5  -2   12.30    3.60
   4  -5  -2    4.80    1.60
  -4   5   2    7.30    3.20
  -4   5   2    6.20    4.10
  -4   5   2    5.10    2.90
  -4   5   2    7.40    3.50
  -4   5   2    7.80    2.30
  -4   5   2    2.90    3.20
  -4   5   2   10.30    3.10
   3  -5  -2   23.10    4.10
   3  -5  -2   22.40    3.50
   3  -5  -2   19.50    2.60
   3  -5  -2    8.20    2.60
   3  -5  -2   13.00    3.30
   3  -5  -2   21.50    2.60
  -3   5   2   11.50    3.10
  -3   5   2   12.90    3.60
  -3   5   2   17.60    2.30
  -3   5   2   19.70    4.10
  -3   5   2   17.10    3.10
  -3   5   2    8.10    2.70
  -3   5   2   14.60    2.70
  -3   5   2   16.70    3.30
   2  -5  -2   -0.20    1.80
   2  -5  -2    0.90    1.60
   2  -5  -2   -0.10    2.30
   2  -5  -2    2.00    2.20
  -2   5   2    2.30    2.30
  -2   5   2   -0.10    2.00
  -2   5   2    5.80    1.60
  -2   5   2    0.10    3.00
  -2   5   2    1.60    1.80
  -2   5   2   -0.90    2.30
  -2   5   2   -1.30    2.50
  -2   5   2    1.60    1.40
  -2   5   2   -2.80    1.30
   1  -5  -2 1038.50   28.50
   1  -5  -2 1031.80   29.40
   1  -5  -2 1012.30   27.10
   1  -5  -2 1003.70   25.90
   1  -5  -2 1005.60   27.00
  -1   5   2 1010.40   26.40
  -1   5   2  998.20   29.30
  -1   5   2 1036.90   26.90
  -1   5   2 1001.50   26.70
  -1   5   2 1002.20   26.10
  -1   5   2  985.20   29.60
  -1   5   2 1020.90   29.30
  -1   5   2 1012.70   26.10
   0  -5  -2 1043.30   29.50
   0  -5  -2 1097.89   30.30
   0  -5  -2 1006.00   26.40
   0  -5  -2 1031.80   26.30
   0  -5  -2 1077.29   28.60
   0  -5  -2 1061.49   28.90
   0   5   2 1026.20   30.00
   0   5   2 1047.10   30.30
   0   5   2 1051.89   28.40
   0   5   2 1043.80   28.70
   0   5   2 1051.69   27.50
  -1  -5  -2   79.39    6.70
  -1  -5  -2   93.29    6.90
  -1  -5  -2   71.19    8.30
  -1  -5  -2   85.39    3.40
  -1  -5  -2   77.09    6.80
  -1  -5  -2   93.49    6.80
  -1  -5  -2   88.99    4.20
  -1  -5  -2   81.89    5.50
   1   5   2   97.39    7.60
   1   5   2   86.39    6.30
   1   5   2   76.59    6.80
   1   5   2   81.59    5.60
   1   5   2   84.19    6.50
  -2  -5  -2   90.89    7.50
  -2  -5  -2   90.29    6.90
  -2  -5  -2   82.99    6.20
  -2  -5  -2   93.59    7.20
  -2  -5  -2   74.49    8.00
   2   5   2   89.79    7.00
   2   5   2   72.09    6.90
   2   5   2   82.49    6.40
   2   5   2   79.69    7.50
   2   5   2   90.49    7.50
  -3  -5  -2   25.40    3.90
  -3  -5  -2   22.30    3.40
  -3  -5  -2   23.80    4.80
  -3  -5  -2   22.20    3.70
  -3  -5  -2   19.30    4.30
  -3  -5  -2   18.00    4.30
   3   5   2   20.10    3.50
   3   5   2   22.50    4.10
   3   5   2   22.50    4.00
   3   5   2   16.80    4.30
  -4  -5  -2  809.52   23.70
  -4  -5  -2  816.92   26.20
  -4  -5  -2  775.12   27.00
  -4  -5  -2  790.72   26.50
  -4  -5  -2  775.02   25.50
  -4  -5  -2  818.72   24.40
   4   5   2  802.92   23.70
   4   5   2  809.72   26.70
   4   5   2  785.92   25.70
   4   5   2  912.11   26.10
   4   5   2  797.52   24.90
   4   5   2  781.62   26.80
  -5  -5  -2  197.08   11.20
  -5  -5  -2  149.99   10.80
  -5  -5  -2  187.68   14.50
  -5  -5  -2  188.18   12.50
   5   5   2  182.98   13.20
   5   5   2  198.08   13.60
  -6  -5  -2   11.70    5.90
  -6  -5  -2   17.50    8.40
  -6  -5  -2    8.10    5.80
  -6  -5  -2    7.60    5.40
  -6  -5  -2   16.40    6.20
  -6  -5  -2   20.30    6.00
   6   5   2   21.10    6.20
   6   5   2    2.90    6.10
   6   5   2   25.60    6.10
   6   5   2   10.00    8.10
  -7  -5  -2    8.80    6.80
  -7  -5  -2   20.30    7.40
  -7  -5  -2   10.80    7.50
  -7  -5  -2    2.80    6.70
  -7  -5  -2   14.50    6.70
   7   5   2   16.60    6.90
   7   5   2   11.00    8.20
   7   5   2   23.90    6.70
  -8  -5  -2   -9.90   10.90
  -8  -5  -2    0.90   10.30
  -8  -5  -2   18.90    9.40
  -8  -5  -2    5.80    8.30
   8   5   2   -0.90    8.00
   8   5   2   -4.60    7.20
   8   5   2   11.80   12.10
   9  -6  -2   -2.80    8.40
  -9   6   2   16.70   10.20
  -9   6   2   -2.70    7.90
   8  -6  -2    9.30    6.70
   8  -6  -2    6.10    4.50
  -8   6   2   -3.10    5.90
  -8   6   2    3.30    6.70
  -8   6   2    5.60    5.90
  -8   6   2    9.20    7.60
   7  -6  -2    0.60    5.90
   7  -6  -2    0.10    5.10
   7  -6  -2    0.40    2.70
   7  -6  -2    2.00    3.10
  -7   6   2    4.70    5.50
  -7   6   2   -1.70    4.90
  -7   6   2    4.00    5.10
  -7   6   2    5.60    7.50
  -7   6   2   11.60    6.20
   6  -6  -2  156.28    6.40
   6  -6  -2  148.39   12.70
  -6   6   2  174.98   11.60
  -6   6   2  171.08   12.20
  -6   6   2  166.18   11.00
  -6   6   2  155.88   10.90
  -6   6   2  155.58   13.70
  -6   6   2  135.49   12.40
  -6   6   2  142.29   13.20
  -6   6   2  151.38    9.30
   5  -6  -2   76.89    9.00
   5  -6  -2   74.09    7.20
  -5   6   2   57.59    6.50
  -5   6   2   73.99    9.80
  -5   6   2   72.09    8.80
  -5   6   2   62.59    6.20
  -5   6   2   64.49    7.80
  -5   6   2   72.19   10.20
  -5   6   2   75.29    8.60
   4  -6  -2    3.20    3.00
   4  -6  -2    3.50    3.90
  -4   6   2    7.90    4.50
  -4   6   2    3.70    3.20
  -4   6   2    7.40    2.40
  -4   6   2    7.30    3.30
  -4   6   2    8.50    3.70
  -4   6   2   -0.30    3.80
  -4   6   2    2.10    3.50
  -4   6   2    0.60    3.50
   3  -6  -2   56.99    6.30
   3  -6  -2   65.19    5.90
   3  -6  -2   65.39    4.00
   3  -6  -2   67.09    4.10
  -3   6   2   65.29    7.70
  -3   6   2   67.29    5.60
  -3   6   2   66.69    7.00
  -3   6   2   70.89    4.70
  -3   6   2   69.99    6.40
  -3   6   2   69.69    7.70
  -3   6   2   62.79    7.70
  -3   6   2   76.09    8.50
   2  -6  -2    8.60    3.60
   2  -6  -2    4.80    2.20
   2  -6  -2    5.90    2.30
   2  -6  -2    8.10    2.70
  -2   6   2    7.00    2.00
  -2   6   2    9.30    3.40
  -2   6   2    9.00    3.40
  -2   6   2    6.10    1.90
  -2   6   2    8.40    2.60
  -2   6   2    9.40    4.00
  -2   6   2    2.10    2.80
  -2   6   2   12.80    2.40
   1  -6  -2    6.70    3.10
   1  -6  -2    1.30    1.50
   1  -6  -2    2.80    2.50
  -1   6   2    0.20    2.10
  -1   6   2    3.50    3.20
  -1   6   2    4.20    3.40
  -1   6   2    6.70    3.40
  -1   6   2    4.30    1.70
  -1   6   2    1.00    1.70
  -1   6   2    6.10    1.90
  -1   6   2    3.90    2.30
   0  -6  -2   82.69    4.90
   0  -6  -2   78.39    3.40
   0  -6  -2   77.29    6.70
   0  -6  -2   89.39    7.60
   0  -6  -2   79.79    6.50
   0  -6  -2   85.49    6.80
   0   6   2   86.29    6.10
   0   6   2   84.59    7.70
   0   6   2   85.29    6.20
   0   6   2   81.59    7.80
   0   6   2   77.79    5.30
  -1  -6  -2   37.80    4.90
  -1  -6  -2   35.30    4.70
  -1  -6  -2   29.20    4.30
  -1  -6  -2   36.70    4.60
  -1  -6  -2   27.50    4.70
  -1  -6  -2   41.40    2.70
  -1  -6  -2   39.60    3.20
  -1  -6  -2   36.00    4.90
   1   6   2   33.50    4.80
   1   6   2   35.30    4.60
   1   6   2   42.90    5.30
  -2  -6  -2  132.29    9.30
  -2  -6  -2  122.29    8.90
  -2  -6  -2  128.09    7.90
  -2  -6  -2  127.99    9.90
  -2  -6  -2  128.49    6.30
  -2  -6  -2  132.59    9.80
   2   6   2  149.59    8.80
   2   6   2  135.19    9.00
   2   6   2  146.59    9.50
   2   6   2  133.99    8.40
  -3  -6  -2   83.49    6.40
  -3  -6  -2   94.69   10.10
  -3  -6  -2   81.99    9.60
  -3  -6  -2   91.49    8.10
   3   6   2   82.09    8.20
   3   6   2   77.59    8.10
   3   6   2   70.69    8.40
   3   6   2   67.59    8.70
   3   6   2   77.29    8.90
  -4  -6  -2  209.88   10.60
  -4  -6  -2  190.18   13.50
  -4  -6  -2  208.78   11.70
  -4  -6  -2  210.88   10.50
  -4  -6  -2  206.38   14.20
  -4  -6  -2  189.28   13.00
   4   6   2  190.78   12.50
   4   6   2  209.38   13.90
   4   6   2  208.38   13.70
   4   6   2  202.38   13.40
   4   6   2  205.88   10.90
  -5  -6  -2  314.37   18.80
  -5  -6  -2  362.26   17.40
  -5  -6  -2  318.77   17.40
  -5  -6  -2  349.27   16.50
   5   6   2  335.67   17.50
   5   6   2  355.66   15.70
   5   6   2  328.47   17.10
   5   6   2  324.27   17.80
   5   6   2  356.16   18.00
  -6  -6  -2    0.20    6.80
  -6  -6  -2    9.20    5.70
  -6  -6  -2    0.80    5.40
  -6  -6  -2    8.00    6.50
  -6  -6  -2    5.30    5.40
   6   6   2    4.00    5.60
   6   6   2    3.10    6.20
   6   6   2   20.40    6.80
  -7  -6  -2   -7.60    6.80
  -7  -6  -2   15.20    7.90
  -7  -6  -2   22.30    8.60
  -7  -6  -2    2.70    7.50
  -7  -6  -2   -9.80    7.60
   7   6   2    7.90    9.60
   7   6   2    4.10    7.50
   7   6   2   -1.30    7.10
   9  -7  -2   13.80   10.10
  -9   7   2   14.30    9.30
  -9   7   2   31.60   11.60
   8  -7  -2    7.90    7.90
  -8   7   2    4.50    7.00
  -8   7   2    2.40    6.80
  -8   7   2    3.80    7.00
  -8   7   2   28.50    8.80
  -8   7   2   10.00    7.70
  -8   7   2   10.80    7.40
   7  -7  -2  118.19   17.60
   7  -7  -2  106.29   14.70
  -7   7   2  159.38   13.80
  -7   7   2  152.08   13.90
  -7   7   2  146.59   13.80
  -7   7   2  137.89   13.90
   6  -7  -2   -0.50    5.70
   6  -7  -2   -0.20    5.50
  -6   7   2    0.20    6.50
  -6   7   2   -3.00    4.90
  -6   7   2    8.80    5.40
  -6   7   2   -6.50    5.30
  -6   7   2  -10.60    6.60
  -6   7   2    1.30    5.50
  -6   7   2    5.50    3.80
  -6   7   2    0.10    5.70
   5  -7  -2   43.40    6.50
   5  -7  -2   35.20    6.70
  -5   7   2   25.10    6.60
  -5   7   2   34.00    6.10
  -5   7   2   46.80    7.30
  -5   7   2   35.20    5.80
  -5   7   2   32.70    4.10
  -5   7   2   26.90    5.90
   4  -7  -2  307.17   15.30
  -4   7   2  322.87   13.20
  -4   7   2  319.17   14.70
  -4   7   2  312.57   15.60
  -4   7   2  311.37   11.30
  -4   7   2  302.57   16.20
  -4   7   2  311.67   13.80
  -4   7   2  325.97   14.00
   3  -7  -2    5.40    3.30
   3  -7  -2    6.90    4.40
   3  -7  -2   -0.50    2.70
   3  -7  -2    2.40    2.00
  -3   7   2    5.50    3.00
  -3   7   2    4.20    3.50
  -3   7   2    4.90    2.30
  -3   7   2    5.50    4.90
  -3   7   2    6.50    4.50
  -3   7   2    7.50    3.40
  -3   7   2    0.00    3.40
   2  -7  -2   12.80    3.00
   2  -7  -2   18.10    4.10
   2  -7  -2   14.50    2.80
   2  -7  -2   15.90    4.80
  -2   7   2    5.90    3.40
  -2   7   2   14.20    2.80
  -2   7   2   11.00    2.40
  -2   7   2    8.20    4.30
  -2   7   2    9.90    2.30
  -2   7   2    7.50    4.50
  -2   7   2   12.10    2.40
  -2   7   2   10.80    3.00
  -2   7   2   12.70    3.70
   1  -7  -2    0.30    3.10
   1  -7  -2    7.60    2.90
   1  -7  -2    4.30    3.90
   1  -7  -2    5.80    1.70
  -1   7   2    4.90    2.60
  -1   7   2    1.40    3.80
  -1   7   2    2.50    2.20
  -1   7   2    2.60    2.20
  -1   7   2    7.20    2.70
  -1   7   2   -1.00    3.90
  -1   7   2    2.60    2.00
   0  -7  -2    5.30    3.60
   0   7   2    5.20    2.60
   0   7   2    5.60    3.00
   0   7   2    4.80    4.00
   0   7   2    4.80    3.60
  -1  -7  -2   27.90    4.40
  -1  -7  -2   11.20    4.50
  -1  -7  -2   14.70    4.00
  -1  -7  -2   10.70    3.80
   1   7   2   16.00    4.00
   1   7   2   10.50    4.60
   1   7   2   15.20    3.50
   1   7   2   18.60    4.60
   1   7   2   13.20    4.00
  -2  -7  -2   12.60    5.30
  -2  -7  -2   24.10    4.70
  -2  -7  -2   22.60    4.40
  -2  -7  -2   19.70    5.00
  -2  -7  -2   26.20    3.00
  -2  -7  -2   27.70    5.90
  -2  -7  -2   27.10    3.00
   2   7   2   23.70    5.20
   2   7   2   28.60    5.40
   2   7   2   21.30    4.30
   2   7   2   19.10    4.80
   2   7   2   18.30    5.80
  -3  -7  -2  163.08    8.60
  -3  -7  -2  175.78   10.90
  -3  -7  -2  174.18    8.50
  -3  -7  -2  186.38   14.00
  -3  -7  -2  191.38   14.20
   3   7   2  190.38   12.00
   3   7   2  182.98   12.70
   3   7   2  164.38   12.30
   3   7   2  179.18   12.20
   3   7   2  163.78   11.30
  -4  -7  -2    3.80    5.90
  -4  -7  -2    0.90    7.10
  -4  -7  -2    8.50    3.70
  -4  -7  -2   -5.30    5.30
  -4  -7  -2    4.70    3.40
   4   7   2   -1.10    5.60
   4   7   2   -1.70    4.50
   4   7   2    6.40    5.30
   4   7   2   10.40    6.70
   4   7   2    7.80    5.70
  -5  -7  -2   30.60    5.20
  -5  -7  -2   19.50    6.10
  -5  -7  -2   17.20    7.10
  -5  -7  -2   24.50    7.70
   5   7   2   27.40    5.50
   5   7   2   28.20    8.00
   5   7   2   24.60    8.30
   5   7   2   16.80    6.80
  -6  -7  -2   -3.90    6.60
  -6  -7  -2    7.80    7.30
  -6  -7  -2   -4.40    6.20
  -6  -7  -2    7.90    6.10
   6   7   2   10.80    8.00
   6   7   2    4.70    8.00
   6   7   2   -1.00    6.30
  -7  -7  -2   39.50   10.90
  -7  -7  -2   35.20    9.90
  -7  -7  -2   36.10    9.70
   7   7   2   49.20   12.00
   7   7   2   18.00    9.40
   7   7   2   21.60    9.00
   8  -8  -2  123.99   18.60
  -8   8   2  141.49   14.40
  -8   8   2   96.69   12.50
  -8   8   2  121.89   10.70
   7  -8  -2   12.30    8.30
   7  -8  -2    5.80    8.00
  -7   8   2    5.90    6.90
  -7   8   2   -3.50    8.10
  -7   8   2   11.60    8.20
   6  -8  -2   19.40    7.60
   6  -8  -2   21.80    7.50
  -6   8   2   19.30    4.30
  -6   8   2   12.30    6.20
  -6   8   2   20.50    7.30
  -6   8   2   23.60    7.40
  -6   8   2   26.50    7.50
  -6   8   2   25.70    8.00
   5  -8  -2   25.20    6.50
  -5   8   2   22.60    3.80
  -5   8   2   26.00    6.30
  -5   8   2   27.10    6.10
  -5   8   2   13.80    6.50
  -5   8   2   21.60    6.90
  -5   8   2   18.20    8.00
  -5   8   2   38.80    7.80
   4  -8  -2   72.79    9.20
   4  -8  -2   89.09   10.70
  -4   8   2   56.39    7.70
  -4   8   2   81.99    8.70
  -4   8   2   86.99    9.80
  -4   8   2  101.19   12.20
  -4   8   2   71.39    6.70
  -4   8   2  100.39   10.50
  -4   8   2   87.09    9.20
   3  -8  -2   42.00    5.20
   3  -8  -2   36.70    5.60
   3  -8  -2   37.30    3.80
   3  -8  -2   36.90    7.10
  -3   8   2   30.70    5.50
  -3   8   2   38.80    3.80
  -3   8   2   35.90    6.50
  -3   8   2   39.20    4.60
  -3   8   2   33.20    5.60
  -3   8   2   34.60    6.80
  -3   8   2   41.10    5.10
  -3   8   2   50.29    7.40
  -3   8   2   47.20    5.30
   2  -8  -2   83.99    9.30
   2  -8  -2   83.19   11.60
   2  -8  -2  103.79    7.50
   2  -8  -2  105.29    7.50
  -2   8   2   92.89    5.90
  -2   8   2   93.49    6.10
  -2   8   2  103.19   10.90
  -2   8   2  112.49   11.20
  -2   8   2   96.09    5.80
  -2   8   2  101.89   11.10
  -2   8   2  110.29    6.50
  -2   8   2  100.29    8.90
  -2   8   2  106.49    7.00
   1  -8  -2  269.47   11.60
   1  -8  -2  257.47   12.10
   1  -8  -2  247.58   13.20
   1  -8  -2  276.27   14.90
  -1   8   2  254.17    9.90
  -1   8   2  219.28   10.60
  -1   8   2  257.17   10.80
  -1   8   2  239.38   14.30
  -1   8   2  293.07   15.10
  -1   8   2  271.57   15.00
   0  -8  -2   94.09   10.70
   0  -8  -2  109.39    9.60
   0  -8  -2  105.79   10.00
   0  -8  -2   89.29    8.30
   0   8   2  104.19    8.20
   0   8   2   64.19    9.60
   0   8   2  103.19    7.50
   0   8   2  102.49    8.10
   0   8   2   96.19   10.70
  -1  -8  -2  213.48   12.00
  -1  -8  -2  217.18   13.40
  -1  -8  -2  214.28   17.50
  -1  -8  -2  203.58   12.70
   1   8   2  200.88   13.30
   1   8   2  186.38   11.60
   1   8   2  213.78   10.60
   1   8   2  223.18   13.60
   1   8   2  210.08   13.90
  -2  -8  -2   12.30    5.10
  -2  -8  -2   20.00    5.30
  -2  -8  -2   14.10    2.40
  -2  -8  -2   15.80    2.40
  -2  -8  -2   17.60    5.40
   2   8   2   19.20    4.80
   2   8   2    8.20    5.40
   2   8   2   15.10    5.40
   2   8   2    9.80    5.40
   2   8   2   20.10    5.30
  -3  -8  -2   12.90    7.40
  -3  -8  -2   18.50    4.10
  -3  -8  -2   14.40    5.70
  -3  -8  -2   27.20    5.80
  -3  -8  -2   24.00    3.40
  -3  -8  -2   11.20    5.30
  -3  -8  -2   26.40    6.60
   3   8   2   13.20    5.90
   3   8   2    3.10    5.50
   3   8   2   28.80    7.00
   3   8   2   12.90    5.40
   3   8   2   18.30    6.60
  -4  -8  -2    2.30    4.20
  -4  -8  -2    2.20    5.60
  -4  -8  -2    1.60    6.10
  -4  -8  -2    3.50    4.90
  -4  -8  -2   -1.40    3.70
  -4  -8  -2    4.60    3.30
   4   8   2    7.20    7.60
   4   8   2   -1.40    7.20
   4   8   2   -4.60    6.30
   4   8   2    5.40    6.00
   4   8   2    6.20    5.80
  -5  -8  -2   27.00    8.50
  -5  -8  -2   24.00    7.80
   5   8   2   20.90    8.10
   5   8   2   26.50    9.60
   5   8   2   29.80    7.00
  -6  -8  -2    7.10    6.30
  -6  -8  -2   14.40    9.00
  -6  -8  -2  -11.50    9.20
   6   8   2   12.40    9.60
   6   8   2   14.50    8.10
   6   8   2   10.00   10.20
   7  -9  -2    2.60    9.20
  -7   9   2  -15.50    8.80
  -7   9   2    6.50    9.90
  -7   9   2    8.50   11.10
   6  -9  -2    9.70    7.60
  -6   9   2    2.20    7.10
  -6   9   2    4.50    9.90
  -6   9   2    9.80    4.30
  -6   9   2   -5.20    7.80
  -6   9   2   16.00    7.00
   5  -9  -2   34.50    8.40
   5  -9  -2   38.40    8.00
  -5   9   2   28.10    7.30
  -5   9   2   46.70   10.10
  -5   9   2   54.39    8.00
  -5   9   2   27.30    4.20
   4  -9  -2    2.00    2.80
   4  -9  -2    6.80    5.70
   4  -9  -2    1.60    2.60
  -4   9   2    2.80    5.50
  -4   9   2   -3.60    3.10
  -4   9   2   -0.80    3.30
  -4   9   2   -1.70    5.80
  -4   9   2   -4.60    7.00
  -4   9   2    0.90    4.80
  -4   9   2   -1.30    4.30
   3  -9  -2    8.40    3.70
   3  -9  -2    9.00    5.10
   3  -9  -2   12.80    4.30
   3  -9  -2   20.90    5.90
  -3   9   2    9.20    7.90
  -3   9   2    9.70    5.40
  -3   9   2    8.30    3.40
  -3   9   2    5.50    3.60
  -3   9   2   11.50    6.00
  -3   9   2    5.60    7.50
  -3   9   2    7.90    3.10
  -3   9   2   13.60    4.70
   2  -9  -2   22.00    4.40
   2  -9  -2   16.70    4.60
   2  -9  -2   16.60    6.40
   2  -9  -2   16.40    6.00
  -2   9   2   16.40    3.70
  -2   9   2   20.60    5.60
  -2   9   2   21.00    6.70
  -2   9   2   14.30    2.70
  -2   9   2   14.40    3.30
  -2   9   2   13.90    3.30
   1  -9  -2   -4.20    5.20
   1  -9  -2    3.90    4.00
   1  -9  -2    4.80    5.00
  -1   9   2    1.60    3.10
  -1   9   2   -1.40    6.10
  -1   9   2    6.20    3.80
  -1   9   2    2.90    3.60
  -1   9   2   -2.30    5.40
   0  -9  -2   -4.20    4.20
   0  -9  -2    8.50    5.60
   0  -9  -2   -0.10    5.40
   0  -9  -2   -3.90    4.40
   0   9   2    9.10    5.70
   0   9   2    4.20    3.90
   0   9   2    2.00    6.10
   0   9   2   -1.60    4.20
   0   9   2    4.80    4.20
  -1  -9  -2  151.68   13.50
  -1  -9  -2  176.08   13.00
  -1  -9  -2  168.38   13.60
  -1  -9  -2  162.98   11.80
   1   9   2  144.99   11.80
   1   9   2  173.98   14.00
   1   9   2  156.78   10.70
   1   9   2  172.08   14.60
   1   9   2  153.08   11.70
  -2  -9  -2   97.49   11.20
  -2  -9  -2  111.19   13.00
   2   9   2  100.29   10.90
   2   9   2  107.79   13.20
   2   9   2   92.09   11.60
   2   9   2  114.39   12.40
   2   9   2  116.99   13.70
  -3  -9  -2   -7.90    6.70
  -3  -9  -2    3.30    5.90
  -3  -9  -2    3.60    2.70
  -3  -9  -2    6.90    6.40
  -3  -9  -2    3.20    5.80
  -3  -9  -2   -4.10    3.10
   3   9   2    3.70    5.90
   3   9   2    7.20    6.10
   3   9   2    2.50    7.30
   3   9   2    6.30    6.30
   3   9   2   -4.50    6.60
  -4  -9  -2    2.90    6.30
  -4  -9  -2   10.10    7.50
  -4  -9  -2    3.00    3.90
  -4  -9  -2   -1.60    6.50
  -4  -9  -2    5.40    6.20
   4   9   2    6.20    9.10
   4   9   2   -9.80    8.80
   4   9   2   -3.80    7.00
   4   9   2   -1.90    7.30
  -5  -9  -2   14.30    9.00
  -5  -9  -2    5.70    8.80
  -5  -9  -2   -9.80    7.10
   5   9   2    9.20    8.90
   5   9   2    0.60    6.90
   5   9   2   -7.20   10.50
   7 -10  -2    9.20   11.70
  -7  10   2  -17.60    9.30
  -7  10   2   19.10   11.80
   6 -10  -2   -7.10    9.10
  -6  10   2   -5.80    9.30
  -6  10   2   11.80    8.20
   5 -10  -2   11.70    7.80
   5 -10  -2   17.40    7.00
  -5  10   2   33.50   10.50
  -5  10   2    5.90    3.90
  -5  10   2    7.90    9.00
  -5  10   2    8.00    7.20
   4 -10  -2   44.70    8.70
   4 -10  -2   50.49    6.20
   4 -10  -2   36.70    4.40
   4 -10  -2   31.40    8.80
  -4  10   2   55.99    6.70
  -4  10   2   59.59    7.70
  -4  10   2   39.10    7.30
  -4  10   2   44.90    9.00
  -4  10   2   74.99   11.10
  -4  10   2   51.39    5.20
   3 -10  -2   46.60    7.60
   3 -10  -2   32.90    5.40
   3 -10  -2   37.60    8.00
  -3  10   2   35.50    4.50
  -3  10   2   30.20    7.20
  -3  10   2   39.00    4.20
  -3  10   2   23.50    7.80
  -3  10   2   31.00    4.40
  -3  10   2   42.70    5.90
   2 -10  -2   11.10    6.70
   2 -10  -2   20.40    7.00
   2 -10  -2   14.00    6.10
   2 -10  -2   19.10    5.60
  -2  10   2   22.50    6.30
  -2  10   2   13.50    3.90
  -2  10   2   17.50    4.10
  -2  10   2   21.10    4.30
  -2  10   2   24.20    7.40
   1 -10  -2    8.20    6.20
   1 -10  -2    0.20    6.00
   1 -10  -2   -4.10    5.40
   1 -10  -2    5.50    4.90
  -1  10   2    5.70    4.30
  -1  10   2    6.20    6.90
  -1  10   2    5.90    4.60
   0 -10  -2   28.40    7.50
   0 -10  -2   27.90    6.20
   0 -10  -2   19.40    6.40
   0  10   2   22.30    6.20
   0  10   2   30.80    5.40
   0  10   2   38.20    6.80
   0  10   2   24.20    7.20
  -1 -10  -2   28.80    6.60
  -1 -10  -2   15.60    6.60
  -1 -10  -2   18.30    7.00
   1  10   2   27.90    6.70
   1  10   2   20.70    5.80
   1  10   2   11.50    7.00
   1  10   2   16.30    7.70
  -2 -10  -2  332.97   18.80
  -2 -10  -2  329.87   18.90
  -2 -10  -2  331.37   19.40
   2  10   2  326.97   20.60
   2  10   2  332.17   18.90
   2  10   2  347.57   17.50
   2  10   2  318.67   19.00
  -3 -10  -2   43.40    8.90
  -3 -10  -2   42.00    9.30
  -3 -10  -2   28.20    8.40
   3  10   2   35.50   10.20
   3  10   2   32.60    8.50
   3  10   2   45.70    9.00
   3  10   2   26.30    9.40
  -4 -10  -2   39.30    9.90
  -4 -10  -2   36.50    9.90
  -4 -10  -2   32.00   10.10
   4  10   2   22.60    9.50
   4  10   2   31.90   11.60
   5 -11  -2   61.69   10.80
   5 -11  -2   88.49   12.30
  -5  11   2   67.19   13.30
   4 -11  -2    8.20    8.70
   4 -11  -2   -9.00    7.90
  -4  11   2    3.30    9.70
   3 -11  -2    4.20    7.40
   3 -11  -2    8.80    7.50
   3 -11  -2   -0.70    5.50
  -3  11   2   12.40    8.90
  -3  11   2    6.80    4.50
   2 -11  -2    8.00    7.00
   2 -11  -2   -6.20    7.00
  -2  11   2    3.70    7.20
  -2  11   2    7.50    5.00
  -2  11   2    2.60    7.40
   1 -11  -2  102.09   14.90
   1 -11  -2   68.29    9.70
   1 -11  -2   71.29    8.30
  -1  11   2   86.59    9.80
  -1  11   2   70.49    9.00
  -1  11   2   83.89   11.20
  -1  11   2   70.49   10.30
   0 -11  -2   29.50    8.20
   0 -11  -2   27.10    8.00
   0 -11  -2   29.10    7.50
   0  11   2   29.20    8.40
   0  11   2   33.10    7.30
   0  11   2   31.40    6.70
  -1 -11  -2   25.60    8.20
  -1 -11  -2   25.20    8.20
   1  11   2   32.70    7.70
   1  11   2   21.20    8.20
   1  11   2   48.80    7.80
  -2 -11  -2   73.19   11.10
  -2 -11  -2   74.49   12.30
  -2 -11  -2   70.49   10.90
   2  11   2   56.69   10.60
   2  11   2   59.39    9.80
  -3 -11  -2  -11.50    8.50
  -3 -11  -2    1.00   10.20
  -3 -11  -2   14.80    9.80
   3  11   2    8.60    9.30
   3  11   2   24.00   11.10
   3 -12  -2  -16.80    8.70
   3 -12  -2  -13.20    8.90
  -3  12   2    9.40   10.30
   2 -12  -2   -0.40    8.90
   2 -12  -2    9.30   10.30
  -2  12   2   26.30   10.70
  -2  12   2   24.10    5.90
   1 -12  -2    4.60    8.90
   1 -12  -2  -12.60    8.80
  -1  12   2  -10.80    9.30
  -1  12   2    4.70    7.30
   0 -12  -2   -2.40    8.80
   0 -12  -2    1.00    9.10
   0  12   2    0.80    7.60
   0  12   2   -3.00    8.90
   1  12  -3   33.40   10.00
  -1 -12   3   41.70   11.10
   0  12  -3   49.40    9.10
   0  12  -3   44.10   11.10
   0 -12   3   39.60   10.30
  -1  12  -3   -2.40    6.20
  -1  12  -3   -1.30    7.70
   1 -12   3    4.30    8.30
  -2  12  -3   44.50   10.90
   2 -12   3   28.20    9.40
  -3  12  -3    8.10   10.20
   3 -12   3   -1.30    8.90
   3  11  -3  -17.60   10.20
   3  11  -3   -6.50    8.60
  -3 -11   3    9.30    9.90
  -3 -11   3  -11.40    8.50
   2  11  -3    3.10    8.60
   2  11  -3    5.20    7.80
  -2 -11   3    3.40    8.10
  -2 -11   3    5.40    8.20
   1  11  -3    4.20    7.40
   1  11  -3    9.80    7.30
   1  11  -3  -10.40    6.70
  -1 -11   3    6.20    7.00
   0  11  -3   11.90    8.00
   0  11  -3   29.20    7.30
   0  11  -3   28.10    6.70
   0  11  -3   25.20    6.80
   0 -11   3   12.60    6.60
   0 -11   3   22.80    7.80
  -1  11  -3   71.09    7.70
  -1  11  -3   74.89   10.60
  -1  11  -3   96.99   10.00
  -1  11  -3   98.29   12.50
   1 -11   3   92.19   11.20
   1 -11   3   66.19    9.20
   1 -11   3   56.79    9.30
  -2  11  -3   29.80    6.30
  -2  11  -3   16.80    8.10
  -2  11  -3   18.40    7.20
  -2  11  -3   20.90    4.10
   2 -11   3   15.20    7.70
   2 -11   3   13.90    6.70
   2 -11   3   18.90    7.70
  -3  11  -3   13.60    7.10
  -3  11  -3    2.20    8.50
   3 -11   3    4.20    5.00
   3 -11   3   -0.90    6.90
  -5  11  -3   39.40   10.90
   5 -11   3   39.00    9.50
   4  10  -3    4.30    5.90
   4  10  -3  -14.50    9.60
   4  10  -3    9.50    8.60
   4  10  -3   16.30   11.20
  -4 -10   3   -0.40    9.10
  -4 -10   3  -14.70    7.00
   3  10  -3   80.69   11.10
   3  10  -3   55.49    9.40
   3  10  -3   54.59   11.30
  -3 -10   3   52.29    8.90
  -3 -10   3   74.29   10.40
   2  10  -3    8.00    6.50
   2  10  -3   -5.20    6.90
   2  10  -3    4.90    6.70
   2  10  -3   10.40    7.50
  -2 -10   3    7.20    6.20
  -2 -10   3    2.20    3.10
   1  10  -3   19.20    7.20
   1  10  -3   18.80    6.20
   1  10  -3   20.60    6.60
   1  10  -3   29.90    6.70
  -1 -10   3   21.40    6.40
  -1 -10   3   23.00    6.70
  -1 -10   3   23.40    3.60
   0  10  -3   14.10    5.40
   0  10  -3   15.50    5.30
   0  10  -3   18.20    5.40
   0  10  -3   12.50    5.30
   0  10  -3   17.80    7.00
   0 -10   3   21.30    5.60
   0 -10   3   15.90    3.60
   0 -10   3   16.20    6.30
   0 -10   3   19.90    6.80
  -1  10  -3   17.20    5.30
  -1  10  -3   15.20    4.90
  -1  10  -3   12.20    7.00
  -1  10  -3   21.00    4.60
   1 -10   3   16.00    6.30
   1 -10   3   20.70    7.20
   1 -10   3   17.50    5.20
   1 -10   3   14.70    4.20
   1 -10   3    5.40    5.80
  -2  10  -3   63.89    6.50
  -2  10  -3   74.49   10.00
  -2  10  -3   56.19    7.40
  -2  10  -3   73.19    6.50
  -2  10  -3   56.99    6.70
   2 -10   3   59.79    8.40
   2 -10   3   54.09    8.80
   2 -10   3   58.19    8.50
  -3  10  -3   -1.10    4.50
  -3  10  -3    6.90    4.30
  -3  10  -3   10.40    5.80
  -3  10  -3   21.80    7.40
  -3  10  -3    5.00    5.30
   3 -10   3    9.60    3.70
   3 -10   3    7.50    6.50
   3 -10   3   11.40    3.90
  -4  10  -3    4.40    6.10
  -4  10  -3    6.50    7.00
  -4  10  -3    7.40    7.20
  -4  10  -3   -2.90    4.80
  -4  10  -3   -0.20    4.60
   4 -10   3    4.10    7.00
   4 -10   3   -5.90    6.40
  -5  10  -3   48.90    9.80
  -5  10  -3   28.30    8.80
   5 -10   3   30.20    9.60
  -6  10  -3    2.70    7.80
  -6  10  -3   14.40    8.90
  -6  10  -3   17.80    5.90
   5   9  -3   40.30   11.30
   5   9  -3    7.70    8.60
   5   9  -3   18.00    7.00
  -5  -9   3   22.30    8.70
  -5  -9   3   25.30    8.60
  -5  -9   3   27.50    9.90
   4   9  -3   -0.80    7.00
   4   9  -3   -1.70    8.00
   4   9  -3   -2.70    8.30
   4   9  -3   -2.80    6.60
  -4  -9   3    3.60    3.10
  -4  -9   3   -8.40    7.30
  -4  -9   3   -2.80    6.60
  -4  -9   3   -6.70    6.80
  -4  -9   3    0.90    3.80
   3   9  -3   16.60    6.80
   3   9  -3   21.20    7.40
   3   9  -3   17.90    7.00
   3   9  -3   24.90    6.90
   3   9  -3   26.00    7.90
  -3  -9   3   35.80    7.80
  -3  -9   3   10.10    6.10
  -3  -9   3   18.90    3.70
   2   9  -3   49.80    7.10
   2   9  -3   41.80    7.30
   2   9  -3   56.69    8.10
   2   9  -3   47.90    8.10
   2   9  -3   53.09    7.40
  -2  -9   3   40.30    6.60
  -2  -9   3   52.19    5.70
   1   9  -3   -3.10    4.80
   1   9  -3    6.50    6.00
   1   9  -3   -3.00    4.50
   1   9  -3   -2.50    4.60
   1   9  -3   -1.40    4.40
  -1  -9   3    3.10    4.80
  -1  -9   3    4.20    5.40
  -1  -9   3   -2.40    2.70
  -1  -9   3    1.50    4.50
  -1  -9   3   -5.60    5.80
   0   9  -3    3.20    3.90
   0   9  -3    3.60    4.00
   0   9  -3    0.10    4.60
   0   9  -3    2.20    5.70
   0   9  -3    0.50    5.20
   0  -9   3    1.70    5.20
   0  -9   3    2.10    2.80
   0  -9   3   -7.10    5.00
   0  -9   3   -0.20    4.50
   0  -9   3    0.10    5.00
  -1   9  -3   68.69    8.10
  -1   9  -3   75.79    7.40
  -1   9  -3   80.89    8.50
  -1   9  -3   63.89    8.50
  -1   9  -3   65.39    6.80
   1  -9   3   59.09    8.10
   1  -9   3   55.69    7.40
   1  -9   3   72.79    9.00
   1  -9   3   63.99    6.70
   1  -9   3   73.89   10.00
  -2   9  -3  112.89   10.00
  -2   9  -3  113.29   12.20
  -2   9  -3  119.29    6.30
  -2   9  -3  131.09   13.00
  -2   9  -3  104.69   13.10
  -2   9  -3  114.29    8.90
  -2   9  -3   99.39    8.70
   2  -9   3  116.19    9.00
   2  -9   3  117.19    7.90
   2  -9   3  111.69    8.60
   2  -9   3  127.89   11.80
   2  -9   3  104.79   11.80
  -3   9  -3    2.70    5.60
  -3   9  -3   -2.40    7.00
  -3   9  -3   -1.40    3.20
  -3   9  -3   -4.50    5.30
  -3   9  -3   -3.60    4.50
  -3   9  -3    5.40    3.60
  -3   9  -3    0.30    3.80
  -3   9  -3   -1.20    4.30
  -3   9  -3   -7.00    5.90
   3  -9   3    2.40    3.00
   3  -9   3    0.90    2.70
   3  -9   3   -3.50    4.40
   3  -9   3    6.50    5.40
  -4   9  -3    5.90    4.20
  -4   9  -3   11.20    6.20
  -4   9  -3    5.00    4.10
  -4   9  -3   13.90    6.60
  -4   9  -3    6.90    5.80
  -4   9  -3    2.50    5.70
   4  -9   3   14.70    6.00
   4  -9   3    8.40    5.80
  -5   9  -3    3.40    7.00
  -5   9  -3   18.60    7.70
  -5   9  -3    1.20    6.70
   5  -9   3    0.60    6.90
  -6   9  -3    3.50    6.70
  -6   9  -3    6.80    7.80
  -6   9  -3    5.20    4.80
  -7   9  -3   25.50    8.40
  -7   9  -3   23.10    6.90
  -7   9  -3   20.30    8.50
   6   8  -3   16.70   10.50
   6   8  -3    7.70    9.40
   6   8  -3    5.10    9.20
  -6  -8   3    5.10    5.70
  -6  -8   3   -3.70    7.80
  -6  -8   3   23.90    9.00
  -6  -8   3    6.90    8.60
   5   8  -3    5.60    6.30
   5   8  -3    2.70    7.30
   5   8  -3   -1.40    9.20
   5   8  -3    8.70    5.00
   5   8  -3   -7.80    7.70
  -5  -8   3   -0.60    4.00
  -5  -8   3   -2.40    6.10
  -5  -8   3    8.30    7.00
  -5  -8   3    7.00    7.60
   4   8  -3    4.50    6.10
   4   8  -3    2.30    5.90
   4   8  -3    6.00    7.30
   4   8  -3    8.20    7.20
   4   8  -3    9.60    6.60
   4   8  -3   13.40    4.10
  -4  -8   3    8.50    6.10
  -4  -8   3    3.60    6.60
  -4  -8   3    2.00    3.20
  -4  -8   3   10.90    5.50
   3   8  -3    6.00    5.30
   3   8  -3   23.70    6.60
   3   8  -3   11.20    5.80
   3   8  -3    4.10    5.30
   3   8  -3   10.70    6.40
  -3  -8   3    7.90    7.30
  -3  -8   3    5.90    6.00
  -3  -8   3    9.00    5.20
  -3  -8   3   10.90    3.20
  -3  -8   3    3.80    2.10
  -3  -8   3    9.50    5.60
  -3  -8   3    8.90    2.60
   2   8  -3   32.10    6.60
   2   8  -3   28.00    6.30
   2   8  -3   32.00    5.50
   2   8  -3   20.60    5.40
   2   8  -3   29.60    6.10
  -2  -8   3   40.50    4.90
  -2  -8   3   30.10    5.60
  -2  -8   3   23.50    5.20
  -2  -8   3   27.90    7.10
  -2  -8   3   21.60    6.10
  -2  -8   3   27.60    5.60
   1   8  -3  122.89   11.50
   1   8  -3  131.39    9.40
   1   8  -3  127.39    9.30
   1   8  -3  114.59   11.20
   1   8  -3  124.29    9.30
  -1  -8   3  126.29    9.50
  -1  -8   3  144.39   11.00
  -1  -8   3  129.99    6.90
  -1  -8   3  125.09   12.10
  -1  -8   3  112.99   14.60
  -1  -8   3  131.09   11.20
   0   8  -3   15.70    5.50
   0   8  -3   10.70    3.70
   0   8  -3   10.10    4.70
   0   8  -3   10.40    3.80
   0   8  -3    7.60    3.60
   0  -8   3   12.20    4.50
   0  -8   3    9.20    2.60
   0  -8   3    8.20    4.90
   0  -8   3    7.00    4.10
   0  -8   3   17.30    5.00
   0  -8   3    5.80    3.50
  -1   8  -3   20.50    5.30
  -1   8  -3   26.70    3.70
  -1   8  -3   23.50    4.30
  -1   8  -3   23.00    5.50
  -1   8  -3   18.00    5.00
   1  -8   3   26.30    5.00
   1  -8   3   24.80    4.50
   1  -8   3   26.90    5.30
   1  -8   3   27.10    4.40
   1  -8   3   23.20    3.50
  -2   8  -3   23.90    6.20
  -2   8  -3   23.00    6.20
  -2   8  -3   22.50    4.40
  -2   8  -3   31.50    5.90
  -2   8  -3   26.50    3.70
  -2   8  -3   26.80    4.10
  -2   8  -3   29.00    6.00
   2  -8   3   37.30    6.00
   2  -8   3   26.60    6.80
   2  -8   3   31.70    4.30
   2  -8   3   31.10    4.10
  -3   8  -3  119.49   11.30
  -3   8  -3  103.39   11.70
  -3   8  -3  112.89    9.30
  -3   8  -3  116.29   10.70
  -3   8  -3  111.19    9.50
  -3   8  -3  114.79    7.10
  -3   8  -3  115.79    8.00
  -3   8  -3  128.29   12.10
   3  -8   3  102.09   10.20
   3  -8   3  112.79    5.60
   3  -8   3  133.09   12.40
   3  -8   3  115.09    7.10
  -4   8  -3   14.90    5.30
  -4   8  -3   12.10    6.00
  -4   8  -3   22.80    4.20
  -4   8  -3   15.10    6.70
  -4   8  -3   25.20    6.20
  -4   8  -3    9.20    5.20
  -4   8  -3   12.00    4.10
  -4   8  -3   13.80    5.50
   4  -8   3   15.50    5.70
   4  -8   3   19.90    5.50
  -5   8  -3   -3.10    5.60
  -5   8  -3   -0.20    5.70
  -5   8  -3    0.60    5.90
  -5   8  -3    2.80    5.50
  -5   8  -3    9.40    4.90
  -5   8  -3    6.00    5.70
  -5   8  -3   -7.50    6.40
  -6   8  -3    9.80    6.30
  -6   8  -3    6.40    6.20
  -6   8  -3   -7.90    7.50
  -6   8  -3   -5.30    6.20
  -6   8  -3   -3.00    6.40
  -7   8  -3    0.60    6.90
  -7   8  -3   -3.60    7.70
  -7   8  -3    3.00    5.60
  -7   8  -3    2.20    8.60
   7  -8   3    4.40    8.30
  -8   8  -3   21.40    8.20
  -8   8  -3   23.30    7.60
  -8   8  -3   14.30    9.70
   8  -8   3    6.70   10.30
   7   7  -3  -10.00    8.20
   7   7  -3    4.10    7.60
   7   7  -3   -7.20    9.30
  -7  -7   3  -16.20    9.10
  -7  -7   3    0.60    6.90
  -7  -7   3    5.20    9.00
   6   7  -3    6.60    5.40
   6   7  -3    0.10    7.60
   6   7  -3   17.20    8.10
   6   7  -3   -1.00    5.20
  -6  -7   3    7.20    6.90
  -6  -7   3   -2.30    7.50
  -6  -7   3   -2.40    4.80
   5   7  -3   18.40    7.10
   5   7  -3   28.60    8.40
   5   7  -3   24.60    5.50
   5   7  -3   19.90    7.50
  -5  -7   3   25.90    6.70
  -5  -7   3   24.70    4.60
  -5  -7   3   29.90    8.00
  -5  -7   3   23.50    7.00
   4   7  -3 1206.88   38.20
   4   7  -3 1163.08   37.40
   4   7  -3 1197.48   37.70
   4   7  -3 1165.98   34.90
   4   7  -3 1216.78   36.60
   4   7  -3 1169.38   33.70
  -4  -7   3 1145.39   37.60
  -4  -7   3 1224.58   37.30
  -4  -7   3 1169.28   38.10
  -4  -7   3 1161.28   32.30
  -4  -7   3 1176.68   36.60
  -4  -7   3 1157.58   38.60
   3   7  -3    0.00    4.60
   3   7  -3    2.50    4.40
   3   7  -3    2.80    4.30
   3   7  -3    1.50    4.30
   3   7  -3   -1.00    5.50
  -3  -7   3    3.70    4.40
  -3  -7   3    3.60    3.80
  -3  -7   3    2.80    5.10
  -3  -7   3    3.70    2.30
  -3  -7   3   -3.40    5.10
   2   7  -3  311.47   14.10
   2   7  -3  313.57   14.40
   2   7  -3  312.77   13.30
   2   7  -3  295.77   15.10
   2   7  -3  279.97   13.40
  -2  -7   3  286.97   10.60
  -2  -7   3  311.97   14.70
  -2  -7   3  297.47   15.60
  -2  -7   3  290.47   13.70
  -2  -7   3  316.67   14.60
   1   7  -3   71.49    6.90
   1   7  -3   57.99    8.50
   1   7  -3   72.69    8.40
   1   7  -3   62.39    7.10
   1   7  -3   53.59    6.80
  -1  -7   3   50.99    6.60
  -1  -7   3   65.29    7.30
  -1  -7   3   68.49    4.80
  -1  -7   3   67.89    8.30
  -1  -7   3   71.19    7.80
  -1  -7   3   57.49    6.30
   0   7  -3   10.40    4.60
   0   7  -3   14.80    4.60
   0   7  -3   17.50    3.50
   0  -7   3   18.90    3.60
   0  -7   3   17.70    2.90
   0  -7   3   16.50    4.60
   0  -7   3   10.20    3.80
  -1   7  -3    4.20    2.40
  -1   7  -3    3.90    2.30
  -1   7  -3    5.70    4.10
  -1   7  -3   -0.10    3.40
  -1   7  -3    4.00    2.70
  -1   7  -3    2.00    3.40
  -1   7  -3    8.90    3.00
   1  -7   3   -0.90    2.80
   1  -7   3    4.10    2.30
   1  -7   3    8.60    3.50
   1  -7   3    1.10    2.80
  -2   7  -3    1.20    2.20
  -2   7  -3    1.00    4.20
  -2   7  -3    1.40    1.50
  -2   7  -3   -1.60    2.60
  -2   7  -3    4.10    3.10
  -2   7  -3    1.30    3.80
  -2   7  -3    1.00    3.70
   2  -7   3    0.50    2.40
   2  -7   3   -4.50    3.40
  -3   7  -3    2.70    4.30
  -3   7  -3    0.80    3.40
  -3   7  -3    4.10    3.90
  -3   7  -3    1.80    4.20
  -3   7  -3   -0.70    3.20
  -3   7  -3   -1.50    2.30
  -3   7  -3   -1.30    2.50
   3  -7   3   -1.70    3.20
   3  -7   3   -2.40    3.60
  -4   7  -3   10.00    5.10
  -4   7  -3   10.00    4.50
  -4   7  -3   15.20    4.70
  -4   7  -3   11.30    3.40
  -4   7  -3   10.50    4.50
  -4   7  -3   12.90    3.80
  -4   7  -3   11.60    5.40
   4  -7   3    4.80    4.00
   4  -7   3    6.90    4.50
  -5   7  -3  188.18   12.80
  -5   7  -3  190.78   14.40
  -5   7  -3  180.78   12.90
  -5   7  -3  188.08   12.70
  -5   7  -3  194.28   13.30
  -5   7  -3  184.48   10.70
  -5   7  -3  213.78   11.30
  -6   7  -3    6.50    6.40
  -6   7  -3   11.00    5.70
  -6   7  -3    6.50    5.20
  -6   7  -3   -3.00    6.60
  -6   7  -3   -3.40    6.60
  -6   7  -3    4.00    5.50
   6  -7   3    3.90    5.90
  -7   7  -3    3.40    6.10
  -7   7  -3    1.30    6.50
  -7   7  -3   -1.00    5.20
  -7   7  -3   -1.00    6.40
   7  -7   3    1.50    7.50
  -8   7  -3  134.79   15.40
  -8   7  -3  125.69   17.70
  -8   7  -3  142.39   13.60
  -8   7  -3  175.68   15.20
   8  -7   3  140.09   18.30
   8   6  -3   -3.90    8.60
   8   6  -3    0.00    8.90
   8   6  -3    2.30   11.00
  -8  -6   3   -5.50    7.40
  -8  -6   3    7.60    9.50
  -8  -6   3   -5.10    9.90
   7   6  -3   25.10    8.20
   7   6  -3   15.30    7.60
   7   6  -3   11.00    8.60
  -7  -6   3   16.00    6.50
  -7  -6   3   14.20    7.80
  -7  -6   3    6.90    8.50
  -7  -6   3   19.00   11.00
   6   6  -3   40.60    5.20
   6   6  -3   64.49    9.90
   6   6  -3   37.70    6.30
   6   6  -3   50.79    8.20
  -6  -6   3   34.20    8.40
  -6  -6   3   38.70    6.20
  -6  -6   3   49.40    8.30
  -6  -6   3   55.59    8.10
   5   6  -3   15.30    6.10
   5   6  -3   11.80    6.20
   5   6  -3   14.00    6.60
   5   6  -3   16.80    4.40
  -5  -6   3    8.10    7.00
  -5  -6   3   13.80    6.10
  -5  -6   3   20.10    4.40
  -5  -6   3   23.30    6.60
  -5  -6   3    9.90    5.50
   4   6  -3   -0.30    4.80
   4   6  -3   -0.30    3.50
   4   6  -3    8.60    4.60
   4   6  -3    3.80    4.60
   4   6  -3   -4.60    2.80
  -4  -6   3    4.70    2.80
  -4  -6   3   -6.40    4.50
  -4  -6   3   -0.10    5.30
  -4  -6   3    4.00    4.20
  -4  -6   3   -1.50    4.50
   3   6  -3   58.09    7.50
   3   6  -3   43.40    5.80
   3   6  -3   49.20    5.90
   3   6  -3   48.80    6.40
   3   6  -3   53.89    7.60
  -3  -6   3   48.00    6.20
  -3  -6   3   53.39    7.60
  -3  -6   3   51.89    4.80
  -3  -6   3   48.10    6.60
  -3  -6   3   41.90    6.10
   2   6  -3  368.86   14.70
   2   6  -3  413.56   14.60
   2   6  -3  365.66   14.70
   2   6  -3  347.77   14.00
  -2  -6   3  372.56   15.30
  -2  -6   3  363.66   14.50
  -2  -6   3  361.16   10.70
  -2  -6   3  363.76   14.10
  -2  -6   3  415.16   15.00
  -2  -6   3  367.56   14.60
  -2  -6   3  368.66   15.70
   1   6  -3   56.99    6.10
   1   6  -3   70.59    7.40
   1   6  -3   55.99    6.10
   1   6  -3   61.39    6.20
  -1  -6   3   73.39    7.90
  -1  -6   3   56.19    6.90
  -1  -6   3   60.29    4.50
  -1  -6   3   60.09    6.90
  -1  -6   3   63.09    6.20
   0   6  -3  159.88    9.90
   0   6  -3  165.28    7.80
   0   6  -3  173.68    9.70
   0   6  -3  155.78    7.60
   0   6  -3  156.38    7.80
   0  -6   3  153.38    6.80
   0  -6   3  167.68    7.90
   0  -6   3  166.58    8.50
   0  -6   3  176.18    9.20
   0  -6   3  169.98   10.30
   0  -6   3  174.18    9.60
  -1   6  -3    0.00    1.90
  -1   6  -3   -0.50    2.80
  -1   6  -3    1.00    2.10
  -1   6  -3   -1.70    2.10
  -1   6  -3   -3.00    1.70
  -1   6  -3    0.10    3.10
  -1   6  -3   -1.70    2.70
  -1   6  -3   -2.10    3.00
  -1   6  -3   -0.70    2.00
   1  -6   3   -2.20    2.10
   1  -6   3   -2.70    2.10
   1  -6   3    1.30    2.40
   1  -6   3    2.10    2.10
   1  -6   3    2.70    2.90
   1  -6   3    1.80    3.30
  -2   6  -3   38.30    3.70
  -2   6  -3   34.40    4.00
  -2   6  -3   31.40    4.40
  -2   6  -3   26.50    3.80
  -2   6  -3   21.80    3.80
  -2   6  -3   21.10    4.20
  -2   6  -3   22.20    4.20
   2  -6   3   27.80    4.10
   2  -6   3   27.40    4.40
   2  -6   3   26.70    3.70
   2  -6   3   27.80    3.50
   2  -6   3   24.50    3.30
  -3   6  -3   29.60    3.60
  -3   6  -3   24.80    4.10
  -3   6  -3   34.20    4.40
  -3   6  -3   34.00    5.30
  -3   6  -3   29.70    3.60
  -3   6  -3   27.70    4.50
  -3   6  -3   28.00    4.60
  -3   6  -3   28.10    4.50
   3  -6   3   33.10    4.50
   3  -6   3   27.30    4.30
  -4   6  -3   17.40    4.30
  -4   6  -3   13.50    3.40
  -4   6  -3    8.90    3.80
  -4   6  -3   14.00    4.20
  -4   6  -3   22.50    5.00
  -4   6  -3    9.90    4.00
  -4   6  -3   13.00    3.00
  -4   6  -3   10.60    4.00
  -5   6  -3   94.39    9.30
  -5   6  -3  106.09    8.40
  -5   6  -3   96.09   10.60
  -5   6  -3  116.39   10.60
  -5   6  -3   92.49    9.30
  -5   6  -3   94.39   10.00
  -5   6  -3  103.99    9.70
   5  -6   3  107.69    9.70
   5  -6   3  102.49   10.40
  -6   6  -3    9.40    4.70
  -6   6  -3    0.30    4.50
  -6   6  -3   -0.50    4.30
  -6   6  -3   -0.90    5.90
  -6   6  -3   -2.60    4.70
  -6   6  -3   -5.50    4.40
  -6   6  -3    4.80    6.20
  -6   6  -3    7.80    5.70
   6  -6   3    0.70    4.60
   6  -6   3    5.10    4.60
  -7   6  -3    5.30    5.30
  -7   6  -3    3.70    6.40
  -7   6  -3    9.80    5.30
  -7   6  -3    2.60    6.80
  -7   6  -3    2.80    6.10
  -7   6  -3    0.30    4.70
   7  -6   3    7.70    5.90
   7  -6   3    6.50    5.40
  -8   6  -3   11.20    5.80
  -8   6  -3    5.00    7.60
  -8   6  -3    2.60    6.10
  -8   6  -3   -0.10    5.90
  -8   6  -3   20.30    6.80
   8  -6   3   11.90    7.60
   8  -6   3    0.20    6.50
   8  -6   3    2.10    3.90
  -9   6  -3   14.40    9.90
  -9   6  -3    1.30    8.90
   9  -6   3   -5.70    8.70
   9  -6   3   -4.90    8.10
   8   5  -3    3.00    7.30
   8   5  -3   23.70   10.10
   8   5  -3   -1.80    8.10
  -8  -5   3   -4.10    8.50
  -8  -5   3    0.20    7.70
  -8  -5   3   -9.60    6.90
  -8  -5   3   -9.50    8.90
   7   5  -3    2.50    6.10
   7   5  -3    3.40    6.50
   7   5  -3   15.10    8.10
  -7  -5   3   -2.80    6.80
  -7  -5   3   -2.40    6.30
  -7  -5   3    0.40    5.90
  -7  -5   3   -8.10    6.50
   6   5  -3   13.70    7.10
   6   5  -3   28.40    7.90
   6   5  -3   14.10    5.90
   6   5  -3   15.60    4.90
  -6  -5   3   15.00    8.00
  -6  -5   3   27.00    5.60
  -6  -5   3   20.40    6.60
  -6  -5   3   24.60    6.50
  -6  -5   3   18.40    6.40
   5   5  -3    5.00    4.90
   5   5  -3    2.10    5.40
   5   5  -3    7.80    3.80
   5   5  -3    5.30    6.50
   5   5  -3    3.20    5.10
   5   5  -3    6.60    3.20
  -5  -5   3   -4.00    5.70
  -5  -5   3    4.60    5.10
  -5  -5   3    4.80    3.50
  -5  -5   3   16.60    5.00
  -5  -5   3    5.40    4.90
   4   5  -3  963.00   27.60
   4   5  -3  996.80   27.90
   4   5  -3  990.80   30.80
   4   5  -3  966.80   30.20
   4   5  -3  960.80   29.80
  -4  -5   3  953.40   30.90
  -4  -5   3  941.01   30.00
  -4  -5   3  951.90   27.60
  -4  -5   3  973.10   30.30
  -4  -5   3  983.30   29.70
   3   5  -3    5.30    3.30
   3   5  -3    3.00    2.70
   3   5  -3    9.20    3.80
   3   5  -3    0.80    3.40
  -3  -5   3    9.50    3.80
  -3  -5   3    7.40    2.30
  -3  -5   3    2.70    3.20
  -3  -5   3    7.40    3.10
  -3  -5   3    9.70    4.30
   2   5  -3    6.90    3.20
   2   5  -3    1.70    2.50
   2   5  -3   -1.20    2.70
   2   5  -3    3.00    2.80
  -2  -5   3    2.50    2.80
  -2  -5   3   -1.90    1.50
  -2  -5   3    1.70    2.50
  -2  -5   3    3.60    2.80
  -2  -5   3   -1.60    3.00
  -2  -5   3    4.60    3.30
  -2  -5   3    4.50    2.80
   1   5  -3  702.33   21.80
   1   5  -3  655.13   20.20
   1   5  -3  680.33   20.90
   1   5  -3  656.53   20.00
   1   5  -3  671.13   19.90
  -1  -5   3  642.74   22.00
  -1  -5   3  692.93   21.00
  -1  -5   3  668.33   20.20
  -1  -5   3  679.33   18.60
  -1  -5   3  669.23   21.00
   0   5  -3   22.60    2.90
   0   5  -3   22.20    3.00
   0   5  -3   19.80    3.50
   0   5  -3   27.60    3.90
   0   5  -3   35.00    4.10
   0  -5   3   20.50    3.20
   0  -5   3   29.80    3.90
   0  -5   3   23.00    3.90
   0  -5   3   25.20    3.60
   0  -5   3   26.50    3.30
   0  -5   3   26.80    3.60
  -1   5  -3  204.28   10.00
  -1   5  -3  207.68    7.50
  -1   5  -3  217.78    9.70
  -1   5  -3  226.08    6.50
  -1   5  -3  212.28    8.40
  -1   5  -3  222.38   10.00
  -1   5  -3  215.08   10.10
  -1   5  -3  215.58    7.30
  -1   5  -3  217.08    8.40
   1  -5   3  202.68    8.20
   1  -5   3  232.48   10.30
   1  -5   3  209.88   10.20
   1  -5   3  226.68    9.80
   1  -5   3  211.88    7.90
  -2   5  -3    7.50    1.90
  -2   5  -3    4.00    2.70
  -2   5  -3   12.60    3.30
  -2   5  -3    8.10    2.70
  -2   5  -3    8.00    2.80
  -2   5  -3    6.60    2.60
   2  -5   3    7.90    2.50
   2  -5   3    7.20    1.40
   2  -5   3    7.20    3.10
   2  -5   3    9.10    1.60
   2  -5   3    4.70    2.50
  -3   5  -3   98.19    5.90
  -3   5  -3   88.79    6.10
  -3   5  -3   95.69    8.30
  -3   5  -3  102.39    7.10
  -3   5  -3   97.29    7.30
  -3   5  -3   99.09    7.60
  -3   5  -3  105.39    7.90
   3  -5   3   95.19    7.50
   3  -5   3  105.69    7.30
   3  -5   3  107.19    7.20
  -4   5  -3   10.70    3.60
  -4   5  -3    9.50    3.50
  -4   5  -3   12.90    3.20
  -4   5  -3   12.70    4.10
  -4   5  -3   13.10    3.20
  -4   5  -3   11.00    4.10
  -4   5  -3   12.50    3.90
  -4   5  -3   15.50    3.10
   4  -5   3   13.40    3.60
   4  -5   3   14.30    3.40
   4  -5   3   15.70    3.80
  -5   5  -3   31.70    4.70
  -5   5  -3   34.60    4.50
  -5   5  -3   34.50    5.70
  -5   5  -3   34.20    5.20
  -5   5  -3   34.20    5.20
  -5   5  -3   36.40    4.50
  -5   5  -3   25.20    5.40
   5  -5   3   33.10    4.80
  -6   5  -3    2.10    4.20
  -6   5  -3   -1.50    4.00
  -6   5  -3    1.10    5.00
  -6   5  -3   -3.60    3.60
  -6   5  -3    5.00    3.50
  -6   5  -3    1.70    5.10
  -6   5  -3    6.30    5.20
   6  -5   3   -2.80    4.40
   6  -5   3   -2.40    2.20
   6  -5   3   -4.20    3.90
   6  -5   3    3.70    2.30
  -7   5  -3   64.59    8.90
  -7   5  -3   63.19    8.20
  -7   5  -3   68.39    9.20
  -7   5  -3   58.09    7.90
  -7   5  -3   64.59    7.40
  -7   5  -3   64.29    7.60
  -7   5  -3   67.79    8.00
   7  -5   3   62.49    6.40
   7  -5   3   52.89    9.30
   7  -5   3   70.09    6.50
   7  -5   3   61.79    7.40
   7  -5   3   57.09    7.50
  -8   5  -3   15.80    5.20
  -8   5  -3   15.00    7.30
  -8   5  -3   13.80    4.40
  -8   5  -3    9.20    4.20
  -8   5  -3    8.10    7.00
  -8   5  -3   11.70    7.30
   8  -5   3    5.50    5.40
   8  -5   3    6.50    6.70
   8  -5   3    7.60    4.60
   8  -5   3    7.40    6.00
   8  -5   3   -4.70    7.50
  -9   5  -3    5.40    8.80
  -9   5  -3   -2.70    8.80
   9  -5   3   -7.40    7.80
   9  -5   3    1.40    7.40
   9   4  -3   15.40   12.00
   9   4  -3    3.50   10.20
   9   4  -3   -1.10    8.70
  -9  -4   3  -13.00    8.50
  -9  -4   3   -2.30   12.30
  -9  -4   3    1.60   11.40
   8   4  -3   16.60    9.80
   8   4  -3   30.30    8.40
  -8  -4   3   19.60    7.60
  -8  -4   3   28.50    7.60
  -8  -4   3   35.20    8.20
  -8  -4   3   21.00    8.00
   7   4  -3   -2.00    4.70
   7   4  -3    8.80    7.40
  -7  -4   3    8.00    6.10
  -7  -4   3   -1.80    8.10
  -7  -4   3    0.30    5.10
  -7  -4   3   -0.90    5.30
  -7  -4   3    6.60    5.90
   6   4  -3  129.09   12.60
   6   4  -3  137.19   13.60
   6   4  -3  114.49   12.50
  -6  -4   3   96.09   12.90
  -6  -4   3  120.29   11.20
  -6  -4   3  129.39   11.90
  -6  -4   3  110.39   10.50
  -6  -4   3  130.99   11.20
   5   4  -3   59.99    5.20
   5   4  -3   53.49    6.80
   5   4  -3   70.09    9.70
   5   4  -3   58.99    7.40
   5   4  -3   47.30    5.90
  -5  -4   3   59.79    8.70
  -5  -4   3   49.50    7.10
  -5  -4   3   45.30    5.60
  -5  -4   3   63.29    7.60
  -5  -4   3   64.99    8.40
   4   4  -3   15.30    3.90
   4   4  -3   16.00    4.10
   4   4  -3    7.30    4.00
   4   4  -3   17.80    3.20
   4   4  -3   10.50    2.60
  -4  -4   3    8.10    4.40
  -4  -4   3    6.00    3.70
  -4  -4   3   15.30    3.30
   3   4  -3   11.90    2.60
   3   4  -3   14.70    3.90
   3   4  -3   12.70    2.60
   3   4  -3   15.90    3.70
   3   4  -3   15.50    3.70
   3   4  -3   21.70    4.20
  -3  -4   3   10.20    3.70
  -3  -4   3   15.80    3.60
  -3  -4   3   11.30    3.10
  -3  -4   3   17.20    2.80
   2   4  -3   63.39    5.40
   2   4  -3   64.99    5.50
   2   4  -3   58.89    5.70
   2   4  -3   61.59    6.10
   2   4  -3   53.89    6.40
  -2  -4   3   56.29    5.30
  -2  -4   3   59.09    3.90
  -2  -4   3   48.60    6.00
  -2  -4   3   54.49    5.40
  -2  -4   3   64.49    6.60
  -2  -4   3   61.99    6.00
   1   4  -3    0.50    2.00
   1   4  -3   -2.10    2.20
   1   4  -3    0.40    1.90
   1   4  -3    0.90    2.10
   1   4  -3   -0.30    2.10
  -1  -4   3    0.60    2.10
  -1  -4   3    1.70    1.90
  -1  -4   3    2.90    2.20
  -1  -4   3    2.40    2.40
  -1  -4   3    1.90    2.50
  -1  -4   3   -0.10    0.90
  -1  -4   3   -0.30    2.20
   0   4  -3  566.34   17.30
   0   4  -3  539.05   15.60
   0   4  -3  558.24   17.50
   0   4  -3  537.55   15.90
   0   4  -3  552.24   16.90
   0   4  -3  548.15   15.90
   0  -4   3  555.14   16.00
   0  -4   3  565.04   17.50
   0  -4   3  551.84   17.10
   0  -4   3  547.85   15.40
   0  -4   3  553.34   17.00
  -1   4  -3  243.48   10.10
  -1   4  -3  246.08    8.40
  -1   4  -3  240.88    9.50
  -1   4  -3  232.88    7.30
  -1   4  -3  247.18    7.50
  -1   4  -3  239.08    7.20
  -1   4  -3  252.27    8.70
  -1   4  -3  248.28    9.90
  -1   4  -3  246.08   10.00
   1  -4   3  248.38    9.90
   1  -4   3  249.28   10.00
   1  -4   3  248.38    7.80
   1  -4   3  247.28    9.50
   1  -4   3  238.68    8.60
  -2   4  -3  305.77    9.80
  -2   4  -3  312.07   11.60
  -2   4  -3  292.57   10.40
  -2   4  -3  306.57   11.20
  -2   4  -3  295.47   10.60
  -2   4  -3  299.77   10.90
  -2   4  -3  291.47   11.40
   2  -4   3  290.37   11.40
   2  -4   3  300.57   11.20
   2  -4   3  298.87   10.60
  -3   4  -3   40.30    5.20
  -3   4  -3   40.00    5.40
  -3   4  -3   43.20    4.90
  -3   4  -3   50.39    5.80
  -3   4  -3   41.10    5.50
  -3   4  -3   47.40    5.70
  -3   4  -3   41.50    4.80
  -3   4  -3   43.70    4.50
   3  -4   3   39.60    5.40
   3  -4   3   48.00    5.20
   3  -4   3   35.50    5.30
   3  -4   3   38.30    5.20
   3  -4   3   45.80    5.50
  -4   4  -3  160.78    7.50
  -4   4  -3  143.59   13.10
  -4   4  -3  156.68    9.10
  -4   4  -3  148.29    9.00
  -4   4  -3  154.98    8.40
  -4   4  -3  157.48    8.50
  -4   4  -3  163.18    8.10
   4  -4   3  150.58    8.70
   4  -4   3  163.68    9.10
   4  -4   3  152.88    5.10
  -5   4  -3  294.67   13.80
  -5   4  -3  328.67   11.30
  -5   4  -3  324.87   13.20
  -5   4  -3  279.97   13.20
  -5   4  -3  296.17   13.80
  -5   4  -3  289.37   13.90
  -5   4  -3  300.97   12.30
  -5   4  -3  310.97   12.20
   5  -4   3  313.67    9.70
   5  -4   3  358.16   13.40
   5  -4   3  294.47   13.50
   5  -4   3  296.57    9.60
   5  -4   3  300.87   12.60
  -6   4  -3   -2.50    3.80
  -6   4  -3   13.70    4.10
  -6   4  -3    8.20    5.10
  -6   4  -3    0.50    2.00
  -6   4  -3    4.20    1.80
  -6   4  -3    2.60    4.00
  -6   4  -3   -0.90    2.60
  -6   4  -3    1.50    3.10
  -6   4  -3    6.30    2.90
  -6   4  -3    3.20    4.30
  -6   4  -3    0.90    5.00
   6  -4   3    0.30    3.70
   6  -4   3    3.80    4.40
   6  -4   3   -0.40    2.60
  -7   4  -3   24.70    3.70
  -7   4  -3   23.80    3.70
  -7   4  -3   26.80    5.20
  -7   4  -3   23.90    3.20
  -7   4  -3   17.70    5.80
  -7   4  -3   24.70    4.40
  -7   4  -3   29.50    6.70
  -7   4  -3   33.30    6.00
   7  -4   3   22.50    6.10
   7  -4   3   20.10    5.70
   7  -4   3   25.50    5.70
   7  -4   3   22.90    4.30
   7  -4   3   29.10    4.60
  -8   4  -3   11.00    3.50
  -8   4  -3    7.50    4.10
  -8   4  -3    8.70    3.50
  -8   4  -3    6.00    3.50
  -8   4  -3   -3.20    6.80
  -8   4  -3    8.80    3.90
  -8   4  -3   11.90    6.70
  -8   4  -3   24.20    7.20
   8  -4   3   17.50    5.60
   8  -4   3    7.60    5.10
   8  -4   3    7.70    6.30
   8  -4   3    0.30    5.80
   8  -4   3    0.40    7.00
  -9   4  -3   21.10    9.10
  -9   4  -3   31.10    9.40
  -9   4  -3   22.60    5.10
   9  -4   3   29.40    9.70
   9  -4   3   18.70    7.70
   9   3  -3   24.50    9.40
   9   3  -3   23.60   10.70
   9   3  -3   12.80    9.30
   9   3  -3   21.70    7.20
  -9  -3   3   14.10    8.60
  -9  -3   3   19.60    9.10
  -9  -3   3   26.30    9.30
   8   3  -3   28.00    8.70
   8   3  -3   30.40    6.80
   8   3  -3   13.60    7.10
  -8  -3   3   21.00    7.20
  -8  -3   3   24.50    7.40
  -8  -3   3   14.40    7.10
  -8  -3   3   15.40    7.10
  -8  -3   3   25.40    9.50
   7   3  -3    6.30    5.30
   7   3  -3   24.10    7.40
  -7  -3   3   11.40    5.80
  -7  -3   3    7.10    5.60
  -7  -3   3    4.80    5.30
  -7  -3   3    7.90    7.40
  -7  -3   3   15.40    5.90
   6   3  -3   47.20    6.80
   6   3  -3   60.99    7.80
   6   3  -3   45.20    6.70
   6   3  -3   57.39    7.40
  -6  -3   3   49.20    7.50
  -6  -3   3   51.19    6.20
  -6  -3   3   56.49    7.00
  -6  -3   3   44.90    6.10
  -6  -3   3   61.99    7.30
   5   3  -3    1.30    4.00
   5   3  -3    0.10    1.50
   5   3  -3    1.50    3.10
   5   3  -3    1.10    2.80
   5   3  -3   -1.70    3.50
  -5  -3   3    2.20    3.20
  -5  -3   3    4.50    3.50
  -5  -3   3   -1.70    3.30
  -5  -3   3   -1.00    3.40
  -5  -3   3    4.60    4.70
   4   3  -3   63.29    5.60
   4   3  -3   55.69    6.90
   4   3  -3   56.79    4.10
   4   3  -3   60.19    6.60
   4   3  -3   58.39    6.30
   4   3  -3   60.99    7.00
  -4  -3   3   56.59    6.10
  -4  -3   3   51.29    6.60
  -4  -3   3   60.79    6.80
  -4  -3   3   58.09    6.60
  -4  -3   3   56.59    7.70
   3   3  -3  316.67   12.40
   3   3  -3  325.07   12.70
   3   3  -3  317.07   10.30
   3   3  -3  321.07   10.80
   3   3  -3  324.67   12.20
   3   3  -3  331.87   12.20
  -3  -3   3  326.37   12.30
  -3  -3   3  313.77   11.10
  -3  -3   3  311.27   11.80
  -3  -3   3  308.17   12.60
  -3  -3   3  329.17   12.40
   2   3  -3  139.09    7.20
   2   3  -3  132.99    7.30
   2   3  -3  148.09    6.40
   2   3  -3  137.09    6.90
   2   3  -3  160.48    7.70
  -2  -3   3  149.59    7.70
  -2  -3   3  145.69    5.90
  -2  -3   3  130.49    7.30
  -2  -3   3  149.29    7.40
  -2  -3   3  137.89    6.80
   1   3  -3   13.20    2.70
   1   3  -3   12.50    2.30
   1   3  -3   13.90    2.40
   1   3  -3   16.90    2.60
   1   3  -3    9.90    2.40
  -1  -3   3   10.70    2.30
  -1  -3   3   13.40    2.40
  -1  -3   3   12.00    2.50
  -1  -3   3   10.50    2.20
  -1  -3   3   13.20    2.60
  -1  -3   3   13.20    2.50
  -1  -3   3   16.20    2.10
   0   3  -3  229.88    9.20
   0   3  -3  264.97    9.20
   0   3  -3  269.07    8.50
   0   3  -3  246.28    9.40
   0  -3   3  292.17    8.40
   0  -3   3  241.88    9.30
  -1   3  -3  510.45   14.80
  -1   3  -3  578.64   14.30
  -1   3  -3  556.94   15.40
  -1   3  -3  528.15   14.20
  -1   3  -3  565.94   16.20
  -1   3  -3  589.84   16.60
  -1   3  -3  551.44   16.20
  -1   3  -3  581.34   15.80
  -1   3  -3  566.84   16.70
   1  -3   3  548.85   15.70
   1  -3   3  549.15   16.20
   1  -3   3  558.54   14.50
   1  -3   3  553.84   16.60
   1  -3   3  585.34   16.50
  -2   3  -3  244.48    9.20
  -2   3  -3  263.07    8.90
  -2   3  -3  242.78    9.20
  -2   3  -3  248.18    8.60
  -2   3  -3  260.27    9.60
  -2   3  -3  253.67    9.50
  -2   3  -3  256.77    9.10
  -2   3  -3  262.77    8.70
   2  -3   3  259.07    9.60
   2  -3   3  257.57    9.50
   2  -3   3  260.27    9.40
   2  -3   3  254.27    9.10
   2  -3   3  254.47    9.60
  -3   3  -3    4.30    2.50
  -3   3  -3    3.30    1.90
  -3   3  -3    3.30    2.10
  -3   3  -3    5.20    2.10
  -3   3  -3    4.40    2.50
  -3   3  -3    5.80    2.40
  -3   3  -3    2.00    2.10
  -3   3  -3    3.30    2.40
   3  -3   3    3.00    2.20
   3  -3   3    1.60    1.10
   3  -3   3    5.10    2.30
   3  -3   3    3.50    2.20
   3  -3   3    3.60    2.30
   3  -3   3    2.30    2.30
   3  -3   3    4.30    1.10
  -4   3  -3  214.88    9.90
  -4   3  -3  205.98    6.50
  -4   3  -3  204.88    9.00
  -4   3  -3  211.48    7.70
  -4   3  -3  211.08   10.00
  -4   3  -3  209.78   10.00
  -4   3  -3  216.98    8.80
  -4   3  -3  212.38    9.80
  -4   3  -3  210.68    6.50
  -4   3  -3  202.38    9.90
   4  -3   3  206.68    9.70
   4  -3   3  199.08    9.60
   4  -3   3  210.88    9.30
   4  -3   3  203.08    7.10
  -5   3  -3    7.40    2.50
  -5   3  -3    5.20    3.00
  -5   3  -3    5.30    3.90
  -5   3  -3    7.40    3.70
  -5   3  -3   16.60    3.90
  -5   3  -3    8.20    3.60
  -5   3  -3    7.50    3.50
  -5   3  -3    5.80    2.10
  -5   3  -3    2.70    1.90
   5  -3   3    6.50    2.30
   5  -3   3    7.80    3.30
   5  -3   3    7.80    2.60
   5  -3   3    6.90    3.30
  -6   3  -3   40.10    5.40
  -6   3  -3   40.20    6.20
  -6   3  -3   44.80    4.70
  -6   3  -3   52.39    5.20
  -6   3  -3   31.60    5.70
  -6   3  -3   40.20    6.20
   6  -3   3   58.59    7.80
   6  -3   3   62.79    6.00
   6  -3   3   42.80    6.00
   6  -3   3   41.30    5.70
   6  -3   3   64.69    6.50
  -7   3  -3   14.80    5.90
  -7   3  -3   14.30    3.00
  -7   3  -3   17.00    3.30
  -7   3  -3   23.80    5.60
   7  -3   3   19.10    5.40
   7  -3   3   21.70    5.80
   7  -3   3   14.50    4.30
   7  -3   3   21.40    4.60
   7  -3   3   20.10    5.30
  -8   3  -3   41.30    8.10
  -8   3  -3   32.20    7.20
  -8   3  -3   37.40    5.00
   8  -3   3   19.00    6.60
   8  -3   3   14.80    9.90
   8  -3   3   30.60    6.10
   8  -3   3   34.20    6.00
   8  -3   3   20.80    6.30
  -9   3  -3    0.00    7.20
  -9   3  -3   -7.70    7.20
  -9   3  -3   -6.40    5.10
   9  -3   3    3.60    7.10
   9  -3   3   -1.50    8.30
   9   2  -3    1.30    7.90
   9   2  -3   15.30    9.00
   9   2  -3    6.10    5.90
   9   2  -3   25.00    9.80
  -9  -2   3   -7.40    7.80
  -9  -2   3   20.90   11.10
  -9  -2   3    2.80    8.10
  -9  -2   3   -6.80    7.50
   8   2  -3   25.10    7.30
   8   2  -3   17.50    8.10
   8   2  -3    4.90    6.40
  -8  -2   3   26.30    7.60
  -8  -2   3   16.80    6.70
  -8  -2   3   27.40    9.00
  -8  -2   3   18.90    6.20
  -8  -2   3   20.00    6.80
   7   2  -3   33.60    7.10
   7   2  -3   40.70    5.80
   7   2  -3   53.89    6.90
  -7  -2   3   42.10    7.90
  -7  -2   3   32.40    5.80
  -7  -2   3   45.80    7.10
  -7  -2   3   40.70    6.90
  -7  -2   3   32.20    6.40
   6   2  -3    4.60    4.60
   6   2  -3    1.30    3.10
   6   2  -3   11.70    4.60
   6   2  -3   14.50    3.90
   6   2  -3    2.00    4.50
  -6  -2   3   -7.30    3.70
  -6  -2   3    5.00    3.90
  -6  -2   3    8.80    3.90
  -6  -2   3   -0.50    3.80
  -6  -2   3   -4.70    4.50
   5   2  -3   76.89    7.70
   5   2  -3   66.69    7.60
   5   2  -3   64.69    7.00
   5   2  -3   68.69    6.30
   5   2  -3   64.19    7.80
  -5  -2   3   73.99    7.20
  -5  -2   3   79.89    7.20
   4   2  -3  206.48    9.30
   4   2  -3  194.58    9.70
   4   2  -3  213.38    9.00
   4   2  -3  208.38    9.80
   4   2  -3  217.98   10.20
   4   2  -3  204.38    6.40
  -4  -2   3  211.88    9.50
  -4  -2   3  218.88    9.80
  -4  -2   3  224.28    9.70
  -4  -2   3  215.68   10.60
  -4  -2   3  203.28    9.80
   3   2  -3 1022.70   26.50
   3   2  -3 1036.10   29.00
   3   2  -3 1049.09   28.80
   3   2  -3 1044.70   28.60
   3   2  -3 1050.59   29.30
   3   2  -3 1037.90   27.70
  -3  -2   3 1018.90   28.60
  -3  -2   3 1054.09   29.00
  -3  -2   3 1044.40   28.30
  -3  -2   3 1039.20   29.20
  -3  -2   3 1047.00   28.60
   2   2  -3  221.48    8.60
   2   2  -3  242.28    9.10
   2   2  -3  224.18    8.70
   2   2  -3  214.78    8.30
   2   2  -3  222.98    7.30
   2   2  -3  227.58    7.40
  -2  -2   3  227.58    8.70
  -2  -2   3  220.98    7.80
  -2  -2   3  228.98    8.40
  -2  -2   3  216.68    8.90
  -2  -2   3  224.88    8.70
   1   2  -3  398.96   10.80
   1   2  -3  399.56   12.10
   1   2  -3  408.36   12.50
   1   2  -3  405.86   11.90
   1   2  -3  400.16   11.70
   1   2  -3  390.86   11.80
  -1  -2   3  405.76   11.90
  -1  -2   3  418.26   12.40
  -1  -2   3  389.86   10.80
  -1  -2   3  404.36   12.20
  -1  -2   3  404.56   12.00
   0   2  -3  283.77    8.40
   0   2  -3  282.87    9.20
   0   2  -3  286.07    8.50
   0   2  -3  292.77    9.10
   0   2  -3  295.47    9.40
   0  -2   3  293.67    9.10
   0  -2   3  277.37    8.50
   0  -2   3  284.97    8.40
   0  -2   3  305.97    9.40
   0  -2   3  286.17    9.20
  -1   2  -3  110.79    5.10
  -1   2  -3  110.69    5.30
  -1   2  -3  111.09    5.10
  -1   2  -3  109.59    5.00
  -1   2  -3  112.69    4.70
  -1   2  -3  110.89    5.10
   1  -2   3   90.79    3.60
   1  -2   3  123.69    5.30
   1  -2   3  108.99    4.90
   1  -2   3  116.39    5.50
   1  -2   3  110.79    3.50
   1  -2   3  114.69    5.20
   1  -2   3  109.49    4.80
  -2   2  -3  123.29    5.50
  -2   2  -3  127.79    5.80
  -2   2  -3  115.29    5.60
  -2   2  -3  121.59    5.70
  -2   2  -3  118.09    5.90
  -2   2  -3  120.09    5.40
  -2   2  -3  123.49    5.80
   2  -2   3  119.49    5.40
   2  -2   3  121.29    3.80
   2  -2   3  106.39    3.90
   2  -2   3  120.89    5.90
   2  -2   3  122.99    5.70
   2  -2   3  119.49    5.80
  -3   2  -3    4.60    2.10
  -3   2  -3    6.60    1.40
  -3   2  -3    7.20    2.50
  -3   2  -3    6.40    1.90
  -3   2  -3    7.60    2.40
  -3   2  -3    9.20    2.40
  -3   2  -3    7.80    2.70
   3  -2   3    9.90    1.70
   3  -2   3    5.30    2.50
   3  -2   3    6.30    2.10
   3  -2   3    8.70    2.30
  -4   2  -3    9.40    2.10
  -4   2  -3   10.90    2.20
  -4   2  -3   12.90    1.80
  -4   2  -3   12.20    3.00
  -4   2  -3   15.30    3.00
  -4   2  -3   14.20    2.20
  -4   2  -3    7.20    2.80
   4  -2   3   13.20    2.60
   4  -2   3   15.30    3.20
   4  -2   3   13.40    3.00
   4  -2   3   13.70    3.00
   4  -2   3   15.90    2.40
  -5   2  -3  282.27    9.10
  -5   2  -3  289.17   11.90
  -5   2  -3  272.87   10.20
  -5   2  -3  289.97   13.00
  -5   2  -3  287.57   12.70
  -5   2  -3  296.87   10.20
  -5   2  -3  281.97   12.70
  -5   2  -3  269.27    9.50
   5  -2   3  292.77   12.00
   5  -2   3  288.87   10.60
   5  -2   3  337.37   12.40
   5  -2   3  232.08   12.10
   5  -2   3  294.87   12.30
  -6   2  -3   19.70    2.60
  -6   2  -3   26.50    3.80
  -6   2  -3   24.50    5.40
  -6   2  -3   22.40    5.10
  -6   2  -3   18.50    3.70
  -6   2  -3   20.40    5.40
   6  -2   3   19.80    4.00
   6  -2   3   23.90    4.40
   6  -2   3   15.90    4.50
   6  -2   3   27.00    4.20
   6  -2   3   21.90    5.00
  -7   2  -3  147.99    9.60
  -7   2  -3  146.79   12.60
  -7   2  -3  141.39   13.00
  -7   2  -3  134.39    6.40
  -7   2  -3  151.38    8.90
   7  -2   3  132.39   10.10
   7  -2   3  140.79   10.40
   7  -2   3  129.89   11.60
   7  -2   3  142.09   11.70
   7  -2   3  158.48   11.80
  -8   2  -3   39.30    6.20
  -8   2  -3   30.10    7.20
  -8   2  -3   26.50    5.20
  -8   2  -3   33.90    7.00
   8  -2   3   36.60    6.80
   8  -2   3   33.60    6.40
   8  -2   3   30.00    6.90
   8  -2   3   33.20    7.10
  -9   2  -3    2.90    6.50
  -9   2  -3   17.50    8.20
  -9   2  -3    3.60    7.90
   9  -2   3    5.30    7.20
   9  -2   3    6.00    6.90
   9  -2   3   -2.40    7.30
 -10   2  -3    2.60    8.60
 -10   2  -3    6.00    7.60
  10  -2   3    4.30   10.30
  10  -2   3    8.10    9.60
   9   1  -3  -11.10    7.90
   9   1  -3   -9.50   12.70
   9   1  -3  -16.00    6.90
  -9  -1   3    3.80    7.30
  -9  -1   3   -6.20    7.80
  -9  -1   3   -0.50    9.70
  -9  -1   3   -4.10    6.70
   8   1  -3    7.30    6.30
   8   1  -3   -8.00    5.90
   8   1  -3    4.60    4.60
   8   1  -3    3.80    5.90
  -8  -1   3    2.10    5.00
  -8  -1   3    0.10    7.00
  -8  -1   3    4.90    6.30
  -8  -1   3    0.10    6.20
  -8  -1   3    8.50    5.50
   7   1  -3    0.10    5.30
   7   1  -3    2.50    3.50
   7   1  -3    5.80    4.60
   7   1  -3    9.00    5.20
  -7  -1   3    7.80    5.70
  -7  -1   3   12.90    5.70
  -7  -1   3    4.20    5.00
  -7  -1   3    7.30    4.60
  -7  -1   3   -1.90    4.40
  -7  -1   3   14.00    5.50
   6   1  -3   28.90    5.40
   6   1  -3   32.70    4.40
   6   1  -3   27.30    5.00
   6   1  -3   31.90    5.30
  -6  -1   3   24.30    4.20
  -6  -1   3   35.10    5.30
  -6  -1   3   35.60    6.00
  -6  -1   3   37.00    5.50
  -6  -1   3   23.40    4.70
  -6  -1   3   28.70    5.20
   5   1  -3   48.60    6.10
   5   1  -3   30.30    4.50
   5   1  -3   30.90    3.80
   5   1  -3   45.90    6.50
   5   1  -3   25.90    4.20
  -5  -1   3   25.10    4.10
  -5  -1   3   30.30    4.30
  -5  -1   3   30.10    4.80
  -5  -1   3   28.90    4.30
  -5  -1   3   22.70    3.50
   4   1  -3  499.45   16.80
   4   1  -3  513.65   16.90
   4   1  -3  496.45   15.70
   4   1  -3  508.65   16.00
   4   1  -3  464.65   18.80
  -4  -1   3  501.65   16.70
  -4  -1   3  497.85   15.60
  -4  -1   3  511.85   16.10
  -4  -1   3  502.75   16.50
  -4  -1   3  512.25   16.40
  -4  -1   3  495.25   16.50
   3   1  -3  479.55   14.90
   3   1  -3  464.85   14.70
   3   1  -3  472.75   12.20
   3   1  -3  463.25   14.70
   3   1  -3  463.95   15.20
   3   1  -3  487.05   14.50
   3   1  -3  477.75   14.30
  -3  -1   3  475.85   14.80
  -3  -1   3  468.05   14.20
  -3  -1   3  472.55   14.90
  -3  -1   3  484.75   14.90
  -3  -1   3  477.25   15.10
  -3  -1   3  468.85   14.30
   2   1  -3 2104.59   53.29
   2   1  -3 2109.59   52.59
   2   1  -3 2105.29   53.19
   2   1  -3 2108.39   53.09
   2   1  -3 2151.68   53.19
  -2  -1   3 2149.28   53.19
  -2  -1   3 2091.39   53.09
  -2  -1   3 2106.69   52.59
  -2  -1   3 2199.98   53.49
  -2  -1   3 2136.09   53.59
  -2  -1   3 2115.29   53.09
   1   1  -3  100.39    4.30
   1   1  -3  100.69    3.40
   1   1  -3  104.99    4.60
   1   1  -3   98.09    3.80
   1   1  -3  103.59    4.60
   1   1  -3  100.99    4.40
  -1  -1   3  103.79    4.50
  -1  -1   3  103.79    4.40
  -1  -1   3   98.39    4.00
  -1  -1   3   90.29    4.40
  -1  -1   3   99.89    3.40
  -1  -1   3  100.29    4.50
   0   1  -3 1010.20   26.50
   0   1  -3 1118.29   27.10
   0   1  -3 1107.89   27.40
   0   1  -3 1149.29   26.90
   0   1  -3 1079.09   27.00
   0   1  -3 1098.19   27.40
   0  -1   3  964.60   27.30
   0  -1   3 1121.79   27.40
   0  -1   3 1164.38   27.30
   0  -1   3 1149.78   26.90
   0  -1   3 1094.29   27.10
  -1   1  -3 2817.12   68.39
  -1   1  -3 2828.72   68.19
  -1   1  -3 2889.81   68.79
  -1   1  -3 2846.42   68.69
  -1   1  -3 2829.22   67.69
  -1   1  -3 2875.91   67.89
  -1   1  -3 2799.32   68.49
  -1   1  -3 2807.12   67.69
   1  -1   3 2884.41   68.69
   1  -1   3 2842.02   67.79
   1  -1   3 2485.45   68.99
   1  -1   3 2801.52   67.69
   1  -1   3 2768.12   68.19
  -2   1  -3    8.40    1.60
  -2   1  -3    6.30    1.90
  -2   1  -3    6.00    1.80
  -2   1  -3    7.40    1.50
  -2   1  -3    8.40    1.50
  -2   1  -3    5.20    1.70
   2  -1   3    8.00    2.00
   2  -1   3   10.30    2.20
   2  -1   3   11.50    1.80
   2  -1   3    6.90    2.00
   2  -1   3    8.30    1.40
   2  -1   3    8.20    1.50
  -3   1  -3  211.08    6.90
  -3   1  -3  219.68    7.50
  -3   1  -3  234.78    8.70
  -3   1  -3  219.58    6.20
  -3   1  -3  205.48    8.80
  -3   1  -3  208.58    7.50
  -3   1  -3  208.08    8.70
   3  -1   3  214.18    8.30
   3  -1   3  215.88    8.40
   3  -1   3  216.68    8.70
   3  -1   3  209.38    7.90
   3  -1   3  217.98    7.60
  -4   1  -3  258.27    9.30
  -4   1  -3  252.67   10.80
  -4   1  -3  251.37   10.80
  -4   1  -3  260.17   10.80
  -4   1  -3  253.37   10.20
  -4   1  -3  250.77    7.90
  -4   1  -3  254.37    9.50
  -4   1  -3  251.67    7.60
   4  -1   3  247.78   10.70
   4  -1   3  252.87    9.50
   4  -1   3  271.47   10.60
   4  -1   3  265.27   10.40
   4  -1   3  268.47    9.90
  -5   1  -3   93.89    8.20
  -5   1  -3   83.59    4.30
  -5   1  -3   68.19    7.30
  -5   1  -3   79.99    3.80
  -5   1  -3   85.99    6.00
  -5   1  -3   81.09    6.90
  -5   1  -3   76.69    6.30
  -5   1  -3   86.69    7.70
   5  -1   3   74.89    7.20
   5  -1   3   90.39    7.20
   5  -1   3   83.69    6.90
   5  -1   3   87.19    6.60
   5  -1   3   85.49    7.40
  -6   1  -3   61.89    7.00
  -6   1  -3   48.70    6.60
  -6   1  -3   59.89    4.50
  -6   1  -3   59.49    6.50
  -6   1  -3   70.99    9.50
  -6   1  -3   53.89    7.00
   6  -1   3   57.49    6.40
   6  -1   3   58.09    8.00
   6  -1   3   58.89    7.70
   6  -1   3   66.89    7.20
   6  -1   3   50.99    7.10
  -7   1  -3   21.10    2.90
  -7   1  -3   25.30    6.80
  -7   1  -3   18.30    4.40
  -7   1  -3   19.20    5.00
  -7   1  -3   20.40    5.50
  -7   1  -3   26.30    5.90
  -7   1  -3   25.00    6.60
   7  -1   3   21.20    5.30
   7  -1   3   20.80    5.10
   7  -1   3   27.00    5.40
   7  -1   3   21.20    5.40
   7  -1   3   12.90    5.10
  -8   1  -3    3.70    6.00
  -8   1  -3   -5.60    5.50
  -8   1  -3    2.60    5.80
  -8   1  -3    5.70    4.60
   8  -1   3   -0.40    5.10
   8  -1   3   -8.00    5.50
   8  -1   3   -2.20    5.90
  -9   1  -3   29.00    8.00
  -9   1  -3   23.40    8.50
  -9   1  -3   34.30    7.00
   9  -1   3   30.60    8.50
   9  -1   3   27.00    7.90
   9  -1   3   26.40    8.40
  10   0  -3    9.90   10.70
  10   0  -3   18.50   10.20
 -10   0   3   -7.30   10.10
 -10   0   3   -3.20    8.40
 -10   0   3   -4.40    9.70
   9   0  -3   -0.80    7.60
   9   0  -3    3.30    7.70
   9   0  -3  -12.60    6.80
  -9   0   3   -4.80    7.20
  -9   0   3    2.30    7.20
  -9   0   3    6.20    6.80
  -9   0   3   13.10    8.80
  -9   0   3   11.80    7.20
   8   0  -3  107.09   12.60
   8   0  -3  101.29   12.00
   8   0  -3   92.89   12.90
  -8   0   3   91.09    9.90
  -8   0   3   92.59   13.10
  -8   0   3  106.69   11.30
  -8   0   3  102.19   12.10
  -8   0   3  113.59   10.70
   7   0  -3  166.08   11.80
   7   0  -3  159.58   11.60
   7   0  -3  178.08   12.90
   7   0  -3  189.18   12.30
   7   0  -3  181.48   12.70
  -7   0   3  174.88   13.30
  -7   0   3  159.28   12.00
  -7   0   3  179.58   13.00
  -7   0   3  182.98   11.20
  -7   0   3  125.59   12.80
  -7   0   3  174.58    9.90
   6   0  -3    3.80    3.80
   6   0  -3    2.70    2.70
   6   0  -3    1.60    3.60
   6   0  -3    1.90    3.70
  -6   0   3    0.70    2.90
  -6   0   3    3.60    4.00
  -6   0   3    1.70    3.60
  -6   0   3   -0.70    3.30
  -6   0   3    3.10    3.00
  -6   0   3    5.20    4.00
   5   0  -3  466.95   16.20
   5   0  -3  451.35   16.00
   5   0  -3  443.36   14.80
   5   0  -3  478.95   15.90
   5   0  -3  464.75   17.60
   5   0  -3  476.25   16.20
  -5   0   3  458.75   16.20
  -5   0   3  456.75   16.60
  -5   0   3  424.76   15.80
  -5   0   3  448.26   15.50
  -5   0   3  461.45   16.10
  -5   0   3  451.35   14.90
   4   0  -3  535.55   16.80
   4   0  -3  534.35   16.50
   4   0  -3  525.45   16.70
   4   0  -3  552.04   18.00
   4   0  -3  525.25   16.80
   4   0  -3  561.54   16.20
  -4   0   3  531.25   16.00
  -4   0   3  526.65   16.70
  -4   0   3  520.75   17.20
  -4   0   3  521.85   16.70
  -4   0   3  513.25   16.70
  -4   0   3  520.75   16.40
   3   0  -3  186.28    7.60
   3   0  -3  182.88    7.10
   3   0  -3  185.48    8.00
   3   0  -3  178.28    7.40
   3   0  -3  177.48    5.30
   3   0  -3  176.08    7.40
   3   0  -3  193.88    7.80
  -3   0   3  174.68    7.80
  -3   0   3  189.18    7.10
  -3   0   3  182.78    7.40
  -3   0   3  181.08    7.60
  -3   0   3  175.98    7.50
  -3   0   3  175.08    7.50
   2   0  -3  932.91   24.20
   2   0  -3  908.01   24.60
   2   0  -3  975.60   24.30
   2   0  -3  949.80   24.30
   2   0  -3  891.71   24.70
   2   0  -3  920.91   24.30
  -2   0   3  906.41   24.40
  -2   0   3  918.31   24.60
  -2   0   3  925.51   24.30
  -2   0   3  964.90   24.30
  -2   0   3  895.51   24.20
  -2   0   3  962.10   24.30
   1   0  -3  845.82   21.40
   1   0  -3  842.32   21.20
   1   0  -3  841.62   21.30
   1   0  -3  861.51   21.60
   1   0  -3  869.31   21.60
   1   0  -3  853.21   21.50
  -1   0   3  851.01   21.50
  -1   0   3  841.22   21.50
  -1   0   3  855.91   21.20
  -1   0   3  778.72   22.20
  -1   0   3  858.01   21.30
  -1   0  -3  654.53   18.30
  -1   0  -3  729.93   17.90
  -1   0  -3  679.13   18.20
   1   0   3  726.83   18.00
   1   0   3  606.54   18.40
   1   0   3  687.73   18.10
   1   0   3  720.03   17.80
   1   0   3  724.33   17.90
  -2   0  -3   47.80    2.30
  -2   0  -3   52.69    4.20
  -2   0  -3   53.79    3.70
  -2   0  -3   55.69    4.20
  -2   0  -3   47.50    4.10
  -2   0  -3   54.99    3.90
   2   0   3   55.69    2.20
   2   0   3   52.99    3.80
   2   0   3   50.69    3.90
   2   0   3   53.19    4.10
  -3   0  -3  202.58    7.90
  -3   0  -3  204.78    8.50
  -3   0  -3  209.18    8.20
  -3   0  -3  207.98    6.30
  -3   0  -3  208.18    8.60
  -3   0  -3  203.38    8.40
   3   0   3  210.58    8.00
   3   0   3  205.18    8.30
   3   0   3  209.98    6.40
   3   0   3  203.38    8.50
   3   0   3  213.78    8.40
  -4   0  -3  279.17   10.80
  -4   0  -3  297.17   10.80
  -4   0  -3  296.67   11.60
  -4   0  -3  301.17   11.30
  -4   0  -3  281.77   11.50
  -4   0  -3  299.47   11.60
  -4   0  -3  282.27    8.80
   4   0   3  313.67   11.60
   4   0   3  278.77   11.20
   4   0   3  301.87   11.30
   4   0   3  277.57   10.70
   4   0   3  278.37    8.80
   4   0   3  274.47   11.20
  -5   0  -3   -1.10    2.90
  -5   0  -3    5.70    3.10
  -5   0  -3   -0.40    3.30
  -5   0  -3    3.50    1.90
  -5   0  -3   -0.20    3.30
  -5   0  -3   -1.50    2.50
  -5   0  -3   -3.10    2.60
   5   0   3    4.70    3.00
   5   0   3   -0.30    2.80
   5   0   3    3.50    3.20
   5   0   3   -0.30    2.80
   5   0   3    0.80    3.00
   5   0   3    0.70    1.60
  -6   0  -3  313.77   14.90
  -6   0  -3  338.57   13.30
  -6   0  -3  311.47   13.90
  -6   0  -3  323.07   10.70
  -6   0  -3  311.27   14.40
  -6   0  -3  324.27   15.00
  -6   0  -3  303.37   14.90
   6   0   3  334.57   14.80
   6   0   3  310.77   13.80
   6   0   3  324.07   14.10
   6   0   3  322.67   14.80
   6   0   3  307.97   14.40
  -7   0  -3  273.77   15.00
  -7   0  -3  271.67   15.30
  -7   0  -3  276.67   13.30
  -7   0  -3  270.07   14.60
  -7   0  -3  268.77   10.20
  -7   0  -3  289.67   15.90
   7   0   3  270.87   14.10
   7   0   3  280.07   14.90
   7   0   3  260.87   14.70
   7   0   3  272.77   15.10
   7   0   3  297.87   15.30
  -8   0  -3    3.00    6.30
  -8   0  -3    9.20    3.30
  -8   0  -3   16.60    6.40
  -8   0  -3    8.70    5.20
   8   0   3    8.20    6.40
   8   0   3    7.40    6.10
  -9   0  -3   -5.70    6.30
  -9   0  -3    6.80    6.50
  -9   0  -3   17.50    8.50
   9   0   3    4.30    7.70
   9   0   3    6.90    7.60
  10  -1  -3   13.40   10.30
  10  -1  -3    0.70    9.00
 -10   1   3    5.20    9.60
 -10   1   3   12.90    9.90
 -10   1   3   12.30    8.00
   9  -1  -3    3.30    6.90
   9  -1  -3   -3.40    7.20
   9  -1  -3    5.10    7.90
  -9   1   3   15.80    7.80
  -9   1   3    3.30    6.70
  -9   1   3   10.20    6.00
  -9   1   3   15.60    6.50
   8  -1  -3   -4.00    5.70
   8  -1  -3    9.00    5.50
   8  -1  -3   -7.70    5.20
   8  -1  -3    3.20    5.90
  -8   1   3   -7.10    5.60
  -8   1   3   -4.50    5.50
  -8   1   3    0.60    4.40
  -8   1   3    8.00    5.10
  -8   1   3    1.30    5.30
   7  -1  -3   51.09    6.40
   7  -1  -3   47.30    6.60
   7  -1  -3   49.50    6.30
   7  -1  -3   47.70    7.20
  -7   1   3   43.10    6.10
  -7   1   3   42.80    6.90
  -7   1   3   69.99    8.80
  -7   1   3   42.00    5.00
  -7   1   3   47.50    7.30
  -7   1   3   48.90    7.00
   6  -1  -3  600.04   20.80
   6  -1  -3  599.54   20.50
   6  -1  -3  573.14   22.00
   6  -1  -3  612.24   20.10
   6  -1  -3  607.54   19.90
  -6   1   3  614.74   21.20
  -6   1   3  624.84   21.70
  -6   1   3  605.74   19.90
  -6   1   3  614.84   19.20
  -6   1   3  601.94   19.00
   5  -1  -3  120.99    7.30
   5  -1  -3  123.09    7.90
   5  -1  -3  115.79    7.90
   5  -1  -3  116.89    7.40
   5  -1  -3  125.09    8.80
  -5   1   3  128.99    8.50
  -5   1   3  114.59    7.60
  -5   1   3  123.49    6.90
  -5   1   3  118.29    7.30
  -5   1   3  123.99    8.50
  -5   1   3  113.89    6.70
   4  -1  -3   66.69    5.80
   4  -1  -3   62.59    5.30
   4  -1  -3   64.99    6.50
   4  -1  -3   66.19    5.60
   4  -1  -3   70.99    5.20
   4  -1  -3   56.89    3.70
   4  -1  -3   65.69    6.10
  -4   1   3   68.59    6.20
  -4   1   3   65.49    5.40
  -4   1   3   65.19    4.80
  -4   1   3   66.89    6.20
  -4   1   3   68.59    5.00
  -4   1   3   58.79    5.20
   3  -1  -3  211.68    8.40
   3  -1  -3  207.28    7.70
   3  -1  -3  201.38    8.50
   3  -1  -3  209.48    8.90
   3  -1  -3  201.88    6.70
   3  -1  -3  204.48    7.50
  -3   1   3  203.28    8.30
  -3   1   3  206.68    7.50
  -3   1   3  204.88    7.80
  -3   1   3  204.08    8.50
  -3   1   3  203.18    7.50
  -3   1   3  199.88    7.40
   2  -1  -3  980.50   25.40
   2  -1  -3 1061.29   26.80
   2  -1  -3  956.50   25.20
   2  -1  -3  864.81   25.80
   2  -1  -3 1009.70   26.20
   2  -1  -3  970.20   25.30
   2  -1  -3  981.90   26.00
  -2   1   3  988.10   25.30
  -2   1   3  992.60   25.30
  -2   1   3 1038.80   25.80
  -2   1   3  990.70   26.20
  -2   1   3 1042.00   26.70
  -2   1   3  995.70   25.30
   1  -1  -3 2317.37   54.79
   1  -1  -3 2217.68   53.49
   1  -1  -3 2270.87   54.39
   1  -1  -3 2123.49   53.49
   1  -1  -3 2278.77   53.99
   1  -1  -3 2219.78   53.99
  -1   1   3 2246.88   53.49
  -1   1   3 2197.88   53.49
  -1   1   3 2229.28   53.99
  -1   1   3 2268.47   54.69
  -1   1   3 2245.98   54.29
  -1   1   3 1939.81   54.89
   0  -1  -3 1211.68   30.00
   0  -1  -3 1189.18   30.20
   0  -1  -3 1206.58   30.00
   0  -1  -3 1269.67   29.90
   0   1   3 1179.28   29.30
   0   1   3 1258.17   29.90
   0   1   3 1094.99   30.10
   0   1   3 1228.08   30.00
   0   1   3 1215.98   30.00
  -1  -1  -3 2684.33   65.49
  -1  -1  -3 2687.53   66.19
  -1  -1  -3 2735.63   66.19
  -1  -1  -3 2656.13   65.29
  -1  -1  -3 2724.43   65.89
   1   1   3 2572.14   65.69
   1   1   3 2735.73   65.89
   1   1   3 2723.13   66.09
   1   1   3 2687.63   65.39
   1   1   3 2704.83   66.29
  -2  -1  -3  249.78    8.20
  -2  -1  -3  240.58    8.50
  -2  -1  -3  237.48    8.70
  -2  -1  -3  239.58    7.60
  -2  -1  -3  239.88    7.00
  -2  -1  -3  248.28    8.60
   2   1   3  238.18    8.80
   2   1   3  250.97    8.50
   2   1   3  240.98    8.50
   2   1   3  235.08    8.50
   2   1   3  219.68    7.60
  -3  -1  -3  172.08    6.30
  -3  -1  -3  159.28    7.80
  -3  -1  -3  170.38    7.70
  -3  -1  -3  165.68    7.40
  -3  -1  -3  166.08    5.20
  -3  -1  -3  171.88    7.80
   3   1   3  167.58    6.40
   3   1   3  177.08    8.00
   3   1   3  174.58    7.70
   3   1   3  167.98    7.70
   3   1   3  171.28    7.80
  -4  -1  -3   13.10    3.20
  -4  -1  -3   14.00    3.10
  -4  -1  -3   19.30    3.80
  -4  -1  -3   17.40    2.50
  -4  -1  -3   16.70    3.40
   4   1   3   17.10    3.50
   4   1   3   18.10    3.60
   4   1   3   15.50    2.40
   4   1   3   17.10    3.20
   4   1   3   15.20    3.30
  -5  -1  -3   21.60    3.00
  -5  -1  -3   18.70    4.20
  -5  -1  -3   21.80    4.10
  -5  -1  -3   41.50    5.50
   5   1   3   26.20    4.40
   5   1   3   29.50    4.40
   5   1   3   16.20    4.10
   5   1   3   21.80    4.40
   5   1   3   26.10    3.20
  -6  -1  -3   37.50    5.30
  -6  -1  -3   35.00    5.30
  -6  -1  -3   38.20    5.40
  -6  -1  -3   35.40    6.00
  -6  -1  -3   24.80    5.40
  -6  -1  -3   27.40    5.20
   6   1   3   38.20    5.20
   6   1   3   35.90    5.50
   6   1   3   25.00    4.80
   6   1   3   36.30    5.30
   6   1   3   38.80    5.70
  -7  -1  -3   84.89    7.30
  -7  -1  -3   99.29   10.80
  -7  -1  -3   84.69    9.90
  -7  -1  -3   86.79   10.10
  -7  -1  -3   71.19    8.20
  -7  -1  -3   76.69    8.60
   7   1   3   96.69   10.40
   7   1   3   75.39   10.10
   7   1   3   76.59    6.70
   7   1   3   86.69   11.10
  -8  -1  -3    2.40    5.60
  -8  -1  -3   -6.30    5.30
  -8  -1  -3   -1.50    6.10
  -8  -1  -3   -1.20    3.90
  -8  -1  -3   -2.90    7.00
   8   1   3   10.00    6.40
   8   1   3   -6.60    5.80
   8   1   3   -8.30    6.10
  -9  -1  -3   27.80    8.80
  -9  -1  -3   34.30    8.30
  -9  -1  -3   11.30    7.60
   9   1   3   13.90    8.50
   9   1   3   33.20   11.30
   9   1   3   19.70    8.60
  10  -2  -3   25.10   10.50
  10  -2  -3   36.10   10.90
 -10   2   3   31.60    8.70
 -10   2   3   14.00    9.30
 -10   2   3   14.60   10.50
   9  -2  -3    7.80    7.70
   9  -2  -3   15.30    7.20
   9  -2  -3   18.00    7.40
  -9   2   3   17.60    6.10
  -9   2   3   10.30    7.00
  -9   2   3   12.10    7.20
   8  -2  -3    6.60    5.50
   8  -2  -3    5.00    5.40
   8  -2  -3   -3.70    5.50
   8  -2  -3    5.00    5.60
   8  -2  -3   -5.90    4.80
  -8   2   3    8.20    4.50
  -8   2   3    8.00    5.40
  -8   2   3    3.00    5.90
  -8   2   3    4.20    4.30
  -8   2   3   -0.10    5.00
   7  -2  -3   41.00    6.20
   7  -2  -3   43.70    5.80
   7  -2  -3   28.40    6.20
   7  -2  -3   35.00    5.40
   7  -2  -3   37.90    5.90
  -7   2   3   40.50    5.90
  -7   2   3   29.40    6.70
  -7   2   3   53.39    7.00
  -7   2   3   46.10    5.60
  -7   2   3   33.00    4.60
  -7   2   3   39.20    6.70
   6  -2  -3   17.10    3.80
   6  -2  -3   16.70    4.10
   6  -2  -3   17.60    4.20
   6  -2  -3   14.40    3.80
  -6   2   3   16.50    4.70
  -6   2   3   16.00    3.70
  -6   2   3   13.20    3.40
  -6   2   3   13.60    4.80
  -6   2   3   27.60    5.00
   5  -2  -3   83.49    7.50
   5  -2  -3   80.49    6.30
   5  -2  -3   84.89    7.20
   5  -2  -3   87.39    5.00
   5  -2  -3   72.09    6.00
  -5   2   3   77.89    7.10
  -5   2   3   77.09    7.40
  -5   2   3   75.79    5.30
  -5   2   3   75.59    5.80
  -5   2   3   78.89    5.90
  -5   2   3   92.19    6.90
   4  -2  -3   13.30    2.50
   4  -2  -3    7.00    2.70
   4  -2  -3   13.00    3.10
   4  -2  -3   14.00    2.70
   4  -2  -3   12.20    2.90
   4  -2  -3   14.60    2.30
   4  -2  -3   11.50    2.50
  -4   2   3   17.10    3.70
  -4   2   3   11.30    3.10
  -4   2   3   13.30    2.70
  -4   2   3   13.00    2.40
  -4   2   3   10.80    2.10
  -4   2   3   11.50    3.20
  -4   2   3   14.10    2.30
  -4   2   3   11.50    2.50
   3  -2  -3   44.00    4.90
   3  -2  -3   42.20    3.80
   3  -2  -3   50.59    4.90
   3  -2  -3   43.00    4.00
   3  -2  -3   48.60    3.50
   3  -2  -3   50.49    5.00
   3  -2  -3   45.50    3.70
  -3   2   3   46.30    3.30
  -3   2   3   44.80    3.80
  -3   2   3   49.20    3.90
  -3   2   3   41.00    4.70
  -3   2   3   46.90    3.50
  -3   2   3   45.90    5.00
  -3   2   3   50.19    5.40
  -3   2   3   40.20    3.80
   2  -2  -3  307.17    9.70
   2  -2  -3  296.17    8.60
   2  -2  -3  296.37    9.70
   2  -2  -3  302.27    8.60
   2  -2  -3  292.07   10.40
  -2   2   3  301.77    9.60
  -2   2   3  303.87   10.40
  -2   2   3  267.87    9.30
  -2   2   3  301.27    8.90
  -2   2   3  303.17    9.90
  -2   2   3  311.27    8.60
  -2   2   3  292.37    8.50
  -2   2   3  290.57    9.90
   1  -2  -3    7.60    1.60
   1  -2  -3   11.70    2.20
   1  -2  -3    8.20    2.00
  -1   2   3   12.30    2.20
  -1   2   3    9.30    1.50
  -1   2   3    6.20    1.60
  -1   2   3    6.80    1.40
  -1   2   3    6.00    0.70
  -1   2   3    7.10    2.00
   0  -2  -3   17.70    1.90
   0  -2  -3   11.40    1.90
   0  -2  -3   22.90    3.10
   0   2   3   12.60    1.90
   0   2   3    9.40    2.00
   0   2   3   15.90    1.80
  -1  -2  -3   56.39    4.50
  -1  -2  -3   57.19    2.60
  -1  -2  -3   63.49    4.40
  -1  -2  -3   55.79    4.20
  -1  -2  -3   56.09    3.80
  -1  -2  -3   58.09    4.00
   1   2   3   62.59    4.70
   1   2   3   54.69    4.30
   1   2   3   57.69    3.90
   1   2   3   59.19    3.70
   1   2   3   57.79    4.40
  -2  -2  -3    2.60    1.80
  -2  -2  -3    4.30    2.30
  -2  -2  -3    3.20    1.50
  -2  -2  -3    2.50    1.90
  -2  -2  -3    2.40    2.00
   2   2   3    3.00    2.10
   2   2   3    2.30    1.90
   2   2   3    2.40    1.90
   2   2   3    1.00    2.20
  -3  -2  -3 1226.88   33.90
  -3  -2  -3 1219.08   32.80
  -3  -2  -3 1229.28   34.20
  -3  -2  -3 1247.08   33.70
  -3  -2  -3 1243.18   32.80
  -3  -2  -3 1245.78   31.50
   3   2   3 1294.47   33.90
   3   2   3 1227.08   34.30
   3   2   3 1275.37   33.60
   3   2   3 1215.28   33.90
   3   2   3 1278.17   32.90
  -4  -2  -3   -0.30    2.10
  -4  -2  -3    3.60    2.70
  -4  -2  -3    3.10    3.10
  -4  -2  -3    3.50    1.40
  -4  -2  -3    0.80    2.80
  -4  -2  -3    1.30    2.60
   4   2   3    3.50    3.20
   4   2   3    1.90    3.00
   4   2   3    2.00    2.60
   4   2   3    4.50    2.90
   4   2   3    3.70    2.30
  -5  -2  -3   17.50    4.20
  -5  -2  -3   28.10    3.60
   5   2   3   31.60    5.30
   5   2   3   21.50    4.60
   5   2   3   22.40    4.50
   5   2   3   21.50    3.30
  -6  -2  -3    6.70    4.20
  -6  -2  -3    5.30    4.10
  -6  -2  -3    3.10    4.40
  -6  -2  -3    6.20    4.30
  -6  -2  -3    1.40    5.10
  -6  -2  -3    1.60    3.20
   6   2   3   -1.70    3.80
   6   2   3    9.30    4.50
   6   2   3   10.70    4.10
   6   2   3    5.80    3.10
   6   2   3   -0.40    4.70
  -7  -2  -3   83.59   10.30
  -7  -2  -3   63.69    8.10
  -7  -2  -3   66.49    8.20
  -7  -2  -3   70.59    9.00
  -7  -2  -3   68.59    8.20
  -7  -2  -3   64.39    8.30
   7   2   3   72.59    8.10
   7   2   3   49.20    7.10
   7   2   3   65.09    8.40
  -8  -2  -3  104.89   13.50
  -8  -2  -3  135.59   14.50
  -8  -2  -3  108.19   10.10
  -8  -2  -3  110.49   13.00
  -8  -2  -3  117.29   16.50
   8   2   3  109.29   13.80
   8   2   3  110.09   12.10
   8   2   3  116.39   13.70
   8   2   3  118.99    9.00
  -9  -2  -3   -3.90    7.60
  -9  -2  -3    2.30    8.50
  -9  -2  -3    6.60    8.20
   9   2   3    8.50    8.50
   9   2   3   11.10    9.10
   9   2   3   25.70   11.70
  10  -3  -3   -6.80    9.20
  10  -3  -3   -3.20   10.40
 -10   3   3   -8.80    9.10
 -10   3   3   -1.80    9.80
 -10   3   3   -0.70    7.00
   9  -3  -3   16.30    7.70
   9  -3  -3   13.70    6.90
   9  -3  -3   -1.00    7.60
  -9   3   3   10.00    5.50
  -9   3   3   14.20    8.00
  -9   3   3    6.80    7.30
   8  -3  -3   47.10    6.70
   8  -3  -3   46.60    6.70
   8  -3  -3   53.29    8.10
   8  -3  -3   30.60    7.00
   8  -3  -3   47.30    8.10
  -8   3   3   32.30    6.20
  -8   3   3   38.80    5.70
  -8   3   3   35.50    7.60
  -8   3   3   42.60    5.80
   7  -3  -3    9.00    4.90
   7  -3  -3    3.10    5.80
   7  -3  -3    6.10    4.10
   7  -3  -3    5.10    3.90
   7  -3  -3    6.00    4.50
  -7   3   3   10.20    5.10
  -7   3   3    3.60    6.50
  -7   3   3    9.60    5.90
  -7   3   3    3.20    3.20
  -7   3   3    6.40    3.70
  -7   3   3    5.40    4.30
  -7   3   3    7.90    3.90
   6  -3  -3  215.48   12.60
   6  -3  -3  208.58    9.50
   6  -3  -3  203.88   11.60
   6  -3  -3  205.38   10.60
   6  -3  -3  205.08   10.00
   6  -3  -3  210.78    9.10
  -6   3   3  204.38    9.10
  -6   3   3  207.18   12.30
  -6   3   3  203.78   12.40
  -6   3   3  206.68   10.70
  -6   3   3  206.38   12.10
  -6   3   3  196.38   10.60
  -6   3   3  202.78    8.80
  -6   3   3  205.78    9.90
   5  -3  -3   62.99    6.00
   5  -3  -3   60.59    5.60
   5  -3  -3   60.29    6.20
   5  -3  -3   55.99    7.10
   5  -3  -3   54.59    5.60
  -5   3   3   51.79    4.70
  -5   3   3   67.59    7.70
  -5   3   3   53.39    7.80
  -5   3   3   67.29    7.30
  -5   3   3   55.99    5.40
  -5   3   3   54.59    6.00
  -5   3   3   66.59    7.40
  -5   3   3   61.19    6.00
  -5   3   3   66.49    4.80
  -5   3   3   53.79    5.80
   4  -3  -3  564.84   15.90
   4  -3  -3  579.44   19.30
   4  -3  -3  560.14   18.30
   4  -3  -3  584.64   16.90
   4  -3  -3  571.94   17.20
   4  -3  -3  551.44   15.90
   4  -3  -3  544.95   18.20
  -4   3   3  545.25   18.10
  -4   3   3  570.94   16.80
  -4   3   3  542.05   15.50
  -4   3   3  536.05   17.00
  -4   3   3  552.14   18.30
  -4   3   3  588.54   17.30
  -4   3   3  599.34   15.80
   3  -3  -3  999.80   27.40
   3  -3  -3 1014.20   28.40
   3  -3  -3  965.20   25.50
   3  -3  -3  952.30   26.90
   3  -3  -3  959.90   25.00
   3  -3  -3  948.81   26.80
  -3   3   3  955.00   24.70
  -3   3   3  957.90   25.50
  -3   3   3  984.70   26.80
  -3   3   3 1002.60   24.90
  -3   3   3  979.90   27.10
  -3   3   3 1020.40   28.30
  -3   3   3  960.50   27.20
  -3   3   3  949.71   26.90
  -3   3   3  992.90   26.20
   2  -3  -3  266.47   10.20
   2  -3  -3  271.97    8.90
   2  -3  -3  258.27    9.70
   2  -3  -3  250.97    8.90
   2  -3  -3  264.97    7.80
  -2   3   3  260.87    7.60
  -2   3   3  263.17    9.10
  -2   3   3  267.67    9.10
  -2   3   3  259.47    8.60
  -2   3   3  261.97    7.60
  -2   3   3  268.47   10.20
  -2   3   3  250.37    9.40
  -2   3   3  261.27    9.60
   1  -3  -3  764.52   20.60
   1  -3  -3  755.92   20.00
   1  -3  -3  769.52   21.50
   1  -3  -3  785.22   21.80
   1  -3  -3  758.02   19.90
   1  -3  -3  749.23   20.00
  -1   3   3  751.02   19.80
  -1   3   3  756.52   19.90
  -1   3   3  760.02   21.40
  -1   3   3  774.02   20.50
  -1   3   3  746.83   19.80
  -1   3   3  786.02   21.80
  -1   3   3  764.62   20.10
   0  -3  -3  208.48    6.30
   0  -3  -3  178.88    7.40
   0  -3  -3  184.48    7.30
   0  -3  -3  195.78    7.90
   0   3   3  181.58    6.10
   0   3   3  192.88    7.10
   0   3   3  199.88    7.50
   0   3   3  225.08    7.10
   0   3   3  189.18    7.80
   0   3   3  195.88    8.10
  -1  -3  -3   72.49    5.40
  -1  -3  -3   80.29    5.20
  -1  -3  -3   78.89    4.50
  -1  -3  -3   77.89    5.60
  -1  -3  -3   81.29    5.10
   1   3   3   76.19    4.40
   1   3   3   83.69    5.10
   1   3   3   71.09    5.40
   1   3   3   73.29    4.90
   1   3   3   82.99    5.70
  -2  -3  -3    2.50    2.10
  -2  -3  -3    3.20    2.60
  -2  -3  -3    2.80    1.80
  -2  -3  -3    3.70    2.40
  -2  -3  -3    3.30    2.30
   2   3   3    1.20    2.30
   2   3   3    4.10    2.30
   2   3   3    1.30    2.00
   2   3   3   -0.70    1.80
   2   3   3    2.40    2.50
  -3  -3  -3  594.44   19.90
  -3  -3  -3  636.84   19.90
  -3  -3  -3  623.84   19.20
  -3  -3  -3  611.74   19.00
  -3  -3  -3  619.74   17.60
   3   3   3  624.24   20.10
   3   3   3  635.34   19.00
   3   3   3  630.14   19.30
   3   3   3  620.64   19.80
  -4  -3  -3  254.47   11.70
  -4  -3  -3  257.47   10.60
  -4  -3  -3  276.97   11.10
  -4  -3  -3  264.47    9.00
  -4  -3  -3  265.27   11.80
  -4  -3  -3  259.37   12.50
   4   3   3  286.97   12.80
   4   3   3  257.27   12.10
   4   3   3  269.27   12.00
   4   3   3  273.37   10.90
   4   3   3  254.47   11.00
  -5  -3  -3  176.88   10.00
  -5  -3  -3  161.48    9.40
  -5  -3  -3  169.28   10.40
  -5  -3  -3  172.98   11.60
  -5  -3  -3  163.38   10.30
   5   3   3  175.88   10.90
   5   3   3  176.38   11.10
   5   3   3  171.78    9.30
  -6  -3  -3  179.98   13.40
  -6  -3  -3  214.38   12.90
  -6  -3  -3  196.68   12.00
  -6  -3  -3  202.18   12.10
  -6  -3  -3  182.68   12.50
   6   3   3  190.58   11.90
   6   3   3  183.08   13.00
   6   3   3  177.18   10.20
   6   3   3  177.48   12.80
   6   3   3  166.08   13.30
  -7  -3  -3   73.19    8.70
  -7  -3  -3   73.39   10.30
  -7  -3  -3   93.69   11.80
  -7  -3  -3   67.39    9.70
  -7  -3  -3   61.09    8.00
  -7  -3  -3   61.69    8.10
   7   3   3   69.59    8.20
   7   3   3  107.19   13.30
   7   3   3   73.39    8.60
  -8  -3  -3  127.99   14.80
  -8  -3  -3  144.09   13.80
  -8  -3  -3  111.09   14.60
  -8  -3  -3  134.29   12.30
  -8  -3  -3  120.69   13.20
   8   3   3  112.89   15.90
   8   3   3  113.39   10.80
   8   3   3  136.39   15.20
  -9  -3  -3   15.40    9.80
  -9  -3  -3   10.50    9.90
  -9  -3  -3   10.00    9.00
   9   3   3   -3.80   12.10
   9   3   3   21.30    9.20
   9   3   3   23.80   10.10
   9  -4  -3    3.90    8.10
   9  -4  -3    9.70    7.80
  -9   4   3   15.80    5.40
  -9   4   3   13.80    6.90
  -9   4   3    7.80    7.80
  -9   4   3   10.40    7.60
   8  -4  -3    5.00    5.00
   8  -4  -3    6.50    6.60
   8  -4  -3   11.40    5.20
   8  -4  -3   10.80    6.50
   8  -4  -3   13.40    6.30
  -8   4   3    4.40    3.70
  -8   4   3    1.80    4.70
  -8   4   3   10.40    5.90
  -8   4   3    4.40    5.30
  -8   4   3   10.50    6.30
  -8   4   3    8.70    4.20
   7  -4  -3    4.40    3.80
   7  -4  -3    8.50    3.60
   7  -4  -3    9.90    4.70
   7  -4  -3    8.00    5.60
   7  -4  -3    4.00    4.70
   7  -4  -3    9.50    4.30
  -7   4   3   10.10    4.70
  -7   4   3    9.50    7.50
  -7   4   3   12.30    4.90
  -7   4   3    4.80    5.70
  -7   4   3    4.10    3.20
  -7   4   3    0.90    6.20
   6  -4  -3   96.59    9.20
   6  -4  -3   93.79    8.10
   6  -4  -3   97.69    6.70
   6  -4  -3  101.79    7.70
   6  -4  -3  110.89   10.00
   6  -4  -3   95.39    7.10
  -6   4   3   94.09   10.00
  -6   4   3   88.39    7.90
  -6   4   3   94.79    7.70
  -6   4   3   96.69   10.40
  -6   4   3   78.79   10.10
  -6   4   3   97.09    5.70
  -6   4   3   92.39    5.80
  -6   4   3  105.99    8.40
  -6   4   3   85.79    7.90
  -6   4   3  101.69    9.70
   5  -4  -3   24.60    3.80
   5  -4  -3   25.10    3.10
   5  -4  -3   22.70    3.80
  -5   4   3   29.20    5.10
  -5   4   3   26.10    3.30
  -5   4   3   27.50    3.70
  -5   4   3   28.20    3.70
  -5   4   3   22.20    3.70
  -5   4   3   23.70    3.80
  -5   4   3   24.90    4.60
  -5   4   3   28.60    4.90
   4  -4  -3  364.66   10.50
   4  -4  -3  348.97   11.70
   4  -4  -3  292.87   11.20
   4  -4  -3  318.27   14.80
   4  -4  -3  347.87   14.50
   4  -4  -3  375.16   13.20
  -4   4   3  354.86   11.50
  -4   4   3  355.16   13.00
  -4   4   3  350.06    9.60
  -4   4   3  354.26   12.40
  -4   4   3  346.97   13.40
  -4   4   3  357.26   13.10
  -4   4   3  345.57    9.70
  -4   4   3  344.37   14.50
  -4   4   3  359.26   13.90
   3  -4  -3  200.18    9.80
   3  -4  -3  190.38    8.10
   3  -4  -3  196.18    8.60
   3  -4  -3  188.88    9.00
   3  -4  -3  178.18    6.40
   3  -4  -3  185.48    6.30
  -3   4   3  200.38    9.20
  -3   4   3  196.18    9.00
  -3   4   3  193.18    8.00
  -3   4   3  201.68    6.90
  -3   4   3  190.48    9.90
  -3   4   3  192.28    8.70
  -3   4   3  188.28    5.80
  -3   4   3  181.28    8.30
   2  -4  -3  221.88    8.20
   2  -4  -3  221.48    9.70
   2  -4  -3  230.68    8.70
   2  -4  -3  225.28    9.90
   2  -4  -3  226.58    7.30
  -2   4   3  237.08   10.10
  -2   4   3  229.88    7.00
  -2   4   3  218.08    9.00
  -2   4   3  223.78    6.90
  -2   4   3  212.68    9.40
  -2   4   3  221.78    8.40
  -2   4   3  230.08    8.10
  -2   4   3  192.78    8.30
  -2   4   3  217.28    8.30
   1  -4  -3  353.56   11.60
   1  -4  -3  354.66   10.90
   1  -4  -3  344.27   10.80
   1  -4  -3  373.36   12.80
   1  -4  -3  350.36   10.40
  -1   4   3  350.56    9.70
  -1   4   3  346.07   12.70
  -1   4   3  350.36   10.80
  -1   4   3  349.37   10.30
  -1   4   3  370.66   10.60
  -1   4   3  359.36   10.70
  -1   4   3  356.96   11.60
  -1   4   3  365.76   12.80
  -1   4   3  336.77   12.40
   0  -4  -3   44.00    3.00
   0  -4  -3   45.10    4.60
   0  -4  -3   43.20    4.60
   0  -4  -3   46.20    4.80
   0  -4  -3   40.50    5.30
   0  -4  -3   46.20    3.30
   0   4   3   44.10    4.10
   0   4   3   40.30    5.20
   0   4   3   42.30    3.30
   0   4   3   48.70    4.50
   0   4   3   46.30    5.00
  -1  -4  -3   70.99    6.20
  -1  -4  -3   73.89    4.00
  -1  -4  -3   63.89    6.00
  -1  -4  -3   64.79    5.60
  -1  -4  -3   69.09    5.50
  -1  -4  -3   68.69    4.50
   1   4   3   63.89    4.60
   1   4   3   63.19    5.40
   1   4   3   62.19    5.80
   1   4   3   64.09    5.50
   1   4   3   57.59    5.20
  -2  -4  -3   31.80    4.40
  -2  -4  -3   37.70    4.70
  -2  -4  -3   43.30    5.10
  -2  -4  -3   29.50    4.20
  -2  -4  -3   26.20    3.80
   2   4   3   24.70    3.30
   2   4   3   30.40    4.10
   2   4   3   45.10    5.00
   2   4   3   40.50    5.50
   2   4   3   26.20    3.90
  -3  -4  -3    7.30    3.70
  -3  -4  -3   12.40    2.60
  -3  -4  -3   10.20    3.00
  -3  -4  -3    8.00    3.30
  -3  -4  -3    8.70    3.30
   3   4   3    5.80    3.30
   3   4   3    7.70    3.00
   3   4   3   11.60    3.70
   3   4   3    6.00    2.50
   3   4   3    7.60    3.20
  -4  -4  -3   77.29    7.10
  -4  -4  -3   77.49    9.00
  -4  -4  -3   82.99    5.90
  -4  -4  -3   85.99    6.70
  -4  -4  -3   70.29    8.60
   4   4   3   82.49    7.00
   4   4   3   76.19    7.50
   4   4   3   93.49    8.40
   4   4   3   82.29    8.70
  -5  -4  -3    5.70    4.20
  -5  -4  -3    5.90    3.90
  -5  -4  -3   -5.40    5.20
  -5  -4  -3    2.30    3.70
  -5  -4  -3    7.60    2.50
  -5  -4  -3    7.80    4.20
   5   4   3    4.00    4.60
   5   4   3    8.70    5.00
   5   4   3    0.60    4.30
   5   4   3   -0.90    3.40
  -6  -4  -3  195.68   13.70
  -6  -4  -3  217.28   13.80
  -6  -4  -3  223.88   12.70
  -6  -4  -3  192.88   15.20
  -6  -4  -3  197.68   13.20
  -6  -4  -3  208.58   12.70
   6   4   3  173.58   14.10
   6   4   3  186.28   17.80
   6   4   3  197.68   15.10
   6   4   3  208.78   12.90
   6   4   3  203.58   11.80
  -7  -4  -3   86.89   11.60
  -7  -4  -3   54.19    8.10
  -7  -4  -3   57.69    8.40
  -7  -4  -3   58.79    8.80
  -7  -4  -3   74.49   11.30
  -7  -4  -3   68.69    9.00
   7   4   3   48.80    8.10
   7   4   3   66.29    9.60
  -8  -4  -3    6.30   12.20
  -8  -4  -3    7.10    7.60
  -8  -4  -3   15.10    7.70
  -8  -4  -3    3.10    7.90
  -8  -4  -3   20.50    9.60
   8   4   3   21.70    6.80
   8   4   3   40.30   11.10
   8   4   3   26.50    8.70
   9  -5  -3    7.20    7.90
   9  -5  -3   10.20    7.80
  -9   5   3    6.50    8.50
  -9   5   3   13.30    6.80
  -9   5   3   11.50    8.00
   8  -5  -3   51.09    6.10
   8  -5  -3   45.00    7.80
   8  -5  -3   54.19    9.20
   8  -5  -3   51.29    6.10
   8  -5  -3   50.09    8.50
  -8   5   3   57.99   13.50
  -8   5   3   68.89    9.40
  -8   5   3   56.79    7.90
  -8   5   3   45.90    6.60
[truncated: 2,249,462 more chars]
