# Supplementary material for: Equilibrium and thermodynamic studies of chromic overcrowded fluorenylidene-acridanes with modified fluorene moieties
Source: Commun Chem. 2020 Jul 24;3:93. doi: 10.1038/s42004-020-00345-6 (PMC9814365; doi:10.1038/s42004-020-00345-6)
Supplement: Supplementary file 11 — Supplementary Data 9 [file 42004_2020_345_MOESM11_ESM.cif]

 
data_shelxl
 
_audit_creation_method            SHELXL-2013
_chemical_name_systematic
;
 ?
;
_chemical_name_common             ?
_chemical_melting_point           ?
_chemical_formula_moiety          ?
_chemical_formula_sum
 'C32 H19 Br2 N' 
_chemical_formula_weight          577.30

loop_
 _atom_type_symbol
 _atom_type_description
 _atom_type_scat_dispersion_real
 _atom_type_scat_dispersion_imag
 _atom_type_scat_source
 'C'  'C'   0.0181   0.0091
 'International Tables Vol C Tables 4.2.6.8 and 6.1.1.4'
 'H'  'H'   0.0000   0.0000
 'International Tables Vol C Tables 4.2.6.8 and 6.1.1.4'
 'N'  'N'   0.0311   0.0180
 'International Tables Vol C Tables 4.2.6.8 and 6.1.1.4'
 'Br'  'Br'  -0.6763   1.2805
 'International Tables Vol C Tables 4.2.6.8 and 6.1.1.4'
 
_space_group_crystal_system       triclinic
_space_group_IT_number            2
_space_group_name_H-M_alt         'P -1'
_space_group_name_Hall            '-P 1'
 
_shelx_space_group_comment
;
The symmetry employed for this shelxl refinement is uniquely defined
by the following loop, which should always be used as a source of
symmetry information in preference to the above space-group names.
They are only intended as comments.
;
 
loop_
 _space_group_symop_operation_xyz
 'x, y, z'
 '-x, -y, -z'
 
_cell_length_a                    11.9941(2)
_cell_length_b                    15.1105(4)
_cell_length_c                    15.6234(4)
_cell_angle_alpha                 114.137(2)
_cell_angle_beta                  94.783(2)
_cell_angle_gamma                 105.031(2)
_cell_volume                      2437.24(11)
_cell_formula_units_Z             4
_cell_measurement_temperature     291(2)
_cell_measurement_reflns_used     10132
_cell_measurement_theta_min       3.8870
_cell_measurement_theta_max       71.2770
 
_exptl_crystal_description        block 
_exptl_crystal_colour             ? 
_exptl_crystal_density_meas       ? 
_exptl_crystal_density_method     ?              
_exptl_crystal_density_diffrn     1.573          
_exptl_crystal_F_000              1152
_exptl_transmission_factor_min    ?                                             
_exptl_transmission_factor_max    ?                                             
_exptl_crystal_size_max           0.250
_exptl_crystal_size_mid           0.220
_exptl_crystal_size_min           0.210
_exptl_absorpt_coefficient_mu     4.376
_shelx_estimated_absorpt_T_min    0.408
_shelx_estimated_absorpt_T_max    0.460
_exptl_absorpt_correction_T_min   0.39993
_exptl_absorpt_correction_T_max   1.00000
_exptl_absorpt_correction_type    multi-scan
_exptl_absorpt_process_details
;
CrysAlisPro 1.171.38.46 (Rigaku Oxford Diffraction, 2015)
Empirical absorption correction using spherical harmonics,
 implemented in SCALE3 ABSPACK scaling algorithm.
;
 
_exptl_special_details
;
 ?
;
 
_diffrn_ambient_temperature       291(2)
_diffrn_radiation_wavelength      1.54184
_diffrn_radiation_type            CuK\a
_diffrn_source                    'micro-focus sealed X-ray tube'                       
_diffrn_measurement_device_type   'SuperNova, Dual, Cu at zero, AtlasS2' 
_diffrn_measurement_method        '\w scans' 
_diffrn_detector_area_resol_mean  5.2169 
_diffrn_reflns_number             16527
_diffrn_reflns_av_unetI/netI      0.0306
_diffrn_reflns_av_R_equivalents   0.0261
_diffrn_reflns_limit_h_min        -14
_diffrn_reflns_limit_h_max        9
_diffrn_reflns_limit_k_min        -17
_diffrn_reflns_limit_k_max        18
_diffrn_reflns_limit_l_min        -18
_diffrn_reflns_limit_l_max        19
_diffrn_reflns_theta_min          3.386
_diffrn_reflns_theta_max          71.361
_diffrn_reflns_theta_full         67.684
_diffrn_measured_fraction_theta_max   0.967
_diffrn_measured_fraction_theta_full  0.996
_diffrn_reflns_Laue_measured_fraction_max    0.967
_diffrn_reflns_Laue_measured_fraction_full   0.996
_diffrn_reflns_point_group_measured_fraction_max   0.967
_diffrn_reflns_point_group_measured_fraction_full  0.996
_reflns_number_total              9183
_reflns_number_gt                 8037
_reflns_threshold_expression      'I > 2\s(I)'
_reflns_Friedel_coverage          0.000
_reflns_Friedel_fraction_max      .
_reflns_Friedel_fraction_full     .
 
_reflns_special_details
;
 Reflections were merged by SHELXL according to the crystal
 class for the calculation of statistics and refinement.
 
 _reflns_Friedel_fraction is defined as the number of unique
 Friedel pairs measured divided by the number that would be
 possible theoretically, ignoring centric projections and
 systematic absences.
;
 
_computing_data_collection        'CrysAlisPro (Rigaku OD, 2015)'
_computing_cell_refinement        'CrysAlisPro (Rigaku OD, 2015)'
_computing_data_reduction         'CrysAlisPro (Rigaku OD, 2015)'
_computing_structure_solution     'SHELXS-2013 (Sheldrick, 1997)'
_computing_structure_refinement   'SHELXL-97 (Sheldrick, 1997)'
_computing_molecular_graphics     'Ortep-3 (L. J. Farrugia, 2001)'
_computing_publication_material   SHELXL-97
 
_refine_special_details
;
 ?
;
_refine_ls_structure_factor_coef  Fsqd
_refine_ls_matrix_type            full
_refine_ls_weighting_scheme       calc
_refine_ls_weighting_details
'w=1/[\s^2^(Fo^2^)+(0.0651P)^2^+1.3951P] where P=(Fo^2^+2Fc^2^)/3'
_atom_sites_solution_primary      ?
_atom_sites_solution_secondary    ?
_atom_sites_solution_hydrogens    geom
_refine_ls_hydrogen_treatment     constr
_refine_ls_extinction_method      none
_refine_ls_extinction_coef        .
_refine_ls_number_reflns          9183
_refine_ls_number_parameters      631
_refine_ls_number_restraints      0
_refine_ls_R_factor_all           0.0500
_refine_ls_R_factor_gt            0.0449
_refine_ls_wR_factor_ref          0.1257
_refine_ls_wR_factor_gt           0.1202
_refine_ls_goodness_of_fit_ref    1.048
_refine_ls_restrained_S_all       1.048
_refine_ls_shift/su_max           0.001
_refine_ls_shift/su_mean          0.000
 
loop_
 _atom_site_label
 _atom_site_type_symbol
 _atom_site_fract_x
 _atom_site_fract_y
 _atom_site_fract_z
 _atom_site_U_iso_or_equiv
 _atom_site_adp_type
 _atom_site_occupancy
 _atom_site_site_symmetry_order  
 _atom_site_calc_flag
 _atom_site_refinement_flags_posn
 _atom_site_refinement_flags_adp
 _atom_site_refinement_flags_occupancy
 _atom_site_disorder_assembly
 _atom_site_disorder_group
Br4 Br 0.59429(3) 0.18244(3) 0.75192(3) 0.06274(12) Uani 1 1 d . . . . .
Br3 Br -0.01595(4) 0.18936(3) 0.22809(3) 0.08119(15) Uani 1 1 d . . . . .
Br1 Br 0.73382(5) 0.21610(3) 0.46189(3) 0.07818(15) Uani 1 1 d . . . . .
Br2 Br 1.27799(5) 0.14851(4) 0.98181(4) 0.09867(19) Uani 1 1 d . . . . .
N2 N 0.4404(2) 0.61872(15) 0.67862(16) 0.0424(5) Uani 1 1 d . . . . .
N1 N 0.7816(2) 0.40544(18) 0.99403(16) 0.0440(5) Uani 1 1 d . . . . .
C53 C 0.3202(2) 0.12056(18) 0.48863(18) 0.0395(5) Uani 1 1 d . . . . .
C33 C 0.3211(2) 0.56421(19) 0.64606(18) 0.0398(5) Uani 1 1 d . . . . .
C38 C 0.2820(2) 0.45533(18) 0.60162(18) 0.0388(5) Uani 1 1 d . . . . .
C39 C 0.3665(2) 0.39976(18) 0.58247(17) 0.0383(5) Uani 1 1 d . . . . .
C8 C 0.8656(2) 0.2675(2) 0.92974(18) 0.0393(5) Uani 1 1 d . . . . .
C7 C 0.9114(2) 0.30344(19) 0.86274(17) 0.0377(5) Uani 1 1 d . . . . .
C6 C 0.8927(2) 0.39757(18) 0.87011(17) 0.0365(5) Uani 1 1 d . . . . .
C46 C 0.3300(2) 0.29155(18) 0.53434(18) 0.0383(5) Uani 1 1 d . . . . .
C14 C 0.9689(2) 0.25111(19) 0.79342(19) 0.0407(5) Uani 1 1 d . . . . .
C40 C 0.4903(2) 0.46125(19) 0.61556(17) 0.0388(5) Uani 1 1 d . . . . .
C58 C 0.3805(2) 0.22350(18) 0.55740(18) 0.0393(5) Uani 1 1 d . . . . .
C52 C 0.2347(2) 0.12162(19) 0.41877(18) 0.0405(5) Uani 1 1 d . . . . .
C54 C 0.3427(2) 0.0391(2) 0.4985(2) 0.0460(6) Uani 1 1 d . . . . .
H54 H 0.3032 -0.0278 0.4524 0.055 Uiso 1 1 calc R U . . .
C26 C 1.0592(2) 0.2049(2) 0.8055(2) 0.0453(6) Uani 1 1 d . . . . .
C45 C 0.5249(2) 0.56943(19) 0.66667(18) 0.0395(5) Uani 1 1 d . . . . .
C13 C 0.8062(2) 0.3216(2) 0.99664(18) 0.0422(6) Uani 1 1 d . . . . .
C47 C 0.2360(2) 0.22395(18) 0.44803(18) 0.0392(5) Uani 1 1 d . . . . .
C59 C 0.4782(2) 0.72953(19) 0.72855(19) 0.0420(6) Uani 1 1 d . . . . .
C1 C 0.8251(2) 0.4447(2) 0.93339(18) 0.0405(5) Uani 1 1 d . . . . .
C15 C 0.9492(2) 0.23104(19) 0.69237(19) 0.0429(6) Uani 1 1 d . . . . .
C5 C 0.9489(2) 0.4504(2) 0.82076(19) 0.0420(6) Uani 1 1 d . . . . .
H5 H 0.9995 0.4242 0.7831 0.050 Uiso 1 1 calc R U . . .
C41 C 0.5817(2) 0.4185(2) 0.5925(2) 0.0458(6) Uani 1 1 d . . . . .
H41 H 0.5616 0.3486 0.5530 0.055 Uiso 1 1 calc R U . . .
C57 C 0.4617(2) 0.2416(2) 0.63733(19) 0.0438(6) Uani 1 1 d . . . . .
H57 H 0.5014 0.3080 0.6845 0.053 Uiso 1 1 calc R U . . .
C44 C 0.6452(3) 0.6273(2) 0.7031(2) 0.0493(6) Uani 1 1 d . . . . .
H44 H 0.6673 0.6979 0.7400 0.059 Uiso 1 1 calc R U . . .
C27 C 0.6960(3) 0.4431(2) 1.04715(19) 0.0460(6) Uani 1 1 d . . . . .
C55 C 0.4241(3) 0.0579(2) 0.5772(2) 0.0473(6) Uani 1 1 d . . . . .
H55 H 0.4399 0.0041 0.5848 0.057 Uiso 1 1 calc R U . . .
C48 C 0.1616(2) 0.2443(2) 0.38977(19) 0.0451(6) Uani 1 1 d . . . . .
H48 H 0.1615 0.3108 0.4065 0.054 Uiso 1 1 calc R U . . .
C34 C 0.2373(3) 0.6164(2) 0.6590(2) 0.0479(6) Uani 1 1 d . . . . .
H34 H 0.2628 0.6874 0.6843 0.057 Uiso 1 1 calc R U . . .
C16 C 0.8631(3) 0.2435(2) 0.63700(19) 0.0458(6) Uani 1 1 d . . . . .
H16 H 0.8125 0.2787 0.6654 0.055 Uiso 1 1 calc R U . . .
C4 C 0.9319(3) 0.5384(2) 0.8261(2) 0.0487(6) Uani 1 1 d . . . . .
H4 H 0.9702 0.5711 0.7926 0.058 Uiso 1 1 calc R U . . .
C51 C 0.1596(3) 0.0420(2) 0.3346(2) 0.0480(6) Uani 1 1 d . . . . .
H51 H 0.1595 -0.0248 0.3164 0.058 Uiso 1 1 calc R U . . .
C56 C 0.4817(2) 0.1588(2) 0.64462(19) 0.0439(6) Uani 1 1 d . . . . .
C2 C 0.8048(3) 0.5333(2) 0.9359(2) 0.0506(7) Uani 1 1 d . . . . .
H2 H 0.7559 0.5615 0.9743 0.061 Uiso 1 1 calc R U . . .
C9 C 0.8667(3) 0.1721(2) 0.9252(2) 0.0479(6) Uani 1 1 d . . . . .
H9 H 0.8962 0.1306 0.8767 0.057 Uiso 1 1 calc R U . . .
C20 C 1.0226(3) 0.1744(2) 0.6458(2) 0.0499(7) Uani 1 1 d . . . . .
C21 C 1.0941(3) 0.1629(2) 0.7165(2) 0.0507(7) Uani 1 1 d . . . . .
C37 C 0.1604(3) 0.4059(2) 0.5867(2) 0.0469(6) Uani 1 1 d . . . . .
H37 H 0.1339 0.3355 0.5665 0.056 Uiso 1 1 calc R U . . .
C25 C 1.1170(3) 0.2033(2) 0.8853(2) 0.0529(7) Uani 1 1 d . . . . .
H25 H 1.0978 0.2324 0.9448 0.063 Uiso 1 1 calc R U . . .
C43 C 0.7303(3) 0.5807(2) 0.6848(2) 0.0519(7) Uani 1 1 d . . . . .
H43 H 0.8095 0.6192 0.7117 0.062 Uiso 1 1 calc R U . . .
C50 C 0.0853(3) 0.0627(2) 0.2784(2) 0.0532(7) Uani 1 1 d . . . . .
H50 H 0.0339 0.0101 0.2224 0.064 Uiso 1 1 calc R U . . .
C28 C 0.5785(3) 0.3851(2) 1.0127(2) 0.0529(7) Uani 1 1 d . . . . .
H28 H 0.5548 0.3240 0.9564 0.064 Uiso 1 1 calc R U . . .
C49 C 0.0887(3) 0.1635(2) 0.3071(2) 0.0503(6) Uani 1 1 d . . . . .
C42 C 0.6984(3) 0.4755(2) 0.6258(2) 0.0519(7) Uani 1 1 d . . . . .
H42 H 0.7562 0.4447 0.6094 0.062 Uiso 1 1 calc R U . . .
C3 C 0.8561(3) 0.5783(2) 0.8826(2) 0.0539(7) Uani 1 1 d . . . . .
H3 H 0.8405 0.6360 0.8839 0.065 Uiso 1 1 calc R U . . .
C17 C 0.8546(3) 0.2025(2) 0.5390(2) 0.0535(7) Uani 1 1 d . . . . .
C64 C 0.4798(3) 0.7773(2) 0.8252(2) 0.0524(7) Uani 1 1 d . . . . .
H64 H 0.4593 0.7389 0.8586 0.063 Uiso 1 1 calc R U . . .
C61 C 0.5452(3) 0.8920(2) 0.7267(3) 0.0631(8) Uani 1 1 d . . . . .
H61 H 0.5678 0.9305 0.6938 0.076 Uiso 1 1 calc R U . . .
C60 C 0.5126(3) 0.7860(2) 0.6790(2) 0.0526(7) Uani 1 1 d . . . . .
H60 H 0.5138 0.7532 0.6143 0.063 Uiso 1 1 calc R U . . .
C12 C 0.7690(3) 0.2891(3) 1.0650(2) 0.0548(7) Uani 1 1 d . . . . .
H12 H 0.7367 0.3286 1.1127 0.066 Uiso 1 1 calc R U . . .
C36 C 0.0790(3) 0.4571(2) 0.6006(2) 0.0554(7) Uani 1 1 d . . . . .
H36 H -0.0012 0.4216 0.5875 0.066 Uiso 1 1 calc R U . . .
C35 C 0.1191(3) 0.5637(2) 0.6348(2) 0.0561(7) Uani 1 1 d . . . . .
H35 H 0.0648 0.5990 0.6411 0.067 Uiso 1 1 calc R U . . .
C19 C 1.0099(3) 0.1344(2) 0.5462(2) 0.0603(9) Uani 1 1 d . . . . .
H19 H 1.0585 0.0979 0.5162 0.072 Uiso 1 1 calc R U . . .
C29 C 0.4960(3) 0.4187(3) 1.0627(3) 0.0617(8) Uani 1 1 d . . . . .
H29 H 0.4165 0.3793 1.0407 0.074 Uiso 1 1 calc R U . . .
C18 C 0.9259(3) 0.1487(2) 0.4929(2) 0.0602(8) Uani 1 1 d . . . . .
H18 H 0.9172 0.1224 0.4266 0.072 Uiso 1 1 calc R U . . .
C32 C 0.7328(3) 0.5351(3) 1.1295(2) 0.0565(7) Uani 1 1 d . . . . .
H32 H 0.8124 0.5739 1.1521 0.068 Uiso 1 1 calc R U . . .
C22 C 1.1845(3) 0.1193(3) 0.7084(3) 0.0658(9) Uani 1 1 d . . . . .
H22 H 1.2074 0.0929 0.6501 0.079 Uiso 1 1 calc R U . . .
C62 C 0.5442(3) 0.9401(2) 0.8223(3) 0.0674(9) Uani 1 1 d . . . . .
H62 H 0.5651 1.0111 0.8538 0.081 Uiso 1 1 calc R U . . .
C30 C 0.5308(3) 0.5100(3) 1.1447(2) 0.0607(8) Uani 1 1 d . . . . .
H30 H 0.4748 0.5323 1.1779 0.073 Uiso 1 1 calc R U . . .
C10 C 0.8256(3) 0.1390(3) 0.9900(2) 0.0574(7) Uani 1 1 d . . . . .
H10 H 0.8285 0.0764 0.9857 0.069 Uiso 1 1 calc R U . . .
C11 C 0.7797(3) 0.1998(3) 1.0620(2) 0.0596(8) Uani 1 1 d . . . . .
H11 H 0.7562 0.1798 1.1084 0.072 Uiso 1 1 calc R U . . .
C31 C 0.6481(3) 0.5685(3) 1.1780(2) 0.0642(9) Uani 1 1 d . . . . .
H31 H 0.6711 0.6308 1.2330 0.077 Uiso 1 1 calc R U . . .
C24 C 1.2048(3) 0.1566(3) 0.8735(3) 0.0652(9) Uani 1 1 d . . . . .
C63 C 0.5124(3) 0.8836(3) 0.8722(2) 0.0655(9) Uani 1 1 d . . . . .
H63 H 0.5128 0.9166 0.9372 0.079 Uiso 1 1 calc R U . . .
C23 C 1.2389(3) 0.1158(3) 0.7869(3) 0.0758(11) Uani 1 1 d . . . . .
H23 H 1.2986 0.0862 0.7821 0.091 Uiso 1 1 calc R U . . .
 
loop_
 _atom_site_aniso_label
 _atom_site_aniso_U_11
 _atom_site_aniso_U_22
 _atom_site_aniso_U_33
 _atom_site_aniso_U_23
 _atom_site_aniso_U_13
 _atom_site_aniso_U_12
Br4 0.0671(2) 0.0589(2) 0.0587(2) 0.02621(16) 0.00140(16) 0.01858(16)
Br3 0.0807(3) 0.0589(2) 0.0770(3) 0.02141(19) -0.0270(2) 0.00880(19)
Br1 0.1131(4) 0.0621(2) 0.0512(2) 0.02462(17) 0.0001(2) 0.0221(2)
Br2 0.0804(3) 0.0835(3) 0.1202(4) 0.0425(3) -0.0228(3) 0.0267(2)
N2 0.0461(12) 0.0250(10) 0.0452(12) 0.0100(9) 0.0061(9) 0.0048(9)
N1 0.0468(12) 0.0480(12) 0.0397(11) 0.0158(10) 0.0156(9) 0.0239(10)
C53 0.0406(13) 0.0285(11) 0.0391(13) 0.0076(10) 0.0124(10) 0.0065(10)
C33 0.0455(14) 0.0287(12) 0.0389(12) 0.0136(10) 0.0065(10) 0.0054(10)
C38 0.0449(14) 0.0274(11) 0.0366(12) 0.0107(10) 0.0084(10) 0.0062(10)
C39 0.0466(14) 0.0285(11) 0.0330(12) 0.0104(9) 0.0072(10) 0.0073(10)
C8 0.0366(12) 0.0371(12) 0.0365(12) 0.0113(10) 0.0033(10) 0.0098(10)
C7 0.0342(12) 0.0342(12) 0.0351(12) 0.0081(10) 0.0046(9) 0.0091(10)
C6 0.0348(12) 0.0323(11) 0.0334(12) 0.0076(9) 0.0038(9) 0.0096(10)
C46 0.0429(13) 0.0283(11) 0.0355(12) 0.0086(9) 0.0086(10) 0.0078(10)
C14 0.0417(13) 0.0318(12) 0.0424(13) 0.0106(10) 0.0108(11) 0.0112(10)
C40 0.0455(14) 0.0299(12) 0.0349(12) 0.0125(10) 0.0066(10) 0.0063(10)
C58 0.0436(13) 0.0288(12) 0.0380(12) 0.0088(10) 0.0131(10) 0.0087(10)
C52 0.0409(13) 0.0294(12) 0.0402(13) 0.0079(10) 0.0127(11) 0.0056(10)
C54 0.0495(15) 0.0283(12) 0.0516(15) 0.0094(11) 0.0151(12) 0.0117(11)
C26 0.0399(13) 0.0307(12) 0.0558(16) 0.0112(11) 0.0118(12) 0.0097(10)
C45 0.0447(14) 0.0297(12) 0.0359(12) 0.0123(10) 0.0037(10) 0.0045(10)
C13 0.0384(13) 0.0462(14) 0.0382(13) 0.0153(11) 0.0058(10) 0.0142(11)
C47 0.0421(13) 0.0282(11) 0.0369(12) 0.0080(10) 0.0106(10) 0.0052(10)
C59 0.0468(14) 0.0260(12) 0.0431(13) 0.0104(10) 0.0058(11) 0.0055(10)
C1 0.0404(13) 0.0399(13) 0.0351(12) 0.0107(10) 0.0051(10) 0.0147(11)
C15 0.0499(15) 0.0315(12) 0.0426(13) 0.0113(10) 0.0191(11) 0.0116(11)
C5 0.0419(13) 0.0346(12) 0.0401(13) 0.0093(10) 0.0089(11) 0.0100(10)
C41 0.0480(15) 0.0346(13) 0.0459(14) 0.0118(11) 0.0111(12) 0.0093(11)
C57 0.0502(15) 0.0317(12) 0.0396(13) 0.0090(10) 0.0085(11) 0.0099(11)
C44 0.0503(16) 0.0333(13) 0.0509(15) 0.0152(11) -0.0002(12) 0.0017(11)
C27 0.0457(14) 0.0539(16) 0.0399(13) 0.0172(12) 0.0151(11) 0.0230(13)
C55 0.0501(15) 0.0340(13) 0.0576(16) 0.0176(12) 0.0172(13) 0.0165(12)
C48 0.0489(15) 0.0330(12) 0.0431(14) 0.0118(11) 0.0055(11) 0.0072(11)
C34 0.0547(16) 0.0325(13) 0.0538(16) 0.0170(11) 0.0118(13) 0.0138(12)
C16 0.0546(16) 0.0336(13) 0.0421(14) 0.0127(11) 0.0138(12) 0.0089(11)
C4 0.0575(17) 0.0399(14) 0.0431(14) 0.0154(11) 0.0085(12) 0.0133(12)
C51 0.0492(15) 0.0295(12) 0.0454(14) 0.0030(11) 0.0065(12) 0.0056(11)
C56 0.0460(14) 0.0415(14) 0.0420(13) 0.0159(11) 0.0125(11) 0.0145(11)
C2 0.0587(17) 0.0506(16) 0.0465(15) 0.0159(13) 0.0152(13) 0.0322(14)
C9 0.0481(15) 0.0417(14) 0.0517(15) 0.0183(12) 0.0121(12) 0.0151(12)
C20 0.0556(16) 0.0331(13) 0.0578(17) 0.0156(12) 0.0284(14) 0.0122(12)
C21 0.0448(15) 0.0362(13) 0.0675(18) 0.0175(13) 0.0247(14) 0.0131(12)
C37 0.0479(15) 0.0306(12) 0.0516(15) 0.0121(11) 0.0118(12) 0.0062(11)
C25 0.0438(15) 0.0372(14) 0.0636(18) 0.0128(13) 0.0028(13) 0.0097(12)
C43 0.0435(15) 0.0449(15) 0.0590(17) 0.0237(13) 0.0000(13) 0.0037(12)
C50 0.0514(16) 0.0374(14) 0.0453(15) 0.0034(12) 0.0015(12) 0.0022(12)
C28 0.0511(16) 0.0503(16) 0.0522(16) 0.0151(13) 0.0139(13) 0.0204(13)
C49 0.0484(15) 0.0448(15) 0.0468(15) 0.0165(12) 0.0014(12) 0.0070(12)
C42 0.0447(15) 0.0469(15) 0.0618(18) 0.0239(14) 0.0094(13) 0.0128(12)
C3 0.072(2) 0.0455(15) 0.0447(15) 0.0155(12) 0.0098(14) 0.0285(15)
C17 0.0702(19) 0.0359(13) 0.0432(15) 0.0161(12) 0.0103(13) 0.0029(13)
C64 0.0645(18) 0.0405(14) 0.0444(15) 0.0149(12) 0.0119(13) 0.0114(13)
C61 0.068(2) 0.0404(15) 0.082(2) 0.0335(16) 0.0164(17) 0.0090(14)
C60 0.0659(18) 0.0383(14) 0.0484(15) 0.0189(12) 0.0124(13) 0.0096(13)
C12 0.0543(17) 0.071(2) 0.0498(16) 0.0301(15) 0.0190(13) 0.0289(15)
C36 0.0448(15) 0.0433(15) 0.0684(19) 0.0182(14) 0.0155(14) 0.0095(12)
C35 0.0523(17) 0.0433(15) 0.072(2) 0.0225(14) 0.0174(15) 0.0178(13)
C19 0.077(2) 0.0389(14) 0.0607(18) 0.0147(13) 0.0417(17) 0.0159(14)
C29 0.0499(17) 0.0621(19) 0.076(2) 0.0298(17) 0.0215(16) 0.0227(15)
C18 0.084(2) 0.0411(15) 0.0445(15) 0.0143(13) 0.0251(16) 0.0077(15)
C32 0.0530(17) 0.0605(18) 0.0434(15) 0.0112(13) 0.0106(13) 0.0188(14)
C22 0.0532(18) 0.0523(18) 0.092(3) 0.0251(18) 0.0321(18) 0.0243(15)
C62 0.070(2) 0.0279(13) 0.081(2) 0.0100(15) 0.0065(18) 0.0066(14)
C30 0.066(2) 0.070(2) 0.0578(18) 0.0269(16) 0.0338(16) 0.0366(17)
C10 0.0604(18) 0.0551(18) 0.0651(19) 0.0345(15) 0.0146(15) 0.0187(15)
C11 0.0606(19) 0.077(2) 0.0582(18) 0.0424(17) 0.0193(15) 0.0263(17)
C31 0.077(2) 0.065(2) 0.0434(16) 0.0101(14) 0.0206(15) 0.0333(18)
C24 0.0466(16) 0.0455(16) 0.092(3) 0.0259(17) -0.0047(16) 0.0109(14)
C63 0.078(2) 0.0444(17) 0.0502(17) 0.0015(14) 0.0081(16) 0.0168(16)
C23 0.0494(18) 0.058(2) 0.117(3) 0.029(2) 0.022(2) 0.0266(16)
 
_geom_special_details
;
 All esds (except the esd in the dihedral angle between two l.s. planes)
 are estimated using the full covariance matrix.  The cell esds are taken
 into account individually in the estimation of esds in distances, angles
 and torsion angles; correlations between esds in cell parameters are only
 used when they are defined by crystal symmetry.  An approximate (isotropic)
 treatment of cell esds is used for estimating esds involving l.s. planes.
;
 
loop_
 _geom_bond_atom_site_label_1
 _geom_bond_atom_site_label_2
 _geom_bond_distance
 _geom_bond_site_symmetry_2
 _geom_bond_publ_flag
Br4 C56 1.909(3) . ?
Br3 C49 1.908(3) . ?
Br1 C17 1.912(3) . ?
Br2 C24 1.904(4) . ?
N2 C33 1.382(3) . ?
N2 C45 1.387(4) . ?
N2 C59 1.448(3) . ?
N1 C1 1.379(4) . ?
N1 C13 1.388(4) . ?
N1 C27 1.458(3) . ?
C53 C54 1.390(4) . ?
C53 C58 1.420(3) . ?
C53 C52 1.442(4) . ?
C33 C34 1.409(4) . ?
C33 C38 1.421(3) . ?
C38 C37 1.406(4) . ?
C38 C39 1.452(4) . ?
C39 C46 1.414(3) . ?
C39 C40 1.450(4) . ?
C8 C13 1.413(4) . ?
C8 C9 1.418(4) . ?
C8 C7 1.448(4) . ?
C7 C14 1.407(3) . ?
C7 C6 1.457(4) . ?
C6 C5 1.413(4) . ?
C6 C1 1.413(3) . ?
C46 C58 1.464(4) . ?
C46 C47 1.469(4) . ?
C14 C15 1.466(4) . ?
C14 C26 1.471(4) . ?
C40 C41 1.411(4) . ?
C40 C45 1.417(3) . ?
C58 C57 1.401(4) . ?
C52 C51 1.391(4) . ?
C52 C47 1.417(3) . ?
C54 C55 1.384(4) . ?
C54 H54 0.9300 . ?
C26 C25 1.387(4) . ?
C26 C21 1.422(4) . ?
C45 C44 1.405(4) . ?
C13 C12 1.405(4) . ?
C47 C48 1.398(4) . ?
C59 C64 1.377(4) . ?
C59 C60 1.381(4) . ?
C1 C2 1.408(4) . ?
C15 C16 1.391(4) . ?
C15 C20 1.423(4) . ?
C5 C4 1.367(4) . ?
C5 H5 0.9300 . ?
C41 C42 1.363(4) . ?
C41 H41 0.9300 . ?
C57 C56 1.379(4) . ?
C57 H57 0.9300 . ?
C44 C43 1.369(4) . ?
C44 H44 0.9300 . ?
C27 C28 1.375(4) . ?
C27 C32 1.381(4) . ?
C55 C56 1.389(4) . ?
C55 H55 0.9300 . ?
C48 C49 1.375(4) . ?
C48 H48 0.9300 . ?
C34 C35 1.366(4) . ?
C34 H34 0.9300 . ?
C16 C17 1.380(4) . ?
C16 H16 0.9300 . ?
C4 C3 1.397(4) . ?
C4 H4 0.9300 . ?
C51 C50 1.379(5) . ?
C51 H51 0.9300 . ?
C2 C3 1.367(5) . ?
C2 H2 0.9300 . ?
C9 C10 1.375(4) . ?
C9 H9 0.9300 . ?
C20 C19 1.397(4) . ?
C20 C21 1.437(5) . ?
C21 C22 1.397(4) . ?
C37 C36 1.374(4) . ?
C37 H37 0.9300 . ?
C25 C24 1.398(4) . ?
C25 H25 0.9300 . ?
C43 C42 1.396(4) . ?
C43 H43 0.9300 . ?
C50 C49 1.390(4) . ?
C50 H50 0.9300 . ?
C28 C29 1.384(4) . ?
C28 H28 0.9300 . ?
C42 H42 0.9300 . ?
C3 H3 0.9300 . ?
C17 C18 1.378(5) . ?
C64 C63 1.391(4) . ?
C64 H64 0.9300 . ?
C61 C62 1.371(5) . ?
C61 C60 1.387(4) . ?
C61 H61 0.9300 . ?
C60 H60 0.9300 . ?
C12 C11 1.372(5) . ?
C12 H12 0.9300 . ?
C36 C35 1.402(4) . ?
C36 H36 0.9300 . ?
C35 H35 0.9300 . ?
C19 C18 1.370(5) . ?
C19 H19 0.9300 . ?
C29 C30 1.373(5) . ?
C29 H29 0.9300 . ?
C18 H18 0.9300 . ?
C32 C31 1.394(4) . ?
C32 H32 0.9300 . ?
C22 C23 1.367(6) . ?
C22 H22 0.9300 . ?
C62 C63 1.380(5) . ?
C62 H62 0.9300 . ?
C30 C31 1.374(5) . ?
C30 H30 0.9300 . ?
C10 C11 1.390(5) . ?
C10 H10 0.9300 . ?
C11 H11 0.9300 . ?
C31 H31 0.9300 . ?
C24 C23 1.386(6) . ?
C63 H63 0.9300 . ?
C23 H23 0.9300 . ?
 
loop_
 _geom_angle_atom_site_label_1
 _geom_angle_atom_site_label_2
 _geom_angle_atom_site_label_3
 _geom_angle
 _geom_angle_site_symmetry_1
 _geom_angle_site_symmetry_3
 _geom_angle_publ_flag
C33 N2 C45 121.4(2) . . ?
C33 N2 C59 119.4(2) . . ?
C45 N2 C59 119.2(2) . . ?
C1 N1 C13 121.1(2) . . ?
C1 N1 C27 119.9(2) . . ?
C13 N1 C27 118.5(2) . . ?
C54 C53 C58 121.2(3) . . ?
C54 C53 C52 130.6(2) . . ?
C58 C53 C52 108.0(2) . . ?
N2 C33 C34 120.1(2) . . ?
N2 C33 C38 120.2(2) . . ?
C34 C33 C38 119.6(2) . . ?
C37 C38 C33 116.7(2) . . ?
C37 C38 C39 122.3(2) . . ?
C33 C38 C39 120.7(2) . . ?
C46 C39 C40 121.8(2) . . ?
C46 C39 C38 121.9(2) . . ?
C40 C39 C38 116.4(2) . . ?
C13 C8 C9 116.6(3) . . ?
C13 C8 C7 120.9(2) . . ?
C9 C8 C7 122.2(2) . . ?
C14 C7 C8 123.0(2) . . ?
C14 C7 C6 121.3(2) . . ?
C8 C7 C6 115.7(2) . . ?
C5 C6 C1 116.9(2) . . ?
C5 C6 C7 121.7(2) . . ?
C1 C6 C7 121.2(2) . . ?
C39 C46 C58 127.6(2) . . ?
C39 C46 C47 126.9(2) . . ?
C58 C46 C47 105.5(2) . . ?
C7 C14 C15 126.1(2) . . ?
C7 C14 C26 128.2(3) . . ?
C15 C14 C26 105.6(2) . . ?
C41 C40 C45 116.5(2) . . ?
C41 C40 C39 122.5(2) . . ?
C45 C40 C39 120.8(2) . . ?
C57 C58 C53 118.5(2) . . ?
C57 C58 C46 131.8(2) . . ?
C53 C58 C46 109.1(2) . . ?
C51 C52 C47 121.1(3) . . ?
C51 C52 C53 130.4(3) . . ?
C47 C52 C53 108.5(2) . . ?
C55 C54 C53 119.8(2) . . ?
C55 C54 H54 120.1 . . ?
C53 C54 H54 120.1 . . ?
C25 C26 C21 119.2(3) . . ?
C25 C26 C14 132.2(3) . . ?
C21 C26 C14 108.4(3) . . ?
N2 C45 C44 119.8(2) . . ?
N2 C45 C40 120.2(2) . . ?
C44 C45 C40 120.0(3) . . ?
N1 C13 C12 119.5(2) . . ?
N1 C13 C8 120.5(2) . . ?
C12 C13 C8 120.0(3) . . ?
C48 C47 C52 118.8(2) . . ?
C48 C47 C46 132.1(2) . . ?
C52 C47 C46 108.7(2) . . ?
C64 C59 C60 120.9(3) . . ?
C64 C59 N2 119.4(2) . . ?
C60 C59 N2 119.8(2) . . ?
N1 C1 C2 120.1(2) . . ?
N1 C1 C6 120.2(2) . . ?
C2 C1 C6 119.7(3) . . ?
C16 C15 C20 119.0(3) . . ?
C16 C15 C14 131.2(2) . . ?
C20 C15 C14 108.9(3) . . ?
C4 C5 C6 122.7(2) . . ?
C4 C5 H5 118.7 . . ?
C6 C5 H5 118.7 . . ?
C42 C41 C40 122.6(3) . . ?
C42 C41 H41 118.7 . . ?
C40 C41 H41 118.7 . . ?
C56 C57 C58 118.6(2) . . ?
C56 C57 H57 120.7 . . ?
C58 C57 H57 120.7 . . ?
C43 C44 C45 120.6(3) . . ?
C43 C44 H44 119.7 . . ?
C45 C44 H44 119.7 . . ?
C28 C27 C32 121.3(3) . . ?
C28 C27 N1 118.3(3) . . ?
C32 C27 N1 120.4(3) . . ?
C54 C55 C56 118.6(3) . . ?
C54 C55 H55 120.7 . . ?
C56 C55 H55 120.7 . . ?
C49 C48 C47 118.4(3) . . ?
C49 C48 H48 120.8 . . ?
C47 C48 H48 120.8 . . ?
C35 C34 C33 120.7(3) . . ?
C35 C34 H34 119.6 . . ?
C33 C34 H34 119.6 . . ?
C17 C16 C15 118.4(3) . . ?
C17 C16 H16 120.8 . . ?
C15 C16 H16 120.8 . . ?
C5 C4 C3 119.1(3) . . ?
C5 C4 H4 120.5 . . ?
C3 C4 H4 120.5 . . ?
C50 C51 C52 119.6(3) . . ?
C50 C51 H51 120.2 . . ?
C52 C51 H51 120.2 . . ?
C57 C56 C55 123.3(3) . . ?
C57 C56 Br4 119.0(2) . . ?
C55 C56 Br4 117.7(2) . . ?
C3 C2 C1 120.7(3) . . ?
C3 C2 H2 119.6 . . ?
C1 C2 H2 119.6 . . ?
C10 C9 C8 122.2(3) . . ?
C10 C9 H9 118.9 . . ?
C8 C9 H9 118.9 . . ?
C19 C20 C15 120.2(3) . . ?
C19 C20 C21 131.4(3) . . ?
C15 C20 C21 108.1(3) . . ?
C22 C21 C26 120.9(3) . . ?
C22 C21 C20 130.3(3) . . ?
C26 C21 C20 108.8(2) . . ?
C36 C37 C38 122.8(3) . . ?
C36 C37 H37 118.6 . . ?
C38 C37 H37 118.6 . . ?
C26 C25 C24 118.0(3) . . ?
C26 C25 H25 121.0 . . ?
C24 C25 H25 121.0 . . ?
C44 C43 C42 120.2(3) . . ?
C44 C43 H43 119.9 . . ?
C42 C43 H43 119.9 . . ?
C51 C50 C49 118.8(3) . . ?
C51 C50 H50 120.6 . . ?
C49 C50 H50 120.6 . . ?
C27 C28 C29 119.3(3) . . ?
C27 C28 H28 120.4 . . ?
C29 C28 H28 120.4 . . ?
C48 C49 C50 123.3(3) . . ?
C48 C49 Br3 119.0(2) . . ?
C50 C49 Br3 117.7(2) . . ?
C41 C42 C43 119.5(3) . . ?
C41 C42 H42 120.3 . . ?
C43 C42 H42 120.3 . . ?
C2 C3 C4 120.5(3) . . ?
C2 C3 H3 119.8 . . ?
C4 C3 H3 119.8 . . ?
C18 C17 C16 123.4(3) . . ?
C18 C17 Br1 117.9(2) . . ?
C16 C17 Br1 118.7(3) . . ?
C59 C64 C63 119.2(3) . . ?
C59 C64 H64 120.4 . . ?
C63 C64 H64 120.4 . . ?
C62 C61 C60 120.2(3) . . ?
C62 C61 H61 119.9 . . ?
C60 C61 H61 119.9 . . ?
C59 C60 C61 119.4(3) . . ?
C59 C60 H60 120.3 . . ?
C61 C60 H60 120.3 . . ?
C11 C12 C13 120.7(3) . . ?
C11 C12 H12 119.7 . . ?
C13 C12 H12 119.7 . . ?
C37 C36 C35 118.8(3) . . ?
C37 C36 H36 120.6 . . ?
C35 C36 H36 120.6 . . ?
C34 C35 C36 120.6(3) . . ?
C34 C35 H35 119.7 . . ?
C36 C35 H35 119.7 . . ?
C18 C19 C20 120.1(3) . . ?
C18 C19 H19 119.9 . . ?
C20 C19 H19 119.9 . . ?
C30 C29 C28 120.3(3) . . ?
C30 C29 H29 119.8 . . ?
C28 C29 H29 119.8 . . ?
C19 C18 C17 118.9(3) . . ?
C19 C18 H18 120.6 . . ?
C17 C18 H18 120.6 . . ?
C27 C32 C31 118.6(3) . . ?
C27 C32 H32 120.7 . . ?
C31 C32 H32 120.7 . . ?
C23 C22 C21 119.4(3) . . ?
C23 C22 H22 120.3 . . ?
C21 C22 H22 120.3 . . ?
C61 C62 C63 120.3(3) . . ?
C61 C62 H62 119.8 . . ?
C63 C62 H62 119.8 . . ?
C29 C30 C31 120.2(3) . . ?
C29 C30 H30 119.9 . . ?
C31 C30 H30 119.9 . . ?
C9 C10 C11 119.5(3) . . ?
C9 C10 H10 120.3 . . ?
C11 C10 H10 120.3 . . ?
C12 C11 C10 120.3(3) . . ?
C12 C11 H11 119.9 . . ?
C10 C11 H11 119.9 . . ?
C30 C31 C32 120.3(3) . . ?
C30 C31 H31 119.8 . . ?
C32 C31 H31 119.8 . . ?
C23 C24 C25 122.7(4) . . ?
C23 C24 Br2 119.6(3) . . ?
C25 C24 Br2 117.7(3) . . ?
C62 C63 C64 120.0(3) . . ?
C62 C63 H63 120.0 . . ?
C64 C63 H63 120.0 . . ?
C22 C23 C24 119.7(3) . . ?
C22 C23 H23 120.2 . . ?
C24 C23 H23 120.2 . . ?
 
loop_
 _geom_torsion_atom_site_label_1
 _geom_torsion_atom_site_label_2
 _geom_torsion_atom_site_label_3
 _geom_torsion_atom_site_label_4
 _geom_torsion
 _geom_torsion_site_symmetry_1
 _geom_torsion_site_symmetry_2
 _geom_torsion_site_symmetry_3
 _geom_torsion_site_symmetry_4
 _geom_torsion_publ_flag
C45 N2 C33 C34 -179.8(2) . . . . ?
C59 N2 C33 C34 1.8(4) . . . . ?
C45 N2 C33 C38 1.8(4) . . . . ?
C59 N2 C33 C38 -176.5(2) . . . . ?
N2 C33 C38 C37 168.5(2) . . . . ?
C34 C33 C38 C37 -9.8(4) . . . . ?
N2 C33 C38 C39 -5.2(4) . . . . ?
C34 C33 C38 C39 176.4(2) . . . . ?
C37 C38 C39 C46 9.6(4) . . . . ?
C33 C38 C39 C46 -177.0(2) . . . . ?
C37 C38 C39 C40 -170.3(2) . . . . ?
C33 C38 C39 C40 3.1(4) . . . . ?
C13 C8 C7 C14 -178.6(2) . . . . ?
C9 C8 C7 C14 -5.3(4) . . . . ?
C13 C8 C7 C6 0.5(3) . . . . ?
C9 C8 C7 C6 173.7(2) . . . . ?
C14 C7 C6 C5 -11.5(4) . . . . ?
C8 C7 C6 C5 169.4(2) . . . . ?
C14 C7 C6 C1 173.8(2) . . . . ?
C8 C7 C6 C1 -5.2(3) . . . . ?
C40 C39 C46 C58 41.5(4) . . . . ?
C38 C39 C46 C58 -138.4(3) . . . . ?
C40 C39 C46 C47 -135.9(3) . . . . ?
C38 C39 C46 C47 44.2(4) . . . . ?
C8 C7 C14 C15 135.4(3) . . . . ?
C6 C7 C14 C15 -43.5(4) . . . . ?
C8 C7 C14 C26 -44.1(4) . . . . ?
C6 C7 C14 C26 136.9(3) . . . . ?
C46 C39 C40 C41 7.5(4) . . . . ?
C38 C39 C40 C41 -172.6(2) . . . . ?
C46 C39 C40 C45 -177.7(2) . . . . ?
C38 C39 C40 C45 2.2(4) . . . . ?
C54 C53 C58 C57 -1.5(4) . . . . ?
C52 C53 C58 C57 174.8(2) . . . . ?
C54 C53 C58 C46 -173.9(2) . . . . ?
C52 C53 C58 C46 2.5(3) . . . . ?
C39 C46 C58 C57 11.2(5) . . . . ?
C47 C46 C58 C57 -170.9(3) . . . . ?
C39 C46 C58 C53 -177.8(2) . . . . ?
C47 C46 C58 C53 0.1(3) . . . . ?
C54 C53 C52 C51 -8.7(5) . . . . ?
C58 C53 C52 C51 175.4(3) . . . . ?
C54 C53 C52 C47 171.7(3) . . . . ?
C58 C53 C52 C47 -4.2(3) . . . . ?
C58 C53 C54 C55 0.8(4) . . . . ?
C52 C53 C54 C55 -174.6(3) . . . . ?
C7 C14 C26 C25 -3.8(5) . . . . ?
C15 C14 C26 C25 176.6(3) . . . . ?
C7 C14 C26 C21 -178.3(3) . . . . ?
C15 C14 C26 C21 2.0(3) . . . . ?
C33 N2 C45 C44 -178.2(2) . . . . ?
C59 N2 C45 C44 0.1(4) . . . . ?
C33 N2 C45 C40 3.6(4) . . . . ?
C59 N2 C45 C40 -178.1(2) . . . . ?
C41 C40 C45 N2 169.5(2) . . . . ?
C39 C40 C45 N2 -5.6(4) . . . . ?
C41 C40 C45 C44 -8.7(4) . . . . ?
C39 C40 C45 C44 176.2(2) . . . . ?
C1 N1 C13 C12 174.6(3) . . . . ?
C27 N1 C13 C12 -13.5(4) . . . . ?
C1 N1 C13 C8 -7.0(4) . . . . ?
C27 N1 C13 C8 165.0(2) . . . . ?
C9 C8 C13 N1 -168.0(2) . . . . ?
C7 C8 C13 N1 5.6(4) . . . . ?
C9 C8 C13 C12 10.4(4) . . . . ?
C7 C8 C13 C12 -176.0(3) . . . . ?
C51 C52 C47 C48 -1.1(4) . . . . ?
C53 C52 C47 C48 178.5(2) . . . . ?
C51 C52 C47 C46 -175.4(2) . . . . ?
C53 C52 C47 C46 4.3(3) . . . . ?
C39 C46 C47 C48 2.0(5) . . . . ?
C58 C46 C47 C48 -175.9(3) . . . . ?
C39 C46 C47 C52 175.2(2) . . . . ?
C58 C46 C47 C52 -2.7(3) . . . . ?
C33 N2 C59 C64 82.8(3) . . . . ?
C45 N2 C59 C64 -95.6(3) . . . . ?
C33 N2 C59 C60 -97.4(3) . . . . ?
C45 N2 C59 C60 84.2(3) . . . . ?
C13 N1 C1 C2 -176.3(3) . . . . ?
C27 N1 C1 C2 11.8(4) . . . . ?
C13 N1 C1 C6 2.2(4) . . . . ?
C27 N1 C1 C6 -169.7(2) . . . . ?
C5 C6 C1 N1 -170.8(2) . . . . ?
C7 C6 C1 N1 4.1(4) . . . . ?
C5 C6 C1 C2 7.7(4) . . . . ?
C7 C6 C1 C2 -177.4(2) . . . . ?
C7 C14 C15 C16 -10.0(5) . . . . ?
C26 C14 C15 C16 169.6(3) . . . . ?
C7 C14 C15 C20 -178.9(3) . . . . ?
C26 C14 C15 C20 0.8(3) . . . . ?
C1 C6 C5 C4 -5.7(4) . . . . ?
C7 C6 C5 C4 179.5(2) . . . . ?
C45 C40 C41 C42 7.0(4) . . . . ?
C39 C40 C41 C42 -178.0(3) . . . . ?
C53 C58 C57 C56 1.5(4) . . . . ?
C46 C58 C57 C56 171.7(3) . . . . ?
N2 C45 C44 C43 -174.3(3) . . . . ?
C40 C45 C44 C43 3.9(4) . . . . ?
C1 N1 C27 C28 100.3(3) . . . . ?
C13 N1 C27 C28 -71.8(4) . . . . ?
C1 N1 C27 C32 -79.2(4) . . . . ?
C13 N1 C27 C32 108.7(3) . . . . ?
C53 C54 C55 C56 -0.1(4) . . . . ?
C52 C47 C48 C49 1.1(4) . . . . ?
C46 C47 C48 C49 173.7(3) . . . . ?
N2 C33 C34 C35 -174.2(3) . . . . ?
C38 C33 C34 C35 4.1(4) . . . . ?
C20 C15 C16 C17 -1.6(4) . . . . ?
C14 C15 C16 C17 -169.5(3) . . . . ?
C6 C5 C4 C3 0.1(4) . . . . ?
C47 C52 C51 C50 0.2(4) . . . . ?
C53 C52 C51 C50 -179.4(3) . . . . ?
C58 C57 C56 C55 -0.8(4) . . . . ?
C58 C57 C56 Br4 178.84(19) . . . . ?
C54 C55 C56 C57 0.1(4) . . . . ?
C54 C55 C56 Br4 -179.5(2) . . . . ?
N1 C1 C2 C3 174.1(3) . . . . ?
C6 C1 C2 C3 -4.4(4) . . . . ?
C13 C8 C9 C10 -7.9(4) . . . . ?
C7 C8 C9 C10 178.6(3) . . . . ?
C16 C15 C20 C19 1.5(4) . . . . ?
C14 C15 C20 C19 171.9(3) . . . . ?
C16 C15 C20 C21 -173.7(2) . . . . ?
C14 C15 C20 C21 -3.3(3) . . . . ?
C25 C26 C21 C22 0.8(4) . . . . ?
C14 C26 C21 C22 176.1(3) . . . . ?
C25 C26 C21 C20 -179.4(3) . . . . ?
C14 C26 C21 C20 -4.1(3) . . . . ?
C19 C20 C21 C22 9.9(6) . . . . ?
C15 C20 C21 C22 -175.7(3) . . . . ?
C19 C20 C21 C26 -169.9(3) . . . . ?
C15 C20 C21 C26 4.6(3) . . . . ?
C33 C38 C37 C36 9.3(4) . . . . ?
C39 C38 C37 C36 -177.1(3) . . . . ?
C21 C26 C25 C24 -2.4(4) . . . . ?
C14 C26 C25 C24 -176.4(3) . . . . ?
C45 C44 C43 C42 3.0(5) . . . . ?
C52 C51 C50 C49 0.8(4) . . . . ?
C32 C27 C28 C29 -1.4(5) . . . . ?
N1 C27 C28 C29 179.1(3) . . . . ?
C47 C48 C49 C50 -0.1(5) . . . . ?
C47 C48 C49 Br3 178.7(2) . . . . ?
C51 C50 C49 C48 -0.9(5) . . . . ?
C51 C50 C49 Br3 -179.7(2) . . . . ?
C40 C41 C42 C43 -0.4(5) . . . . ?
C44 C43 C42 C41 -4.8(5) . . . . ?
C1 C2 C3 C4 -1.4(5) . . . . ?
C5 C4 C3 C2 3.5(5) . . . . ?
C15 C16 C17 C18 0.9(4) . . . . ?
C15 C16 C17 Br1 178.3(2) . . . . ?
C60 C59 C64 C63 2.4(5) . . . . ?
N2 C59 C64 C63 -177.9(3) . . . . ?
C64 C59 C60 C61 -2.2(5) . . . . ?
N2 C59 C60 C61 178.0(3) . . . . ?
C62 C61 C60 C59 0.6(5) . . . . ?
N1 C13 C12 C11 172.3(3) . . . . ?
C8 C13 C12 C11 -6.1(5) . . . . ?
C38 C37 C36 C35 -2.7(5) . . . . ?
C33 C34 C35 C36 2.8(5) . . . . ?
C37 C36 C35 C34 -3.6(5) . . . . ?
C15 C20 C19 C18 -0.5(4) . . . . ?
C21 C20 C19 C18 173.3(3) . . . . ?
C27 C28 C29 C30 1.4(5) . . . . ?
C20 C19 C18 C17 -0.3(5) . . . . ?
C16 C17 C18 C19 0.1(5) . . . . ?
Br1 C17 C18 C19 -177.4(2) . . . . ?
C28 C27 C32 C31 0.2(5) . . . . ?
N1 C27 C32 C31 179.8(3) . . . . ?
C26 C21 C22 C23 0.9(5) . . . . ?
C20 C21 C22 C23 -178.9(3) . . . . ?
C60 C61 C62 C63 0.9(6) . . . . ?
C28 C29 C30 C31 -0.3(6) . . . . ?
C8 C9 C10 C11 0.9(5) . . . . ?
C13 C12 C11 C10 -1.3(5) . . . . ?
C9 C10 C11 C12 3.9(5) . . . . ?
C29 C30 C31 C32 -0.9(6) . . . . ?
C27 C32 C31 C30 0.9(6) . . . . ?
C26 C25 C24 C23 2.5(5) . . . . ?
C26 C25 C24 Br2 -176.9(2) . . . . ?
C61 C62 C63 C64 -0.8(6) . . . . ?
C59 C64 C63 C62 -0.9(5) . . . . ?
C21 C22 C23 C24 -0.8(5) . . . . ?
C25 C24 C23 C22 -0.9(6) . . . . ?
Br2 C24 C23 C22 178.4(3) . . . . ?
 
_refine_diff_density_max    0.884
_refine_diff_density_min   -1.038
_refine_diff_density_rms    0.086

_shelxl_version_number 2013-4

_shelx_res_file
;
TITL brfbraph_a.res in P-1
CELL  1.54184  11.9941  15.1105  15.6234  114.137   94.783  105.031
ZERR     4.00   0.0002   0.0004   0.0004    0.002    0.002    0.002
LATT   1
SFAC  C    H   N    BR
UNIT  128  76   4   8
MERG   2
MORE -1
FMAP   2   53   53
PLAN   20
BOND   $H
CONF
acta
size 0.25 0.22 0.21
L.S.  10
WGHT    0.065100    1.395100
FVAR       0.33632
BR4   4    0.594295    0.182445    0.751919    11.00000    0.06711    0.05886 =
         0.05865    0.02621    0.00140    0.01858
BR3   4   -0.015952    0.189356    0.228090    11.00000    0.08070    0.05886 =
         0.07701    0.02141   -0.02704    0.00880
BR1   4    0.733815    0.216104    0.461893    11.00000    0.11305    0.06208 =
         0.05122    0.02462    0.00005    0.02209
BR2   4    1.277990    0.148506    0.981807    11.00000    0.08044    0.08350 =
         0.12018    0.04248   -0.02278    0.02672
N2    3    0.440415    0.618718    0.678620    11.00000    0.04605    0.02497 =
         0.04523    0.00999    0.00605    0.00476
N1    3    0.781585    0.405441    0.994027    11.00000    0.04680    0.04803 =
         0.03971    0.01579    0.01559    0.02394
C53   1    0.320231    0.120564    0.488631    11.00000    0.04065    0.02849 =
         0.03914    0.00765    0.01235    0.00653
C33   1    0.321054    0.564205    0.646056    11.00000    0.04550    0.02870 =
         0.03889    0.01356    0.00653    0.00537
C38   1    0.282006    0.455330    0.601622    11.00000    0.04493    0.02742 =
         0.03658    0.01072    0.00842    0.00623
C39   1    0.366466    0.399756    0.582473    11.00000    0.04657    0.02855 =
         0.03300    0.01044    0.00724    0.00727
C8    1    0.865585    0.267523    0.929738    11.00000    0.03660    0.03707 =
         0.03651    0.01133    0.00333    0.00977
C7    1    0.911365    0.303440    0.862745    11.00000    0.03423    0.03416 =
         0.03508    0.00813    0.00459    0.00914
C6    1    0.892678    0.397574    0.870115    11.00000    0.03482    0.03235 =
         0.03338    0.00763    0.00384    0.00958
C46   1    0.330048    0.291547    0.534344    11.00000    0.04288    0.02828 =
         0.03549    0.00862    0.00859    0.00777
C14   1    0.968860    0.251109    0.793422    11.00000    0.04166    0.03176 =
         0.04241    0.01062    0.01078    0.01119
C40   1    0.490339    0.461251    0.615561    11.00000    0.04550    0.02985 =
         0.03492    0.01253    0.00665    0.00630
C58   1    0.380489    0.223498    0.557398    11.00000    0.04364    0.02879 =
         0.03799    0.00885    0.01307    0.00874
C52   1    0.234715    0.121623    0.418774    11.00000    0.04091    0.02935 =
         0.04023    0.00791    0.01266    0.00562
C54   1    0.342733    0.039097    0.498492    11.00000    0.04952    0.02827 =
         0.05161    0.00936    0.01510    0.01172
AFIX  43
H54   2    0.303229   -0.027815    0.452352    11.00000   -1.20000
AFIX   0
C26   1    1.059199    0.204872    0.805507    11.00000    0.03988    0.03074 =
         0.05577    0.01123    0.01183    0.00968
C45   1    0.524871    0.569429    0.666674    11.00000    0.04467    0.02967 =
         0.03592    0.01228    0.00367    0.00451
C13   1    0.806189    0.321624    0.996637    11.00000    0.03841    0.04620 =
         0.03816    0.01532    0.00581    0.01421
C47   1    0.235997    0.223946    0.448030    11.00000    0.04211    0.02824 =
         0.03687    0.00803    0.01056    0.00524
C59   1    0.478225    0.729532    0.728545    11.00000    0.04676    0.02599 =
         0.04306    0.01040    0.00577    0.00547
C1    1    0.825112    0.444675    0.933389    11.00000    0.04037    0.03992 =
         0.03508    0.01066    0.00505    0.01469
C15   1    0.949153    0.231045    0.692365    11.00000    0.04995    0.03151 =
         0.04256    0.01125    0.01907    0.01159
C5    1    0.948896    0.450381    0.820761    11.00000    0.04192    0.03461 =
         0.04013    0.00934    0.00889    0.01004
AFIX  43
H5    2    0.999543    0.424230    0.783128    11.00000   -1.20000
AFIX   0
C41   1    0.581744    0.418498    0.592507    11.00000    0.04798    0.03464 =
         0.04586    0.01181    0.01108    0.00927
AFIX  43
H41   2    0.561570    0.348583    0.552985    11.00000   -1.20000
AFIX   0
C57   1    0.461730    0.241553    0.637326    11.00000    0.05021    0.03175 =
         0.03964    0.00897    0.00847    0.00988
AFIX  43
H57   2    0.501369    0.307955    0.684454    11.00000   -1.20000
AFIX   0
C44   1    0.645239    0.627310    0.703103    11.00000    0.05028    0.03333 =
         0.05090    0.01522   -0.00017    0.00172
AFIX  43
H44   2    0.667337    0.697888    0.739965    11.00000   -1.20000
AFIX   0
C27   1    0.696006    0.443088    1.047149    11.00000    0.04573    0.05393 =
         0.03986    0.01719    0.01514    0.02303
C55   1    0.424098    0.057866    0.577178    11.00000    0.05009    0.03402 =
         0.05760    0.01763    0.01718    0.01649
AFIX  43
H55   2    0.439909    0.004096    0.584751    11.00000   -1.20000
AFIX   0
C48   1    0.161610    0.244265    0.389773    11.00000    0.04887    0.03304 =
         0.04314    0.01185    0.00554    0.00718
AFIX  43
H48   2    0.161459    0.310792    0.406519    11.00000   -1.20000
AFIX   0
C34   1    0.237325    0.616380    0.658986    11.00000    0.05470    0.03253 =
         0.05380    0.01700    0.01183    0.01378
AFIX  43
H34   2    0.262818    0.687429    0.684252    11.00000   -1.20000
AFIX   0
C16   1    0.863091    0.243548    0.637005    11.00000    0.05460    0.03355 =
         0.04212    0.01266    0.01384    0.00886
AFIX  43
H16   2    0.812540    0.278673    0.665352    11.00000   -1.20000
AFIX   0
C4    1    0.931854    0.538361    0.826090    11.00000    0.05748    0.03993 =
         0.04310    0.01536    0.00848    0.01326
AFIX  43
H4    2    0.970164    0.571145    0.792576    11.00000   -1.20000
AFIX   0
C51   1    0.159622    0.041989    0.334626    11.00000    0.04919    0.02954 =
         0.04539    0.00301    0.00652    0.00558
AFIX  43
H51   2    0.159536   -0.024841    0.316355    11.00000   -1.20000
AFIX   0
C56   1    0.481654    0.158779    0.644617    11.00000    0.04597    0.04150 =
         0.04203    0.01590    0.01246    0.01451
C2    1    0.804773    0.533319    0.935926    11.00000    0.05873    0.05058 =
         0.04645    0.01590    0.01520    0.03215
AFIX  43
H2    2    0.755878    0.561545    0.974325    11.00000   -1.20000
AFIX   0
C9    1    0.866710    0.172123    0.925168    11.00000    0.04814    0.04173 =
         0.05166    0.01830    0.01210    0.01513
AFIX  43
H9    2    0.896243    0.130552    0.876682    11.00000   -1.20000
AFIX   0
C20   1    1.022589    0.174448    0.645787    11.00000    0.05555    0.03315 =
         0.05783    0.01562    0.02836    0.01221
C21   1    1.094130    0.162908    0.716547    11.00000    0.04479    0.03621 =
         0.06746    0.01753    0.02466    0.01307
C37   1    0.160387    0.405863    0.586674    11.00000    0.04786    0.03056 =
         0.05165    0.01210    0.01181    0.00623
AFIX  43
H37   2    0.133878    0.335500    0.566537    11.00000   -1.20000
AFIX   0
C25   1    1.116951    0.203266    0.885261    11.00000    0.04376    0.03716 =
         0.06361    0.01285    0.00278    0.00967
AFIX  43
H25   2    1.097812    0.232399    0.944800    11.00000   -1.20000
AFIX   0
C43   1    0.730284    0.580710    0.684802    11.00000    0.04350    0.04487 =
         0.05901    0.02369    0.00002    0.00366
AFIX  43
H43   2    0.809514    0.619214    0.711727    11.00000   -1.20000
AFIX   0
C50   1    0.085299    0.062666    0.278436    11.00000    0.05138    0.03742 =
         0.04527    0.00338    0.00147    0.00216
AFIX  43
H50   2    0.033879    0.010106    0.222396    11.00000   -1.20000
AFIX   0
C28   1    0.578538    0.385144    1.012735    11.00000    0.05111    0.05034 =
         0.05217    0.01508    0.01390    0.02041
AFIX  43
H28   2    0.554825    0.324034    0.956445    11.00000   -1.20000
AFIX   0
C49   1    0.088664    0.163547    0.307117    11.00000    0.04842    0.04477 =
         0.04676    0.01650    0.00141    0.00704
C42   1    0.698374    0.475547    0.625831    11.00000    0.04472    0.04694 =
         0.06184    0.02392    0.00943    0.01276
AFIX  43
H42   2    0.756241    0.444673    0.609420    11.00000   -1.20000
AFIX   0
C3    1    0.856083    0.578337    0.882587    11.00000    0.07213    0.04548 =
         0.04472    0.01545    0.00981    0.02849
AFIX  43
H3    2    0.840456    0.635980    0.883904    11.00000   -1.20000
AFIX   0
C17   1    0.854570    0.202544    0.538974    11.00000    0.07017    0.03587 =
         0.04318    0.01608    0.01031    0.00290
C64   1    0.479815    0.777260    0.825160    11.00000    0.06454    0.04053 =
         0.04435    0.01493    0.01194    0.01145
AFIX  43
H64   2    0.459338    0.738856    0.858577    11.00000   -1.20000
AFIX   0
C61   1    0.545187    0.891984    0.726732    11.00000    0.06795    0.04040 =
         0.08206    0.03352    0.01641    0.00902
AFIX  43
H61   2    0.567780    0.930536    0.693763    11.00000   -1.20000
AFIX   0
C60   1    0.512576    0.785976    0.679014    11.00000    0.06593    0.03830 =
         0.04838    0.01893    0.01237    0.00961
AFIX  43
H60   2    0.513837    0.753238    0.614287    11.00000   -1.20000
AFIX   0
C12   1    0.768987    0.289136    1.064966    11.00000    0.05427    0.07076 =
         0.04981    0.03007    0.01897    0.02888
AFIX  43
H12   2    0.736741    0.328602    1.112670    11.00000   -1.20000
AFIX   0
C36   1    0.078996    0.457081    0.600559    11.00000    0.04481    0.04332 =
         0.06841    0.01819    0.01549    0.00947
AFIX  43
H36   2   -0.001229    0.421626    0.587467    11.00000   -1.20000
AFIX   0
C35   1    0.119125    0.563736    0.634814    11.00000    0.05234    0.04329 =
         0.07159    0.02255    0.01744    0.01783
AFIX  43
H35   2    0.064807    0.598951    0.641135    11.00000   -1.20000
AFIX   0
C19   1    1.009855    0.134380    0.546249    11.00000    0.07668    0.03889 =
         0.06069    0.01466    0.04175    0.01589
AFIX  43
H19   2    1.058479    0.097939    0.516161    11.00000   -1.20000
AFIX   0
C29   1    0.495965    0.418723    1.062748    11.00000    0.04988    0.06214 =
         0.07645    0.02978    0.02155    0.02268
AFIX  43
H29   2    0.416505    0.379278    1.040723    11.00000   -1.20000
AFIX   0
C18   1    0.925899    0.148650    0.492863    11.00000    0.08410    0.04109 =
         0.04448    0.01425    0.02514    0.00772
AFIX  43
H18   2    0.917180    0.122399    0.426589    11.00000   -1.20000
AFIX   0
C32   1    0.732787    0.535076    1.129491    11.00000    0.05296    0.06054 =
         0.04340    0.01118    0.01061    0.01878
AFIX  43
H32   2    0.812421    0.573904    1.152135    11.00000   -1.20000
AFIX   0
C22   1    1.184484    0.119273    0.708385    11.00000    0.05318    0.05231 =
         0.09220    0.02507    0.03209    0.02427
AFIX  43
H22   2    1.207411    0.092851    0.650129    11.00000   -1.20000
AFIX   0
C62   1    0.544206    0.940079    0.822345    11.00000    0.07000    0.02795 =
         0.08109    0.01001    0.00649    0.00658
AFIX  43
H62   2    0.565065    1.011110    0.853772    11.00000   -1.20000
AFIX   0
C30   1    0.530799    0.510018    1.144750    11.00000    0.06586    0.07006 =
         0.05778    0.02695    0.03379    0.03665
AFIX  43
H30   2    0.474844    0.532320    1.177911    11.00000   -1.20000
AFIX   0
C10   1    0.825608    0.138998    0.990007    11.00000    0.06039    0.05508 =
         0.06513    0.03450    0.01455    0.01867
AFIX  43
H10   2    0.828459    0.076431    0.985728    11.00000   -1.20000
AFIX   0
C11   1    0.779743    0.199802    1.062031    11.00000    0.06055    0.07707 =
         0.05815    0.04243    0.01929    0.02630
AFIX  43
H11   2    0.756250    0.179821    1.108427    11.00000   -1.20000
AFIX   0
C31   1    0.648113    0.568529    1.177961    11.00000    0.07749    0.06472 =
         0.04342    0.01014    0.02059    0.03327
AFIX  43
H31   2    0.671103    0.630750    1.233048    11.00000   -1.20000
AFIX   0
C24   1    1.204779    0.156566    0.873520    11.00000    0.04656    0.04553 =
         0.09206    0.02595   -0.00474    0.01095
C63   1    0.512417    0.883604    0.872175    11.00000    0.07787    0.04440 =
         0.05024    0.00152    0.00807    0.01677
AFIX  43
H63   2    0.512785    0.916638    0.937211    11.00000   -1.20000
AFIX   0
C23   1    1.238926    0.115764    0.786852    11.00000    0.04943    0.05796 =
         0.11665    0.02943    0.02223    0.02660
AFIX  43
H23   2    1.298558    0.086156    0.782106    11.00000   -1.20000
AFIX   0
HKLF    4

REM  brfbraph_a.res in P-1
REM R1 =  0.0449 for    8037 Fo > 4sig(Fo)  and  0.0500 for all    9183 data
REM    631 parameters refined using      0 restraints

END

WGHT      0.0643      1.4052

REM Highest difference peak  0.884,  deepest hole -1.038,  1-sigma level  0.086
Q1    1   0.7967  0.1979  0.4491  11.00000  0.05    0.88
Q2    1   1.2307  0.1663  1.0380  11.00000  0.05    0.53
Q3    1   0.0390  0.1616  0.1846  11.00000  0.05    0.39
Q4    1  -0.0039  0.2166  0.3063  11.00000  0.05    0.26
Q5    1   0.5631  0.1481  0.6763  11.00000  0.05    0.26
Q6    1   0.9441  0.2815  0.8323  11.00000  0.05    0.25
Q7    1   0.6296  0.2217  0.8436  11.00000  0.05    0.25
Q8    1   0.9439  0.2427  0.7383  11.00000  0.05    0.24
Q9    1   0.5475  0.3544  0.9186  11.00000  0.05    0.24
Q10   1   0.9542  0.0583  0.9978  11.00000  0.05    0.24
Q11   1  -0.1167  0.1545  0.2469  11.00000  0.05    0.24
Q12   1   0.7764  0.2539  0.5454  11.00000  0.05    0.23
Q13   1   0.4362  0.7309  0.5846  11.00000  0.05    0.23
Q14   1  -0.0390  0.1552  0.1361  11.00000  0.05    0.23
Q15   1   0.9490  0.0109  0.4999  11.00000  0.05    0.23
Q16   1   1.2622 -0.0008  0.7594  11.00000  0.05    0.22
Q17   1   0.8160  0.3847  0.6771  11.00000  0.05    0.22
Q18   1   0.7879  0.2779  0.4794  11.00000  0.05    0.22
Q19   1   0.1186  0.3298  0.4357  11.00000  0.05    0.22
Q20   1   1.2046 -0.0095  0.7224  11.00000  0.05    0.22
;
_shelx_res_checksum   55042

_shelx_hkl_file
;
   0   0  -2   52.32    1.67
   0   0   2   52.78    1.60
   0   0   3  246.02    5.15
   0   0  -3  249.42    5.34
   0   0  -4  850.08   14.00
   0   0  -4  795.67   14.35
   0   0  -5  217.58    5.47
   0   0  -5  216.04    5.94
   0   0  -6    5.26    0.90
   0   0  -6    6.15    0.88
   0   0  -7    6.65    1.00
   0   0  -7    5.75    1.08
   0   0  -8   99.28    4.98
   0   0  -8   91.20    4.14
   0   0  -9  188.00    7.73
   0   0  10  136.32    4.63
   0   0 -10  131.91    6.82
   0   0 -10  127.00    4.37
   0   0 -11    0.13    0.50
   0   0  11    0.99    0.51
   0   0 -11    0.67    0.37
   0   0  12    0.10    0.51
   0   0 -12   -0.34    0.48
   0   0  13   83.89    3.97
   0   0 -13   77.71    3.56
   0   0  14    9.21    1.31
   0   0  15   27.40    2.06
   0   0  16    9.90    1.10
   0   0  17   29.24    1.60
   0   0  17   30.12    1.59
   0  -1  17   63.10    2.68
   0  -1  16    1.67    0.51
   0  -1  15   19.52    1.79
   0  -1  14    0.43    0.36
   0   1 -14    0.45    0.31
   0  -1  13    8.56    1.22
   0   1 -13    7.51    1.07
   0   1 -12   92.02    6.17
   0   1 -12   83.85    3.66
   0  -1  12   95.46    4.08
   0   1 -11   47.51    4.13
   0   1 -11   43.39    2.47
   0  -1  11   49.47    2.73
   0   1 -10   56.70    2.71
   0   1 -10   54.07    4.06
   0  -1  10   59.17    2.83
   0   1  -9   12.98    1.54
   0   1  -9   16.00    2.02
   0   1  -8   74.20    4.07
   0   1  -8   72.83    3.46
   0   1  -7  288.26    8.09
   0   1  -7  285.02    7.22
   0   1  -6  377.65    8.27
   0   1  -6  396.30    9.21
   0   1  -5   27.17    1.55
   0   1  -5   25.83    1.75
   0   1  -4 2604.70   39.72
   0   1  -4 2662.03   39.09
   0   1  -3  607.52   10.52
   0   1  -3  618.46   10.11
   0   1  -2  354.19    6.26
   0   1  -2  363.17    6.06
   0   1  -1  324.42    5.20
   0  -1   1  308.60    5.15
   0   1   0    4.60    0.44
   0   1   1   21.14    1.00
   0  -1  -1   20.36    0.96
   0   1   2    9.77    0.76
   0  -1  -2    9.55    0.77
   0   1   3   69.06    2.48
   0  -1  -3   66.84    2.52
   0  -1  -4 2937.02   44.01
   0   1   4 2837.27   43.55
   0   1   5  192.24    5.57
   0  -1  -5  195.66    5.87
   0  -1  -6   83.95    4.03
   0  -1  -6   85.59    3.67
   0  -1  -7  261.63    7.61
   0  -1  -7  259.80    8.35
   0  -1  -8  487.79   13.09
   0  -1  -8  462.91   11.65
   0  -1  -9  174.31    5.20
   0   1   9  196.85    5.61
   0  -1  -9  189.61    8.18
   0  -1 -10   -0.02    0.28
   0   1  10    0.02    0.35
   0  -1 -10   -0.35    0.79
   0   1  11    6.50    1.08
   0  -1 -11    6.05    0.95
   0  -1 -11    5.56    1.54
   0  -1 -12   68.52    3.38
   0   1  12   76.53    3.80
   0   1  13    2.13    0.70
   0   1  14   -0.03    0.42
   0   1  15    8.23    1.10
   0   1  16    2.75    0.57
   0   1  16    2.54    0.53
   0  -2  17   12.91    1.25
   0  -2  16    0.28    0.39
   0  -2  15    1.26    0.52
   0   2 -15    1.92    0.54
   0   2 -14    6.65    0.98
   0  -2  14    6.51    1.08
   0   2 -13  222.07    6.51
   0  -2  13  240.46    7.03
   0   2 -12    9.76    1.19
   0  -2  12   10.49    1.28
   0   2 -12   10.46    2.00
   0   2 -11   16.47    1.48
   0   2 -11   16.33    2.31
   0  -2  11   15.49    1.46
   0   2 -10  128.18    6.23
   0  -2  10  135.34    4.41
   0   2  -9 1027.73   21.10
   0   2  -9 1021.85   19.43
   0   2  -8   32.59    2.53
   0   2  -8   32.11    2.18
   0   2  -7    0.25    0.31
   0   2  -7    0.57    0.38
   0   2  -6   13.97    1.35
   0   2  -6   13.36    1.17
   0   2  -5   51.76    2.40
   0   2  -5   51.31    2.15
   0   2  -4 8776.19  123.88
   0   2  -4 8594.78  124.46
   0   2  -3  554.27    9.36
   0   2  -3  538.32    9.57
   0   2  -2   63.79    1.43
   0  -2   2   58.48    1.90
   0   2  -1    0.84    0.24
   0   2   0 2565.95   38.71
   0   2   1  616.62   11.18
   0  -2  -2    4.36    0.61
   0   2   2    4.06    0.61
   0  -2  -3    3.30    0.63
   0   2   3    3.40    0.63
   0   2   4    0.78    0.35
   0  -2  -4    1.84    0.54
   0  -2  -5   35.81    2.47
   0   2   5   33.57    2.30
   0   2   6  385.83   10.05
   0  -2  -6  408.28   10.70
   0  -2  -7  104.86    4.85
   0  -2  -7  113.92    5.56
   0   2   8    3.55    0.66
   0  -2  -8    3.90    1.11
   0  -2  -9   71.64    3.20
   0  -2  -9   78.40    5.35
   0   2   9   76.17    3.46
   0  -2 -10  191.88    9.13
   0   2  10  192.15    6.15
   0  -2 -10  177.93    5.66
   0   2  11  110.82    4.70
   0   2  12  199.32    6.65
   0   2  13   60.62    3.36
   0   2  14   25.48    2.01
   0   2  15    6.93    0.89
   0   2  15    8.37    1.02
   0   2  16    0.18    0.18
   0  -3  18    2.80    0.54
   0  -3  17    0.67    0.41
   0  -3  16   26.08    2.01
   0   3 -16   24.40    1.74
   0  -3  15    5.71    0.99
   0   3 -15    6.66    0.99
   0   3 -14   14.78    1.50
   0  -3  14   14.32    1.59
   0  -3  13  116.66    4.59
   0   3 -13  121.47    7.14
   0  -3  13  113.95    7.14
   0   3 -13  113.07    4.38
   0   3 -12   53.18    4.38
   0   3 -12   52.88    2.79
   0  -3  12   56.56    3.01
   0  -3  11   73.70    3.28
   0   3 -11   72.81    4.84
   0   3 -11   69.78    3.14
   0   3 -10  238.66    8.50
   0   3  -9   76.47    4.24
   0   3  -9   75.50    3.65
   0   3  -8  587.57   13.32
   0   3  -8  600.34   12.34
   0   3  -7  141.06    5.07
   0   3  -7  140.05    4.52
   0   3  -6  200.63    5.28
   0   3  -6  193.93    5.66
   0   3  -5 1826.59   28.40
   0   3  -5 1820.55   29.05
   0   3  -4  252.64    5.59
   0   3  -4  246.17    5.84
   0   3  -4  257.89    4.81
   0   3  -3  197.83    5.09
   0   3  -3  232.05    4.57
   0  -3   2  118.51    3.26
   0   3  -2  120.83    3.44
   0   3  -1   28.36    1.76
   0   3   0 9706.08  140.09
   0   3   1  169.71    5.17
   0   3   2   23.23    1.78
   0  -3  -2   24.81    1.76
   0   3   3  467.19   10.58
   0  -3  -3  482.67   10.53
   0  -3  -4 3247.30   50.69
   0   3   4 3197.25   50.66
   0  -3  -5   21.96    2.11
   0   3   5   23.08    2.09
   0  -3  -6   88.03    4.80
   0   3   6   90.34    4.63
   0  -3  -7   36.09    3.25
   0  -3  -8   39.96    3.75
   0   3   8   40.54    2.44
   0  -3  -9   31.36    3.52
   0   3   9   35.10    2.43
   0   3  10   59.63    3.37
   0   3  11   14.74    1.68
   0   3  12    2.70    0.81
   0   3  13    9.46    1.25
   0   3  14   32.32    1.97
   0   3  14   35.42    2.21
   0   3  15    1.33    0.36
   0   3  15    1.13    0.36
   0  -4  18    0.76    0.35
   0  -4  17   24.33    1.82
   0  -4  16    0.34    0.32
   0   4 -16    0.17    0.27
   0   4 -15    3.62    0.71
   0  -4  15    3.63    0.79
   0  -4  14   84.85    3.92
   0   4 -14   85.03    3.73
   0   4 -13  271.13    7.38
   0   4 -13  299.78   11.46
   0  -4  13  279.01    7.71
   0  -4  13  273.98   11.22
   0  -4  12    1.33    0.45
   0   4 -12    1.44    0.43
   0  -4  12    1.30    0.54
   0   4 -12    1.70    0.77
   0   4 -11   14.46    2.12
   0  -4  11   14.45    1.40
   0  -4  11   14.59    2.11
   0   4 -11   14.18    1.38
   0   4 -10  348.33    9.46
   0   4 -10  334.61   10.44
   0   4  -9   66.77    3.46
   0   4  -9   67.61    3.96
   0   4  -8  221.32    6.41
   0   4  -8  219.89    7.09
   0   4  -7 2358.94   36.76
   0   4  -7 2296.08   37.73
   0  -4   6   20.00    1.64
   0   4  -6   17.58    1.56
   0   4  -6   16.61    1.03
   0   4  -6   16.39    1.37
   0   4  -5   65.24    2.69
   0  -4   5   61.99    2.79
   0   4  -5   59.78    1.85
   0   4  -4  400.67    8.18
   0  -4   4  371.64    8.09
   0  -4   3 1358.48   22.27
   0   4  -3 1405.06   22.57
   0   4  -2   18.89    1.50
   0   4  -1  164.76    5.40
   0   4   0  151.60    5.47
   0   4   1 1464.81   25.79
   0  -4  -2   31.48    2.29
   0   4   2   35.38    2.53
   0  -4  -3  523.75   12.04
   0   4   3  506.31   12.17
   0  -4  -4  388.06   10.47
   0   4   4  391.56   10.60
   0  -4  -5    6.10    1.23
   0   4   5    5.03    1.08
   0   4   6  109.54    5.57
   0  -4  -6  109.19    5.76
   0   4   7   21.95    1.81
   0  -4  -7   21.64    2.69
   0   4   8  619.18   13.14
   0  -4  -8  603.43   17.37
   0   4   9   13.05    1.55
   0   4  10   15.15    1.73
   0   4  11   80.20    4.04
   0   4  12  133.60    5.11
   0   4  13    0.84    0.47
   0   4  13    0.06    0.24
   0   4  14    0.31    0.35
   0   4  14    0.42    0.24
   0  -5  18    0.34    0.23
   0  -5  17    4.67    0.82
   0  -5  16   11.60    1.38
   0   5 -16   10.52    1.16
   0   5 -15    7.07    1.05
   0  -5  15    6.48    1.08
   0   5 -14   85.22    3.77
   0  -5  14   88.32    4.02
   0  -5  13  169.52    5.71
   0   5 -13  166.52    5.50
   0  -5  13  169.58    8.46
   0  -5  12   98.96    6.00
   0   5 -12   97.16    3.95
   0  -5  12  100.21    4.08
   0  -5  11   17.62    1.57
   0  -5  11   17.03    2.29
   0   5 -11   16.09    1.49
   0  -5  10  232.89    8.44
   0   5 -10  243.32    7.69
   0   5 -10  249.24    8.68
   0  -5   9 2084.10   36.71
   0   5  -9 2190.50   35.73
   0   5  -8    1.31    0.49
   0  -5   8    2.48    0.77
   0  -5   7   18.64    1.80
   0   5  -7   18.24    1.63
   0  -5   6  223.13    6.45
   0   5  -6  229.71    6.28
   0   5  -5  567.48   11.49
   0  -5   5  568.92   11.81
   0  -5   4 1585.37   26.00
   0   5  -4 1579.25   26.12
   0   5  -3   10.44    1.21
   0   5  -2   79.30    3.84
   0   5  -1  106.25    4.80
   0   5   0 4015.35   62.94
   0   5   1  513.35   12.61
   0   5   2  312.19    9.35
   0  -5  -2  317.13    9.08
   0  -5  -3    2.20    0.80
   0   5   3    0.82    0.48
   0  -5  -4   32.78    2.92
   0   5   4   34.36    3.04
   0   5   5   46.75    3.70
   0  -5  -5   52.62    3.94
   0  -5  -6    9.06    1.75
   0   5   6   10.85    1.84
   0   5   6   10.97    1.27
   0   5   6   11.95    1.25
   0   5   7  182.18    6.00
   0   5   7  186.07    5.50
   0  -5  -7  182.10    8.66
   0   5   8    1.48    0.58
   0   5   8    0.90    0.42
   0   5   9    6.88    1.23
   0   5  10   20.61    2.01
   0   5  11    4.09    0.94
   0   5  12   10.06    1.08
   0   5  12   11.34    1.34
   0   5  13    2.48    0.46
   0   5  13    3.13    0.65
   0   5  14   14.98    1.08
   0  -6  18    9.51    1.04
   0  -6  17   46.46    2.62
   0   6 -16   77.57    3.41
   0  -6  16   80.66    3.69
   0  -6  15   25.02    2.09
   0   6 -15   25.06    2.01
   0  -6  14   49.85    2.98
   0   6 -14   46.98    2.80
   0   6 -13   20.09    1.78
   0  -6  13   21.63    1.89
   0  -6  13   20.63    2.88
   0  -6  12    0.27    0.57
   0   6 -12    0.15    0.32
   0  -6  12    0.57    0.46
   0  -6  11   69.94    4.73
   0  -6  11   77.46    3.45
   0   6 -11   74.70    3.36
   0  -6  10   39.01    3.24
   0   6 -10   41.32    3.02
   0   6  -9  222.19    7.19
   0  -6   9  228.49    7.87
   0  -6   8  190.36    6.76
   0   6  -8  186.57    6.25
   0   6  -7  557.61   12.46
   0  -6   7  601.83   13.20
   0  -6   6   40.33    2.67
   0   6  -6   43.73    2.63
   0   6  -5   85.22    3.84
   0   6  -4  576.83   12.62
   0   6  -3   62.24    3.57
   0   6  -2  307.95    9.19
   0   6  -1 1806.85   32.71
   0   6   0    2.92    0.97
   0   6   1   13.73    1.87
   0   6   2   19.83    2.31
   0  -6  -2   14.47    1.89
   0   6   3   19.50    2.41
   0  -6  -3   17.72    2.21
   0  -6  -4  708.08   17.36
   0   6   4  677.80   17.48
   0   6   5    4.50    1.34
   0   6   5    4.73    0.85
   0  -6  -5    4.20    1.26
   0   6   5    5.49    0.86
   0   6   6   14.28    1.39
   0  -6  -6   12.23    2.14
   0   6   6   12.72    1.47
   0   6   7  206.58    6.02
   0   6   7  202.37    6.63
   0   6   8  267.95    8.02
   0   6   8  270.36    7.13
   0   6   9    0.80    0.57
   0   6  10    3.78    0.86
   0   6  11   60.39    3.18
   0   6  12   29.67    1.95
   0   6  13    4.14    0.60
   0  -7  18    0.63    0.34
   0  -7  17    7.51    1.04
   0   7 -17    8.05    0.97
   0  -7  16    3.18    0.75
   0   7 -16    2.37    0.61
   0  -7  15   31.77    2.38
   0   7 -15   32.25    2.29
   0   7 -14   90.63    4.02
   0  -7  14   95.64    4.24
   0  -7  13  354.53    9.12
   0   7 -13  341.57    8.89
   0   7 -12   37.41    2.45
   0  -7  12   38.71    2.55
   0  -7  12   39.87    3.87
   0  -7  11   11.15    1.32
   0   7 -11   11.56    1.74
   0   7 -11   10.73    1.29
   0  -7  11   10.56    1.86
   0  -7  10  344.00    8.45
   0   7 -10  329.60    9.91
   0  -7  10  355.14   11.18
   0   7 -10  345.21    8.46
   0   7  -9  517.83   12.88
   0  -7   9  570.85   14.36
   0  -7   8    1.86    0.77
   0   7  -8    3.63    0.84
   0  -7   7  231.22    7.51
   0   7  -7  200.34    6.86
   0   7  -6  431.06   10.86
   0   7  -5   56.27    3.55
   0   7  -5   52.53    3.29
   0   7  -4  147.87    6.09
   0   7  -3  459.62   12.33
   0   7  -2  597.09   15.13
   0   7  -1  234.10    8.70
   0   7   0   49.19    3.82
   0   7   1  772.30   18.67
   0   7   2   36.24    3.43
   0  -7  -2   37.28    3.28
   0   7   3  448.15   10.18
   0   7   3  484.60   10.00
   0  -7  -3  477.69   13.72
   0   7   3  447.08   13.88
   0   7   4    7.55    1.76
   0   7   4    7.29    1.06
   0  -7  -4    7.37    1.64
   0   7   4    8.55    1.07
   0  -7  -5   19.69    2.74
   0   7   5   19.32    1.66
   0   7   5   17.90    1.73
   0   7   6    7.58    1.16
   0   7   6    7.59    1.07
   0   7   7   13.66    1.42
   0   7   7   14.67    1.71
   0   7   8   79.67    4.01
   0   7   8   77.68    3.42
   0   7   9    0.11    0.46
   0   7  10    0.41    0.44
   0   7  11    9.49    1.12
   0   7  12   11.43    1.04
   0  -8  18   20.31    1.54
   0   8 -17    8.88    1.04
   0  -8  17   10.18    1.21
   0  -8  16   16.67    1.66
   0   8 -16   16.52    1.55
   0   8 -15    2.00    0.58
   0  -8  15    2.20    0.56
   0   8 -14   23.24    1.99
   0  -8  14   21.38    1.99
   0   8 -13   54.71    3.14
   0  -8  13   58.71    3.29
   0  -8  12   79.80    3.84
   0   8 -12   72.83    3.66
   0  -8  11   18.43    2.48
   0   8 -11   16.17    1.66
   0  -8  11   15.40    1.61
   0   8 -11   15.60    2.12
   0  -8  10  228.15    8.86
   0   8 -10  208.05    7.95
   0  -8  10  219.20    6.57
   0   8 -10  216.77    6.60
   0   8  -9  305.85    9.68
   0  -8   9  316.86   10.29
   0   8  -8   14.76    1.86
   0   8  -7    8.17    1.37
   0   8  -6  767.15   17.65
   0   8  -5  873.51   19.57
   0   8  -4    3.27    1.02
   0   8  -3    2.39    0.95
   0   8  -2  320.83   10.93
   0   8  -1   64.27    4.64
   0   8   0  555.73   15.60
   0   8   1    2.22    1.05
   0  -8  -1    3.23    1.09
   0  -8  -2  319.08   11.02
   0   8   2  304.73   11.32
   0   8   2  298.92    7.83
   0   8   2  314.08    7.65
   0   8   3  183.24    8.81
   0   8   3  189.35    6.00
   0   8   3  192.89    5.76
   0  -8  -3  199.96    8.76
   0   8   4  206.11    6.11
   0   8   4  197.68    9.38
   0   8   4  204.57    6.47
   0  -8  -4  218.81    9.54
   0   8   5   68.55    3.32
   0   8   5   68.61    3.63
   0   8   6   20.15    1.95
   0   8   6   19.48    1.71
   0   8   7  119.56    4.93
   0   8   7  119.48    4.47
   0   8   7  109.04    4.20
   0   8   8   11.97    1.48
   0   8   8   12.14    1.25
   0   8   9    6.88    1.06
   0   8  10   14.26    1.36
   0   8  11    0.12    0.21
   0  -9  18    2.91    0.58
   0  -9  17   18.93    1.65
   0   9 -17   18.78    1.50
   0   9 -16   13.45    1.41
   0  -9  16   13.16    1.47
   0  -9  15   -0.03    0.42
   0   9 -15    0.35    0.31
   0  -9  14  155.28    5.70
   0   9 -14  147.60    5.48
   0  -9  13  159.97    5.81
   0   9 -13  151.62    5.65
   0   9 -12  139.32    5.37
   0  -9  12  138.70    5.36
   0   9 -11    0.40    0.62
   0   9 -11    0.50    0.48
   0  -9  11    0.15    0.42
   0   9 -10   29.13    2.33
   0   9 -10   29.64    3.02
   0  -9  10   33.69    2.46
   0   9  -9   24.34    2.82
   0   9  -9   29.69    2.26
   0  -9   9   26.31    2.15
   0   9  -8   39.77    3.58
   0  -9   8   40.53    2.64
   0   9  -7  112.12    6.08
   0   9  -6   65.95    4.62
   0   9  -5    1.03    0.65
   0   9  -4  257.15   10.04
   0   9  -3  365.56   12.37
   0   9  -2  199.70    8.83
   0   9  -1  423.39   13.66
   0   9  -1  441.31    9.82
   0   9   0    0.28    0.25
   0   9   0   -0.62    0.54
   0   9   0   -0.04    0.38
   0   9   0   -0.09    0.67
   0   9   1   45.83    2.73
   0   9   1   47.01    4.33
   0   9   1   46.64    2.61
   0  -9  -1   48.68    4.15
   0   9   1   49.48    2.81
   0   9   2  117.45    4.54
   0   9   2  108.55    6.78
   0   9   2  110.95    4.49
   0  -9  -2  116.70    6.69
   0   9   2  110.59    4.25
   0   9   3   57.65    4.99
   0  -9  -3   64.52    5.05
   0   9   3   64.39    3.32
   0   9   3   65.87    3.44
   0   9   3   60.24    3.10
   0   9   4   18.01    1.82
   0   9   4   16.03    1.57
   0   9   4   17.31    1.71
   0   9   5    2.47    0.57
   0   9   5    2.42    0.69
   0   9   5    2.36    0.75
   0   9   6   70.57    3.72
   0   9   6   66.20    3.26
   0   9   7    5.05    1.00
   0   9   7    2.94    0.64
   0   9   8   78.71    3.59
   0   9   8   76.21    3.03
   0   9   9    2.31    0.56
   0   9  10    0.23    0.22
   0 -10  18    0.20    0.28
   0  10 -17   11.10    1.15
   0 -10  17   11.32    1.24
   0  10 -16    0.20    0.27
   0 -10  16    0.43    0.26
   0 -10  15    1.76    0.54
   0  10 -15    2.10    0.68
   0 -10  14   42.80    2.85
   0  10 -14   40.64    2.77
   0 -10  13  111.49    4.83
   0  10 -13  112.80    4.86
   0  10 -12    3.93    1.33
   0  10 -12    3.85    0.96
   0 -10  12    4.03    0.89
   0  10 -11   94.43    4.52
   0 -10  11   94.83    4.44
   0  10 -11   94.13    6.25
   0  10 -10  256.88    7.98
   0 -10  10  250.52    7.77
   0  10 -10  269.10   10.70
   0  10 -10  267.24    7.94
   0  10  -9  748.70   15.73
   0 -10   9  718.94   15.47
   0  10  -9  734.50   19.50
   0  10  -8   84.54    5.66
   0  10  -8   85.00    4.18
   0 -10   8   80.08    4.00
   0  10  -7   12.62    2.15
   0  10  -7   13.56    1.60
   0  10  -6  458.51   14.45
   0  10  -6  468.33   11.23
   0  10  -5    5.33    1.05
   0  10  -5    4.51    1.40
   0  10  -4   37.39    2.57
   0  10  -4   36.28    3.81
   0  10  -3   41.59    4.11
   0  10  -3   40.82    2.69
   0  10  -2  218.91    6.72
   0  10  -2  218.69    9.81
   0  10  -1    0.10    0.32
   0  10  -1   -0.11    0.55
   0  10   0    3.50    1.32
   0  10   0    2.57    0.65
   0  10   0    2.12    0.60
   0  10   0    1.68    0.37
   0 -10   0    1.74    0.83
   0  10   1   37.74    2.43
   0 -10  -1   44.62    4.17
   0  10   1   42.04    2.74
   0  10   1   42.30    4.32
   0  10   1   44.25    2.76
   0  10   2    5.10    0.97
   0  10   2    2.64    0.55
   0 -10  -2    3.84    1.34
   0  10   2    5.00    1.50
   0  10   2    6.11    1.04
   0  10   3  284.93    7.83
   0  10   3  270.92    7.50
   0  10   3  292.82    8.18
   0  10   4   67.86    3.39
   0  10   4   66.65    3.59
   0  10   5   18.17    1.66
   0  10   5   17.18    1.82
   0  10   6    6.78    1.09
   0  10   6    6.24    0.95
   0  10   7   11.71    1.33
   0  10   7   10.03    1.06
   0  10   8   21.01    1.59
   0  10   9    1.20    0.38
   0  10   9    0.98    0.34
   0 -11  18    5.06    0.68
   0 -11  17    0.10    0.25
   0  11 -17    0.62    0.35
   0  11 -16    6.85    1.01
   0 -11  16    6.91    1.01
   0 -11  15    0.04    0.36
   0  11 -15    0.22    0.33
   0  11 -14   -0.32    0.50
   0 -11  14   -0.14    0.39
   0 -11  13    3.08    0.82
   0  11 -13    2.46    0.68
   0  11 -12   25.01    2.33
   0 -11  12   26.59    2.34
   0  11 -11   50.29    3.37
   0  11 -11   59.35    5.09
   0 -11  11   51.04    3.32
   0  11 -10   39.70    4.10
   0 -11  10   41.92    2.99
   0  11 -10   46.36    3.13
   0 -11   9   28.53    2.42
   0  11  -9   28.18    3.45
   0  11  -9   24.23    2.29
   0  11  -8    9.95    2.03
   0 -11   8   10.95    1.48
   0  11  -8   11.55    1.60
   0  11  -7   65.71    5.31
   0  11  -7   66.83    3.82
   0  11  -6  303.65   12.26
   0  11  -6  291.92    8.67
   0  11  -5  151.38    5.84
   0  11  -5  161.28    8.52
   0  11  -4   25.70    2.26
   0  11  -4   24.69    3.30
   0  11  -3    4.69    0.96
   0  11  -3    1.03    0.90
   0  11  -2  680.09   13.62
   0  11  -2  662.37   19.38
   0  11  -2  654.48   14.31
   0  11  -1  126.24    7.67
   0  11  -1  124.65    5.01
   0  11   0    1.98    0.66
   0  11   0    2.20    0.62
   0  11   0    3.12    1.39
   0 -11   0    1.20    0.63
   0  11   1    4.05    0.88
   0  11   1    4.02    0.80
   0  11   2  257.28    7.51
   0  11   2  263.22    7.72
   0  11   3    0.21    0.39
   0  11   3    0.02    0.41
   0  11   4    5.71    1.01
   0  11   4    5.37    0.93
   0  11   5   10.50    1.32
   0  11   5   10.29    1.17
   0  11   6   83.27    3.20
   0  11   6   89.60    3.65
   0  11   7   71.40    2.93
   0  11   8   19.17    1.23
   0 -12  17    0.11    0.21
   0  12 -17    0.78    0.39
   0  12 -16    0.52    0.38
   0 -12  16    0.03    0.26
   0 -12  15   10.23    1.28
   0  12 -15    9.68    1.24
   0 -12  14   33.08    2.47
   0  12 -14   31.42    2.42
   0  12 -13   93.71    4.51
   0 -12  13  101.53    4.56
   0  12 -12   50.78    3.39
   0 -12  12   54.05    3.36
   0 -12  11   13.65    1.69
   0  12 -11   14.46    1.81
   0 -12  10  179.90    6.66
   0  12 -10  192.11    6.94
   0  12  -9    1.82    1.07
   0 -12   9    0.75    0.55
   0  12  -9    1.16    0.44
   0 -12   8  181.70    6.69
   0  12  -8  194.29    9.99
   0  12  -8  184.82    6.95
   0  12  -7   10.59    1.59
   0  12  -7   11.74    2.43
   0  12  -6    9.30    2.21
   0  12  -6    6.71    1.27
   0  12  -5    1.69    1.01
   0  12  -5    2.03    0.74
   0  12  -4    0.30    0.69
   0  12  -4    0.16    0.42
   0  12  -3  172.13    9.24
   0  12  -3  171.55    6.26
   0  12  -2   66.96    3.67
   0  12  -2   72.08    3.43
   0  12  -1   89.44    4.24
   0  12  -1   90.25    3.90
   0  12   0   63.41    3.48
   0  12   0   69.03    3.38
   0  12   1   14.69    1.61
   0  12   2   17.97    1.71
   0  12   3   20.91    1.76
   0  12   4    6.80    0.97
   0  12   5   18.58    1.48
   0  12   5   17.81    1.38
   0  12   6   10.69    1.01
   0 -13  17    2.59    0.46
   0  13 -17    3.27    0.52
   0 -13  16    0.13    0.21
   0  13 -16    0.21    0.27
   0 -13  15    3.23    0.66
   0  13 -15    2.14    0.58
   0  13 -14    0.03    0.30
   0 -13  14    0.15    0.35
   0 -13  13    4.69    0.91
   0  13 -13    4.94    0.97
   0 -13  12   19.20    1.93
   0  13 -12   17.84    1.95
   0 -13  11  112.90    4.99
   0  13 -11  108.28    5.11
   0 -13  10   57.84    3.54
   0  13 -10   62.29    3.78
   0  13  -9   83.63    4.50
   0 -13   9   81.94    4.28
   0 -13   8    2.24    0.80
   0  13  -8    3.15    0.91
   0  13  -7   78.55    4.31
   0  13  -6  215.91    7.48
   0  13  -5    0.75    0.59
   0  13  -4   56.19    3.50
   0  13  -3   33.72    2.61
   0  13  -2  236.84    7.44
   0  13  -2  247.10    6.86
   0  13  -1   55.22    2.92
   0  13  -1   50.55    3.10
   0  13   0    0.51    0.44
   0  13   0   -0.05    0.35
   0  13   1   34.97    2.26
   0  13   1   38.91    2.51
   0  13   2   10.07    1.19
   0  13   2    8.87    1.12
   0  13   3   13.83    1.30
   0  13   3   14.92    1.35
   0  13   4   12.12    1.10
   0  13   4   12.67    1.14
   0  13   5    0.86    0.31
   0  14 -16    7.90    0.89
   0 -14  16    7.84    0.82
   0  14 -15    0.47    0.35
   0 -14  15    0.67    0.29
   0 -14  14    4.49    0.78
   0  14 -14    4.18    0.79
   0  14 -13   10.95    1.40
   0 -14  13   14.19    1.48
   0  14 -12   26.41    2.27
   0 -14  12   28.15    2.18
   0 -14  11   33.12    2.49
   0  14 -11   32.48    2.63
   0  14 -10    0.66    0.43
   0 -14  10    1.38    0.52
   0  14  -9    6.41    1.17
   0 -14   9    7.87    1.25
   0 -14   8   81.21    4.10
   0  14  -8   77.44    4.28
   0  14  -7   54.88    3.51
   0 -14   7   55.93    3.38
   0  14  -6   38.30    2.89
   0  14  -5   18.34    1.94
   0  14  -4    1.15    0.60
   0  14  -3   -0.31    0.42
   0  14  -2   67.06    3.53
   0  14  -1   11.93    1.22
   0  14  -1   13.99    1.58
   0  14   0    7.10    1.07
   0  14   0    6.64    0.90
   0  14   1    0.69    0.35
   0  14   1    1.12    0.44
   0  14   2   67.89    2.73
   0  14   2   74.47    3.00
   0  14   3   11.55    0.98
   0  14   3   10.95    0.99
   0  15 -15    7.66    0.91
   0 -15  14    0.60    0.26
   0  15 -14    0.43    0.34
   0  15 -13    4.24    0.83
   0 -15  13    3.49    0.65
   0 -15  12    0.84    0.40
   0  15 -12    1.40    0.58
   0  15 -11   14.94    1.68
   0 -15  11   17.01    1.60
   0  15 -10    9.14    1.32
   0 -15  10    8.61    1.18
   0 -15   9    8.52    1.18
   0  15  -9    6.89    1.17
   0  15  -8   10.62    1.47
   0 -15   8    9.54    1.27
   0 -15   7    2.81    0.71
   0  15  -7    1.70    0.54
   0 -15   6   64.43    3.34
   0  15  -6   60.45    3.46
   0  15  -5   79.44    3.88
   0  15  -4    0.65    0.47
   0  15  -3   14.79    1.53
   0  15  -2    2.26    0.60
   0  15  -1    7.30    1.02
   0  15   0    0.98    0.43
   0  15   1    1.93    0.49
   0  16 -14    6.40    0.79
   0  16 -13    4.08    0.70
   0  16 -12    4.71    0.80
   0 -16  12    4.91    0.71
   0  16 -11   50.45    2.79
   0 -16  11   51.05    2.41
   0  16 -10   10.63    1.30
   0 -16  10    9.26    1.05
   0 -16   9   13.61    1.29
   0  16  -9   14.44    1.51
   0 -16   8    1.00    0.33
   0  16  -8    1.37    0.55
   0 -16   7   34.82    2.11
   0  16  -7   33.65    2.34
   0  16  -6   15.15    1.53
   0 -16   6   15.03    1.37
   0  16  -5   15.17    1.50
   0 -16   5   13.59    1.27
   0  16  -4    3.21    0.70
   0 -16   4    3.02    0.58
   0  16  -3    3.90    0.69
   0  16  -2   87.83    3.30
   0  16  -1    4.19    0.63
   0  17 -13    0.85    0.30
   0  17 -12    0.27    0.22
   0  17 -11    1.06    0.39
   0  17 -10    5.72    0.80
   0  17  -9   30.92    1.92
   0  17  -8    8.72    1.03
   0  17  -7    8.28    0.99
   0  17  -6    6.97    0.88
   0  17  -5    0.23    0.27
   0  17  -4    0.19    0.22
   0  17  -3    0.30    0.26
  -1  18  -6    1.78    0.40
  -1  18  -7    2.40    0.47
  -1  18  -8   19.80    1.31
  -1  18  -9    0.38    0.21
  -1  18 -10    0.08    0.21
  -1  17  -2    6.62    0.72
  -1  17  -3    2.85    0.53
  -1  17  -4    1.27    0.38
  -1  17  -5    4.17    0.72
  -1  17  -6   15.39    1.40
  -1  17  -7   10.81    1.20
  -1  17  -8    6.66    0.93
  -1  17  -9    0.89    0.44
  -1  17 -10    1.52    0.56
  -1  17 -11    0.08    0.24
  -1  17 -12   30.87    1.83
  -1  17 -13    2.17    0.48
  -1  16   0    2.43    0.48
  -1  16  -1    1.97    0.47
  -1  16  -2    0.16    0.27
  -1  16  -3    2.89    0.68
  -1  16  -4   20.95    1.77
  -1  16  -5    0.01    0.36
  -1  16  -6    1.08    0.49
  -1  16  -7    2.95    0.70
  -1  16  -8    9.61    1.29
  -1  16  -9   15.77    1.62
  -1  16 -10    4.10    0.88
  -1  16 -11    2.66    0.70
  -1  16 -12    2.09    0.61
  -1  16 -13    6.61    0.92
  -1  16 -14    3.45    0.63
  -1  16 -15    0.76    0.27
  -1  15   2    4.57    0.61
  -1  15   2    3.53    0.53
  -1  15   1   44.26    2.08
  -1  15   1   48.22    2.27
  -1  15   0   10.85    1.07
  -1  15   0   12.06    1.24
  -1  15  -1   19.60    1.67
  -1  15  -1   18.32    1.46
  -1  15  -2   15.22    1.34
  -1  15  -2   15.98    1.60
  -1  15  -3   54.08    3.07
  -1  15  -4   28.42    2.34
  -1  15  -5    3.79    0.93
  -1  15  -6    9.75    1.43
   1 -15   6   10.79    1.32
   1 -15   7    3.94    0.81
  -1  15  -7    3.91    0.93
   1 -15   8   50.00    2.87
  -1  15  -8   49.20    3.29
  -1  15  -9    0.98    0.47
   1 -15   9    0.55    0.30
   1 -15  10   10.04    1.22
  -1  15 -10   10.60    1.50
  -1  15 -11    8.99    1.35
  -1  15 -12   28.95    2.29
  -1  15 -13   12.71    1.42
  -1  15 -14    1.93    0.50
  -1  15 -15   -0.19    0.32
  -1  15 -16   13.13    1.08
  -1  14   4   17.13    1.18
  -1  14   3   13.11    1.10
  -1  14   3   13.80    1.17
  -1  14   2    1.41    0.44
  -1  14   2    1.02    0.41
  -1  14   1    0.93    0.40
  -1  14   1    1.73    0.50
  -1  14   0    5.67    0.96
  -1  14   0    5.90    0.95
  -1  14  -1    0.19    0.39
  -1  14  -1    0.27    0.26
  -1  14  -2    0.85    0.56
  -1  14  -2    0.45    0.43
  -1  14  -3   70.44    3.33
  -1  14  -3   70.28    3.78
  -1  14  -4   19.28    2.05
  -1  14  -5   20.36    2.13
  -1  14  -6   63.67    3.87
  -1  14  -7  148.03    6.17
   1 -14   7  149.68    5.63
   1 -14   8   42.55    2.86
  -1  14  -8   42.28    3.19
  -1  14  -9   54.87    3.62
   1 -14   9   56.06    3.26
   1 -14  10  104.87    4.51
  -1  14 -10  100.60    4.93
   1 -14  11   30.01    2.27
  -1  14 -11   32.64    2.68
   1 -14  12   16.90    1.63
  -1  14 -12   15.51    1.78
   1 -14  13    4.30    0.78
  -1  14 -13    4.17    0.86
  -1  14 -14    6.12    1.00
  -1  14 -15    5.67    0.89
  -1  14 -16   38.58    2.11
  -1  13   6    0.80    0.31
  -1  13   5   38.30    1.96
  -1  13   4    0.07    0.24
  -1  13   4    0.10    0.28
  -1  13   3    6.33    0.91
  -1  13   3    6.01    0.89
  -1  13   2   18.29    1.63
  -1  13   2   20.19    1.73
  -1  13   1  113.24    4.48
  -1  13   1  105.99    4.27
  -1  13   0    0.70    0.53
  -1  13   0    0.39    0.42
  -1  13  -1    9.23    1.32
  -1  13  -1    8.13    1.17
  -1  13  -2    5.56    1.08
  -1  13  -2    5.86    1.04
  -1  13  -3   21.05    1.85
  -1  13  -3   18.71    2.00
  -1  13  -4   18.14    2.00
  -1  13  -4   16.40    1.63
  -1  13  -5   16.53    1.99
  -1  13  -6    2.17    0.76
  -1  13  -7   24.27    2.39
   1 -13   7   20.50    2.02
   1 -13   8   38.17    2.80
  -1  13  -8   37.59    3.04
   1 -13   9    0.68    0.40
  -1  13  -9   -0.08    0.49
  -1  13 -10   -0.79    0.61
   1 -13  10    0.74    0.43
   1 -13  11    0.46    0.40
  -1  13 -11   -0.17    0.55
   1 -13  12   10.18    1.36
  -1  13 -12    9.37    1.47
  -1  13 -13   77.98    4.09
   1 -13  13   76.62    3.67
   1 -13  14    5.55    0.90
  -1  13 -14    5.69    1.01
  -1  13 -15    0.34    0.29
   1 -13  15    1.20    0.39
  -1  13 -16    0.77    0.43
  -1  13 -17    3.28    0.57
  -1  12   7    5.07    0.65
  -1  12   6    8.85    0.98
  -1  12   5   14.13    1.24
  -1  12   5   15.70    1.41
  -1  12   4    0.87    0.42
  -1  12   4    1.28    0.45
  -1  12   3   63.66    3.22
  -1  12   3   61.67    3.13
  -1  12   2    7.58    1.11
  -1  12   2    7.30    1.08
  -1  12   1   58.57    3.27
  -1  12   1   65.27    3.35
  -1  12   0   25.71    2.17
  -1  12   0   26.58    2.13
  -1  12  -1   18.26    1.76
  -1  12  -1   19.16    1.93
  -1  12  -2   84.58    3.87
  -1  12  -2   85.63    6.46
  -1  12  -2   82.02    4.15
  -1  12  -3  287.09   12.20
  -1  12  -3  282.29    8.48
  -1  12  -3  291.83    7.89
  -1  12  -4   46.31    4.64
  -1  12  -4   48.77    2.83
  -1  12  -4   44.22    3.11
  -1  12  -5   69.40    5.75
  -1  12  -5   72.50    4.07
  -1  12  -6  311.18    9.34
  -1  12  -6  300.23   12.41
   1 -12   7   57.09    3.45
  -1  12  -7   59.80    3.84
  -1  12  -7   56.09    5.07
  -1  12  -8    0.93    0.45
   1 -12   8    0.47    0.43
  -1  12  -8    1.24    1.09
  -1  12  -9    6.20    1.19
  -1  12  -9    9.03    2.15
   1 -12   9    7.45    1.23
   1 -12  10  329.04    9.31
  -1  12 -10  349.52   10.05
  -1  12 -11    4.18    1.12
   1 -12  11    5.50    1.12
  -1  12 -12   86.39    4.51
   1 -12  12   90.22    4.25
  -1  12 -13   35.74    2.74
   1 -12  13   36.74    2.61
   1 -12  14   15.38    1.59
  -1  12 -14   14.92    1.71
   1 -12  15    4.46    0.80
  -1  12 -15    3.77    0.79
   1 -12  16   37.79    2.17
  -1  12 -16   33.93    2.23
  -1  12 -17    2.68    0.60
   1 -12  17    1.68    0.43
  -1  11   8   10.70    1.00
  -1  11   7   18.10    1.44
  -1  11   6   31.77    2.11
  -1  11   6   32.01    1.89
  -1  11   5   61.73    2.97
  -1  11   5   63.18    3.21
  -1  11   4   16.66    1.60
  -1  11   4   17.63    1.71
  -1  11   3    7.89    1.14
  -1  11   3    5.46    0.91
  -1  11   3    6.37    1.09
  -1  11   2    3.53    0.77
  -1  11   2    3.49    0.79
  -1  11   2    2.98    0.61
  -1  11   1    6.32    1.03
  -1  11   1    7.74    2.01
  -1  11   1    5.29    0.89
  -1  11   1    8.21    1.22
  -1  11   0   10.18    1.37
  -1  11   0   10.76    2.34
  -1  11   0    7.71    1.02
   1 -11   0   10.16    1.97
  -1  11   0    8.66    1.19
  -1  11  -1    1.76    0.53
  -1  11  -1    1.08    0.37
  -1  11  -2    2.05    0.79
  -1  11  -2    3.47    0.83
  -1  11  -2    4.31    0.95
  -1  11  -3  122.61    7.51
  -1  11  -3  123.23    5.11
  -1  11  -3  128.32    4.75
  -1  11  -4   59.09    5.10
  -1  11  -4   57.41    3.42
  -1  11  -4   57.70    3.05
  -1  11  -5   13.14    2.35
  -1  11  -5   14.70    1.73
  -1  11  -6   68.81    5.47
  -1  11  -6   68.49    3.88
  -1  11  -7  388.32   13.73
  -1  11  -7  378.87   10.37
   1 -11   7  363.34    9.71
  -1  11  -8  149.06    8.05
   1 -11   8  137.12    5.44
  -1  11  -8  145.79    5.95
   1 -11   9  119.57    5.05
  -1  11  -9  124.80    7.33
  -1  11  -9  124.05    5.44
   1 -11  10   88.18    4.28
  -1  11 -10   87.33    4.54
  -1  11 -11   69.69    5.56
   1 -11  11   66.51    3.67
  -1  11 -11   64.13    3.84
  -1  11 -12    0.44    0.42
   1 -11  12    0.47    0.42
  -1  11 -13   60.48    3.57
   1 -11  13   62.29    3.45
   1 -11  14   59.94    3.31
  -1  11 -14   59.48    3.45
  -1  11 -15    6.51    1.05
   1 -11  15    7.67    1.09
   1 -11  16   10.73    1.22
  -1  11 -16    9.68    1.24
  -1  11 -17    0.86    0.41
   1 -11  17    0.52    0.28
  -1  11 -18   -0.23    0.20
  -1  10   9   47.54    2.18
  -1  10   9   48.22    2.19
  -1  10   8   14.91    1.36
  -1  10   7   62.60    3.13
  -1  10   6    4.49    0.78
  -1  10   6    2.90    0.65
  -1  10   6    4.20    0.88
  -1  10   5   47.02    2.90
  -1  10   5   45.95    2.67
  -1  10   5   46.04    2.66
  -1  10   4    1.47    0.44
  -1  10   4    1.71    0.59
  -1  10   4    2.51    0.75
  -1  10   3  101.57    4.14
  -1  10   3  103.42    4.27
  -1  10   3  100.18    4.32
  -1  10   3   93.44    6.87
  -1  10   2    8.66    2.11
  -1  10   2    8.60    1.21
  -1  10   2    7.79    1.14
  -1  10   2    8.52    1.13
  -1  10   1  185.20    9.43
  -1  10   1  179.69    5.89
  -1  10   1  181.50    5.70
   1 -10  -1  204.95    8.74
  -1  10   1  185.64    6.03
  -1  10   0    2.54    0.69
  -1  10   0    2.09    0.55
  -1  10   0    2.99    1.14
  -1  10   0    2.12    0.68
  -1  10  -1   32.45    2.27
  -1  10  -1   32.01    2.14
  -1  10  -1   38.55    2.60
  -1  10  -1   37.26    3.98
  -1  10  -2  244.91    6.69
  -1  10  -2  237.09    7.05
  -1  10  -2  244.51   10.43
  -1  10  -3  180.60    6.12
  -1  10  -3  185.89    8.92
  -1  10  -4    0.71    0.38
  -1  10  -4    0.64    0.81
  -1  10  -5    5.79    1.58
  -1  10  -5    0.85    0.36
  -1  10  -6  191.64    6.53
  -1  10  -6  193.58    8.84
  -1  10  -7    0.65    0.44
  -1  10  -7    0.51    0.54
   1 -10   7    0.09    0.31
  -1  10  -8    4.09    1.09
   1 -10   8    2.90    0.75
  -1  10  -8    1.99    0.78
   1 -10   9   84.98    4.03
  -1  10  -9   93.04    4.42
  -1  10  -9   85.45    5.71
  -1  10 -10  126.49    5.32
  -1  10 -10  131.54    7.28
   1 -10  10  121.97    4.97
   1 -10  11   66.71    3.58
  -1  10 -11   65.84    3.75
  -1  10 -11   70.99    5.40
   1 -10  12   35.02    2.57
  -1  10 -12   36.42    2.75
   1 -10  13  133.35    5.22
  -1  10 -13  135.02    5.43
  -1  10 -14    0.56    0.34
   1 -10  14    0.57    0.41
  -1  10 -15   11.84    1.45
   1 -10  15   12.17    1.41
  -1  10 -16   21.15    1.80
   1 -10  16   20.87    1.76
   1 -10  17   32.15    2.01
  -1  10 -17   30.77    1.97
   1 -10  18    4.45    0.66
  -1  10 -18    4.42    0.63
  -1   9  10    9.49    0.97
  -1   9   9    8.09    1.05
  -1   9   8   16.53    1.63
  -1   9   7    7.25    0.99
  -1   9   7    7.14    1.21
  -1   9   6    6.62    1.10
  -1   9   6    6.14    0.93
  -1   9   6    6.45    0.99
  -1   9   5  149.92    5.46
  -1   9   5  145.28    5.07
  -1   9   5  146.64    5.10
  -1   9   4   78.27    6.10
  -1   9   4   85.19    3.76
  -1   9   4   85.35    3.74
  -1   9   4   89.56    4.02
  -1   9   3   87.38    3.80
  -1   9   3   87.47    3.90
  -1   9   3   88.35    3.71
  -1   9   3   89.12    6.43
   1  -9  -2   56.00    4.32
  -1   9   2   49.61    2.81
  -1   9   2   50.71    4.69
  -1   9   2   49.69    2.81
  -1   9   2   52.44    2.74
  -1   9   1   92.83    6.28
   1  -9  -1  105.55    5.87
  -1   9   1   97.47    4.00
  -1   9   1   94.72    3.72
  -1   9   1   92.52    3.85
  -1   9   0  441.91   10.07
  -1   9   0  455.37   14.57
  -1   9   0  417.54    9.37
  -1   9  -1    2.47    1.06
  -1   9  -2   23.43    2.96
  -1   9  -3  463.55   14.28
  -1   9  -4  442.30   13.88
  -1   9  -5    1.83    0.92
  -1   9  -6  183.16    7.95
  -1   9  -7  520.74   14.68
  -1   9  -8   44.39    3.85
  -1   9  -8   45.45    2.85
  -1   9  -9   20.81    2.64
   1  -9   9   19.14    1.76
  -1   9  -9   24.17    2.06
   1  -9  10  393.10    9.79
   1  -9  10  428.34   12.92
  -1   9 -10  407.96   10.24
  -1   9 -10  416.91   13.14
   1  -9  11   31.36    2.34
   1  -9  11   37.83    3.64
  -1   9 -11   35.03    3.60
  -1   9 -11   30.80    2.44
   1  -9  12   50.26    3.05
   1  -9  12   57.75    4.70
  -1   9 -12   49.89    3.11
  -1   9 -13    0.46    0.46
   1  -9  13    1.04    0.54
  -1   9 -14   35.45    2.59
   1  -9  14   38.09    2.61
  -1   9 -15    5.06    0.92
   1  -9  15    4.52    0.83
  -1   9 -16   50.30    2.83
   1  -9  16   49.07    2.82
  -1   9 -17    0.22    0.25
   1  -9  17    0.76    0.41
  -1   9 -18    2.14    0.46
   1  -9  18    1.73    0.45
  -1   8  11   12.16    1.11
  -1   8  10   22.34    1.74
  -1   8   9    0.11    0.33
  -1   8   8    0.95    0.39
  -1   8   8    2.07    0.65
  -1   8   7    0.87    0.59
  -1   8   7    2.69    0.62
  -1   8   6   28.09    2.03
  -1   8   6   26.74    2.22
  -1   8   6   27.09    2.04
  -1   8   5   17.77    1.75
  -1   8   5   15.22    2.65
  -1   8   5   19.46    1.68
  -1   8   5   19.54    1.72
  -1   8   4   28.91    2.14
  -1   8   4   30.41    2.08
  -1   8   4   28.70    3.52
  -1   8   3  159.90    8.31
  -1   8   3  152.02    5.15
  -1   8   3  169.45    5.11
   1  -8  -3  168.51    7.62
  -1   8   3  164.25    5.32
   1  -8  -2  213.86    8.40
  -1   8   2  215.84    5.81
  -1   8   2  201.91    9.18
  -1   8   1  400.12   13.21
  -1   8   0   20.30    2.65
  -1   8  -1   71.13    4.92
  -1   8  -2  529.94   14.88
  -1   8  -3  257.86    9.70
  -1   8  -4  400.91   12.05
  -1   8  -5   16.94    2.16
  -1   8  -6   15.97    2.13
   1  -8   7  114.25    5.23
  -1   8  -7  107.09    5.52
   1  -8   8    9.32    1.62
  -1   8  -8    8.78    1.64
  -1   8  -9   30.34    2.21
   1  -8   9   32.10    3.01
  -1   8 -10    0.29    0.42
   1  -8  10    0.71    0.41
   1  -8  10    0.49    0.39
  -1   8 -11   39.99    2.64
   1  -8  11   42.02    3.80
   1  -8  11   38.38    2.49
   1  -8  12    0.91    0.46
  -1   8 -12    1.10    0.53
   1  -8  13  150.35    5.46
  -1   8 -13  155.40    5.62
  -1   8 -14  162.35    5.78
   1  -8  14  170.06    5.85
  -1   8 -15    0.16    0.31
   1  -8  15    0.45    0.28
  -1   8 -16    3.04    0.69
   1  -8  16    3.51    0.78
  -1   8 -17   11.30    1.19
   1  -8  17   12.50    1.31
   1  -8  18   19.14    1.44
  -1   8 -18   17.31    1.26
  -1   7  12    0.71    0.29
  -1   7  11    3.37    0.74
  -1   7  10    6.31    1.07
  -1   7   9   22.44    2.03
  -1   7   9   20.68    1.64
  -1   7   8   30.71    2.11
  -1   7   8   32.05    2.46
  -1   7   7  132.63    5.21
  -1   7   7  137.88    4.76
  -1   7   6    1.44    0.56
  -1   7   6    1.40    0.57
  -1   7   6   -0.06    0.51
  -1   7   5  128.81    4.40
  -1   7   5  115.67    7.05
  -1   7   5  121.58    4.63
  -1   7   4  263.94    7.12
  -1   7   4  268.16   10.81
   1  -7  -4  288.58   10.01
  -1   7   4  281.28    6.94
   1  -7  -3  461.67   12.79
  -1   7   3  445.63   14.04
  -1   7   2   75.17    5.06
   1  -7  -2   72.50    4.35
  -1   7   1  761.20   18.66
  -1   7   0    1.38    0.88
  -1   7  -1 1705.29   32.52
  -1   7  -2  335.79   10.70
  -1   7  -3 1360.25   26.74
  -1   7  -4    2.43    0.87
  -1   7  -5   91.46    4.70
   1  -7   6 2189.80   35.97
  -1   7  -6 2115.02   36.97
   1  -7   7   19.62    2.01
  -1   7  -7   18.43    1.93
  -1   7  -8   38.90    2.85
   1  -7   8   41.03    3.02
  -1   7  -9  173.15    6.54
   1  -7   9  163.73    6.68
   1  -7  10  263.30    9.27
   1  -7  10  279.32    7.22
  -1   7 -10  280.00    7.41
   1  -7  11    0.79    0.42
  -1   7 -11    1.50    0.54
   1  -7  11    0.91    0.69
  -1   7 -12    3.13    0.80
   1  -7  12    3.17    1.16
   1  -7  12    2.63    0.66
   1  -7  13   17.10    1.68
   1  -7  13   18.47    2.73
  -1   7 -13   19.09    1.81
  -1   7 -14   34.29    2.43
   1  -7  14   33.50    2.42
  -1   7 -15    4.81    0.96
   1  -7  15    4.25    0.94
  -1   7 -16    5.27    0.88
   1  -7  16    7.00    1.05
  -1   7 -17    6.13    0.89
   1  -7  17    6.23    0.93
   1  -7  18    1.13    0.41
  -1   7 -18    1.35    0.39
  -1   6  13    1.67    0.44
  -1   6  12    6.77    0.97
  -1   6  12    6.01    0.75
  -1   6  11    1.98    0.64
  -1   6  11    1.98    0.54
  -1   6  10    1.66    0.65
  -1   6  10    2.27    0.60
  -1   6   9   29.26    2.06
  -1   6   9   29.47    2.03
  -1   6   9   27.73    2.30
  -1   6   8   53.97    3.20
  -1   6   8   55.73    2.87
  -1   6   7   18.81    1.81
  -1   6   7   18.37    1.59
  -1   6   6    1.06    0.55
  -1   6   6    0.93    0.52
  -1   6   6    1.05    0.91
   1  -6  -5   82.69    5.05
  -1   6   5   76.23    5.28
  -1   6   5   82.50    3.51
   1  -6  -4  255.30    8.83
  -1   6   4  260.99    9.92
   1  -6  -3  173.08    6.71
  -1   6   3  169.49    7.49
   1  -6  -2  289.03    8.69
  -1   6   2  288.16    9.77
  -1   6   1   35.92    3.08
  -1   6   0  340.00   10.38
  -1   6  -1  170.45    6.86
  -1   6  -2   -0.02    0.43
  -1   6  -3   11.23    1.56
  -1   6  -4  276.14    8.10
   1  -6   4  241.05    6.52
   1  -6   5  235.99    6.69
  -1   6  -5  248.00    7.26
  -1   6  -6   17.53    1.29
  -1   6  -6   17.69    1.70
   1  -6   6   16.90    1.63
  -1   6  -7  778.01   15.34
   1  -6   7  733.42   15.42
  -1   6  -7  744.43   13.34
  -1   6  -8  148.37    5.36
   1  -6   8  132.55    5.53
   1  -6   9    0.02    0.40
  -1   6  -9    4.84    0.95
   1  -6  10  597.40   15.13
  -1   6 -10  627.80   12.53
  -1   6 -11   65.52    3.19
   1  -6  11   62.02    3.02
   1  -6  11   68.22    4.60
   1  -6  12    8.46    1.14
   1  -6  12    7.98    1.68
  -1   6 -12    8.09    1.14
   1  -6  13  106.69    4.37
   1  -6  13  105.17    6.50
  -1   6 -13  104.00    4.35
   1  -6  14  182.07    6.02
  -1   6 -14  179.52    5.95
   1  -6  15    5.70    1.01
  -1   6 -15    5.46    0.94
   1  -6  16   -0.98    0.58
  -1   6 -16    0.50    0.30
   1  -6  17    5.97    0.93
  -1   6 -17    5.46    0.81
   1  -6  18   29.89    1.81
  -1   5  14    2.96    0.53
  -1   5  13    3.94    0.73
  -1   5  13    3.44    0.59
  -1   5  12   12.12    1.25
  -1   5  12   13.31    1.50
  -1   5  11   63.91    3.50
  -1   5  10   72.43    3.82
  -1   5   9    5.94    1.07
  -1   5   9    5.32    0.83
  -1   5   8   24.08    2.03
  -1   5   8   22.97    1.78
  -1   5   7  149.59    7.70
  -1   5   7  155.00    5.28
  -1   5   6    5.38    1.35
  -1   5   6    5.38    0.83
   1  -5  -6    5.56    1.25
  -1   5   5   33.30    3.18
   1  -5  -5   33.47    2.92
  -1   5   4    2.70    0.96
   1  -5  -4    1.28    0.55
   1  -5  -3 2540.53   41.57
  -1   5   3 2549.32   43.47
   1  -5  -2   73.26    3.62
  -1   5   2   70.34    4.13
  -1   5   1  101.51    4.89
  -1   5   0   42.03    3.05
  -1   5  -1  464.38   11.73
  -1   5  -2 2641.09   42.94
   1  -5   3  166.65    4.63
  -1   5  -3  187.89    6.06
   1  -5   4  944.82   16.93
  -1   5  -4 1045.30   18.20
   1  -5   5  107.74    3.87
  -1   5  -5  107.55    3.26
  -1   5  -6  731.94   13.64
  -1   5  -6  732.25   14.44
  -1   5  -6  693.80   12.55
  -1   5  -7    1.70    0.51
  -1   5  -7    0.06    0.21
  -1   5  -7    1.40    0.54
  -1   5  -8   50.87    2.56
  -1   5  -8   50.28    3.27
  -1   5  -8   55.89    2.93
  -1   5  -9   22.62    1.95
  -1   5  -9   20.09    2.21
  -1   5 -10    5.09    1.15
   1  -5  11   10.04    1.18
  -1   5 -11   11.51    1.97
  -1   5 -11   10.20    1.22
   1  -5  12    6.13    0.97
  -1   5 -12    5.66    1.40
   1  -5  12    6.27    1.47
  -1   5 -12    4.59    0.89
   1  -5  13   37.43    3.90
  -1   5 -13   40.85    4.07
   1  -5  13   39.67    2.55
  -1   5 -13   38.57    2.52
  -1   5 -14    9.22    1.23
   1  -5  14    9.24    1.24
   1  -5  15    4.76    0.91
  -1   5 -15    4.30    0.83
  -1   5 -16    1.82    0.50
   1  -5  16    1.32    0.43
   1  -5  17   30.34    2.01
  -1   5 -17   28.58    1.83
   1  -5  18   25.02    1.62
  -1   4  15    1.78    0.40
  -1   4  14    1.45    0.45
  -1   4  14    1.82    0.53
  -1   4  13   13.00    1.31
  -1   4  13   14.19    1.48
  -1   4  12    0.81    0.47
  -1   4  11    9.87    1.37
  -1   4  10    0.29    0.48
  -1   4   9   72.94    3.65
   1  -4  -8    2.16    0.92
  -1   4   8    2.39    0.60
  -1   4   7 1048.68   18.56
   1  -4  -7 1050.54   22.61
   1  -4  -6  353.27   10.41
  -1   4   6  320.23   10.54
  -1   4   5    5.64    1.24
   1  -4  -5    5.88    1.11
   1  -4  -4  301.28    8.33
  -1   4   4  302.07    9.20
  -1   4   3  782.88   16.55
   1  -4  -3  779.67   15.21
   1  -4  -2    2.82    0.61
  -1   4   2    4.20    0.86
  -1   4   1  172.70    5.89
  -1   4   0  509.11   11.60
  -1   4  -1 3092.64   48.74
  -1   4  -2  326.52    7.91
   1  -4   2  274.68    5.90
  -1   4  -3 1232.29   19.74
   1  -4   3 1244.80   20.06
  -1   4  -4  820.01   14.67
  -1   4  -4  832.28   14.57
  -1   4  -4  816.40   13.77
  -1   4  -5  229.00    6.15
  -1   4  -5  235.30    5.67
  -1   4  -5  216.27    5.30
  -1   4  -6 2585.32   38.67
  -1   4  -6 2422.89   39.73
  -1   4  -7   10.97    1.12
  -1   4  -7   11.27    1.36
  -1   4  -8   47.35    3.17
  -1   4  -8   52.27    2.72
  -1   4  -9  123.39    5.59
  -1   4 -10  706.34   17.03
   1  -4  11  100.90    3.90
  -1   4 -11  101.65    3.99
  -1   4 -11  104.71    6.01
   1  -4  12    1.93    0.52
  -1   4 -12    2.92    0.75
  -1   4 -12    2.16    0.89
  -1   4 -13    2.31    1.04
  -1   4 -13    1.38    0.53
   1  -4  13    1.81    0.86
   1  -4  13    2.78    0.74
   1  -4  14  156.51    5.51
  -1   4 -14  155.76    5.42
  -1   4 -15    4.85    0.88
   1  -4  15    4.54    0.89
  -1   4 -16    3.57    0.70
   1  -4  16    4.20    0.83
   1  -4  17   -0.05    0.31
   1  -4  18    2.37    0.51
  -1   3  15    8.04    0.88
  -1   3  15    9.25    1.01
  -1   3  14    9.05    1.14
  -1   3  14    7.22    0.98
  -1   3  13    3.07    0.77
  -1   3  12    1.79    0.68
  -1   3  11   44.81    2.92
  -1   3  10    5.63    1.01
  -1   3   9   57.55    3.07
   1  -3  -8    7.98    1.56
   1  -3  -8    9.67    1.71
  -1   3   8    8.86    1.12
  -1   3   7  371.32   11.39
   1  -3  -7  377.11   11.05
  -1   3   6   56.44    3.72
   1  -3  -6   56.84    3.52
   1  -3  -5    7.67    1.18
  -1   3   5   14.17    1.81
  -1   3   4   53.12    3.15
   1  -3  -4   54.84    2.80
  -1   3   3    0.62    0.43
   1  -3  -3    0.41    0.31
   1  -3  -2  139.97    4.01
  -1   3   2  134.93    4.64
  -1   3   1    5.27    0.83
  -1   3   0  867.58   15.85
  -1   3  -1  271.76    6.80
   1  -3   2   70.84    2.15
  -1   3  -2   74.58    2.23
  -1   3  -3  192.83    4.37
  -1   3  -3  193.37    4.72
  -1   3  -3  206.90    4.72
  -1   3  -4    6.76    0.68
  -1   3  -4    2.68    0.56
  -1   3  -5  594.04   10.51
  -1   3  -5  581.57   11.62
  -1   3  -6    8.55    0.86
  -1   3  -6   12.07    1.34
  -1   3  -7    0.07    0.18
  -1   3  -7    0.60    0.34
  -1   3  -8   97.25    3.66
  -1   3  -8   97.31    4.65
  -1   3  -9  424.44   11.77
   1  -3  10  495.97   10.28
  -1   3 -10  489.08   13.71
  -1   3 -10  501.01   10.47
   1  -3  11   33.85    2.17
  -1   3 -11   32.43    2.17
  -1   3 -11   32.82    3.36
  -1   3 -12   12.09    2.20
  -1   3 -12   11.18    1.30
   1  -3  12   10.00    1.26
   1  -3  13   10.98    1.33
  -1   3 -13   10.27    1.28
  -1   3 -14  117.47    4.57
   1  -3  14  107.35    4.54
   1  -3  15   20.96    1.89
  -1   3 -15   21.18    1.77
  -1   3 -16    1.01    0.40
   1  -3  16    0.61    0.39
   1  -3  17   12.21    1.22
  -1   2  16    7.93    0.81
  -1   2  16    8.53    0.88
  -1   2  15    1.23    0.44
  -1   2  15    1.49    0.50
  -1   2  14   -0.42    0.58
  -1   2  13   83.97    4.02
  -1   2  12   63.18    3.47
  -1   2  11  267.23    7.71
   1  -2 -10  196.87    5.78
  -1   2  10  213.08    6.41
   1  -2  -9   17.46    1.44
  -1   2   9   19.85    1.66
   1  -2  -9   18.46    2.42
   1  -2  -9   17.17    2.25
   1  -2  -8    0.70    0.65
   1  -2  -8   -0.18    0.46
   1  -2  -7 1419.51   25.76
   1  -2  -7 1311.59   25.58
  -1   2   6   18.18    1.97
   1  -2  -6   16.88    1.71
   1  -2  -5    1.81    0.49
  -1   2   5    1.57    0.49
  -1   2   4    0.83    0.39
   1  -2  -4    0.42    0.25
   1  -2  -3 4658.09   67.77
  -1   2   3 4636.82   69.05
   1  -2  -2  498.82    8.71
  -1   2   2  479.85    9.62
  -1   2   1    1.82    0.39
  -1   2   0   52.39    2.09
  -1   2  -1 1882.68   27.29
  -1   2  -1 1867.54   28.50
  -1   2  -1 1833.96   27.43
  -1   2  -2   51.92    1.74
  -1   2  -2   48.72    1.75
  -1   2  -3    0.88    0.21
  -1   2  -3    0.79    0.31
  -1   2  -4  394.61    7.03
  -1   2  -4  400.72    8.32
  -1   2  -5   97.35    3.71
  -1   2  -5   94.13    2.74
  -1   2  -6 2269.90   34.89
  -1   2  -6 2386.15   37.41
  -1   2  -7  264.55    7.81
  -1   2  -7  252.43    6.10
  -1   2  -8  234.72    7.89
  -1   2  -9    0.73    0.43
   1  -2  10  326.92    7.76
  -1   2 -10  314.19   10.69
  -1   2 -10  327.36    7.86
  -1   2 -11   12.74    2.16
  -1   2 -11   10.95    1.23
   1  -2  11   12.67    1.33
   1  -2  12    2.43    0.68
  -1   2 -12    2.37    0.61
  -1   2 -12    2.40    1.10
   1  -2  13   17.94    1.75
  -1   2 -13   17.22    1.66
   1  -2  14   13.25    1.50
  -1   2 -14   12.91    1.43
  -1   2 -15    0.54    0.41
   1  -2  15    0.11    0.32
   1  -2  16    0.54    0.50
   1  -2  17   11.54    1.13
  -1   1  16    0.14    0.25
  -1   1  16   -0.19    0.29
  -1   1  15    6.75    1.00
  -1   1  14    9.64    1.29
  -1   1  13   31.95    2.39
  -1   1  12    1.26    0.60
  -1   1  11   63.88    3.31
   1  -1 -11   53.47    2.76
  -1   1  10  111.11    4.21
   1  -1 -10   99.51    3.73
   1  -1 -10  111.45    6.08
  -1   1   9  120.40    4.15
   1  -1  -9  117.73    5.88
   1  -1  -9  103.99    5.37
   1  -1  -8    0.67    0.49
   1  -1  -8    0.90    0.51
   1  -1  -7  620.76   13.89
   1  -1  -7  624.00   13.81
   1  -1  -6   59.44    3.17
   1  -1  -6   58.36    3.02
   1  -1  -5  480.39    9.98
  -1   1   5  483.29   10.63
   1  -1  -4    0.75    0.22
  -1   1   4    2.07    0.49
  -1   1   3 2042.97   31.63
   1  -1  -3 2063.87   30.76
   1  -1  -2  218.55    4.14
  -1   1   2  222.12    4.95
   1  -1  -1   10.05    0.42
  -1   1   1    9.95    0.71
  -1   1   0    2.65    0.30
  -1   1   0    2.39    0.17
  -1   1  -1   53.87    1.44
  -1   1  -1   48.67    1.42
  -1   1  -2    2.09    0.19
  -1   1  -2    1.95    0.34
  -1   1  -3   37.10    1.14
  -1   1  -3   37.76    1.77
  -1   1  -4  311.00    7.05
  -1   1  -4  303.51    5.65
  -1   1  -5 1476.76   22.92
  -1   1  -5 1513.86   24.99
  -1   1  -6  730.86   14.77
  -1   1  -6  721.08   12.71
  -1   1  -7   20.28    2.03
  -1   1  -7   19.82    1.44
  -1   1  -8  163.76    6.70
  -1   1  -9  144.45    6.74
   1  -1  10  685.32   13.32
  -1   1 -10  680.71   13.41
  -1   1 -10  665.62   17.61
  -1   1 -11  116.83    6.84
   1  -1  11  118.17    4.45
  -1   1 -11  115.45    4.42
   1  -1  12   32.54    2.34
  -1   1 -12   31.52    2.25
  -1   1 -12   34.21    3.85
  -1   1 -13   21.23    1.84
   1  -1  13   24.44    2.06
   1  -1  14  151.28    5.44
  -1   1 -14  140.19    5.03
   1  -1  15   37.37    2.45
   1  -1  16   31.76    2.05
   1  -1  17   11.26    1.01
  -1   0  17   31.99    1.77
  -1   0  17   32.11    1.80
  -1   0  16    5.00    0.84
  -1   0  15    0.74    0.43
  -1   0  14   46.93    2.89
  -1   0  13   24.53    2.09
   1   0 -12  105.97    4.03
  -1   0  12  113.95    4.56
   1   0 -11  121.54    4.24
  -1   0  11  139.68    4.88
   1   0 -10   97.75    5.50
  -1   0  10   98.56    3.83
   1   0  -9    4.79    1.04
   1   0  -9    4.75    1.05
   1   0  -8    4.76    1.23
   1   0  -8    1.81    0.84
   1   0  -7 1163.03   21.58
   1   0  -7 1211.05   21.77
   1   0  -6    1.04    0.47
   1   0  -6    2.75    0.68
   1   0  -5   62.26    2.79
   1   0  -5   61.07    2.62
   1   0  -4  332.96    7.08
   1   0  -4  308.89    6.57
   1   0  -3 2243.57   33.05
   1   0  -3 2149.65   32.28
   1   0  -2   15.58    0.92
   1   0  -2   12.82    0.64
   1   0  -1  232.08    4.35
  -1   0   1  242.60    4.19
  -1   0   1  237.67    3.91
   1   0   0    4.41    0.28
  -1   0  -1  215.39    4.22
   1   0   2   76.74    1.73
  -1   0  -2   82.11    2.50
  -1   0  -3   75.36    2.75
  -1   0  -4  319.40    7.48
  -1   0  -5  247.06    6.88
  -1   0  -5  249.58    5.60
  -1   0  -6   21.68    1.99
  -1   0  -6   21.74    1.49
  -1   0  -7   67.21    3.95
  -1   0  -7   65.06    2.91
  -1   0  -8   97.26    5.29
  -1   0  -9  296.20    7.34
   1   0   9  309.47    7.40
  -1   0  -9  294.58   10.57
  -1   0 -10   92.23    6.01
  -1   0 -10   96.05    3.90
   1   0  10  101.31    4.01
  -1   0 -11   27.31    3.37
  -1   0 -11   25.33    2.00
   1   0  11   21.95    1.91
  -1   0 -12   25.48    2.05
   1   0  12   24.30    2.08
  -1   0 -13    7.08    1.10
   1   0  13    8.44    1.27
   1   0  14   31.83    2.37
   1   0  15    1.30    0.52
  -1   0 -16    0.15    0.16
   1   0  16    0.55    0.32
  -1  -1  17    2.47    0.54
  -1  -1  16   55.20    2.84
  -1  -1  15   35.61    2.43
  -1  -1  14   -0.21    0.37
  -1  -1  13  338.20    8.85
   1   1 -12   54.43    2.77
  -1  -1  12   55.29    3.03
  -1  -1  12   52.26    4.66
  -1  -1  11   72.60    3.33
   1   1 -11   66.68    2.95
   1   1 -11   75.09    4.96
   1   1 -10   33.00    2.84
  -1  -1  10   36.03    2.17
   1   1 -10   35.53    3.17
   1   1  -9  347.60    9.85
   1   1  -9  380.35   10.60
   1   1  -8  118.36    4.85
   1   1  -8  120.96    4.98
   1   1  -7 2433.96   37.96
   1   1  -7 2271.56   37.55
   1   1  -6  255.92    6.50
   1   1  -6  258.94    6.73
   1   1  -5    0.38    0.21
   1   1  -5    0.63    0.29
   1   1  -4   88.62    2.83
   1   1  -4   94.01    3.07
   1   1  -3  276.74    5.49
   1   1  -3  295.20    5.92
   1   1  -2  747.05   12.14
  -1  -1   2  759.62   12.15
   1   1  -1   41.05    1.36
   1   1   0  340.33    5.91
   1   1   1  480.83    8.14
  -1  -1  -1  464.15    8.66
   1   1   2  885.72   14.00
  -1  -1  -2  869.40   14.95
  -1  -1  -3  938.51   16.56
   1   1   3  944.45   15.37
   1   1   4 1117.38   18.63
  -1  -1  -4 1184.66   20.32
   1   1   5  837.43   15.13
  -1  -1  -5  853.54   16.79
  -1  -1  -6  436.81    9.69
  -1  -1  -6  449.39   11.42
  -1  -1  -7  119.03    5.76
  -1  -1  -8   12.03    1.92
  -1  -1  -9    5.02    1.37
  -1  -1  -9    5.19    0.84
   1   1   9    4.58    0.80
   1   1  10  336.88    8.54
  -1  -1 -10  316.69    8.18
  -1  -1 -10  330.98   12.49
  -1  -1 -11  178.70    9.23
   1   1  11  182.17    6.10
  -1  -1 -11  178.33    5.89
   1   1  12    1.03    0.53
   1   1  13   20.02    1.92
   1   1  14    9.40    1.29
   1   1  15   19.64    1.59
  -1  -1 -15   18.20    1.23
   1   1  16    4.22    0.62
   1   1  16    4.50    0.62
  -1  -2  18   -0.04    0.19
  -1  -2  18    0.27    0.26
  -1  -2  17    1.88    0.57
  -1  -2  16    4.29    0.82
  -1  -2  15    0.16    0.41
  -1  -2  14  111.57    4.55
  -1  -2  13    9.87    1.31
  -1  -2  13   11.46    2.30
  -1  -2  12    1.73    0.57
  -1  -2  12    1.70    0.87
   1   2 -12    1.72    0.52
  -1  -2  11   58.75    2.94
   1   2 -11   53.54    2.61
   1   2 -11   58.52    4.26
  -1  -2  10  118.32    4.07
   1   2 -10  114.84    5.59
   1   2 -10  107.63    5.15
   1   2  -9   23.80    2.26
   1   2  -9   20.72    2.03
   1   2  -8  391.21    9.66
   1   2  -8  391.19    9.91
   1   2  -7  361.10    8.70
   1   2  -7  356.45    8.73
   1   2  -6  630.68   12.45
   1   2  -6  662.66   12.62
   1   2  -5  237.08    5.81
   1   2  -5  227.47    5.64
  -1  -2   4  180.08    4.53
   1   2  -4  164.79    4.29
   1   2  -4  169.01    4.43
   1   2  -3 1292.59   20.81
  -1  -2   3 1360.77   20.97
   1   2  -2  218.67    4.71
   1   2  -1  144.34    3.48
   1   2   0 1982.81   30.31
   1   2   1 2421.26   36.85
   1   2   2  373.95    7.76
  -1  -2  -2  375.64    8.41
  -1  -2  -3  124.61    4.49
   1   2   3  125.00    3.91
  -1  -2  -4    3.25    0.73
   1   2   4    3.30    0.64
  -1  -2  -5 1669.01   29.21
   1   2   5 1606.95   27.20
  -1  -2  -6  248.30    8.48
  -1  -2  -7   52.34    3.96
  -1  -2  -8  119.50    6.61
   1   2   8  129.69    4.48
  -1  -2  -8  123.63    4.34
  -1  -2  -9  225.52    6.56
  -1  -2  -9  228.27    9.99
   1   2   9  238.66    6.83
   1   2  10  213.11    6.68
  -1  -2 -10  207.17    6.43
  -1  -2 -10  204.88    9.96
   1   2  11   72.10    3.78
   1   2  12   41.89    2.86
   1   2  13   -0.61    0.61
   1   2  14  104.08    4.04
  -1  -2 -14   94.68    3.12
   1   2  15    0.20    0.24
   1   2  15    0.37    0.28
  -1  -3  18    0.41    0.34
  -1  -3  18    0.15    0.24
  -1  -3  17   52.09    2.68
  -1  -3  16   48.39    2.76
  -1  -3  15    5.49    1.03
  -1  -3  14    3.68    0.86
   1   3 -13   81.32    3.48
  -1  -3  13   86.10    3.90
  -1  -3  13   77.25    5.82
   1   3 -12  140.40    4.65
   1   3 -12  149.64    7.36
  -1  -3  12  144.21    5.07
  -1  -3  12  143.62    7.53
  -1  -3  11  399.84    9.00
   1   3 -11  381.83   11.13
   1   3 -11  368.92    8.43
   1   3 -11  384.46   11.82
  -1  -3  11  365.20   11.94
   1   3 -10  116.77    5.31
   1   3 -10  123.11    5.71
  -1  -3  10  121.11    5.89
   1   3  -9    9.37    1.42
  -1  -3   9    8.53    1.39
   1   3  -9    8.82    1.31
   1   3  -8  888.07   17.38
   1   3  -8  896.76   17.59
  -1  -3   7  504.91   11.18
   1   3  -7  504.21   10.92
   1   3  -7  476.34   10.79
  -1  -3   6   26.81    1.87
   1   3  -6   24.00    1.76
   1   3  -6   25.26    1.81
  -1  -3   5   16.44    1.38
   1   3  -5   17.58    1.40
  -1  -3   4  969.05   16.54
   1   3  -4  928.62   16.17
  -1  -3   3 2169.67   33.46
   1   3  -3 2171.59   33.10
   1   3  -2    7.25    0.79
   1   3  -1  373.50    7.82
   1   3   0 3463.91   52.48
   1   3   1  234.81    6.37
   1   3   2   28.99    1.97
  -1  -3  -2   30.00    2.18
   1   3   3    5.90    0.93
  -1  -3  -3    4.96    0.95
  -1  -3  -4  173.31    6.38
   1   3   4  169.31    5.71
  -1  -3  -5  168.39    6.75
   1   3   5  161.38    5.77
  -1  -3  -6   64.71    4.38
   1   3   6   65.00    3.74
  -1  -3  -7   74.90    3.25
  -1  -3  -7   74.51    5.10
   1   3   7   75.90    3.33
  -1  -3  -8   47.71    4.35
   1   3   8   49.40    2.83
  -1  -3  -9    7.51    1.76
   1   3   9    8.05    1.22
   1   3  10   21.22    2.04
   1   3  11   48.18    3.12
  -1  -3 -12   -0.29    0.41
   1   3  12   -0.41    0.53
   1   3  13    1.36    0.53
   1   3  14    1.22    0.38
   1   3  14    1.32    0.46
   1   3  15    1.62    0.37
  -1  -4  18    0.30    0.24
  -1  -4  17    7.39    1.04
  -1  -4  16   17.36    1.64
  -1  -4  15    6.71    1.06
  -1  -4  14    0.38    0.43
   1   4 -14    0.12    0.28
  -1  -4  13   54.35    3.07
  -1  -4  13   62.85    5.19
   1   4 -13   55.03    2.83
  -1  -4  12  174.36    8.18
   1   4 -12  170.35    5.25
  -1  -4  12  175.63    5.63
   1   4 -11   48.34    3.49
  -1  -4  11   47.61    3.88
   1   4 -11   45.77    2.41
  -1  -4  11   51.70    2.72
  -1  -4  10  316.02   10.07
   1   4 -10  312.27    9.27
  -1  -4   9  282.38    8.75
   1   4  -9  280.55    8.30
  -1  -4   8    7.48    1.20
   1   4  -8   13.53    1.53
  -1  -4   7 1263.29   22.69
   1   4  -7 1269.12   22.29
  -1  -4   6  308.13    7.77
   1   4  -6  286.82    7.37
   1   4  -5  165.73    5.00
  -1  -4   5  188.03    5.57
  -1  -4   4  218.48    5.96
   1   4  -4  218.79    5.69
   1   4  -3 2497.94   38.42
   1   4  -2  282.20    6.81
   1   4  -1  494.67   10.80
   1   4   0  111.61    4.55
   1   4   1 2766.64   44.24
   1   4   2   22.18    1.99
  -1  -4  -2   22.76    2.11
  -1  -4  -3   20.71    2.12
   1   4   3   20.45    1.95
   1   4   4 1096.28   21.51
  -1  -4  -4 1135.22   22.84
  -1  -4  -5  762.21   18.14
   1   4   5  757.94   16.69
   1   4   6    0.47    0.35
  -1  -4  -6    0.05    0.57
   1   4   7   68.45    3.37
  -1  -4  -7   68.97    5.23
   1   4   8  118.72    4.80
  -1  -4  -8  107.29    6.96
  -1  -4  -9   96.63    6.80
   1   4   9  105.03    4.63
   1   4  10  145.58    5.67
   1   4  11   43.33    2.88
   1   4  12   14.64    1.57
   1   4  13    2.41    0.62
   1   4  13    2.42    0.49
   1   4  14   18.86    1.35
  -1  -5  18    2.89    0.58
  -1  -5  17   12.56    1.33
  -1  -5  16   30.44    2.21
  -1  -5  15    4.96    0.97
  -1  -5  14   74.69    3.67
   1   5 -14   74.54    3.40
  -1  -5  13    1.32    0.63
  -1  -5  13    1.04    0.73
   1   5 -13    0.62    0.32
  -1  -5  12  301.89    7.91
  -1  -5  12  306.88   11.22
   1   5 -12  288.35    7.42
   1   5 -11   22.19    1.68
   1   5 -11   24.38    2.48
  -1  -5  11   24.78    2.81
  -1  -5  11   28.26    2.04
  -1  -5  10   38.89    3.25
   1   5 -10   38.54    2.96
   1   5  -9    6.54    1.16
  -1  -5   9    6.64    1.26
  -1  -5   8  193.85    6.82
   1   5  -8  193.58    6.52
  -1  -5   7  460.11   11.16
   1   5  -7  439.38   10.43
  -1  -5   6    4.22    0.85
   1   5  -6    4.29    0.82
   1   5  -5   57.00    2.86
   1   5  -4  357.52    8.41
   1   5  -3    2.15    0.55
   1   5  -2   41.87    2.67
   1   5  -1   18.90    1.89
   1   5   0  279.78    8.48
   1   5   1  486.06   12.14
   1   5   2   56.23    3.56
  -1  -5  -2   55.56    3.74
  -1  -5  -3    0.32    0.34
   1   5   3   -0.05    0.45
   1   5   4    6.33    1.33
  -1  -5  -4    5.48    1.29
   1   5   5  148.41    4.98
  -1  -5  -5  147.60    7.29
   1   5   6   53.46    2.98
   1   5   6   53.74    2.77
  -1  -5  -6   56.29    4.66
  -1  -5  -7   10.38    2.14
   1   5   7   10.44    1.39
   1   5   8   40.04    2.77
  -1  -5  -8   36.39    4.07
   1   5   9   28.30    2.37
   1   5  10    1.63    0.72
   1   5  11    0.99    0.62
   1   5  12   82.44    3.57
   1   5  13    6.10    0.81
  -1  -6  19    5.45    0.68
  -1  -6  18    1.37    0.44
  -1  -6  17   13.61    1.42
  -1  -6  16   80.88    3.74
  -1  -6  15   25.14    2.11
   1   6 -14   38.52    2.41
  -1  -6  14   36.37    2.54
   1   6 -13   67.53    3.26
  -1  -6  13   67.32    3.49
  -1  -6  13   67.63    5.42
  -1  -6  12   70.41    5.19
   1   6 -12   62.84    3.10
  -1  -6  12   65.83    3.34
   1   6 -11  204.83    7.73
  -1  -6  11  211.43    8.80
   1   6 -11  201.43    5.90
  -1  -6  11  208.99    6.24
  -1  -6  10    5.39    1.25
   1   6 -10    3.13    0.89
  -1  -6  10    3.13    0.70
  -1  -6   9  416.61   11.65
   1   6  -9  395.89   10.63
  -1  -6   8  292.93    9.04
   1   6  -8  274.66    8.22
   1   6  -7  324.66    8.80
  -1  -6   7  347.87    9.59
   1   6  -6   58.53    3.19
   1   6  -5  905.79   17.45
   1   6  -4   18.16    1.74
   1   6  -3  933.22   18.63
   1   6  -2   36.11    2.80
   1   6  -1   20.84    2.24
   1   6   0 1198.21   23.91
   1   6   1  500.86   13.17
  -1  -6  -2  208.24    8.14
   1   6   2  196.94    7.67
   1   6   3   57.40    4.06
  -1  -6  -3   57.35    4.28
   1   6   4  453.01   13.21
  -1  -6  -4  441.68   13.80
   1   6   4  450.09   10.16
   1   6   4  451.10    9.83
   1   6   5  215.38    6.51
   1   6   5  214.89    6.19
  -1  -6  -5  214.17    9.46
  -1  -6  -6    6.84    1.73
   1   6   6    6.12    1.08
   1   6   6    5.28    0.87
   1   6   7  133.84    5.34
  -1  -6  -7  141.56    8.21
   1   6   7  134.56    4.76
   1   6   8    8.71    1.39
   1   6   9    0.60    0.49
   1   6  10    9.88    1.31
   1   6  11   49.24    2.75
   1   6  12    0.36    0.39
  -1  -7  19    0.20    0.20
  -1  -7  18   -0.07    0.24
  -1  -7  17   -0.10    0.29
  -1  -7  16   58.43    3.14
   1   7 -15   76.78    3.48
  -1  -7  15   75.36    3.76
   1   7 -14    0.95    0.48
  -1  -7  14    1.05    0.57
  -1  -7  13   33.34    3.73
   1   7 -13   31.75    2.25
  -1  -7  13   30.32    2.35
  -1  -7  12   52.63    3.06
  -1  -7  12   56.69    4.67
   1   7 -12   51.43    2.86
   1   7 -12   52.42    3.99
  -1  -7  11   17.58    2.42
   1   7 -11   14.48    1.46
  -1  -7  11   15.43    1.59
   1   7 -11   17.07    2.16
   1   7 -10    2.83    0.87
   1   7 -10    2.84    0.64
  -1  -7  10    2.38    0.91
  -1  -7  10    2.78    0.74
  -1  -7   9   16.79    2.08
   1   7  -9   14.31    1.85
   1   7  -8  418.53   11.05
   1   7  -7    0.50    0.41
   1   7  -6  566.46   13.16
   1   7  -5  375.53   10.10
   1   7  -4   55.85    3.64
   1   7  -3  683.08   15.93
   1   7  -2    1.59    0.81
   1   7  -1  445.66   12.70
   1   7   0   53.26    3.96
   1   7   1  959.28   21.68
  -1  -7  -1 1010.01   22.17
  -1  -7  -2   13.79    2.14
   1   7   2   13.47    2.06
  -1  -7  -3   33.79    3.45
   1   7   3   31.91    2.24
   1   7   3   31.59    2.11
   1   7   3   35.05    3.40
  -1  -7  -4   86.85    5.89
   1   7   4   82.85    3.58
   1   7   4   81.56    3.80
  -1  -7  -5  153.43    8.24
   1   7   5  151.16    5.15
   1   7   5  163.79    5.77
  -1  -7  -6    0.78    0.81
   1   7   6   -0.45    0.53
   1   7   6   -0.28    0.52
   1   7   7   22.65    2.12
   1   7   8   56.85    3.35
   1   7   9   34.52    2.46
   1   7  10   24.19    1.90
   1   7  11    1.13    0.45
  -1  -8  19   10.67    0.95
  -1  -8  18    0.32    0.29
  -1  -8  17   10.56    1.25
  -1  -8  16   12.63    1.47
  -1  -8  15   -0.07    0.45
   1   8 -15    0.46    0.35
   1   8 -14    5.61    0.95
  -1  -8  14    5.07    1.05
   1   8 -13   43.20    2.72
  -1  -8  13   44.45    2.92
  -1  -8  12  159.45    5.78
   1   8 -12  157.23    7.34
   1   8 -12  155.05    5.46
   1   8 -11    4.30    0.88
   1   8 -11    4.26    1.21
  -1  -8  11    6.52    1.04
  -1  -8  10   28.17    2.22
   1   8 -10   24.47    2.63
   1   8 -10   26.67    2.10
  -1  -8   9  219.74    6.66
   1   8  -9  201.45    7.77
   1   8  -8    3.90    1.04
   1   8  -7    1.10    0.49
   1   8  -6  245.86    8.74
   1   8  -6  233.24    8.22
   1   8  -5   16.22    2.15
   1   8  -4  297.21    9.98
   1   8  -3  104.63    5.72
   1   8  -2  313.94   10.83
   1   8  -1    1.26    0.51
   1   8   0  346.71   11.65
  -1  -8  -1    4.74    1.37
   1   8   1    5.40    1.37
   1   8   1    3.10    0.64
   1   8   1    3.41    0.73
   1   8   2    0.77    0.45
   1   8   2    1.64    0.90
  -1  -8  -2    1.96    0.98
   1   8   2    2.98    0.72
  -1  -8  -3   10.94    2.07
   1   8   3   12.58    1.48
   1   8   3    9.93    1.19
   1   8   4    2.79    0.78
   1   8   4    2.06    0.51
  -1  -8  -4    2.30    1.00
   1   8   5    5.85    1.08
   1   8   6   37.58    2.71
   1   8   7    8.21    1.26
   1   8   8    2.51    0.69
   1   8   8    2.39    0.63
   1   8   9    3.49    0.64
   1   8   9    4.47    0.86
   1   8  10    0.49    0.32
   1   8  11   12.69    1.01
  -1  -9  18   27.05    1.77
  -1  -9  17    0.68    0.45
  -1  -9  16    2.70    0.69
   1   9 -15    3.70    0.79
  -1  -9  15    3.81    0.89
  -1  -9  14   34.41    2.63
   1   9 -14   33.25    2.40
  -1  -9  13   28.78    2.38
   1   9 -13   25.86    2.15
  -1  -9  12   81.34    4.09
   1   9 -12   80.13    3.92
   1   9 -12   77.22    5.26
   1   9 -11    7.20    1.15
   1   9 -11    6.48    1.46
  -1  -9  11    5.67    1.09
   1   9 -10   17.50    1.78
   1   9 -10   18.51    1.77
   1   9 -10   16.62    2.30
  -1  -9  10   17.55    1.86
  -1  -9   9  112.99    4.81
   1   9  -9  122.30    4.78
   1   9  -9  104.38    5.82
   1   9  -8   60.96    4.30
   1   9  -8   70.94    3.54
  -1  -9   8   60.57    2.97
  -1  -9   8   62.56    3.46
   1   9  -8   65.62    4.67
   1   9  -7   89.87    5.49
   1   9  -6    4.03    1.34
   1   9  -5  470.15   13.92
   1   9  -4    8.15    1.71
   1   9  -3  273.76   10.60
   1   9  -2   71.27    3.43
   1   9  -2   71.63    5.18
   1   9  -2   64.50    3.30
   1   9  -1  372.56    9.47
   1   9  -1  387.54   13.11
  -1  -9   0  225.13    9.61
   1   9   0  213.09    6.49
   1   9   0  206.76    6.51
   1   9   0  208.31    9.25
   1   9   1  144.68    5.29
   1   9   1  138.37    7.59
   1   9   1  148.09    5.23
  -1  -9  -1  151.41    7.89
  -1  -9  -2   43.21    4.18
   1   9   2   41.01    2.68
   1   9   2   43.01    2.79
   1   9   2   40.69    4.01
  -1  -9  -3  206.64    9.76
   1   9   3  207.17    6.77
   1   9   4   86.33    4.19
   1   9   4   86.03    4.01
   1   9   5  173.28    5.85
   1   9   5  173.30    6.13
   1   9   6    0.95    0.43
   1   9   6    1.59    0.64
   1   9   7   13.43    1.50
   1   9   7   12.19    1.29
   1   9   8   48.79    2.71
   1   9   8   45.19    2.28
   1   9   9    3.10    0.64
  -1 -10  18    2.78    0.58
  -1 -10  17   18.01    1.57
   1  10 -16   26.57    1.90
  -1 -10  16   25.74    2.04
   1  10 -15   35.74    2.41
  -1 -10  15   38.75    2.68
   1  10 -14   -0.08    0.45
  -1 -10  14    0.01    0.41
   1  10 -13   14.70    1.66
  -1 -10  13   15.68    1.76
  -1 -10  12   14.28    1.72
   1  10 -12   13.58    1.61
  -1 -10  11   98.08    4.68
   1  10 -11   92.42    4.46
   1  10 -11   99.93    6.45
   1  10 -10   15.31    1.71
   1  10 -10   14.21    2.36
  -1 -10  10   13.47    1.71
  -1 -10   9   44.28    3.05
   1  10  -9   47.26    3.05
   1  10  -9   47.11    4.27
  -1 -10   8  192.39    5.76
   1  10  -8  214.89    9.49
   1  10  -8  214.47    6.94
  -1 -10   8  206.99    6.97
   1  10  -7    3.86    1.23
   1  10  -7    3.92    0.94
   1  10  -6   60.15    3.37
   1  10  -6   63.48    4.96
   1  10  -5   24.77    3.17
   1  10  -5   27.68    2.23
   1  10  -4   30.19    3.55
   1  10  -4   29.57    2.29
   1  10  -3    5.53    1.00
   1  10  -3    3.31    1.20
   1  10  -2   70.70    5.42
   1  10  -2   71.53    3.62
   1  10  -1  126.55    5.00
   1  10  -1  128.79    7.42
   1  10  -1  133.65    5.03
   1  10   0    4.79    0.91
  -1 -10   0    4.45    1.35
   1  10   0    6.78    1.70
   1  10   0    4.71    0.95
  -1 -10  -1  126.48    7.46
   1  10   1  118.04    4.90
   1  10   1  114.92    7.07
   1  10   1  125.45    4.89
   1  10   2   15.86    1.69
   1  10   2   14.93    1.67
   1  10   3   65.08    3.60
   1  10   3   68.80    3.52
   1  10   4   22.32    1.94
   1  10   4   22.88    2.06
   1  10   5   57.77    3.27
   1  10   5   57.81    3.04
   1  10   6    2.69    0.62
   1  10   6    2.51    0.66
   1  10   7    0.76    0.32
   1  10   7    1.37    0.50
   1  10   8    9.02    1.00
  -1 -11  18   10.79    1.02
  -1 -11  17    1.66    0.48
  -1 -11  16   12.79    1.37
   1  11 -16   13.44    1.32
  -1 -11  15    0.52    0.33
   1  11 -15    0.82    0.51
  -1 -11  14    6.47    1.15
   1  11 -14    5.15    0.95
   1  11 -13   45.57    3.00
  -1 -11  13   45.76    3.11
   1  11 -12   33.61    2.65
  -1 -11  12   35.72    2.78
  -1 -11  11   22.90    2.25
   1  11 -11   20.13    2.10
   1  11 -10   23.43    2.19
  -1 -11  10   21.43    2.18
   1  11 -10   23.35    3.21
  -1 -11   9   91.45    4.64
   1  11  -9   95.02    4.60
   1  11  -9   94.70    6.49
  -1 -11   8  172.16    6.52
   1  11  -8  174.94    8.97
   1  11  -8  175.82    6.51
   1  11  -7    0.44    0.46
   1  11  -7   -0.13    0.86
   1  11  -6  168.70    8.88
   1  11  -6  160.71    6.06
   1  11  -5  490.40   11.93
   1  11  -5  516.91   16.66
   1  11  -4   23.24    2.16
   1  11  -4   25.03    3.40
   1  11  -3   54.67    3.27
   1  11  -3   50.75    4.75
   1  11  -2   93.98    4.34
   1  11  -2   91.68    6.43
   1  11  -1   23.62    3.23
   1  11  -1   22.34    2.01
  -1 -11   1   27.69    3.48
   1  11   0   46.65    2.99
   1  11   0   48.53    2.99
   1  11   1    0.65    0.49
   1  11   1    0.04    0.44
   1  11   2    1.26    0.45
   1  11   2   -0.01    0.37
   1  11   3    0.31    0.34
   1  11   3    0.44    0.39
   1  11   4    6.63    0.98
   1  11   4    7.24    1.13
   1  11   5   13.36    1.32
   1  11   5   14.69    1.50
   1  11   6    0.25    0.32
   1  11   6    0.16    0.23
   1  11   7    3.23    0.56
  -1 -12  17    2.74    0.55
   1  12 -16   11.96    1.20
  -1 -12  16   13.34    1.35
  -1 -12  15   77.42    3.63
   1  12 -15   72.90    3.40
   1  12 -14   37.23    2.58
  -1 -12  14   37.39    2.64
   1  12 -13    7.47    1.22
  -1 -12  13    8.34    1.32
  -1 -12  12   52.85    3.40
   1  12 -12   51.26    3.34
  -1 -12  11    2.65    0.83
   1  12 -11    1.64    0.66
  -1 -12  10   22.07    2.23
   1  12 -10   20.24    2.07
   1  12  -9   35.56    2.82
  -1 -12   9   37.58    2.93
  -1 -12   8  102.87    4.94
   1  12  -8  100.93    4.86
   1  12  -7    6.99    1.97
   1  12  -7    4.63    1.00
   1  12  -6   13.92    2.63
   1  12  -6   12.86    1.69
   1  12  -5  115.71    7.56
   1  12  -5  112.83    5.01
   1  12  -4   16.93    1.93
   1  12  -3    0.03    0.52
   1  12  -2   12.21    1.51
   1  12  -1  123.71    5.01
   1  12  -1  121.36    4.48
   1  12   0   23.03    2.03
   1  12   1   42.48    2.74
   1  12   2    0.23    0.39
   1  12   3   67.29    3.21
   1  12   4   23.92    1.73
   1  12   5   11.93    1.09
   1  12   5   12.58    1.12
   1  12   6    7.79    0.78
  -1 -13  17    1.85    0.42
   1  13 -16    4.78    0.70
  -1 -13  16    5.65    0.81
   1  13 -15   18.79    1.59
  -1 -13  15   20.89    1.73
  -1 -13  14    6.08    1.00
   1  13 -14    5.79    0.95
  -1 -13  13   35.04    2.55
   1  13 -13   29.85    2.36
   1  13 -12   34.44    2.68
  -1 -13  12   37.93    2.80
   1  13 -11   11.24    1.55
  -1 -13  11   11.38    1.53
   1  13 -10   -0.28    0.69
  -1 -13  10   -0.26    0.58
  -1 -13   9   70.69    4.03
   1  13  -9   70.95    4.04
  -1 -13   8   41.92    3.12
   1  13  -8   42.89    3.09
   1  13  -7   37.67    2.87
   1  13  -6    3.38    0.88
   1  13  -5   30.09    2.52
   1  13  -4    0.52    0.50
   1  13  -3   18.12    1.89
   1  13  -2    1.12    0.72
   1  13  -1   35.27    2.50
   1  13   0    0.04    0.23
   1  13   0    1.11    0.49
   1  13   1   -0.36    0.46
   1  13   1    0.14    0.23
   1  13   2   23.99    1.82
   1  13   2   22.35    1.61
   1  13   3   14.58    1.30
   1  13   3   13.32    1.16
   1  13   4    4.25    0.62
   1  13   4    4.04    0.59
  -1 -14  16    5.20    0.68
   1  14 -15   -0.02    0.26
  -1 -14  15   -0.01    0.26
   1  14 -14    7.56    1.04
  -1 -14  14    7.53    1.03
  -1 -14  13   38.80    2.48
   1  14 -13   37.15    2.48
  -1 -14  12   24.80    2.08
   1  14 -12   23.23    2.06
  -1 -14  11   -0.33    0.57
   1  14 -11    0.58    0.39
   1  14 -10    0.92    0.51
  -1 -14  10    0.32    0.38
   1  14  -9  102.88    4.77
  -1 -14   9  101.23    4.68
  -1 -14   8   50.50    3.24
   1  14  -8   49.65    3.24
  -1 -14   7    2.85    0.83
   1  14  -7    3.67    0.90
   1  14  -6   10.77    1.47
   1  14  -5  154.50    5.83
   1  14  -4    4.97    1.05
   1  14  -3    1.07    0.65
   1  14  -2    0.74    0.59
   1  14  -1   69.71    3.34
   1  14   0    1.56    0.56
   1  14   1   13.59    1.10
   1  14   1   15.38    1.38
   1  14   2    0.46    0.29
   1  14   2    0.32    0.26
   1  15 -15   18.63    1.25
  -1 -15  15   22.38    1.37
  -1 -15  14    3.85    0.65
   1  15 -14    2.47    0.51
   1  15 -13    1.94    0.51
  -1 -15  13    1.84    0.50
   1  15 -12    1.33    0.51
  -1 -15  12    1.41    0.52
  -1 -15  11   17.70    1.66
   1  15 -11   17.45    1.71
   1  15 -10   10.52    1.29
  -1 -15  10    9.83    1.24
   1  15  -9    0.05    0.32
  -1 -15   9    0.20    0.38
  -1 -15   8    1.44    0.53
   1  15  -8    1.47    0.59
  -1 -15   7   12.97    1.48
   1  15  -7   12.51    1.51
   1  15  -6    1.03    0.49
  -1 -15   6    1.96    0.63
   1  15  -5   27.32    2.13
   1  15  -4    6.52    1.02
   1  15  -3    1.55    0.54
   1  15  -2   10.75    1.24
   1  15  -1   67.05    2.94
   1  15   0    4.19    0.66
   1  15   1    1.15    0.34
  -1 -16  13    6.36    0.74
   1  16 -13    6.69    0.81
   1  16 -12   30.51    1.89
  -1 -16  12   33.29    1.83
   1  16 -11   11.55    1.21
  -1 -16  11   14.10    1.24
  -1 -16  10    3.64    0.67
   1  16 -10    2.90    0.67
   1  16  -9   18.56    1.61
  -1 -16   9   19.03    1.53
   1  16  -8    2.58    0.67
  -1 -16   8    2.32    0.60
  -1 -16   7    5.39    0.83
   1  16  -7    5.05    0.84
  -1 -16   6    0.46    0.31
   1  16  -6    0.51    0.36
  -1 -16   5    6.66    0.85
   1  16  -5    5.97    0.89
  -1 -16   4    0.65    0.40
   1  16  -4    0.22    0.32
   1  16  -3    0.24    0.24
   1  16  -2    1.03    0.38
   1  16  -1    5.00    0.64
   1  17 -11    4.73    0.65
   1  17 -10    1.55    0.42
   1  17  -9   22.85    1.53
  -1 -17   9   23.49    1.34
  -1 -17   8   -0.01    0.20
   1  17  -8    0.21    0.27
   1  17  -7    3.12    0.56
   1  17  -6    3.81    0.59
   1  17  -5    6.55    0.76
  -2  18  -6    0.15    0.26
  -2  18  -7   10.50    0.97
  -2  18  -8   -0.32    0.29
  -2  18  -9    5.98    0.74
  -2  18 -10    0.25    0.19
  -2  18 -11   10.47    0.93
  -2  17  -2    0.21    0.19
  -2  17  -3    3.21    0.58
  -2  17  -4    0.36    0.32
  -2  17  -5   48.83    2.53
  -2  17  -6    0.68    0.35
  -2  17  -7    3.34    0.69
  -2  17  -8    0.48    0.44
  -2  17  -9   34.95    2.22
  -2  17 -10    8.25    1.07
  -2  17 -11    0.46    0.30
  -2  17 -12    0.04    0.24
  -2  17 -13    2.51    0.53
  -2  17 -14    1.36    0.37
  -2  16   0   18.42    1.27
  -2  16   0   17.12    1.17
  -2  16  -1    5.73    0.73
  -2  16  -1    5.47    0.78
  -2  16  -2   -0.46    0.45
  -2  16  -2    0.18    0.21
  -2  16  -3   57.68    2.93
  -2  16  -3   52.64    2.40
  -2  16  -4   26.69    2.07
  -2  16  -5   25.24    2.07
  -2  16  -6    0.20    0.49
  -2  16  -7    2.82    0.77
  -2  16  -8    0.11    0.43
  -2  16  -9  109.05    4.64
  -2  16 -10    2.82    0.82
  -2  16 -11    0.76    0.32
  -2  16 -12   18.38    1.68
  -2  16 -13   59.23    2.90
  -2  16 -14    3.67    0.65
  -2  16 -15   -0.11    0.20
  -2  15   3   29.70    1.50
  -2  15   2    0.88    0.33
  -2  15   2    0.29    0.22
  -2  15   1    0.48    0.23
  -2  15   1    0.40    0.33
  -2  15   0   -0.11    0.34
  -2  15   0   -0.16    0.29
  -2  15  -1    1.14    0.46
  -2  15  -1    1.48    0.47
  -2  15  -2    0.59    0.49
  -2  15  -2   -0.09    0.30
  -2  15  -3   19.84    1.67
  -2  15  -3   22.65    2.01
  -2  15  -4    1.23    0.53
  -2  15  -4    0.90    0.42
  -2  15  -5   32.84    2.61
  -2  15  -6   26.76    2.40
  -2  15  -7   10.54    1.57
  -2  15  -8   -0.46    0.70
  -2  15  -9    2.01    0.72
  -2  15 -10   26.97    2.41
  -2  15 -11    2.42    0.81
  -2  15 -12    2.74    0.75
  -2  15 -13    3.51    0.79
  -2  15 -14    1.70    0.55
  -2  15 -15    0.64    0.40
  -2  15 -16   12.57    1.09
  -2  14   4    7.00    0.80
  -2  14   3   16.79    1.26
  -2  14   3   16.39    1.36
  -2  14   2    0.52    0.36
  -2  14   2    0.03    0.25
  -2  14   1   28.13    2.02
  -2  14   1   30.98    2.10
  -2  14   0   68.05    3.38
  -2  14   0   66.70    3.27
  -2  14  -1   36.24    2.55
  -2  14  -1   36.68    2.42
  -2  14  -2    3.79    0.88
  -2  14  -2    2.88    0.72
  -2  14  -3   78.73    3.71
  -2  14  -3   78.63    4.09
  -2  14  -4   20.46    1.83
  -2  14  -4   20.01    2.08
  -2  14  -5  142.59    5.98
  -2  14  -5  146.62    5.16
  -2  14  -6   10.60    1.56
  -2  14  -7   14.54    1.86
  -2  14  -8    0.41    0.65
  -2  14  -9  225.48    7.95
  -2  14 -10   43.06    3.21
  -2  14 -11   10.57    1.52
  -2  14 -12   11.75    1.58
  -2  14 -13   16.55    1.78
  -2  14 -14    1.15    0.54
  -2  14 -15    0.90    0.47
  -2  14 -16    3.77    0.67
  -2  14 -17    0.44    0.26
  -2  13   6   15.77    1.15
  -2  13   5    7.64    0.93
  -2  13   4    0.52    0.44
  -2  13   3   11.79    1.22
  -2  13   3   11.89    1.32
  -2  13   2    0.25    0.36
  -2  13   2    0.57    0.49
  -2  13   1    1.86    0.64
  -2  13   1    2.94    0.80
  -2  13   0    6.61    1.12
  -2  13   0    4.95    0.97
  -2  13  -1  190.65    6.23
  -2  13  -1  183.31    6.35
  -2  13  -2    6.18    1.05
  -2  13  -2    6.06    1.20
  -2  13  -3   58.63    3.28
  -2  13  -3   59.18    3.59
  -2  13  -4   84.38    4.41
  -2  13  -4   83.32    3.93
  -2  13  -5    4.34    0.83
  -2  13  -5    2.52    0.74
  -2  13  -6   20.16    2.19
  -2  13  -7   36.88    3.04
  -2  13  -8  118.47    5.64
  -2  13  -9  161.68    6.66
  -2  13 -10    9.48    1.55
  -2  13 -11    4.56    1.01
  -2  13 -12   13.34    1.70
  -2  13 -13   60.01    3.56
  -2  13 -14   12.65    1.48
  -2  13 -15    4.81    0.91
  -2  13 -16   24.87    1.83
  -2  13 -17   24.32    1.58
  -2  12   7    1.52    0.43
  -2  12   6    4.19    0.73
  -2  12   5   46.79    2.40
  -2  12   5   45.95    2.55
  -2  12   4   59.68    2.87
  -2  12   4   58.92    2.87
  -2  12   4   51.32    2.88
  -2  12   3    0.70    0.52
  -2  12   3   -0.07    0.38
  -2  12   3    0.75    0.55
  -2  12   3   -0.04    0.43
  -2  12   2   35.35    2.44
  -2  12   2   37.35    2.39
  -2  12   2   32.99    2.27
  -2  12   2   36.15    2.50
  -2  12   1  128.42    4.94
  -2  12   1  125.10    4.93
  -2  12   1  120.06    4.59
  -2  12   0  145.25    5.49
  -2  12   0  150.89    5.47
  -2  12   0  138.43    4.99
  -2  12  -1    0.16    0.88
  -2  12  -1    0.64    0.63
  -2  12  -1   -0.66    0.66
  -2  12  -1    0.54    0.54
  -2  12  -2    7.22    1.25
  -2  12  -2    5.94    1.71
  -2  12  -2    7.60    1.24
  -2  12  -3   29.38    2.53
  -2  12  -3   29.22    2.30
  -2  12  -3   30.59    3.81
  -2  12  -4    5.65    2.01
  -2  12  -4    4.94    0.94
  -2  12  -4    5.04    1.06
  -2  12  -5   56.37    3.69
  -2  12  -5   56.86    5.17
  -2  12  -5   55.80    3.13
  -2  12  -6  194.28    9.76
  -2  12  -6  201.82    7.37
  -2  12  -7    0.22    0.49
  -2  12  -7   -0.40    0.89
  -2  12  -8   31.80    2.81
  -2  12  -8   31.68    3.85
  -2  12  -9   57.86    3.80
  -2  12  -9   58.50    5.27
  -2  12 -10  127.07    5.74
  -2  12 -11   21.25    2.24
  -2  12 -12   46.54    3.30
  -2  12 -13   11.88    1.65
  -2  12 -14    0.62    0.54
  -2  12 -15    0.26    0.39
  -2  12 -16    5.29    0.88
  -2  12 -17    6.84    0.91
  -2  11   8    2.66    0.57
  -2  11   8    2.08    0.44
  -2  11   7   10.96    1.18
  -2  11   7   10.48    1.08
  -2  11   6    0.24    0.27
  -2  11   5   65.09    3.15
  -2  11   5   55.00    2.94
  -2  11   4   82.03    3.64
  -2  11   4   83.78    3.75
  -2  11   4   87.19    3.81
  -2  11   3  137.63    5.05
  -2  11   3  144.24    5.11
  -2  11   3  146.68    5.17
  -2  11   2   17.30    1.62
  -2  11   2   17.82    1.68
  -2  11   2   18.77    1.77
  -2  11   1  105.72    4.28
  -2  11   1  104.19    7.33
  -2  11   1  107.93    4.54
  -2  11   1  101.50    4.14
  -2  11   0  257.83    7.22
  -2  11   0  261.22   11.82
  -2  11   0  271.76    7.67
  -2  11   0  265.67    7.76
  -2  11   0  249.73    6.99
  -2  11  -1  222.83    7.06
  -2  11  -1  231.46    6.89
  -2  11  -1  208.74    6.14
  -2  11  -1  222.22   10.62
  -2  11  -2   30.46    3.74
  -2  11  -2   28.78    2.00
  -2  11  -2   30.36    2.46
  -2  11  -2   29.75    2.26
  -2  11  -3  197.12    6.74
  -2  11  -3  200.85    6.27
  -2  11  -3  194.10    9.62
  -2  11  -4  270.05   11.46
  -2  11  -4  273.50    7.63
  -2  11  -4  267.20    8.29
  -2  11  -5  242.57    7.01
  -2  11  -5  249.54   10.84
  -2  11  -5  235.61    7.77
  -2  11  -6   50.25    4.66
  -2  11  -6   45.73    3.21
  -2  11  -6   43.84    2.66
  -2  11  -7  423.60   11.40
  -2  11  -7  442.29   14.94
  -2  11  -8   29.92    2.64
  -2  11  -8   29.91    3.69
  -2  11  -9  425.91   14.67
  -2  11  -9  397.05   10.93
  -2  11 -10   94.30    6.59
  -2  11 -10   81.36    4.41
  -2  11 -11   24.50    2.35
  -2  11 -12   23.87    2.29
   2 -11  12   18.73    1.81
  -2  11 -13   59.29    3.58
   2 -11  13   53.35    3.06
  -2  11 -14   -0.16    0.45
   2 -11  14   -0.04    0.36
  -2  11 -15    6.49    1.05
  -2  11 -16   16.38    1.61
  -2  11 -17   11.59    1.17
  -2  11 -18    2.33    0.46
  -2  10   9   11.15    1.01
  -2  10   9   10.68    1.04
  -2  10   8    6.87    0.91
  -2  10   7   12.83    1.37
  -2  10   7   12.55    1.31
  -2  10   6  186.55    5.89
  -2  10   6  187.06    5.80
  -2  10   5   42.56    2.54
  -2  10   5   42.81    2.62
  -2  10   5   41.02    2.62
  -2  10   4  200.79    6.28
  -2  10   4  212.17    6.35
  -2  10   4  201.07    6.18
  -2  10   3   38.51    2.50
  -2  10   3   36.48    2.44
  -2  10   3   41.84    2.56
  -2  10   3   41.28    4.63
  -2  10   2    2.94    0.65
  -2  10   2    3.25    0.68
  -2  10   2    4.31    1.39
  -2  10   2    4.22    0.78
  -2  10   1   77.96    3.51
  -2  10   1   82.14    3.83
  -2  10   1   79.20    3.45
  -2  10   1   82.68    6.35
  -2  10   0    7.21    1.13
  -2  10   0    7.41    1.03
  -2  10   0    6.59    0.99
  -2  10   0    7.51    1.88
  -2  10  -1  509.71   11.81
  -2  10  -1  556.01   11.78
  -2  10  -1  502.39   10.74
  -2  10  -1  539.20   16.86
  -2  10  -2   93.03    6.34
  -2  10  -2   84.74    3.43
  -2  10  -2   94.81    3.99
  -2  10  -2   91.64    4.19
  -2  10  -3   31.57    2.43
  -2  10  -3   35.66    3.88
  -2  10  -4  245.13   10.29
  -2  10  -4  219.63    7.09
  -2  10  -5    9.50    1.97
  -2  10  -5    8.82    1.28
  -2  10  -6  366.03   12.89
  -2  10  -6  347.84    9.58
  -2  10  -7  100.99    4.67
  -2  10  -7  105.93    6.54
  -2  10  -8  173.93    8.50
  -2  10  -8  165.05    6.17
  -2  10  -9    9.02    1.91
  -2  10  -9    8.33    1.38
  -2  10  -9    7.75    1.27
  -2  10 -10   39.09    2.86
  -2  10 -10   42.95    4.20
  -2  10 -11  461.95   11.53
   2 -10  11  434.79   10.59
   2 -10  12    5.37    0.96
  -2  10 -12    6.54    1.16
   2 -10  13   22.91    1.99
  -2  10 -13   22.77    2.17
  -2  10 -14    5.05    0.96
   2 -10  14    3.77    0.80
   2 -10  15    1.26    0.43
  -2  10 -15    1.28    0.41
  -2  10 -16   44.02    2.64
   2 -10  16   44.38    2.50
  -2  10 -17   20.56    1.61
  -2  10 -18    0.18    0.21
  -2   9  10    1.77    0.49
  -2   9  10    2.54    0.54
  -2   9   9    0.57    0.33
  -2   9   8   66.46    3.24
  -2   9   8   63.22    2.94
  -2   9   7    0.25    0.39
  -2   9   7    0.24    0.37
  -2   9   6  145.65    5.27
  -2   9   6  146.59    5.12
  -2   9   5   41.07    2.51
  -2   9   5   41.82    2.67
  -2   9   4  341.63   13.80
  -2   9   4  361.72    8.71
  -2   9   4  346.69    8.80
  -2   9   4  366.20    8.86
  -2   9   3    8.81    2.09
  -2   9   3    9.68    1.21
  -2   9   3   10.15    1.28
  -2   9   3   12.63    1.33
  -2   9   2    0.40    0.26
  -2   9   2    1.13    0.55
  -2   9   2    1.62    0.51
  -2   9   1  387.61    9.45
  -2   9   1  386.71    8.75
  -2   9   1  392.61   14.05
  -2   9   0  400.42   13.85
  -2   9  -1   20.38    2.89
  -2   9  -2   10.35    1.96
  -2   9  -3  662.40   18.14
  -2   9  -4   23.82    2.97
  -2   9  -5    1.83    0.86
  -2   9  -6   28.03    3.10
  -2   9  -7  202.32    8.69
   2  -9   8   11.26    1.75
  -2   9  -8   12.20    1.46
  -2   9  -8   10.72    1.91
  -2   9  -9   11.17    1.39
  -2   9  -9   12.47    2.08
   2  -9   9   10.74    1.78
  -2   9 -10  165.34    5.90
   2  -9  10  154.18    5.32
  -2   9 -10  184.09    8.51
   2  -9  10  174.35    7.77
   2  -9  11   25.09    2.98
  -2   9 -11   22.08    2.04
   2  -9  11   23.10    1.93
   2  -9  12   49.24    2.89
  -2   9 -12   52.56    3.22
  -2   9 -13    0.60    0.46
   2  -9  13    1.13    0.51
   2  -9  14    2.73    0.71
  -2   9 -14    1.50    0.63
   2  -9  15    5.07    0.90
  -2   9 -15    4.18    0.94
   2  -9  16   23.60    1.85
  -2   9 -16   22.72    1.92
  -2   9 -17   -0.09    0.30
   2  -9  17    0.25    0.29
  -2   9 -18   11.45    1.04
  -2   8  11    5.60    0.76
  -2   8  10   16.70    1.30
  -2   8  10   19.22    1.61
  -2   8   9   -0.41    0.37
  -2   8   9    0.40    0.30
  -2   8   8    4.33    0.81
  -2   8   8    3.91    0.85
  -2   8   7   75.65    3.74
  -2   8   7   79.56    3.56
  -2   8   6  125.80    4.84
  -2   8   6  129.29    4.66
  -2   8   6  117.37    7.71
  -2   8   5  254.86   11.59
  -2   8   5  266.08    7.38
  -2   8   5  284.81    7.36
  -2   8   4   18.25    1.65
  -2   8   4   20.14    1.70
  -2   8   4   18.19    2.87
  -2   8   4   21.72    1.74
  -2   8   3  135.76    4.62
  -2   8   3  138.47    4.77
  -2   8   3  134.08    7.77
  -2   8   3  140.80    4.56
   2  -8  -2    0.94    0.73
  -2   8   2    1.48    1.11
  -2   8   1   52.99    4.52
  -2   8   0  388.18   12.91
  -2   8  -1  407.37   13.06
  -2   8  -2   15.69    2.27
  -2   8  -3 1160.40   25.19
  -2   8  -4  457.67   13.69
  -2   8  -5   26.68    2.88
  -2   8  -6  264.47    9.54
   2  -8   6  270.88    8.04
   2  -8   7 2128.62   36.24
  -2   8  -7 2070.77   38.14
  -2   8  -8   77.83    4.93
   2  -8   8   66.19    4.10
   2  -8   9   23.14    2.47
  -2   8  -9   26.84    2.06
  -2   8  -9   26.96    2.88
   2  -8  10  115.73    5.96
   2  -8  10  113.58    4.26
  -2   8 -10  117.49    4.61
   2  -8  11  385.22   12.18
  -2   8 -11  372.43    9.48
   2  -8  11  361.46    8.92
   2  -8  12   10.50    1.95
  -2   8 -12    8.06    1.19
   2  -8  12    8.89    1.18
   2  -8  13   39.98    2.60
  -2   8 -13   39.60    2.75
   2  -8  14   -0.10    0.38
  -2   8 -14    0.02    0.32
  -2   8 -15   35.38    2.51
   2  -8  15   32.28    2.32
  -2   8 -16   32.66    2.28
   2  -8  16   31.57    2.19
   2  -8  17   36.27    2.16
  -2   8 -17   34.68    2.11
  -2   8 -18    4.55    0.66
  -2   7  12    0.50    0.26
  -2   7  11    4.49    0.79
  -2   7  11    4.62    0.68
  -2   7  10  117.78    4.55
  -2   7  10  109.28    3.85
  -2   7  10  104.14    3.84
  -2   7   9    7.61    1.18
  -2   7   9    6.61    0.94
  -2   7   9    7.13    1.03
  -2   7   8   33.92    2.48
  -2   7   8   36.14    2.32
  -2   7   8   33.02    2.18
  -2   7   7    6.36    1.04
  -2   7   7    6.48    0.98
  -2   7   7    4.07    1.46
  -2   7   7    8.17    1.13
  -2   7   6   18.12    2.87
  -2   7   6   16.37    1.45
  -2   7   6   16.56    1.63
  -2   7   5  232.60    6.09
  -2   7   5  223.27    6.42
  -2   7   5  217.54   10.09
  -2   7   4  132.06    7.51
  -2   7   3   75.49    5.44
   2  -7  -3   90.33    4.67
  -2   7   2   45.08    3.97
   2  -7  -2   50.43    3.34
  -2   7   1  698.21   17.88
  -2   7   0    5.82    1.34
  -2   7  -1 1374.41   27.87
  -2   7  -2 1025.59   22.38
  -2   7  -3  313.79   10.41
  -2   7  -4  706.71   16.93
   2  -7   5  429.48   10.19
  -2   7  -5  477.09   12.53
   2  -7   6  555.36   12.52
  -2   7  -6  605.34   14.67
  -2   7  -7   17.20    1.54
   2  -7   7   16.92    1.84
  -2   7  -7   19.07    2.21
  -2   7  -8  136.69    4.73
   2  -7   8  131.80    5.62
  -2   7  -8  145.08    6.33
   2  -7   9   17.06    2.09
  -2   7  -9   19.10    2.27
  -2   7 -10  266.93    7.24
   2  -7  10  254.56    6.76
   2  -7  10  258.47    9.14
  -2   7 -11  284.64    7.75
   2  -7  11  285.16   10.15
   2  -7  11  273.48    7.26
   2  -7  12  140.94    4.96
   2  -7  12  147.38    7.39
  -2   7 -12  142.09    5.25
  -2   7 -13    5.19    1.00
   2  -7  13    5.37    0.96
   2  -7  14   17.53    1.72
  -2   7 -14   17.46    1.80
  -2   7 -15   54.81    3.07
   2  -7  15   51.54    2.96
  -2   7 -16    0.20    0.27
   2  -7  16    0.13    0.32
  -2   7 -17    5.36    0.83
   2  -7  17    5.23    0.85
  -2   7 -18   11.57    1.02
  -2   6  13    5.41    0.73
  -2   6  13    5.02    0.62
  -2   6  12    5.96    0.90
  -2   6  12    6.01    0.83
  -2   6  11   17.05    1.51
  -2   6  11   18.86    1.75
  -2   6  10   66.59    3.04
  -2   6  10   56.58    2.96
  -2   6  10   63.85    3.44
  -2   6   9   35.33    2.32
  -2   6   9   35.60    2.58
  -2   6   9   37.11    2.32
  -2   6   8   40.65    2.69
  -2   6   8   39.59    2.45
  -2   6   8   42.15    2.49
  -2   6   7   35.25    3.97
  -2   6   7   37.82    2.49
  -2   6   6  198.73    9.39
  -2   6   6  213.03    6.18
  -2   6   5    7.36    1.68
  -2   6   4  135.41    7.08
   2  -6  -4  141.71    5.86
   2  -6  -3   59.93    3.46
  -2   6   3   56.73    4.32
  -2   6   2  306.76   10.33
   2  -6  -2  306.29    8.41
  -2   6   1  745.96   17.60
  -2   6   0  333.29   10.45
  -2   6  -1  109.96    5.47
  -2   6  -2  107.42    5.37
  -2   6  -3 1831.08   33.17
   2  -6   4  137.83    4.40
  -2   6  -4  159.36    6.25
  -2   6  -5   10.96    1.53
   2  -6   5    9.36    1.10
  -2   6  -5    9.13    1.04
   2  -6   6   91.21    3.93
  -2   6  -6   95.48    3.68
  -2   6  -7 1523.89   25.93
  -2   6  -7 1564.64   27.75
  -2   6  -8  118.01    4.51
  -2   6  -8  103.09    5.06
  -2   6  -9   20.54    2.32
  -2   6 -10   55.75    4.11
  -2   6 -10   59.73    2.96
   2  -6  11  164.46    5.23
  -2   6 -11  171.00    5.57
  -2   6 -11  174.21    7.90
   2  -6  12    2.70    0.63
   2  -6  12    2.89    1.07
  -2   6 -12    2.93    1.05
  -2   6 -12    2.15    0.60
  -2   6 -13   40.02    2.67
   2  -6  13   39.83    2.54
  -2   6 -14   28.73    2.27
   2  -6  14   28.18    2.17
  -2   6 -15   -0.55    0.54
   2  -6  15   -0.02    0.33
  -2   6 -16   40.96    2.47
   2  -6  16   43.77    2.61
  -2   6 -17   22.34    1.65
   2  -6  17   22.95    1.73
  -2   5  14   12.46    0.97
  -2   5  14   13.33    1.12
  -2   5  13   14.45    1.27
  -2   5  13   17.05    1.48
  -2   5  12    9.28    1.17
  -2   5  12   12.24    1.40
  -2   5  11    1.23    0.49
  -2   5  11    0.84    0.42
  -2   5  10   72.65    3.24
  -2   5  10   66.88    3.60
  -2   5   9    0.22    0.33
   2  -5  -8    3.25    1.17
  -2   5   8    3.96    0.77
  -2   5   7   55.21    2.87
  -2   5   7   46.52    4.35
  -2   5   6   10.88    1.94
  -2   5   5  267.38    9.90
   2  -5  -5  281.94    8.51
  -2   5   4   20.63    2.50
   2  -5  -4   19.55    1.86
  -2   5   3 1040.51   21.73
   2  -5  -3 1005.42   18.71
  -2   5   2  275.72    8.90
   2  -5  -2  279.25    7.19
  -2   5   1  128.26    5.59
  -2   5   0   51.68    3.36
  -2   5  -1 1073.97   21.09
   2  -5   2  123.91    3.42
  -2   5  -2  145.31    5.78
   2  -5   3  102.95    3.24
  -2   5  -3  107.85    3.57
  -2   5  -4  157.32    5.71
  -2   5  -4  138.77    4.26
  -2   5  -5  275.43    7.29
  -2   5  -5  267.12    6.78
  -2   5  -6   16.05    1.62
  -2   5  -6   17.06    1.62
  -2   5  -6   14.51    1.39
  -2   5  -7 2155.97   38.12
  -2   5  -7 2448.31   37.57
  -2   5  -8  188.11    6.89
  -2   5  -9   13.27    1.83
  -2   5 -10   30.14    2.99
  -2   5 -10   29.83    2.04
   2  -5  11 1033.38   18.75
  -2   5 -11 1065.83   19.25
  -2   5 -11 1071.56   23.89
  -2   5 -12   21.73    1.89
   2  -5  12   22.64    1.85
  -2   5 -12   25.53    3.13
   2  -5  13    9.64    1.24
  -2   5 -13    9.32    1.28
   2  -5  14    0.26    0.31
  -2   5 -14    0.28    0.35
  -2   5 -15   38.65    2.52
   2  -5  15   38.09    2.52
  -2   5 -16   13.93    1.39
   2  -5  16   16.29    1.57
   2  -5  17    6.00    0.87
  -2   5 -17    6.09    0.84
  -2   4  15   -0.15    0.20
  -2   4  15    0.21    0.20
  -2   4  14   27.60    1.84
  -2   4  14   23.63    1.62
  -2   4  13    9.74    1.25
  -2   4  13    8.65    1.11
  -2   4  12    5.70    1.02
  -2   4  11    3.40    0.82
  -2   4  10  230.30    7.05
  -2   4   9   36.20    2.45
   2  -4  -9   29.10    3.48
  -2   4   8   26.71    1.96
   2  -4  -8   24.58    3.00
  -2   4   7    6.28    1.42
  -2   4   6  619.78   16.20
   2  -4  -6  644.54   14.60
   2  -4  -5  319.97    8.53
  -2   4   5  316.60   10.09
  -2   4   4    3.43    0.91
   2  -4  -4    3.41    0.66
   2  -4  -3  173.76    4.98
  -2   4   3  179.00    6.56
   2  -4  -2    4.01    0.63
  -2   4   2    5.34    1.06
  -2   4   1 1927.83   32.37
  -2   4   0  137.63    5.03
  -2   4  -1  227.39    6.78
  -2   4  -2   32.80    1.73
   2  -4   2   33.83    1.42
  -2   4  -3 1510.94   24.08
  -2   4  -3 1472.83   24.11
  -2   4  -4    6.71    0.84
  -2   4  -4    6.72    0.88
  -2   4  -4    8.18    1.06
  -2   4  -5  732.55   13.78
  -2   4  -5  743.65   14.35
  -2   4  -6  225.85    6.83
  -2   4  -6  245.66    6.13
  -2   4  -7  204.20    5.53
  -2   4  -7  175.91    6.32
  -2   4  -8   27.02    2.48
  -2   4  -9   67.18    4.30
  -2   4 -10   82.32    5.15
  -2   4 -10   85.75    3.53
   2  -4  10   81.69    3.30
  -2   4 -11    0.22    0.38
   2  -4  11   -0.12    0.50
  -2   4 -11    0.18    0.75
   2  -4  12  127.19    4.66
  -2   4 -12  127.01    7.22
  -2   4 -12  123.95    4.76
  -2   4 -13    7.42    1.19
   2  -4  13    7.17    1.10
   2  -4  14   48.89    2.93
  -2   4 -14   49.89    2.95
   2  -4  15   71.76    3.52
  -2   4 -15   73.30    3.48
  -2   4 -16    0.04    0.28
   2  -4  16    0.06    0.27
   2  -4  17    7.39    0.94
  -2   3  15   14.13    1.26
  -2   3  15   14.32    1.24
  -2   3  14    4.00    0.77
  -2   3  14    3.62    0.76
  -2   3  13   26.35    2.13
  -2   3  12   73.05    3.72
  -2   3  11    6.06    1.10
  -2   3  10   44.89    2.77
  -2   3   9   14.42    1.47
   2  -3  -9   11.84    2.10
  -2   3   8   93.97    3.64
   2  -3  -8   81.69    5.27
  -2   3   7  252.75    9.35
   2  -3  -7  270.52    8.34
  -2   3   6   50.63    3.63
   2  -3  -6   50.90    3.01
  -2   3   5   61.65    3.69
   2  -3  -5   68.87    3.16
   2  -3  -4   51.59    2.40
  -2   3   4   52.39    3.20
   2  -3  -3  199.63    4.80
  -2   3   3  200.68    6.36
  -2   3   2 1665.02   27.86
   2  -3  -2 1677.17   25.36
  -2   3   1  520.84   10.74
  -2   3   0   40.06    2.16
  -2   3  -1    5.34    0.78
  -2   3  -2 4704.15   65.54
  -2   3  -2 4236.11   66.94
  -2   3  -3 3788.77   53.52
  -2   3  -3 3416.21   53.93
  -2   3  -4   45.63    2.32
  -2   3  -5    0.21    0.14
  -2   3  -5    0.06    0.27
  -2   3  -6   16.18    1.63
  -2   3  -6   17.07    1.16
  -2   3  -7 2879.43   46.51
  -2   3  -8  140.97    5.99
  -2   3  -9    5.55    1.25
  -2   3 -10   96.10    5.69
  -2   3 -10  105.33    3.98
   2  -3  10  102.76    3.79
  -2   3 -11  351.89    8.71
   2  -3  11  349.88    8.44
  -2   3 -11  351.06   12.42
  -2   3 -12   40.76    4.11
   2  -3  12   40.21    2.53
  -2   3 -12   38.91    2.56
   2  -3  13   24.77    2.07
  -2   3 -13   24.57    2.06
   2  -3  14    9.59    1.27
  -2   3 -14    8.49    1.20
   2  -3  15   24.00    1.97
  -2   3 -15   24.11    1.92
  -2   3 -16    4.22    0.75
   2  -3  16    4.44    0.82
   2  -3  17    7.95    0.90
  -2   2  16    2.36    0.51
  -2   2  16    2.39    0.47
  -2   2  15    6.81    0.96
  -2   2  15    5.97    0.90
  -2   2  14   94.14    4.06
  -2   2  13  110.46    4.62
  -2   2  12    2.73    0.78
  -2   2  11    0.70    0.45
  -2   2  10  152.35    5.15
   2  -2 -10  135.74    7.17
  -2   2   9    2.48    0.62
   2  -2  -9    1.36    0.66
   2  -2  -8   71.57    4.59
   2  -2  -8   84.83    4.48
   2  -2  -7  120.85    5.64
   2  -2  -7  128.72    5.10
  -2   2   6  124.33    5.47
   2  -2  -6  122.10    4.50
   2  -2  -5    7.70    0.93
  -2   2   5    8.43    1.30
  -2   2   4   12.36    1.38
   2  -2  -4   13.09    1.03
  -2   2   3  435.37    9.50
   2  -2  -3  430.41    7.63
   2  -2  -2  129.98    2.66
  -2   2   2  142.40    4.28
  -2   2   1  174.37    4.49
  -2   2   0    3.07    0.46
  -2   2  -1   36.51    1.35
  -2   2  -1   40.61    1.57
  -2   2  -2  212.62    4.42
  -2   2  -2  185.63    4.46
  -2   2  -3  111.99    3.51
  -2   2  -3  115.16    3.04
  -2   2  -4   36.16    1.30
  -2   2  -4   37.84    2.11
  -2   2  -5  546.91    9.00
  -2   2  -5  527.92   11.43
  -2   2  -6   87.54    2.48
  -2   2  -6   83.16    3.97
  -2   2  -7  834.73   17.59
  -2   2  -8    3.08    0.86
  -2   2  -9   11.74    1.87
  -2   2 -10   13.89    2.18
   2  -2  10   17.12    1.49
  -2   2 -10   16.21    1.52
   2  -2  11  772.72   15.02
  -2   2 -11  773.39   15.26
  -2   2 -11  758.27   20.08
  -2   2 -12   43.28    4.39
  -2   2 -12   43.35    2.73
   2  -2  12   42.77    2.67
   2  -2  13    0.08    0.37
  -2   2 -13    1.29    0.63
   2  -2  14    7.02    1.12
  -2   2 -14    7.28    1.07
   2  -2  15  113.25    4.45
  -2   2 -15  116.34    4.33
   2  -2  16    0.61    0.28
   2  -2  17    0.31    0.27
  -2   2 -17    0.04    0.21
  -2   1  17    0.19    0.21
  -2   1  16   11.90    1.23
  -2   1  16   10.79    1.12
  -2   1  15    2.82    0.72
  -2   1  15    2.84    0.53
  -2   1  14   23.25    1.99
  -2   1  13   38.04    2.60
  -2   1  12   15.35    1.66
  -2   1  11    4.25    0.86
  -2   1  10  272.09    7.07
   2  -1 -10  239.80    9.38
  -2   1   9    0.59    0.28
   2  -1  -9    0.98    0.52
   2  -1  -8    3.48    0.81
   2  -1  -8    3.32    0.93
   2  -1  -7  102.53    4.24
   2  -1  -7  108.53    4.99
   2  -1  -6 1527.05   26.11
   2  -1  -6 1411.17   24.12
   2  -1  -5   10.50    1.00
  -2   1   5   10.76    1.35
  -2   1   4   47.95    2.59
   2  -1  -4   51.44    1.95
  -2   1   3 1452.92   23.58
   2  -1  -3 1445.56   21.54
  -2   1   2 9999.00  123.65
  -2   1   2 9656.21  122.04
  -2   1   1  984.05   15.02
  -2   1   1  926.09   15.30
  -2   1   0    0.85    0.15
  -2   1   0    1.27    0.24
  -2   1  -1  125.71    2.35
  -2   1  -1  124.78    2.97
  -2   1  -2   32.18    1.55
  -2   1  -3 1534.07   24.58
  -2   1  -4   49.96    1.20
  -2   1  -4   61.05    2.81
  -2   1  -5   84.29    2.10
  -2   1  -5   89.74    3.87
  -2   1  -6  118.28    4.92
  -2   1  -7  200.51    7.27
  -2   1  -8  364.96   11.24
   2  -1   9    1.25    0.46
  -2   1  -9    1.24    0.95
   2  -1  10   50.38    2.68
  -2   1 -10   51.02    2.80
  -2   1 -10   49.46    4.33
   2  -1  11   13.15    1.47
  -2   1 -11   13.79    2.46
  -2   1 -11   12.56    1.47
  -2   1 -12    0.29    0.43
   2  -1  12    4.00    0.82
   2  -1  13    6.29    1.11
  -2   1 -13    4.72    0.90
  -2   1 -14   15.33    1.55
   2  -1  14   14.72    1.59
   2  -1  15    0.70    0.43
   2  -1  16    1.69    0.50
  -2   0  17    7.54    0.91
  -2   0  17    6.19    0.79
  -2   0  16   21.77    1.71
  -2   0  16   25.22    1.98
  -2   0  16   20.18    1.37
  -2   0  15   25.95    2.03
  -2   0  14    4.39    0.91
  -2   0  13   85.44    3.97
  -2   0  12   73.13    3.54
  -2   0  11   29.08    2.09
   2   0 -11   26.56    2.94
   2   0 -10    0.21    0.40
  -2   0  10    0.46    0.28
   2   0  -9   68.33    4.23
   2   0  -9   72.34    4.06
   2   0  -8   25.52    2.36
   2   0  -8   25.72    2.16
   2   0  -7  172.05    5.46
   2   0  -7  177.40    6.22
   2   0  -6  183.18    5.88
   2   0  -6  163.52    4.86
   2   0  -5   37.56    2.32
   2   0  -5   35.94    1.79
  -2   0   4   89.44    2.89
   2   0  -4   90.29    3.37
  -2   0   3  707.59   12.09
   2   0  -3  734.54   12.88
   2   0  -2 6495.08   93.31
   2   0  -1   52.76    1.81
   2   0   0    2.17    0.28
  -2   0   0    2.69    0.35
   2   0   1   76.05    1.67
  -2   0  -1   72.29    2.38
  -2   0  -2 7850.33  112.73
  -2   0  -3 3366.79   50.83
  -2   0  -4  157.31    3.26
  -2   0  -4  153.90    5.10
  -2   0  -5  226.56    4.65
  -2   0  -5  221.32    6.95
  -2   0  -6  143.12    5.83
  -2   0  -7 1468.12   28.17
  -2   0  -8    8.76    1.63
   2   0   9    2.33    0.61
  -2   0  -9    2.32    0.56
  -2   0  -9    2.15    0.87
   2   0  10    1.65    0.53
  -2   0 -10    1.62    0.94
  -2   0 -10    2.45    0.63
  -2   0 -11  211.22    6.58
   2   0  11  211.82    6.60
  -2   0 -11  209.69   10.11
   2   0  12   10.16    1.36
  -2   0 -12    9.84    1.32
   2   0  13    1.59    0.64
   2   0  14    4.23    0.83
   2   0  15   52.16    2.69
   2   0  16    1.99    0.45
  -2  -1  17   -0.06    0.18
  -2  -1  17    0.24    0.27
  -2  -1  16    2.37    0.65
  -2  -1  15   41.42    2.60
  -2  -1  14  196.76    6.32
  -2  -1  13   13.57    1.52
  -2  -1  12    6.84    1.05
  -2  -1  11   32.03    3.38
   2   1 -11   28.48    2.97
  -2  -1  11   31.08    2.11
  -2  -1  10  282.83    7.02
  -2  -1  10  271.12    9.63
   2   1 -10  252.76    8.98
   2   1 -10  280.22    9.12
   2   1  -9   75.60    4.30
   2   1  -9   80.65    4.18
  -2  -1   9   75.98    4.37
   2   1  -8  108.03    4.51
   2   1  -8  110.69    4.94
   2   1  -7  335.18    8.79
   2   1  -7  320.92    8.00
   2   1  -6  718.00   14.27
  -2  -1   6  756.53   13.93
  -2  -1   5  134.36    4.21
   2   1  -5  127.26    3.79
   2   1  -5  139.96    4.54
  -2  -1   4   98.71    3.27
   2   1  -4   98.42    3.46
  -2  -1   3  427.00    8.21
   2   1  -3  393.20    8.15
   2   1  -2   87.82    2.73
   2   1  -1   91.95    2.59
   2   1   0  202.15    4.13
   2   1   1  204.38    4.33
  -2  -1  -1  198.68    5.15
  -2  -1  -2  150.68    4.60
   2   1   2  150.57    3.34
   2   1   3  396.95    7.23
  -2  -1  -3  415.17    9.36
   2   1   4  402.60    7.72
  -2  -1  -4  430.38   10.17
  -2  -1  -5   10.61    1.46
  -2  -1  -6  251.14    8.57
  -2  -1  -7   17.76    2.30
  -2  -1  -8  188.05    8.46
  -2  -1  -8  200.45    5.79
   2   1   8  192.99    5.64
  -2  -1  -9   91.87    3.90
   2   1   9   90.32    3.84
  -2  -1  -9   86.33    6.00
  -2  -1 -10  162.76    5.62
   2   1  10  157.55    5.51
  -2  -1 -10  149.42    8.54
   2   1  11   37.27    2.64
  -2  -1 -11   41.85    2.76
   2   1  12    6.09    1.03
   2   1  13   -0.40    0.51
   2   1  14   25.07    1.93
  -2  -1 -14   22.23    1.55
  -2  -1 -15   24.21    1.35
   2   1  15   27.90    1.78
  -2  -2  18    4.77    0.67
  -2  -2  18    3.84    0.62
  -2  -2  17    0.15    0.27
  -2  -2  16   83.04    3.61
  -2  -2  15   13.46    1.50
  -2  -2  14   13.77    1.59
  -2  -2  13   38.53    2.53
  -2  -2  12   30.88    3.52
  -2  -2  12   33.41    2.29
   2   2 -11   58.57    4.19
  -2  -2  11   57.41    4.45
  -2  -2  11   63.25    3.06
   2   2 -10  283.28    9.39
   2   2 -10  303.62    9.49
  -2  -2  10  297.77    7.26
  -2  -2  10  310.53   10.15
   2   2  -9    0.42    0.31
   2   2  -9    0.91    0.49
  -2  -2   9    0.44    0.35
  -2  -2   8    2.70    0.74
   2   2  -8    2.18    0.62
   2   2  -8    2.40    0.75
   2   2  -7   10.37    1.19
   2   2  -7   10.45    1.31
  -2  -2   7   11.60    1.38
  -2  -2   6  934.77   17.14
   2   2  -6  919.49   17.21
   2   2  -5   83.85    3.43
  -2  -2   5   90.36    3.48
  -2  -2   4  252.15    6.20
   2   2  -4  225.00    5.86
   2   2  -3 2884.78   43.41
   2   2  -1  411.53    7.82
   2   2   0  175.33    4.37
   2   2   1 1336.16   21.32
  -2  -2  -1 1242.12   22.11
   2   2   2 1153.19   19.09
  -2  -2  -2 1188.85   20.95
   2   2   3  604.15   11.20
  -2  -2  -3  603.29   13.21
   2   2   4  181.22    4.99
  -2  -2  -4  198.26    6.84
  -2  -2  -5    1.64    0.58
  -2  -2  -6    0.09    0.39
  -2  -2  -7  296.34   10.88
  -2  -2  -7  325.50    7.79
   2   2   8  247.80    6.90
  -2  -2  -8  232.74   10.15
  -2  -2  -8  255.74    7.00
  -2  -2  -9    6.25    1.67
   2   2   9    6.24    1.05
  -2  -2  -9    7.38    1.10
   2   2  10   86.62    4.11
   2   2  11   73.01    3.79
   2   2  12    6.15    1.03
   2   2  13   -0.12    0.35
  -2  -2 -13   -0.35    0.34
   2   2  14    3.96    0.68
  -2  -2 -14    4.11    0.57
   2   2  15    5.79    0.71
  -2  -3  18    0.69    0.42
  -2  -3  18    1.34    0.42
  -2  -3  17    1.93    0.60
  -2  -3  16   16.86    1.63
  -2  -3  15    0.02    0.38
  -2  -3  14   26.34    2.11
  -2  -3  13    3.73    1.31
  -2  -3  13    1.55    0.59
   2   3 -12   19.70    2.50
  -2  -3  12   22.13    1.85
  -2  -3  12   23.22    3.04
  -2  -3  11   33.07    3.32
   2   3 -11   32.88    3.05
  -2  -3  11   31.46    2.12
  -2  -3  10    8.10    1.50
   2   3 -10    8.30    1.40
   2   3  -9  139.32    5.86
  -2  -3   9  144.87    6.10
  -2  -3   8   48.22    3.12
   2   3  -8   41.35    2.87
   2   3  -7  118.52    4.77
  -2  -3   7  126.72    4.91
  -2  -3   6    9.94    1.25
   2   3  -6    3.10    0.70
  -2  -3   5  604.78   12.21
   2   3  -5  565.01   11.81
   2   3  -4   37.94    2.11
   2   3  -3  155.32    4.48
   2   3  -2 2307.75   35.39
   2   3  -1 2097.43   32.55
   2   3   0    9.10    1.05
   2   3   1  252.58    6.71
   2   3   2 1724.24   28.38
  -2  -3  -2 1745.97   30.28
   2   3   3   28.03    1.96
  -2  -3  -3   26.48    2.42
   2   3   4   76.93    3.51
  -2  -3  -4   81.37    4.59
  -2  -3  -5  181.53    7.59
  -2  -3  -6  246.92    9.70
   2   3   7  383.90    9.20
  -2  -3  -7  369.53   13.04
  -2  -3  -7  396.80    9.26
   2   3   8   15.66    1.61
  -2  -3  -8   15.02    2.49
  -2  -3  -9  228.21   10.88
   2   3   9  241.39    7.36
   2   3  10    5.04    1.03
   2   3  11   17.45    1.82
  -2  -3 -11   18.10    1.52
  -2  -3 -12    1.15    0.38
   2   3  12    1.82    0.51
   2   3  13    8.58    1.10
  -2  -3 -13    8.76    0.84
   2   3  14    2.34    0.50
  -2  -4  18    1.09    0.40
  -2  -4  18    1.52    0.46
  -2  -4  17    2.13    0.57
  -2  -4  16   13.54    1.45
  -2  -4  15   80.71    3.83
  -2  -4  14    6.79    1.03
  -2  -4  13   91.19    6.49
  -2  -4  13   85.45    3.90
   2   4 -12  170.85    7.56
  -2  -4  12  171.89    5.64
  -2  -4  12  188.46    8.91
   2   4 -11   68.67    4.42
  -2  -4  11   76.70    5.12
  -2  -4  11   70.38    3.28
  -2  -4  10  328.02   10.59
   2   4 -10  314.17    9.79
   2   4  -9   49.87    3.37
  -2  -4   9   54.33    3.71
   2   4  -8   96.98    4.55
  -2  -4   8  107.54    5.00
   2   4  -7  500.46   11.67
  -2  -4   7  526.01   12.26
   2   4  -6  544.45   11.91
  -2  -4   6  563.36   12.47
   2   4  -5  977.25   17.82
   2   4  -4    7.06    0.97
   2   4  -3  245.51    6.35
   2   4  -2 2506.66   39.03
   2   4  -1 1325.52   22.48
   2   4  -1 1247.57   22.13
   2   4   0  715.59   14.61
   2   4   1   79.75    3.80
   2   4   2   22.84    2.00
  -2  -4  -2   24.93    2.45
  -2  -4  -3    3.08    0.81
   2   4   3    3.10    0.73
  -2  -4  -4  241.59    9.04
  -2  -4  -5   44.18    3.89
  -2  -4  -6  212.95    9.38
   2   4   6  207.73    6.24
  -2  -4  -7    0.85    0.56
   2   4   7    0.18    0.36
   2   4   8  144.82    5.46
  -2  -4  -8  139.85    8.38
   2   4   9   26.77    2.30
  -2  -4  -9   27.86    1.92
   2   4  10  351.87    9.39
  -2  -4 -10  346.53    8.12
   2   4  11    5.93    1.03
  -2  -4 -11    5.54    0.77
   2   4  12    6.78    1.01
   2   4  13    0.46    0.27
  -2  -5  18    7.19    0.92
  -2  -5  18    7.16    0.90
  -2  -5  17    0.69    0.38
  -2  -5  16   33.62    2.33
  -2  -5  15   35.71    2.50
  -2  -5  14    1.29    0.57
  -2  -5  13   18.61    2.89
  -2  -5  13   17.02    1.71
   2   5 -12  240.08    9.15
  -2  -5  12  240.17    7.02
  -2  -5  12  261.78   10.58
  -2  -5  11  249.79    9.70
   2   5 -11  220.44    8.41
  -2  -5  11  241.51    6.78
  -2  -5  10   72.80    3.28
   2   5 -10   67.78    4.22
  -2  -5  10   71.37    4.71
  -2  -5   9   53.93    3.78
   2   5  -9   51.75    3.46
   2   5  -8    2.43    0.78
  -2  -5   8    1.97    0.68
   2   5  -7  266.77    7.87
   2   5  -6  736.33   15.09
   2   5  -5  146.63    5.14
   2   5  -4   99.97    4.05
   2   5  -3  161.69    5.34
   2   5  -2 2561.14   41.76
   2   5  -2 2683.58   42.27
   2   5  -1  121.43    5.03
   2   5   0  240.96    7.79
   2   5   1  385.04   10.44
   2   5   2  795.45   16.86
  -2  -5  -2  755.32   18.16
   2   5   3   11.56    1.62
  -2  -5  -3   10.64    1.79
  -2  -5  -4   23.40    2.87
   2   5   5  439.85   10.02
  -2  -5  -5  418.75   14.00
  -2  -5  -5  439.89    8.89
  -2  -5  -6    8.54    1.97
   2   5   6   10.15    1.35
  -2  -5  -6   10.83    1.11
   2   5   7  195.57    6.53
  -2  -5  -7  181.21    9.62
  -2  -5  -7  196.05    5.51
   2   5   8    1.92    0.70
  -2  -5  -8    1.39    0.51
   2   5   9   57.87    3.40
   2   5  10   20.53    1.94
   2   5  11   19.89    1.77
   2   5  12    4.45    0.73
   2   5  13    1.32    0.33
  -2  -6  19    7.68    0.82
  -2  -6  18   13.27    1.25
  -2  -6  17    1.35    0.54
  -2  -6  16   21.06    1.87
  -2  -6  15    0.40    0.44
  -2  -6  14   15.83    1.66
  -2  -6  13    6.51    1.09
  -2  -6  13    7.59    1.86
   2   6 -12  109.77    5.99
  -2  -6  12  125.29    7.09
  -2  -6  12  121.18    4.75
  -2  -6  11   30.49    3.26
  -2  -6  11   30.76    2.22
   2   6 -11   30.51    2.98
   2   6 -10    6.01    1.32
  -2  -6  10    5.70    0.96
  -2  -6  10    5.04    1.27
   2   6  -9  338.08   10.05
   2   6  -8    0.36    0.51
   2   6  -7   42.24    2.95
   2   6  -6   36.64    2.67
   2   6  -5  386.04    9.88
   2   6  -4    0.68    0.48
   2   6  -3  220.42    7.29
   2   6  -3  211.39    6.99
   2   6  -2   34.54    2.77
   2   6  -1 1887.93   33.67
   2   6   0   33.59    2.88
   2   6   1   10.01    1.60
  -2  -6  -1    8.51    1.71
   2   6   2  196.87    7.62
  -2  -6  -2  204.72    8.61
  -2  -6  -3   17.93    2.56
   2   6   3   22.36    2.02
   2   6   4   16.59    1.62
   2   6   4   12.40    1.31
  -2  -6  -4   14.42    2.38
   2   6   5   94.48    4.18
  -2  -6  -5   91.44    6.34
  -2  -6  -6  269.29   11.75
   2   6   6  277.31    8.06
   2   6   7   20.38    1.99
   2   6   8   26.09    2.24
   2   6   9  117.10    4.80
   2   6  10   28.59    2.16
   2   6  11    4.61    0.66
   2   6  11    5.01    0.84
   2   6  12    0.64    0.31
  -2  -7  19    0.80    0.29
  -2  -7  18   21.45    1.61
  -2  -7  17    0.16    0.31
  -2  -7  16   61.33    3.23
  -2  -7  15   57.58    3.26
  -2  -7  14    2.47    0.68
  -2  -7  13   22.80    2.07
   2   7 -12  197.21    8.37
  -2  -7  12  198.64    6.51
   2   7 -11  188.00    7.87
  -2  -7  11  194.72    6.33
   2   7 -11  191.06    5.83
   2   7 -10   38.46    3.27
  -2  -7  10   42.36    2.70
  -2  -7   9    1.50    0.42
  -2  -7   9    0.97    0.49
   2   7  -9    0.53    0.61
   2   7  -8  324.75    9.89
   2   7  -7    5.57    1.15
   2   7  -6  192.38    6.98
   2   7  -5   89.58    4.56
   2   7  -4  238.14    8.07
   2   7  -4  256.89    8.58
   2   7  -3  515.88   13.48
   2   7  -2 1485.23   28.63
   2   7  -1  297.98   10.06
   2   7   0  404.77   12.14
   2   7   1  575.13   12.32
   2   7   1  607.26   15.60
  -2  -7  -1  628.06   16.88
   2   7   2   45.77    3.75
  -2  -7  -2   45.05    4.14
   2   7   2   42.87    2.64
  -2  -7  -3   80.74    5.80
   2   7   3   78.47    3.75
   2   7   4    6.78    1.12
  -2  -7  -4    7.07    1.83
  -2  -7  -5   60.29    5.32
   2   7   5   62.42    3.47
   2   7   6   12.53    1.57
   2   7   7    0.17    0.50
   2   7   8    0.66    0.51
   2   7   9    0.07    0.36
   2   7  10   13.13    1.30
   2   7  10   12.34    1.10
   2   7  11    1.26    0.41
  -2  -8  19    1.58    0.41
  -2  -8  18    1.98    0.52
  -2  -8  17    0.93    0.46
  -2  -8  16   26.90    2.11
  -2  -8  15   -0.02    0.40
  -2  -8  14   46.64    3.01
  -2  -8  13   38.86    2.81
  -2  -8  12   34.91    2.61
   2   8 -12   39.06    2.54
   2   8 -12   34.53    3.43
   2   8 -11   66.06    3.35
   2   8 -11   59.19    4.41
  -2  -8  11   63.96    3.56
   2   8 -10   14.88    1.54
   2   8 -10   12.68    1.94
  -2  -8  10   14.34    1.61
  -2  -8   9   65.37    3.18
  -2  -8   9   68.22    3.57
   2   8  -9   63.92    4.34
   2   8  -8   73.37    4.59
  -2  -8   8   79.79    3.84
   2   8  -7    7.26    1.38
   2   8  -6  209.23    7.99
   2   8  -5  156.73    7.05
   2   8  -4  289.76   10.10
   2   8  -3    0.19    0.53
   2   8  -2  549.32   15.34
   2   8  -1  171.61    7.80
   2   8  -1  153.96    5.37
   2   8   0   77.01    3.67
   2   8   0   76.43    5.06
  -2  -8   0   77.68    5.49
   2   8   1   21.57    2.71
   2   8   1   18.72    1.77
  -2  -8  -1   20.64    2.89
   2   8   2  470.99   11.16
  -2  -8  -2  495.42   15.67
  -2  -8  -3   16.55    2.73
   2   8   3   17.72    1.81
  -2  -8  -4    3.72    1.28
   2   8   4    3.40    0.84
   2   8   5  313.22    8.85
   2   8   6   20.98    2.00
   2   8   7    0.88    0.41
   2   8   8    0.18    0.37
   2   8   8    0.04    0.34
   2   8   9   50.54    2.32
   2   8   9   53.57    2.69
   2   8  10    0.14    0.21
  -2  -9  19   12.27    1.00
  -2  -9  18    2.85    0.61
  -2  -9  17    0.15    0.27
  -2  -9  16   14.91    1.55
  -2  -9  15  121.98    4.98
  -2  -9  14    0.76    0.49
   2   9 -13    8.63    1.22
  -2  -9  13    8.55    1.41
   2   9 -12  152.91    7.74
   2   9 -12  160.56    5.67
  -2  -9  12  159.47    6.06
   2   9 -11   22.68    2.04
   2   9 -11   21.42    2.75
  -2  -9  11   24.11    2.25
  -2  -9  10    5.64    1.12
   2   9 -10    5.24    1.33
  -2  -9   9   49.77    3.22
  -2  -9   9   48.60    2.76
   2   9  -9   47.28    3.94
   2   9  -8  202.08    6.36
  -2  -9   8  190.01    5.78
   2   9  -8  186.97    8.17
  -2  -9   8  198.33    6.76
  -2  -9   7    2.91    0.68
   2   9  -7    3.49    1.12
   2   9  -7    3.05    0.73
   2   9  -6    2.11    0.71
   2   9  -6    2.40    0.96
   2   9  -5   51.51    2.93
   2   9  -5   48.81    4.18
   2   9  -4    1.18    0.46
   2   9  -4    1.34    0.57
   2   9  -3  101.12    4.20
   2   9  -3  104.77    6.45
   2   9  -2    1.62    0.71
   2   9  -2    1.29    0.60
   2   9  -1  107.28    4.36
   2   9  -1  102.19    6.26
   2   9  -1   94.62    4.29
   2   9   0   20.57    1.88
   2   9   0   16.94    2.52
   2   9   0   18.14    1.82
  -2  -9   0   23.61    3.14
  -2  -9  -1  100.20    6.67
   2   9   1   90.66    4.25
   2   9   2   18.48    1.88
  -2  -9  -2   18.16    2.89
   2   9   3   14.63    1.68
   2   9   4    0.26    0.49
   2   9   5    0.90    0.61
   2   9   5    1.40    0.67
   2   9   6   20.61    1.91
   2   9   6   20.67    1.81
   2   9   7    2.25    0.62
   2   9   7    2.88    0.68
   2   9   8    0.00    0.28
   2   9   8    0.18    0.22
   2   9   9   18.06    1.32
  -2 -10  18    1.14    0.37
  -2 -10  17    2.26    0.57
  -2 -10  16   30.17    2.20
  -2 -10  15    1.65    0.64
   2  10 -14   13.39    1.46
  -2 -10  14   15.59    1.72
  -2 -10  13    0.84    0.50
   2  10 -13    1.13    0.59
   2  10 -12   83.13    4.06
  -2 -10  12   84.68    4.39
   2  10 -11   87.87    5.93
  -2 -10  11   88.17    4.55
   2  10 -11   85.33    4.22
   2  10 -11   99.01    6.59
  -2 -10  10    3.05    0.91
   2  10 -10    2.69    1.00
   2  10  -9    2.31    0.69
   2  10  -9    2.18    1.09
  -2 -10   9    2.59    0.81
  -2 -10   9    2.14    0.63
   2  10  -8  504.26   11.83
  -2 -10   8  483.49   10.68
  -2 -10   8  483.24   12.24
   2  10  -8  509.17   15.87
  -2 -10   7    1.15    0.45
   2  10  -7    0.73    0.34
   2  10  -7    0.02    0.67
   2  10  -6   11.80    2.16
   2  10  -6   12.85    1.57
   2  10  -5   41.50    4.17
   2  10  -5   38.00    2.61
   2  10  -4  373.52    9.55
   2  10  -4  379.13   13.67
   2  10  -3   73.62    3.71
   2  10  -3   71.76    5.52
   2  10  -2   34.21    3.74
   2  10  -2   35.39    2.53
  -2 -10   1    0.31    0.62
   2  10  -1   -0.08    0.71
   2  10  -1    0.61    0.50
   2  10   0   90.33    4.18
   2  10   0   82.87    4.13
  -2 -10   0   93.92    6.52
   2  10   1  383.44    9.66
   2  10   1  356.21    9.69
   2  10   2  112.50    4.90
   2  10   2  119.97    4.86
   2  10   3   16.06    1.72
   2  10   3   14.74    1.73
   2  10   4   20.12    1.97
   2  10   4   19.42    1.81
   2  10   5   69.36    3.47
   2  10   5   67.13    3.27
   2  10   6    0.29    0.45
   2  10   6    0.35    0.30
   2  10   7    0.45    0.27
   2  10   7    0.29    0.25
  -2 -11  18    2.86    0.54
  -2 -11  17    0.21    0.29
  -2 -11  16   25.95    1.99
  -2 -11  15   18.07    1.80
  -2 -11  14   13.41    1.62
   2  11 -14   11.71    1.35
  -2 -11  13   -0.18    0.53
   2  11 -13    0.82    0.46
  -2 -11  12   11.09    1.57
   2  11 -12   10.79    1.47
   2  11 -11    8.68    1.34
  -2 -11  11    8.13    1.39
   2  11 -10   14.97    1.72
  -2 -11  10   12.96    1.77
   2  11  -9   19.26    3.03
  -2 -11   9   15.30    1.92
   2  11  -9   16.04    1.82
  -2 -11   8   75.72    4.27
  -2 -11   8   76.34    3.34
   2  11  -8   78.36    4.10
   2  11  -8   82.39    6.18
   2  11  -7   21.25    3.12
   2  11  -7   21.72    2.12
   2  11  -6    5.55    1.09
   2  11  -6    4.87    1.50
   2  11  -5   70.65    3.80
   2  11  -5   78.40    6.12
   2  11  -4  273.85   11.65
   2  11  -4  270.20    8.02
   2  11  -3   23.75    2.12
   2  11  -3   25.63    3.42
   2  11  -2    1.63    0.62
   2  11  -2    1.62    0.92
   2  11  -1   79.79    3.95
   2  11   0  128.62    5.07
   2  11   1    1.44    0.61
   2  11   2    9.97    1.33
   2  11   2   11.64    1.45
   2  11   3    1.09    0.54
   2  11   3    1.38    0.58
   2  11   4   47.27    2.77
   2  11   4   46.93    2.62
   2  11   5   20.63    1.57
   2  11   6   33.14    1.78
  -2 -12  17    0.28    0.25
  -2 -12  16   19.96    1.66
  -2 -12  15   34.88    2.37
   2  12 -14    8.92    1.16
  -2 -12  14    8.89    1.28
   2  12 -13   19.30    1.84
  -2 -12  13   21.00    2.02
  -2 -12  12  102.74    4.80
   2  12 -12   94.91    4.45
  -2 -12  11   40.49    3.04
   2  12 -11   38.00    2.83
  -2 -12  10   15.20    1.87
   2  12 -10   19.10    2.00
  -2 -12   9   49.49    3.45
   2  12  -9   52.74    3.34
   2  12  -8  271.99    8.40
  -2 -12   8  281.86    8.95
   2  12  -7  133.53    5.50
   2  12  -6    9.45    1.42
   2  12  -5   34.23    2.64
   2  12  -4    4.01    0.88
   2  12  -3   14.58    1.66
   2  12  -2   19.27    1.92
   2  12  -1   13.76    1.63
   2  12   0    2.40    0.66
   2  12   1   76.64    3.66
   2  12   2   19.53    1.72
   2  12   3   -0.16    0.37
   2  12   4    0.35    0.29
   2  12   4    0.65    0.30
   2  12   5   13.42    1.07
   2  12   5   12.08    0.95
  -2 -13  17    0.23    0.21
  -2 -13  16   -0.16    0.29
  -2 -13  15   16.09    1.48
  -2 -13  14   26.13    2.06
   2  13 -14   21.80    1.74
   2  13 -13   11.28    1.35
  -2 -13  13   11.92    1.49
  -2 -13  12    8.27    1.30
   2  13 -12    7.06    1.14
   2  13 -11    0.37    0.33
  -2 -13  11    0.77    0.51
   2  13 -10   27.83    2.31
  -2 -13  10   27.33    2.44
  -2 -13   9    0.87    0.65
   2  13  -9    0.67    0.62
   2  13  -8   71.14    3.91
  -2 -13   8   77.59    4.25
   2  13  -7    0.10    0.44
   2  13  -6   23.83    2.20
   2  13  -5   19.99    2.01
   2  13  -4  236.76    7.38
   2  13  -3   10.13    1.41
   2  13  -2    0.06    0.39
   2  13  -1    7.81    1.13
   2  13   0   59.31    3.11
   2  13   1   21.36    1.74
   2  13   2    6.88    0.94
   2  13   2    5.85    0.72
   2  13   3    0.75    0.37
  -2 -14  16    3.16    0.53
  -2 -14  15    7.44    0.91
  -2 -14  14    3.42    0.72
   2  14 -14    3.02    0.58
  -2 -14  13    0.00    0.29
   2  14 -13    0.63    0.36
   2  14 -12   13.89    1.51
  -2 -14  12   14.44    1.57
   2  14 -11   17.85    1.77
  -2 -14  11   21.67    1.97
  -2 -14  10   19.85    1.96
   2  14 -10   16.98    1.69
   2  14  -9   -0.23    0.43
  -2 -14   9   -0.12    0.38
   2  14  -8   -0.34    0.53
  -2 -14   8    0.72    0.44
   2  14  -7    0.08    0.56
  -2 -14   7    0.44    0.56
   2  14  -6   16.62    1.73
   2  14  -5   17.41    1.81
   2  14  -4   56.62    3.15
   2  14  -3    1.53    0.58
   2  14  -2    3.09    0.75
   2  14  -1    5.35    0.89
   2  14   0   10.46    1.16
   2  14   1    5.53    0.78
   2  14   2    2.18    0.45
  -2 -15  15    0.68    0.28
  -2 -15  14   35.31    1.90
   2  15 -13   12.43    1.14
  -2 -15  13   14.02    1.28
  -2 -15  12   26.34    1.88
   2  15 -12   21.91    1.68
   2  15 -11    4.49    0.82
  -2 -15  11    4.15    0.78
   2  15 -10    5.89    0.98
  -2 -15  10    7.49    1.07
   2  15 -10    5.65    0.86
   2  15  -9    3.51    0.73
  -2 -15   9    3.26    0.75
   2  15  -8   47.05    2.77
  -2 -15   8   50.30    2.87
  -2 -15   7    7.39    1.09
   2  15  -7    6.68    1.03
   2  15  -6   -0.28    0.48
  -2 -15   6    0.41    0.34
   2  15  -5   -0.08    0.31
   2  15  -4   61.68    3.01
   2  15  -3    1.03    0.45
   2  15  -2   10.70    1.14
   2  15  -1    1.23    0.42
   2  15   0    0.73    0.29
  -2 -16  13   11.35    0.95
  -2 -16  12   -0.17    0.24
   2  16 -12    0.21    0.17
   2  16 -11    0.39    0.25
  -2 -16  11    0.53    0.26
   2  16 -10    0.22    0.21
  -2 -16  10    0.55    0.29
  -2 -16   9   16.10    1.36
   2  16  -9   13.82    1.22
   2  16  -8   29.26    1.85
  -2 -16   8   30.15    1.89
   2  16  -7    1.49    0.48
  -2 -16   7    2.04    0.51
   2  16  -6    0.31    0.25
  -2 -16   6    0.66    0.22
  -2 -16   5   -0.32    0.26
   2  16  -5   -0.12    0.28
   2  16  -4   35.94    1.95
  -2 -16   4   39.07    1.95
   2  16  -3    0.20    0.21
  -2 -16   3   -0.14    0.20
  -3  18  -6   28.25    1.54
  -3  18  -7    0.28    0.21
  -3  18  -8    3.75    0.59
  -3  18  -9    7.20    0.82
  -3  18 -10   40.11    1.94
  -3  18 -11    0.75    0.32
  -3  17  -2    9.08    0.88
  -3  17  -3    5.43    0.75
  -3  17  -3    5.42    0.63
  -3  17  -4    6.95    0.89
  -3  17  -5    1.19    0.46
  -3  17  -6    8.11    1.06
  -3  17  -7   11.62    1.26
  -3  17  -8    0.91    0.55
  -3  17  -9    0.39    0.37
  -3  17 -10   14.58    1.40
  -3  17 -11   -0.47    0.40
  -3  17 -12    2.46    0.56
  -3  17 -13    3.77    0.64
  -3  17 -14   12.10    1.00
  -3  16   1    0.39    0.23
  -3  16   0    5.24    0.68
  -3  16   0    5.38    0.71
  -3  16  -1    0.18    0.27
  -3  16  -1    0.15    0.20
  -3  16  -2   33.89    2.13
  -3  16  -2   32.80    1.94
  -3  16  -3    8.89    1.02
  -3  16  -3    9.41    1.16
  -3  16  -4    0.05    0.24
  -3  16  -4    0.16    0.32
  -3  16  -5    2.03    0.60
  -3  16  -5    1.14    0.36
  -3  16  -6   70.93    3.68
  -3  16  -7   -0.21    0.47
  -3  16  -8   15.65    1.74
  -3  16  -8   14.44    1.64
  -3  16  -9   15.64    1.71
  -3  16 -10    3.78    0.83
  -3  16 -11    0.46    0.44
  -3  16 -12    0.97    0.52
  -3  16 -13    0.24    0.30
  -3  16 -14    0.30    0.31
  -3  16 -15    1.16    0.35
  -3  15   3    7.47    0.79
  -3  15   2    5.77    0.76
  -3  15   1    2.79    0.54
  -3  15   1    3.25    0.58
  -3  15   0   21.99    1.69
  -3  15   0   19.76    1.60
  -3  15  -1    6.48    0.96
  -3  15  -1    6.64    1.02
  -3  15  -2   61.73    3.09
  -3  15  -2   67.86    3.44
  -3  15  -3   25.19    2.18
  -3  15  -3   21.60    1.82
  -3  15  -4    3.80    0.89
  -3  15  -4    3.59    0.76
  -3  15  -5    2.23    0.74
  -3  15  -5    2.91    0.68
  -3  15  -6   95.12    4.69
  -3  15  -6   86.25    3.69
  -3  15  -7   70.53    4.06
  -3  15  -8   14.14    1.78
  -3  15  -9   10.06    1.51
  -3  15 -10   42.40    3.04
  -3  15 -11    2.56    0.72
  -3  15 -12    0.31    0.40
  -3  15 -13   41.07    2.65
  -3  15 -14   51.16    2.79
  -3  15 -15    0.51    0.34
  -3  15 -16    1.75    0.44
  -3  14   5    1.92    0.41
  -3  14   4    2.06    0.49
  -3  14   3   30.49    1.93
  -3  14   2    1.09    0.42
  -3  14   2    1.29    0.53
  -3  14   1   37.36    2.31
  -3  14   1   34.23    2.30
  -3  14   0    0.41    0.30
  -3  14   0   -0.17    0.44
  -3  14  -1    1.70    0.50
  -3  14  -1    2.53    0.77
  -3  14  -2   23.00    2.12
  -3  14  -2   21.93    1.98
  -3  14  -3    1.67    0.64
  -3  14  -3    1.39    0.52
  -3  14  -4   24.08    2.32
  -3  14  -4   26.25    2.16
  -3  14  -5   52.27    3.56
  -3  14  -5   51.20    3.02
  -3  14  -6    6.00    0.97
  -3  14  -6    5.56    1.12
  -3  14  -7   92.86    4.92
  -3  14  -7   92.05    3.98
  -3  14  -8    1.38    0.73
  -3  14  -9    7.53    1.32
  -3  14 -10   42.90    3.21
  -3  14 -11   21.02    2.15
  -3  14 -12    0.82    0.49
  -3  14 -13    0.38    0.34
  -3  14 -14   25.10    2.09
  -3  14 -15    5.11    0.87
  -3  14 -16   13.19    1.23
  -3  14 -17   22.28    1.37
  -3  13   6    1.67    0.41
  -3  13   5    4.29    0.74
  -3  13   4   12.14    1.31
  -3  13   3   51.35    2.81
  -3  13   2   36.90    2.34
  -3  13   2   34.87    2.25
  -3  13   2   33.73    2.36
  -3  13   1    5.37    1.04
  -3  13   1    3.80    0.79
  -3  13   1    4.95    0.95
  -3  13   0   67.09    3.59
  -3  13   0   64.60    3.47
  -3  13   0   61.81    3.11
  -3  13  -1   29.01    2.40
  -3  13  -1   30.35    2.38
  -3  13  -2   33.13    2.65
  -3  13  -2   34.61    2.58
  -3  13  -3   47.37    3.30
  -3  13  -3   48.14    3.06
  -3  13  -4   55.21    3.65
  -3  13  -4   57.60    3.33
  -3  13  -5    1.43    0.70
  -3  13  -5    0.48    0.40
  -3  13  -6  120.70    5.75
  -3  13  -6  120.42    4.84
  -3  13  -7   50.14    3.69
  -3  13  -7   53.76    3.05
  -3  13  -8   14.50    1.94
  -3  13  -9   30.10    2.78
  -3  13 -10   64.04    4.02
  -3  13 -11   23.62    2.37
  -3  13 -12   -0.11    0.45
  -3  13 -13   10.16    1.48
  -3  13 -14    9.82    1.39
  -3  13 -15    2.05    0.60
  -3  13 -16    1.19    0.43
  -3  13 -17    0.42    0.30
  -3  12   8   -0.09    0.17
  -3  12   7   11.83    1.10
  -3  12   6   18.81    1.53
  -3  12   5   20.91    1.66
  -3  12   5   22.14    1.80
  -3  12   4   15.01    1.54
  -3  12   4   14.39    1.50
  -3  12   3   20.18    1.75
  -3  12   3   18.13    1.67
  -3  12   3   19.36    1.83
  -3  12   2    0.53    0.48
  -3  12   2    1.46    0.58
  -3  12   2    0.30    0.35
  -3  12   1   64.94    3.48
  -3  12   1   69.00    3.62
  -3  12   1   63.85    3.24
  -3  12   0  114.62    4.83
  -3  12   0  111.49    4.81
  -3  12   0  109.97    4.30
  -3  12  -1  214.96    7.16
  -3  12  -1  213.22   10.90
  -3  12  -1  216.33    6.99
  -3  12  -1  202.67    6.09
  -3  12  -2   18.87    3.13
  -3  12  -2   19.33    2.02
  -3  12  -2   17.48    1.56
  -3  12  -2   18.44    1.86
  -3  12  -3  115.23    5.28
  -3  12  -3  116.52    3.89
  -3  12  -3  113.40    7.59
  -3  12  -3  123.50    5.05
  -3  12  -4   80.42    4.42
  -3  12  -4   81.71    6.36
  -3  12  -4   82.00    4.04
  -3  12  -5   27.08    2.56
  -3  12  -5   27.05    3.54
  -3  12  -5   29.71    2.34
  -3  12  -6  178.72    6.03
  -3  12  -6  176.48    9.37
  -3  12  -6  175.08    6.93
  -3  12  -7  245.61    7.19
  -3  12  -7  239.85    8.37
  -3  12  -7  263.01   11.57
  -3  12  -8  133.09    6.00
  -3  12  -8  132.52    8.01
  -3  12  -8  122.50    4.69
  -3  12  -9    3.76    1.05
  -3  12  -9    4.13    1.46
  -3  12 -10   39.69    3.12
  -3  12 -11    1.88    0.84
  -3  12 -12   43.71    3.17
  -3  12 -13   65.81    3.77
  -3  12 -14   55.23    3.30
  -3  12 -15    3.55    0.82
  -3  12 -16    0.41    0.36
  -3  12 -17   50.79    2.45
  -3  11   9    3.32    0.50
  -3  11   8    6.29    0.82
  -3  11   7   20.39    1.63
  -3  11   7   18.64    1.49
  -3  11   6   13.66    1.47
  -3  11   6   12.47    1.32
  -3  11   5   41.58    2.65
  -3  11   5   45.32    2.65
  -3  11   4   13.35    1.47
  -3  11   3    0.55    0.43
  -3  11   3    0.38    0.39
  -3  11   2    9.65    1.36
  -3  11   2    9.12    1.27
  -3  11   2    9.08    1.18
  -3  11   1   11.25    1.42
  -3  11   1   11.69    1.51
  -3  11   1   10.96    1.26
  -3  11   1    8.47    2.12
  -3  11   0  133.41    5.20
  -3  11   0  132.37    8.40
  -3  11   0  127.50    5.15
  -3  11   0  122.64    4.45
  -3  11  -1    1.56    0.61
  -3  11  -1    0.14    0.73
  -3  11  -1    0.85    0.56
  -3  11  -2    0.62    0.34
  -3  11  -2    1.90    0.64
  -3  11  -2    0.94    0.84
  -3  11  -2    1.02    0.40
  -3  11  -2    0.44    0.28
  -3  11  -3    0.98    0.53
  -3  11  -3    0.20    0.39
  -3  11  -3    0.87    0.73
  -3  11  -3    1.08    0.39
  -3  11  -3    0.41    0.27
  -3  11  -4    1.43    0.47
  -3  11  -4    2.20    0.62
  -3  11  -4    0.61    0.78
  -3  11  -4    0.22    0.40
  -3  11  -5  128.22    7.67
  -3  11  -5  112.69    5.27
  -3  11  -5  123.16    4.83
  -3  11  -6    1.19    0.44
  -3  11  -6    1.00    0.49
  -3  11  -6   -0.15    0.88
  -3  11  -7   46.15    4.54
  -3  11  -7   44.51    3.22
  -3  11  -7   40.35    2.59
  -3  11  -8    6.54    1.28
  -3  11  -8    5.25    0.91
  -3  11  -8    6.32    1.76
  -3  11  -9  129.01    5.64
  -3  11  -9  137.83    8.05
  -3  11 -10    7.62    1.37
  -3  11 -11  339.90    9.81
  -3  11 -12    7.59    1.37
  -3  11 -13   12.03    1.61
  -3  11 -14   -0.49    0.63
  -3  11 -15   13.63    1.58
  -3  11 -16    3.22    0.76
  -3  11 -17    7.82    0.98
  -3  11 -18    2.88    0.51
  -3  10  10   14.91    1.05
  -3  10   9   17.94    1.39
  -3  10   8    3.43    0.69
  -3  10   8    2.92    0.66
  -3  10   8    3.39    0.70
  -3  10   7   77.74    3.30
  -3  10   7   77.04    3.40
  -3  10   6  107.71    4.13
  -3  10   6  116.52    4.39
  -3  10   5    3.98    0.83
  -3  10   5    3.81    0.85
  -3  10   4   29.70    2.18
  -3  10   3   16.19    2.97
  -3  10   3   13.38    1.47
  -3  10   3   16.85    1.67
  -3  10   2   31.58    2.33
  -3  10   2   33.44    4.20
  -3  10   2   32.54    2.17
  -3  10   1   -0.45    1.15
  -3  10   1    1.27    0.57
  -3  10   0  149.06    8.65
  -3  10   0  156.91    5.54
  -3  10   0  142.99    5.40
  -3  10   0  144.08    4.66
  -3  10  -1  106.29    4.61
  -3  10  -1  117.59    4.68
  -3  10  -1  106.62    7.17
  -3  10  -1  108.68    3.85
  -3  10  -2   53.05    3.21
  -3  10  -2   60.88    3.26
  -3  10  -2   58.77    5.12
  -3  10  -3   74.73    3.60
  -3  10  -3   69.00    3.73
  -3  10  -3   75.62    5.74
  -3  10  -4  377.57   10.09
  -3  10  -4  429.78   14.41
  -3  10  -5   26.52    1.80
  -3  10  -5   27.99    2.37
  -3  10  -5   25.45    3.22
  -3  10  -6  101.82    6.55
  -3  10  -6   98.66    4.65
  -3  10  -7   36.24    3.86
  -3  10  -7   33.63    2.65
  -3  10  -7   30.37    2.12
  -3  10  -8  474.78   15.17
  -3  10  -8  445.86   11.01
   3 -10   9  126.44    6.31
  -3  10  -9  115.86    5.06
  -3  10 -10  185.47    6.66
   3 -10  10  211.05    8.66
  -3  10 -11   95.43    4.64
   3 -10  11  110.59    6.39
  -3  10 -12   57.11    3.47
  -3  10 -13  207.97    7.02
  -3  10 -14   36.95    2.66
  -3  10 -15   38.43    2.64
  -3  10 -16   -0.13    0.30
  -3  10 -17   15.12    1.37
  -3  10 -18    7.37    0.81
  -3   9  10    1.40    0.48
  -3   9  10    2.16    0.48
  -3   9   9    1.19    0.41
  -3   9   9    0.98    0.44
  -3   9   8    4.03    0.77
  -3   9   8    3.49    0.69
  -3   9   7   15.88    1.55
  -3   9   7   15.61    1.54
  -3   9   6   34.77    2.35
  -3   9   6   34.03    2.30
  -3   9   5   15.08    1.52
  -3   9   5   14.49    2.78
  -3   9   5   16.42    1.63
  -3   9   4   98.18    7.26
  -3   9   4  102.23    4.03
  -3   9   4  109.09    4.25
  -3   9   3   21.35    3.28
  -3   9   3   18.91    1.69
  -3   9   2  294.18   12.47
  -3   9   2  295.75    7.95
  -3   9   2  295.96    7.38
  -3   9   1   19.40    3.08
  -3   9   1   24.18    1.82
  -3   9   0   55.52    4.94
  -3   9  -1  165.97    8.49
  -3   9  -2  173.61    8.57
  -3   9  -3   92.20    6.07
  -3   9  -4   81.86    5.70
  -3   9  -5  266.49   10.61
  -3   9  -6   66.29    5.02
  -3   9  -7  277.98   10.93
  -3   9  -7  254.77    7.53
   3  -9   7  251.30    8.27
  -3   9  -8  155.42    5.62
   3  -9   8  166.25    6.90
  -3   9  -9   47.96    2.98
  -3   9  -9   46.48    2.48
  -3   9 -10  226.20    7.15
   3  -9  10  245.23    9.25
  -3   9 -11  178.10    6.31
   3  -9  11  188.00    8.35
   3  -9  12  102.21    6.27
  -3   9 -12   92.17    4.40
  -3   9 -13    3.83    0.90
  -3   9 -14   44.56    2.94
  -3   9 -15   22.62    2.01
  -3   9 -16    0.55    0.31
  -3   9 -17   50.22    2.54
  -3   9 -18   16.99    1.23
  -3   8  11    8.54    0.91
  -3   8  11    8.77    0.96
  -3   8  10   20.10    1.59
  -3   8  10   17.55    1.40
  -3   8  10   19.07    1.42
  -3   8   9    0.76    0.38
  -3   8   9    0.87    0.32
  -3   8   9    0.69    0.33
  -3   8   8  125.43    4.69
  -3   8   8  119.26    4.28
  -3   8   8  131.24    4.64
  -3   8   7   31.71    2.10
  -3   8   7   30.92    2.22
  -3   8   7   33.90    2.31
  -3   8   6   15.46    1.43
  -3   8   6   15.00    1.53
  -3   8   6   14.09    2.77
  -3   8   5   54.09    2.85
  -3   8   5   51.01    5.12
  -3   8   5   52.04    2.69
  -3   8   4   75.52    6.09
  -3   8   4   77.00    3.21
  -3   8   3   90.15    6.50
  -3   8   2    1.74    0.89
  -3   8   1   41.61    4.12
  -3   8   0  999.20   23.83
  -3   8  -1  103.91    6.29
  -3   8  -2   47.27    4.10
  -3   8  -3   30.38    3.27
  -3   8  -4  347.53   11.75
  -3   8  -5  140.72    7.05
   3  -8   5  116.41    4.61
  -3   8  -6   12.15    2.05
   3  -8   6   11.15    1.45
  -3   8  -7  111.29    6.23
   3  -8   7  102.92    4.78
   3  -8   8  136.03    5.88
  -3   8  -8  138.31    5.36
   3  -8   9  108.36    5.45
  -3   8  -9  107.75    4.36
   3  -8  10   38.87    3.41
  -3   8 -10   39.65    2.61
  -3   8 -10   35.11    2.14
   3  -8  11  224.83    8.98
  -3   8 -11  215.70    6.83
  -3   8 -12    1.23    0.55
   3  -8  12    1.95    0.93
  -3   8 -13   12.14    1.48
  -3   8 -14   17.72    1.80
  -3   8 -15   35.77    2.52
  -3   8 -16    8.01    1.08
  -3   8 -17    4.69    0.78
  -3   8 -18    4.82    0.65
  -3   7  12    0.73    0.29
  -3   7  12    0.88    0.35
  -3   7  11    3.56    0.81
  -3   7  11    2.13    0.54
  -3   7  10   58.12    3.01
  -3   7  10   55.76    2.73
  -3   7   9   27.89    2.14
  -3   7   9   27.89    2.03
  -3   7   9   30.97    2.14
  -3   7   8   11.39    1.41
  -3   7   8   11.62    1.30
  -3   7   7    5.55    0.93
  -3   7   7    6.20    0.98
  -3   7   7    6.12    1.72
  -3   7   6  466.86   16.34
  -3   7   6  470.00   10.47
  -3   7   6  478.26   10.37
  -3   7   5   69.29    5.67
  -3   7   5   76.35    3.10
  -3   7   5   69.85    3.17
  -3   7   5   70.23    3.14
  -3   7   4    6.24    1.73
  -3   7   3   80.12    5.71
  -3   7   2  342.44   12.03
  -3   7   1  157.77    7.59
  -3   7   0   60.66    4.47
  -3   7  -1   11.78    1.89
  -3   7  -2   32.78    3.16
  -3   7  -3  118.82    6.15
  -3   7  -4 1292.73   25.71
   3  -7   4 1176.59   20.69
  -3   7  -5  411.12    9.83
   3  -7   5  389.51    9.30
   3  -7   6  180.64    5.97
  -3   7  -6  180.30    5.94
  -3   7  -7   18.48    2.35
   3  -7   7   15.77    1.73
  -3   7  -7   16.52    1.70
   3  -7   8 1359.47   25.91
  -3   7  -8 1422.21   25.18
  -3   7  -9   25.54    2.70
  -3   7  -9   28.65    2.39
  -3   7  -9   25.27    1.92
  -3   7 -10   30.89    2.21
  -3   7 -10   31.54    3.25
   3  -7  10   28.79    2.86
  -3   7 -10   28.27    1.87
  -3   7 -11   16.66    1.67
  -3   7 -11   17.14    2.48
   3  -7  11   17.42    2.34
   3  -7  12  163.56    7.96
   3  -7  12  162.62    5.38
  -3   7 -12  165.74    5.83
  -3   7 -13   66.28    3.55
   3  -7  13   66.64    3.36
   3  -7  14    9.52    1.25
  -3   7 -14    9.95    1.33
  -3   7 -15    6.57    1.07
   3  -7  15    5.61    0.95
   3  -7  16    2.65    0.60
  -3   7 -16    2.05    0.59
  -3   7 -17   55.54    2.63
  -3   7 -18    4.64    0.63
  -3   6  13    5.60    0.71
  -3   6  13    5.79    0.76
  -3   6  12    1.44    0.44
  -3   6  12    1.83    0.50
  -3   6  11   23.92    1.86
  -3   6  11   28.12    2.07
  -3   6  11   27.10    1.80
  -3   6  10    4.31    0.87
  -3   6  10    3.15    0.68
  -3   6  10    5.82    0.96
  -3   6   9    0.68    0.41
  -3   6   9    1.37    0.52
  -3   6   8   57.90    2.83
   3  -6  -8   47.14    4.83
  -3   6   8   54.43    3.01
  -3   6   8   55.64    3.00
  -3   6   7    0.53    0.29
  -3   6   7    1.02    0.36
  -3   6   7    0.18    0.37
  -3   6   7    0.80    0.76
  -3   6   6   36.15    2.09
  -3   6   6   29.73    2.03
  -3   6   6   33.86    2.21
  -3   6   6   29.51    3.56
  -3   6   5    2.25    0.47
  -3   6   5    1.78    0.85
  -3   6   4  217.42    9.37
  -3   6   3   29.46    3.13
  -3   6   2  230.20    8.89
   3  -6  -2  231.10    6.38
  -3   6   1   23.49    2.60
  -3   6   0 1574.86   29.89
  -3   6  -1   11.02    1.68
  -3   6  -2  552.60   14.00
   3  -6   3   10.69    0.98
  -3   6  -3    9.53    1.58
  -3   6  -3    8.04    1.05
  -3   6  -4  160.71    5.22
   3  -6   4  163.81    4.77
  -3   6  -5  180.14    7.16
  -3   6  -5  159.99    5.32
  -3   6  -6    1.33    0.63
  -3   6  -6    2.47    0.71
  -3   6  -6    3.25    0.89
  -3   6  -7    0.38    0.29
  -3   6  -7    1.52    0.73
  -3   6  -7    1.01    0.53
  -3   6  -8  121.81    5.11
  -3   6  -8  123.23    5.69
  -3   6  -9   56.92    2.87
  -3   6  -9   60.88    3.66
  -3   6  -9   61.33    4.20
  -3   6 -10   11.67    1.96
  -3   6 -10   12.37    1.34
  -3   6 -11  222.50    6.68
   3  -6  11  221.76    6.25
  -3   6 -11  221.91    9.30
   3  -6  12  163.65    5.41
  -3   6 -12  164.33    5.74
   3  -6  13   43.45    2.66
  -3   6 -13   44.10    2.82
  -3   6 -14    0.62    0.48
   3  -6  14    1.18    0.57
   3  -6  15   61.65    3.19
  -3   6 -15   60.32    3.20
  -3   6 -16   21.28    1.76
   3  -6  16   23.38    1.82
  -3   6 -17   27.45    1.77
  -3   5  14    0.93    0.30
  -3   5  14    0.71    0.26
  -3   5  13   23.27    1.69
  -3   5  13   26.26    1.81
  -3   5  12    1.66    0.47
  -3   5  12    1.74    0.53
  -3   5  11    4.01    0.85
  -3   5  11    4.20    0.88
  -3   5  11    3.94    0.70
  -3   5  10   52.84    3.06
  -3   5  10   55.45    2.80
  -3   5  10   47.09    2.91
  -3   5   9   36.26    2.24
  -3   5   9   35.09    2.44
   3  -5  -8    2.36    1.11
  -3   5   8    2.12    0.53
  -3   5   8    2.36    0.60
  -3   5   7    3.37    0.68
  -3   5   7    1.68    0.42
  -3   5   7    2.73    0.61
  -3   5   7    3.05    1.37
  -3   5   6  298.41    6.81
  -3   5   6  284.07   11.05
  -3   5   5  478.64   14.15
  -3   5   4  358.91   11.53
  -3   5   3  131.23    6.23
  -3   5   2  153.80    6.44
   3  -5  -2  146.64    4.19
  -3   5   1  659.44   15.16
  -3   5   0 2289.70   38.67
  -3   5  -1  102.82    4.70
   3  -5   2   13.48    0.90
  -3   5  -2   15.35    1.75
  -3   5  -2   14.38    1.34
  -3   5  -3    1.08    0.58
  -3   5  -3    0.82    0.35
  -3   5  -4 3205.81   49.26
  -3   5  -4 3311.55   49.13
  -3   5  -5  131.22    5.36
  -3   5  -5  137.71    4.89
  -3   5  -5  128.86    4.69
  -3   5  -6    8.67    1.27
  -3   5  -6    9.61    1.38
  -3   5  -7   43.57    3.04
  -3   5  -8  642.87   15.19
  -3   5  -9   28.66    2.85
  -3   5 -10    7.36    1.61
  -3   5 -10    6.70    1.00
  -3   5 -11    1.63    0.73
  -3   5 -11    1.60    0.52
   3  -5  11    1.12    0.40
   3  -5  12   72.81    3.45
  -3   5 -12   77.03    3.70
  -3   5 -12   75.29    5.52
  -3   5 -13    1.14    0.51
   3  -5  13    1.51    0.59
   3  -5  14    0.36    0.38
  -3   5 -14    0.58    0.47
   3  -5  15    7.53    1.12
  -3   5 -15    5.95    1.00
   3  -5  16    5.21    0.86
  -3   5 -16    5.35    0.88
  -3   5 -17    8.79    0.97
  -3   4  15    2.02    0.41
  -3   4  15    3.07    0.50
  -3   4  14    0.37    0.36
  -3   4  14    0.06    0.25
  -3   4  13    2.34    0.68
  -3   4  13    1.76    0.56
  -3   4  12   -0.56    0.54
  -3   4  12    0.33    0.34
  -3   4  12   -0.20    0.41
  -3   4  11    6.21    1.03
  -3   4  11    7.31    1.02
  -3   4  10    3.49    0.81
  -3   4   9   44.72    2.64
   3  -4  -9   42.91    4.35
  -3   4   8    4.79    0.82
   3  -4  -8    4.92    1.40
  -3   4   8    5.11    0.73
  -3   4   7   74.63    5.30
  -3   4   7   74.97    2.86
  -3   4   6  262.15    9.83
  -3   4   5  270.33    9.28
  -3   4   4   22.18    2.31
   3  -4  -3    4.15    0.53
  -3   4   3    3.62    0.92
   3  -4  -2  747.19   12.25
  -3   4   2  784.98   16.07
  -3   4   1  372.75    9.43
  -3   4   0  275.73    7.49
   3  -4   1   99.40    2.31
  -3   4  -1  110.18    4.16
  -3   4  -1  106.29    3.57
  -3   4  -2  279.33    6.84
  -3   4  -2  292.62    6.30
  -3   4  -3   31.75    2.11
  -3   4  -3   30.17    1.77
  -3   4  -3   27.16    1.85
  -3   4  -4 1819.84   30.67
  -3   4  -4 1922.62   30.33
  -3   4  -5   52.78    2.83
  -3   4  -5   49.63    2.74
  -3   4  -6   57.28    2.96
  -3   4  -6   58.65    3.29
  -3   4  -7    6.67    1.18
  -3   4  -8 1563.78   29.13
  -3   4  -9   19.14    2.35
  -3   4  -9   21.29    1.64
  -3   4 -10   20.72    2.63
   3  -4  10   20.76    1.61
  -3   4 -10   18.39    1.64
   3  -4  11   81.30    3.51
  -3   4 -11   81.62    3.74
  -3   4 -11   85.43    5.80
   3  -4  12  467.02   10.69
  -3   4 -12  475.82   11.08
  -3   4 -12  486.99   15.51
   3  -4  13    5.60    0.95
  -3   4 -13    5.36    0.93
   3  -4  14    6.39    1.03
  -3   4 -14    6.18    1.08
   3  -4  15   19.47    1.75
  -3   4 -15   17.71    1.69
  -3   4 -16   19.27    1.58
   3  -4  16   21.01    1.68
  -3   3  15    3.73    0.65
  -3   3  15    3.56    0.68
  -3   3  14    1.49    0.65
  -3   3  14    2.44    0.62
  -3   3  13   79.36    3.69
  -3   3  13   72.05    3.14
  -3   3  13   75.29    3.77
  -3   3  12   17.57    1.72
  -3   3  11    0.61    0.29
   3  -3 -10    2.60    1.18
  -3   3  10    4.28    0.71
  -3   3  10    4.64    0.91
  -3   3   9  249.72    6.25
   3  -3  -9  239.20   10.25
  -3   3   9  262.46    6.91
   3  -3  -8   73.42    5.10
  -3   3   8   73.50    3.10
  -3   3   8   77.17    2.90
   3  -3  -7    0.98    0.61
  -3   3   6    1.02    0.52
  -3   3   5 1212.20   23.77
  -3   3   4  367.48    7.15
  -3   3   4  382.51   10.14
   3  -3  -4  392.91    7.25
   3  -3  -3  206.71    3.73
  -3   3   3  238.33    6.87
  -3   3   2  167.22    5.46
  -3   3   1    3.03    0.63
  -3   3   0  718.04   13.19
  -3   3  -1  107.13    3.40
  -3   3  -1  103.07    2.74
  -3   3  -2  578.25   10.29
  -3   3  -2  553.27   10.18
  -3   3  -3  101.44    2.93
  -3   3  -3   89.26    3.30
  -3   3  -4  404.51    7.44
  -3   3  -4  343.73    8.48
  -3   3  -5   15.30    1.57
  -3   3  -5   17.30    1.15
  -3   3  -6  176.51    6.22
  -3   3  -7  141.57    5.89
  -3   3  -8   58.85    3.99
  -3   3  -9   66.41    3.05
  -3   3  -9   65.24    4.51
   3  -3  10    0.48    0.29
  -3   3 -10   -0.19    0.59
   3  -3  11    5.03    0.85
  -3   3 -11    4.46    0.78
  -3   3 -11    6.73    1.65
   3  -3  12   36.86    2.46
  -3   3 -12   36.50    2.54
   3  -3  13    5.34    0.98
  -3   3 -13    4.63    0.82
  -3   3 -14   37.66    2.53
   3  -3  14   36.13    2.50
   3  -3  15   36.36    2.38
  -3   3 -15   35.84    2.29
   3  -3  16   23.67    1.71
  -3   3 -17    0.92    0.27
  -3   2  16    0.04    0.22
  -3   2  16    0.79    0.33
  -3   2  15    2.76    0.62
  -3   2  15    2.38    0.67
  -3   2  15    2.43    0.50
  -3   2  14    0.23    0.36
  -3   2  14    0.20    0.34
  -3   2  14    0.77    0.60
  -3   2  13   23.32    1.98
  -3   2  12    5.45    0.98
  -3   2  11   45.56    2.71
  -3   2  11   41.40    2.25
   3  -2 -11   40.77    4.13
  -3   2  10   73.63    2.98
  -3   2  10   74.95    3.39
   3  -2  -9  387.06   12.80
  -3   2   9  407.84    8.39
  -3   2   9  404.19    9.02
   3  -2  -8   31.60    3.12
   3  -2  -7   50.98    3.71
  -3   2   6  252.60    6.81
   3  -2  -6  246.92    8.19
  -3   2   5 1697.93   26.67
  -3   2   5 1698.58   29.59
   3  -2  -5 1632.89   25.70
  -3   2   4 1200.87   18.58
  -3   2   4 1176.63   21.26
  -3   2   3   32.58    2.13
  -3   2   2  182.02    5.16
  -3   2   1 1575.60   25.09
  -3   2   1 1577.13   24.70
  -3   2   0  632.65   11.44
  -3   2   0  677.46   10.35
  -3   2  -1   67.79    2.09
  -3   2  -1   69.22    2.18
  -3   2  -2    2.00    0.42
  -3   2  -2    2.36    0.28
  -3   2  -3   10.98    1.10
  -3   2  -4 2476.11   38.98
  -3   2  -5    3.07    0.73
  -3   2  -6   55.99    3.41
  -3   2  -7   27.17    2.59
  -3   2  -8 1272.12   26.04
  -3   2  -9   36.78    3.52
  -3   2  -9   36.95    2.26
   3  -2   9   36.49    2.13
  -3   2 -10    4.17    1.42
  -3   2 -10    5.86    1.00
   3  -2  10    5.25    0.88
   3  -2  11   57.57    3.05
  -3   2 -11   56.70    4.90
  -3   2 -11   56.53    3.14
   3  -2  12  323.84    8.57
  -3   2 -12  325.68    8.70
   3  -2  13    5.01    0.95
  -3   2 -13    4.60    0.91
   3  -2  14   12.80    1.49
  -3   2 -14   10.71    1.36
   3  -2  15    2.30    0.59
   3  -2  16    0.90    0.38
  -3   1  17    0.76    0.30
  -3   1  16    3.03    0.49
  -3   1  16    4.18    0.70
  -3   1  16    4.07    0.73
  -3   1  15    0.38    0.32
  -3   1  15    0.36    0.52
  -3   1  14   11.21    1.38
  -3   1  13   87.00    3.97
  -3   1  12   22.50    1.91
   3  -1 -11   34.24    3.63
  -3   1  11   37.50    2.40
   3  -1 -10    6.35    1.42
  -3   1  10    5.22    0.85
  -3   1  10    6.55    0.84
  -3   1   9   18.19    1.47
   3  -1  -9   15.37    2.20
  -3   1   8    1.54    0.65
   3  -1  -8    1.04    0.47
   3  -1  -7    2.92    0.84
  -3   1   7    2.94    0.74
   3  -1  -6   21.49    1.48
   3  -1  -6   23.02    2.14
  -3   1   6   23.13    1.83
  -3   1   5   44.46    2.27
   3  -1  -5   47.10    2.85
   3  -1  -5   40.90    1.79
   3  -1  -4  115.45    4.36
  -3   1   4  132.03    3.90
   3  -1  -3  261.25    6.65
  -3   1   3  274.78    6.82
   3  -1  -2  939.28   16.70
  -3   1   2  976.08   16.81
  -3   1   1  100.93    3.06
  -3   1   1   96.07    2.02
  -3   1   1  100.21    2.98
   3  -1  -1   96.35    3.01
  -3   1   0   46.02    1.57
   3  -1   0   50.00    1.80
  -3   1  -1  774.53   13.05
   3  -1   1  788.69   12.07
  -3   1  -2 1787.16   28.04
  -3   1  -3   43.61    2.32
  -3   1  -4  377.72    9.13
  -3   1  -5  351.42    9.34
  -3   1  -6   32.08    2.65
  -3   1  -7  290.40    9.57
  -3   1  -8  678.18   17.34
   3  -1   9   -0.13    0.39
  -3   1  -9   -0.06    0.69
  -3   1  -9   -0.60    0.52
  -3   1 -10    9.55    2.01
  -3   1 -10   10.16    1.28
   3  -1  10    9.27    1.22
  -3   1 -11   35.81    4.05
  -3   1 -11   33.09    2.41
   3  -1  11   34.56    2.41
   3  -1  12  214.87    6.78
  -3   1 -12  219.34    6.87
   3  -1  13    7.00    1.09
  -3   1 -13    4.60    0.91
   3  -1  14    0.39    0.32
   3  -1  15   63.74    2.95
   3  -1  16   39.13    1.90
  -3   1 -16   39.17    1.74
  -3   0  17   -0.36    0.31
  -3   0  17    0.20    0.27
  -3   0  16    0.64    0.55
  -3   0  16    0.13    0.29
  -3   0  15  131.85    4.75
  -3   0  14   26.51    2.08
  -3   0  13   15.08    1.59
  -3   0  12   58.45    3.10
  -3   0  11   14.37    1.45
   3   0 -11   14.60    2.34
  -3   0  10   19.75    1.61
   3   0 -10   19.51    2.51
   3   0  -9  516.90   14.06
  -3   0   9  561.23   14.08
  -3   0   8    1.67    0.70
   3   0  -8    1.88    0.60
   3   0  -8    1.18    0.62
  -3   0   7   16.39    1.68
   3   0  -7   14.39    1.37
   3   0  -7   12.45    1.63
   3   0  -6  145.88    5.53
  -3   0   6  152.25    5.08
  -3   0   5 1527.88   25.31
   3   0  -5 1494.35   26.00
   3   0  -4 2498.18   39.71
  -3   0   4 2554.45   38.88
   3   0  -3 1339.01   22.24
  -3   0   2  252.26    5.17
   3   0  -2  243.33    5.81
   3   0  -1  174.94    4.25
   3   0   0   71.97    2.17
  -3   0   0   74.98    2.51
   3   0   1 2429.91   35.35
  -3   0  -1 2470.01   37.19
  -3   0  -2  965.04   17.01
  -3   0  -3  476.01   10.53
  -3   0  -4 1211.26   22.09
  -3   0  -5   13.00    1.63
  -3   0  -6   49.47    3.57
  -3   0  -7  231.83    8.90
   3   0   8   32.16    2.05
  -3   0  -8   33.60    2.17
  -3   0  -8   32.02    3.41
  -3   0  -9   63.45    3.18
   3   0   9   61.73    3.07
  -3   0  -9   62.73    5.13
   3   0  10    8.85    1.21
  -3   0 -10   10.57    1.37
  -3   0 -10    8.75    2.08
   3   0  11   22.88    2.02
  -3   0 -11   22.98    2.03
   3   0  12    1.17    0.64
  -3   0 -12    1.20    0.67
   3   0  13    1.24    0.49
   3   0  14    1.58    0.60
   3   0  15    1.20    0.40
  -3   0 -15    1.42    0.38
  -3  -1  17    4.56    0.70
  -3  -1  17    4.97    0.81
  -3  -1  17    3.75    0.59
  -3  -1  16   31.42    2.09
  -3  -1  16   32.47    2.51
  -3  -1  15    0.61    0.45
  -3  -1  14   74.44    3.58
  -3  -1  13    0.36    0.33
   3   1 -12   49.23    4.30
  -3  -1  12   51.43    2.87
  -3  -1  11  141.88    4.82
   3   1 -11  130.74    6.84
  -3  -1  10    7.54    1.56
  -3  -1  10    6.64    0.92
   3   1 -10    6.52    1.42
   3   1  -9  218.33    8.16
  -3  -1   9  238.02    8.37
   3   1  -8  197.55    7.24
  -3  -1   8  216.92    7.36
  -3  -1   7  117.04    4.85
   3   1  -7  105.31    4.77
  -3  -1   6   43.74    2.73
   3   1  -6   40.60    2.69
  -3  -1   5  930.35   16.93
   3   1  -5  882.94   17.00
   3   1  -4 1848.74   29.98
  -3  -1   3  206.52    4.09
   3   1  -3  192.55    5.33
   3   1  -2   31.70    1.72
   3   1  -1 1517.41   23.62
   3   1   0  638.78   10.93
  -3  -1   0  669.90   12.44
  -3  -1  -1  280.06    6.99
   3   1   1  267.88    5.69
   3   1   1  282.74    5.56
  -3  -1  -2   29.17    2.08
   3   1   2   27.44    1.08
  -3  -1  -3  373.24    9.48
  -3  -1  -4  386.85   10.31
  -3  -1  -5   22.69    2.29
  -3  -1  -6  252.97    9.25
  -3  -1  -7    0.18    0.49
  -3  -1  -7    0.15    0.35
   3   1   8  927.76   17.45
  -3  -1  -8  973.85   17.75
  -3  -1  -8  916.70   23.10
   3   1   9   19.23    1.77
  -3  -1  -9   22.58    1.95
  -3  -1  -9   18.04    2.82
   3   1  10    1.56    0.60
  -3  -1 -10    1.93    0.60
   3   1  11  180.65    6.20
   3   1  12  163.95    5.79
   3   1  13    8.62    1.16
  -3  -1 -13    7.83    0.97
   3   1  14   13.52    1.30
  -3  -1 -14   13.72    1.14
   3   1  15   13.93    1.11
  -3  -2  18    0.61    0.30
  -3  -2  18    0.34    0.25
  -3  -2  17    3.62    0.70
  -3  -2  17    4.38    0.81
  -3  -2  16   -0.41    0.45
  -3  -2  15    0.86    0.41
  -3  -2  14    7.52    1.15
  -3  -2  13   52.13    2.97
   3   2 -12  253.69   10.09
  -3  -2  12  256.73    7.11
   3   2 -11   17.70    2.41
  -3  -2  11   18.77    1.62
  -3  -2  11   20.82    2.80
  -3  -2  10   17.23    1.49
  -3  -2  10   20.26    2.53
   3   2 -10   17.05    2.23
  -3  -2   9  409.23   11.55
   3   2  -9  350.20   10.68
  -3  -2   8  118.31    5.39
   3   2  -8  105.67    4.99
  -3  -2   7  154.74    5.85
   3   2  -7  137.42    5.50
  -3  -2   6   41.26    2.71
   3   2  -6   38.61    2.58
   3   2  -5   17.59    1.60
   3   2  -4   21.21    1.65
  -3  -2   3    0.83    0.20
   3   2  -3    0.10    0.27
   3   2  -2  724.41   13.05
   3   2  -1  220.23    5.30
   3   2   0   35.98    1.82
  -3  -2  -1  201.65    6.43
   3   2   1  214.12    5.40
   3   2   2    0.35    0.19
  -3  -2  -2    0.56    0.45
  -3  -2  -3  801.81   17.08
  -3  -2  -4  216.07    7.84
  -3  -2  -5  577.58   15.15
  -3  -2  -6   31.31    3.27
   3   2   7   56.07    2.92
  -3  -2  -7   62.11    3.06
  -3  -2  -7   57.73    4.83
   3   2   8  212.01    6.56
  -3  -2  -8  231.95    6.83
  -3  -2  -8  208.19   10.01
   3   2   9    0.76    0.40
  -3  -2  -9    1.28    0.54
   3   2  10    3.87    0.74
   3   2  11    1.38    0.52
   3   2  12   43.96    2.73
  -3  -2 -12   42.21    2.33
   3   2  13    3.37    0.67
  -3  -2 -13    3.39    0.58
   3   2  14    2.27    0.49
  -3  -2 -14    1.87    0.37
  -3  -3  18   23.40    1.53
  -3  -3  18   22.39    1.55
  -3  -3  17   -0.36    0.35
  -3  -3  17    0.72    0.48
  -3  -3  16    3.36    0.72
  -3  -3  15  101.63    4.28
  -3  -3  14   15.49    1.62
  -3  -3  13   37.74    2.49
   3   3 -12   78.19    5.29
  -3  -3  12   85.41    3.78
  -3  -3  11   49.74    4.30
  -3  -3  11   46.90    2.62
   3   3 -11   43.82    3.75
   3   3 -10    2.10    0.80
  -3  -3  10    2.95    0.98
  -3  -3  10    2.86    0.65
  -3  -3   9  483.87   13.01
   3   3  -9  420.16   12.01
   3   3  -8    5.02    1.08
  -3  -3   8    1.53    0.57
   3   3  -7    1.79    0.58
  -3  -3   7    1.58    0.63
   3   3  -6   84.56    4.01
   3   3  -5 1770.20   29.71
   3   3  -4  472.96   10.36
   3   3  -3   17.51    1.48
   3   3  -2  564.87   11.11
   3   3  -1  503.76   10.16
   3   3   0  135.78    4.56
   3   3   1   63.89    3.04
  -3  -3  -1   62.62    3.68
  -3  -3  -2 1008.56   20.70
   3   3   2 1017.25   18.02
  -3  -3  -3   39.61    3.22
  -3  -3  -4  321.21   10.69
  -3  -3  -5    2.25    0.88
   3   3   6   38.73    2.42
  -3  -3  -6   38.04    3.85
   3   3   7   55.02    3.06
  -3  -3  -7   51.73    4.80
   3   3   8  127.20    5.00
  -3  -3  -8  127.93    8.07
   3   3   9   40.74    2.78
  -3  -3  -9   38.55    2.36
   3   3  10   23.78    2.11
  -3  -3 -10   22.53    1.75
  -3  -3 -11    2.00    0.49
   3   3  11    1.54    0.60
   3   3  12   17.36    1.63
  -3  -3 -12   19.00    1.41
   3   3  13   25.55    1.73
  -3  -3 -13   23.28    1.30
  -3  -4  18    1.17    0.40
  -3  -4  18    1.44    0.41
  -3  -4  17   14.55    1.40
  -3  -4  17   15.97    1.60
  -3  -4  16   19.70    1.78
  -3  -4  15    5.04    0.94
  -3  -4  14    0.48    0.33
   3   4 -13   38.36    3.70
  -3  -4  13   34.50    2.43
   3   4 -12  175.63    8.06
  -3  -4  12  169.83    5.69
   3   4 -11   29.24    3.02
  -3  -4  11   28.52    3.24
  -3  -4  11   28.16    2.06
  -3  -4  10    2.69    0.98
  -3  -4  10    1.88    0.53
   3   4 -10    3.56    1.03
  -3  -4   9    1.00    0.60
   3   4  -9    0.19    0.39
   3   4  -8  117.62    5.39
   3   4  -7  304.87    8.86
   3   4  -6   16.57    1.77
   3   4  -5  265.99    7.51
   3   4  -4  216.09    6.42
   3   4  -3   25.70    1.92
   3   4  -2    7.15    0.99
   3   4  -1  484.22   10.87
   3   4  -1  509.12   11.12
   3   4   0  340.42    8.81
   3   4   1    6.75    1.09
  -3  -4  -1    4.80    1.07
   3   4   2  383.01    9.49
  -3  -4  -2  364.02   11.34
  -3  -4  -3  411.06   12.63
  -3  -4  -4  174.81    8.13
  -3  -4  -5    4.67    1.40
  -3  -4  -5    5.57    0.79
   3   4   5    4.57    0.81
   3   4   6  221.44    6.71
  -3  -4  -6  223.75   10.38
  -3  -4  -6  221.96    5.99
   3   4   7   45.18    2.85
  -3  -4  -7   43.58    4.64
  -3  -4  -7   41.01    2.35
   3   4   8  148.03    5.60
  -3  -4  -8  147.09    4.84
   3   4   9   76.03    3.90
  -3  -4  -9   78.49    3.37
   3   4  10   28.37    2.29
  -3  -4 -10   28.76    1.91
   3   4  11   11.55    1.34
  -3  -4 -11   10.48    1.05
   3   4  12   47.93    2.49
   3   4  13    8.22    0.86
  -3  -5  18    2.20    0.52
  -3  -5  17    1.38    0.54
  -3  -5  17    0.50    0.35
  -3  -5  16    1.50    0.60
  -3  -5  15   36.77    2.53
  -3  -5  14   47.31    2.95
  -3  -5  13   26.41    2.18
   3   5 -13   26.00    3.08
   3   5 -12   48.18    4.07
  -3  -5  12   46.66    2.84
  -3  -5  11   90.25    3.89
   3   5 -11   83.20    5.20
  -3  -5  10    1.98    0.54
   3   5 -10    1.52    0.74
   3   5  -9  387.58   11.27
   3   5  -8  106.15    5.16
   3   5  -7   25.69    2.39
   3   5  -6  258.63    7.92
   3   5  -5  398.45   10.08
   3   5  -4   10.15    1.35
   3   5  -3   98.71    4.26
   3   5  -2 1668.48   29.31
   3   5  -2 1750.98   29.71
   3   5  -1  107.39    4.78
   3   5   0  143.22    5.83
   3   5   1   56.64    3.50
  -3  -5  -1   50.68    4.00
  -3  -5  -2  237.19    9.41
  -3  -5  -3  109.20    6.46
   3   5   4    0.76    0.45
  -3  -5  -4    1.28    0.84
  -3  -5  -4    1.21    0.42
   3   5   5  109.14    4.49
  -3  -5  -5  106.36    6.97
  -3  -5  -5  109.73    3.87
  -3  -5  -6    3.10    1.38
   3   5   6    3.51    0.85
  -3  -5  -6    4.62    0.87
  -3  -5  -7    8.38    1.08
   3   5   7    9.17    1.35
   3   5   8    0.22    0.43
  -3  -5  -8   -0.46    0.28
   3   5   9   72.94    3.69
  -3  -5  -9   66.37    2.92
   3   5  10   27.98    2.13
  -3  -5 -10   26.78    1.64
   3   5  11   -0.11    0.38
   3   5  12    0.90    0.28
  -3  -6  19    6.42    0.74
  -3  -6  18   11.48    1.14
  -3  -6  17    1.22    0.50
  -3  -6  16   21.70    1.88
  -3  -6  15   53.97    3.12
  -3  -6  14    9.38    1.31
  -3  -6  13   29.40    2.34
   3   6 -13   30.74    3.39
  -3  -6  12   69.91    3.61
   3   6 -12   71.98    5.02
   3   6 -11   42.62    3.71
  -3  -6  11   41.06    2.66
   3   6 -10    7.65    1.55
  -3  -6  10    6.37    1.04
   3   6  -9   97.45    5.28
  -3  -6   9  101.04    4.13
  -3  -6   9   99.24    3.87
   3   6  -8  221.44    8.04
   3   6  -7  332.71    9.88
   3   6  -6  240.91    7.92
   3   6  -5  670.14   15.00
   3   6  -4    3.22    0.80
   3   6  -3  104.25    4.88
   3   6  -3  104.67    5.00
   3   6  -2  522.07   13.11
   3   6  -1  260.21    8.82
   3   6   0   10.09    1.59
  -3  -6  -1    3.21    1.45
   3   6   1    0.28    0.34
  -3  -6  -2  651.81   18.36
   3   6   2  691.48   13.95
   3   6   3  153.34    5.36
  -3  -6  -3  146.07    8.03
  -3  -6  -3  145.98    4.42
  -3  -6  -4   71.01    5.69
   3   6   4   73.52    3.68
  -3  -6  -4   75.16    3.08
   3   6   5   63.53    3.48
  -3  -6  -5   65.01    5.60
  -3  -6  -5   64.55    2.89
   3   6   6   61.61    3.52
  -3  -6  -6   62.55    2.87
   3   6   7    3.79    0.81
  -3  -6  -7    3.84    0.72
   3   6   8   57.31    3.27
   3   6   9   20.66    1.87
   3   6  10   30.43    2.05
   3   6  11   11.96    1.10
   3   6  11   13.60    1.03
  -3  -7  19    2.70    0.49
  -3  -7  18   14.35    1.30
  -3  -7  17    0.08    0.30
  -3  -7  16    3.47    0.78
  -3  -7  15   -0.29    0.60
  -3  -7  14   40.65    2.80
  -3  -7  13   11.82    1.54
   3   7 -12   31.54    3.32
  -3  -7  12   30.88    2.44
  -3  -7  11    1.03    0.35
   3   7 -11    2.84    1.06
   3   7 -10   17.97    2.37
  -3  -7  10   18.30    1.84
  -3  -7   9   31.26    2.35
   3   7  -9   31.62    3.01
  -3  -7   9   29.81    2.10
   3   7  -8  310.67   10.09
  -3  -7   8  302.77    7.66
  -3  -7   8  310.22    8.36
   3   7  -7   73.67    4.49
   3   7  -6  186.27    7.28
   3   7  -5   37.39    3.10
   3   7  -4   78.74    4.56
   3   7  -4   76.21    4.58
   3   7  -3   25.93    2.71
   3   7  -2  365.77   11.43
   3   7  -1  140.83    6.66
  -3  -7   0    3.61    1.24
   3   7   0    4.94    0.85
   3   7   0    4.31    1.21
   3   7   1   23.88    1.99
  -3  -7  -1   23.27    1.56
  -3  -7  -1   24.96    3.19
   3   7   2  155.93    5.54
  -3  -7  -2  146.20    8.18
  -3  -7  -2  150.71    4.49
   3   7   3    2.50    0.73
  -3  -7  -3    0.76    0.27
   3   7   4   62.30    3.47
  -3  -7  -4   59.97    5.40
  -3  -7  -4   61.46    2.75
   3   7   5    4.43    0.97
   3   7   6   63.91    3.57
   3   7   7   22.72    2.04
   3   7   8   13.75    1.49
   3   7   9    5.10    0.88
   3   7  10   98.95    3.46
   3   7  10  100.22    3.16
  -3  -8  19    5.52    0.67
  -3  -8  18    1.48    0.40
  -3  -8  17    1.86    0.54
  -3  -8  16    1.01    0.55
  -3  -8  15   87.02    4.11
  -3  -8  14   16.55    1.82
  -3  -8  13   10.36    1.51
   3   8 -12    2.15    1.17
  -3  -8  12    1.31    0.48
  -3  -8  11  126.36    5.32
   3   8 -11  131.78    6.95
  -3  -8  10    7.09    1.23
  -3  -8  10    5.91    1.03
   3   8 -10    5.71    1.35
   3   8  -9  138.67    6.90
  -3  -8   9  139.15    5.49
  -3  -8   9  135.61    4.90
   3   8  -8    3.14    1.54
  -3  -8   8    4.12    0.82
  -3  -8   8    1.77    0.67
   3   8  -7   48.97    3.91
  -3  -8   7   55.28    2.81
   3   8  -6  178.55    7.75
   3   8  -5  430.69   13.14
   3   8  -4   69.09    4.83
   3   8  -3    1.18    0.82
   3   8  -3    1.04    0.58
   3   8  -2  743.92   18.87
   3   8  -2  745.78   14.79
   3   8  -1   29.13    2.29
  -3  -8   1   27.70    1.75
   3   8  -1   29.35    3.14
   3   8   0   23.21    2.06
  -3  -8   0   28.07    1.74
  -3  -8   0   24.50    3.28
  -3  -8  -1   46.19    4.52
   3   8   1   46.34    2.98
   3   8   2  227.34    7.17
  -3  -8  -2  228.91   10.68
   3   8   3    3.20    0.87
   3   8   4   -0.16    0.54
   3   8   5    5.36    1.04
   3   8   6    1.39    0.57
   3   8   7   16.23    1.60
   3   8   8    2.70    0.60
   3   8   8    2.91    0.66
   3   8   9   17.35    1.23
   3   8   9   14.78    1.26
  -3  -9  18    1.88    0.50
  -3  -9  17    1.47    0.53
  -3  -9  16    8.60    1.24
  -3  -9  15   26.39    2.23
  -3  -9  14    0.34    0.50
  -3  -9  13   14.52    1.79
  -3  -9  12    9.20    1.41
   3   9 -11   52.21    4.49
  -3  -9  11   52.27    3.44
   3   9 -10   21.09    2.80
  -3  -9  10   22.14    2.21
  -3  -9  10   20.64    1.86
   3   9  -9   -0.06    0.48
  -3  -9   9    0.13    0.47
  -3  -9   9    0.47    0.43
  -3  -9   8  128.61    4.65
   3   9  -8  120.84    6.75
  -3  -9   8  116.95    5.28
  -3  -9   7  180.55    5.55
   3   9  -7  172.01    5.87
   3   9  -7  181.83    8.68
   3   9  -6    3.88    0.84
   3   9  -6    5.08    1.55
  -3  -9   6    4.46    0.81
  -3  -9   5  104.27    3.88
   3   9  -5  111.73    4.50
   3   9  -5  108.04    6.52
   3   9  -4    2.78    0.70
   3   9  -4    1.31    0.78
  -3  -9   4    1.23    0.40
  -3  -9   3   27.48    1.81
   3   9  -3   24.10    3.06
   3   9  -3   24.59    2.03
   3   9  -2  112.14    6.61
   3   9  -2  116.67    4.61
  -3  -9   2  109.48    3.79
   3   9  -1   12.54    1.52
   3   9  -1   10.28    1.42
  -3  -9   1   13.09    2.46
  -3  -9   0   -0.64    0.90
   3   9   0    0.16    0.39
   3   9   0    0.36    0.48
   3   9   1   81.90    4.15
  -3  -9  -1   87.46    6.47
   3   9   2  260.04    7.89
   3   9   3   23.08    2.13
   3   9   4    8.35    1.27
   3   9   5    9.51    1.27
   3   9   5    6.72    1.08
   3   9   6   76.73    3.63
   3   9   6   87.85    3.70
   3   9   7    8.99    1.04
   3   9   7    7.80    1.03
   3   9   8   18.85    1.39
   3   9   8   18.66    1.28
  -3 -10  18    0.93    0.32
  -3 -10  17   -0.05    0.28
  -3 -10  16    2.94    0.70
  -3 -10  15   19.77    1.89
  -3 -10  14    5.47    1.09
  -3 -10  13    3.44    0.97
  -3 -10  12    5.76    1.17
  -3 -10  11   26.06    2.46
   3  10 -11   28.07    2.33
  -3 -10  10   12.84    1.78
   3  10 -10   14.76    2.64
  -3 -10   9   37.99    3.03
  -3 -10   9   41.20    2.59
   3  10  -9   44.85    4.52
   3  10  -8   69.56    3.67
  -3 -10   8   64.82    3.97
  -3 -10   8   70.85    3.35
   3  10  -8   77.66    5.91
   3  10  -7   84.69    4.07
  -3 -10   7   80.72    3.54
   3  10  -7   91.99    6.42
  -3 -10   6   50.59    2.66
   3  10  -6   51.39    3.12
   3  10  -6   53.54    4.86
   3  10  -5   99.45    4.41
   3  10  -5  101.32    6.76
  -3 -10   5   98.97    3.75
   3  10  -4  118.89    4.83
  -3 -10   4  121.93    4.15
   3  10  -4  126.69    7.58
   3  10  -3   41.00    4.15
   3  10  -3   38.72    2.64
   3  10  -2  199.35    6.51
  -3 -10   2  208.60   10.17
   3  10  -1   87.06    4.15
   3  10   0    8.26    1.24
   3  10   1    0.51    0.56
   3  10   1   -0.39    0.60
   3  10   2    0.37    0.46
   3  10   2    0.76    0.54
   3  10   3    1.70    0.66
   3  10   3    0.79    0.55
   3  10   4   22.99    1.98
   3  10   4   23.65    1.95
   3  10   5    0.16    0.30
   3  10   5    0.20    0.38
   3  10   6    9.25    1.03
   3  10   7    0.71    0.26
  -3 -11  18    0.02    0.18
  -3 -11  17   12.91    1.25
  -3 -11  16    1.17    0.56
  -3 -11  15   31.76    2.36
  -3 -11  14   10.57    1.43
  -3 -11  13   11.01    1.54
  -3 -11  12    5.76    1.17
  -3 -11  11  101.35    5.01
   3  11 -11   98.84    4.54
  -3 -11  10    6.22    1.24
  -3 -11   9   16.81    2.04
  -3 -11   9   18.45    1.64
   3  11  -8   36.06    2.68
  -3 -11   8   36.28    2.30
  -3 -11   8   34.90    2.94
   3  11  -7   20.19    1.99
  -3 -11   7   20.28    1.67
   3  11  -6    0.17    0.37
  -3 -11   6    0.28    0.41
   3  11  -5  139.42    5.44
   3  11  -4   66.07    3.58
   3  11  -3   38.08    2.67
   3  11  -2  133.11    5.22
   3  11  -1   53.95    3.22
   3  11   0    8.55    1.26
   3  11   1    4.81    1.03
   3  11   2  167.24    5.63
   3  11   3   33.11    2.24
   3  11   4    9.01    1.10
   3  11   5    0.12    0.31
  -3 -12  17    5.96    0.78
  -3 -12  16    1.03    0.36
  -3 -12  15   -0.01    0.29
  -3 -12  14    0.69    0.56
  -3 -12  13    5.59    1.07
  -3 -12  12    2.65    0.80
   3  12 -12    2.10    0.68
  -3 -12  11   -0.28    0.51
   3  12 -11   -0.40    0.43
  -3 -12  10    4.86    1.11
   3  12  -9   11.38    1.48
  -3 -12   9   12.08    1.71
   3  12  -8    2.19    0.69
  -3 -12   8    3.39    0.99
  -3 -12   8    2.44    0.55
   3  12  -7   28.34    2.36
   3  12  -6   -0.39    0.46
   3  12  -5   59.35    3.44
   3  12  -4    9.12    1.33
   3  12  -3    2.44    0.67
   3  12  -2   52.54    3.13
   3  12  -1    1.78    0.68
   3  12   0    2.44    0.68
   3  12   1   20.50    1.77
   3  12   2   60.62    2.98
   3  12   3    3.39    0.66
   3  12   4    3.07    0.55
  -3 -13  17    0.51    0.24
  -3 -13  16    0.16    0.26
  -3 -13  15   29.89    1.99
  -3 -13  14   10.15    1.26
  -3 -13  13    1.17    0.56
  -3 -13  12    2.26    0.64
   3  13 -12    2.14    0.65
   3  13 -11   20.42    1.89
  -3 -13  11   22.47    2.13
  -3 -13  10    3.44    0.89
   3  13  -9    1.40    0.66
  -3 -13   9    0.85    0.43
   3  13  -8   17.01    1.76
  -3 -13   8   19.83    2.09
   3  13  -7  102.76    4.55
   3  13  -6   28.85    2.33
   3  13  -5  116.01    4.78
   3  13  -4    0.84    0.56
   3  13  -3    0.09    0.33
   3  13  -2   17.65    1.71
   3  13  -1    1.72    0.59
   3  13   0    6.45    0.97
   3  13   1    2.02    0.53
   3  13   2    1.35    0.43
   3  13   3    1.03    0.34
  -3 -14  16    2.42    0.46
  -3 -14  15    9.77    1.00
  -3 -14  14    0.96    0.40
  -3 -14  13    3.78    0.71
   3  14 -12    1.40    0.48
  -3 -14  12    1.97    0.57
   3  14 -11   37.47    2.36
  -3 -14  11   41.41    2.67
  -3 -14  10    2.62    0.71
   3  14  -9    0.42    0.27
  -3 -14   9    1.07    0.51
   3  14  -8   -0.30    0.48
  -3 -14   8    0.11    0.41
   3  14  -7   64.54    3.32
  -3 -14   7   71.15    3.72
   3  14  -6   10.25    1.30
   3  14  -5   -0.23    0.35
   3  14  -4    1.03    0.51
   3  14  -3   49.83    2.71
   3  14  -2    7.04    0.94
   3  14  -1    2.82    0.66
   3  14   0    0.10    0.25
   3  14   1   10.99    0.96
  -3 -15  14    3.05    0.53
  -3 -15  13    6.63    0.84
  -3 -15  12    6.42    0.89
  -3 -15  11    3.96    0.74
   3  15 -11    3.74    0.65
  -3 -15  10    0.39    0.27
   3  15 -10    0.23    0.27
   3  15  -9   -0.05    0.23
  -3 -15   9    0.30    0.42
   3  15  -8    0.08    0.26
  -3 -15   8    0.05    0.34
   3  15  -7   -0.13    0.31
  -3 -15   7    0.07    0.29
   3  15  -6   -0.42    0.39
  -3 -15   6    0.32    0.36
   3  15  -5    1.27    0.43
  -3 -15   5    1.19    0.48
   3  15  -4   22.50    1.61
   3  15  -3    9.78    1.02
   3  15  -2   -0.09    0.24
  -3 -16  12    0.23    0.17
  -3 -16  11    8.60    0.86
  -3 -16  10    0.22    0.20
  -3 -16   9    2.45    0.50
   3  16  -9    2.49    0.48
  -3 -16   8    0.35    0.25
  -3 -16   7   10.94    1.02
   3  16  -7    9.54    0.89
   3  16  -6    0.94    0.34
  -3 -16   6    1.01    0.36
  -3 -16   5    0.79    0.31
  -4  18  -6    4.57    0.59
  -4  18  -7    7.24    0.77
  -4  18  -8    8.85    0.88
  -4  18  -9    1.94    0.44
  -4  18 -10   12.57    1.02
  -4  18 -11    0.03    0.16
  -4  17  -1    1.90    0.37
  -4  17  -2    4.56    0.61
  -4  17  -3   43.76    2.11
  -4  17  -3   42.81    1.95
  -4  17  -4    0.02    0.19
  -4  17  -4    0.12    0.23
  -4  17  -5    8.73    1.00
  -4  17  -5    7.37    0.81
  -4  17  -6   22.50    1.68
  -4  17  -7   56.86    2.80
  -4  17  -8   10.83    1.21
  -4  17  -9    1.68    0.52
  -4  17 -10   12.37    1.28
  -4  17 -11   15.23    1.37
  -4  17 -12   17.49    1.40
  -4  17 -13    8.67    0.91
  -4  16   1   -0.01    0.21
  -4  16   0    0.75    0.34
  -4  16  -1   12.80    1.16
  -4  16  -1   12.88    1.19
  -4  16  -2    0.35    0.34
  -4  16  -2    0.67    0.36
  -4  16  -3    0.17    0.31
  -4  16  -3    0.79    0.36
  -4  16  -4   10.76    1.31
  -4  16  -4    9.58    1.13
  -4  16  -5    0.38    0.30
  -4  16  -5   -0.15    0.42
  -4  16  -6    4.65    0.94
  -4  16  -6    4.55    0.74
  -4  16  -7   20.65    1.93
  -4  16  -7   17.86    1.45
  -4  16  -8   40.42    2.70
  -4  16  -9   12.74    1.51
  -4  16 -10   26.53    2.14
  -4  16 -11   58.02    3.13
  -4  16 -12    0.00    0.40
  -4  16 -13   15.23    1.44
  -4  16 -14   22.20    1.59
  -4  16 -15    4.01    0.60
  -4  15   3    6.64    0.78
  -4  15   2    0.64    0.34
  -4  15   1   13.81    1.30
  -4  15   0    3.79    0.72
  -4  15   0    4.09    0.69
  -4  15  -1    0.39    0.34
  -4  15  -1    0.22    0.31
  -4  15  -2   14.38    1.59
  -4  15  -2   14.08    1.51
  -4  15  -3   46.03    2.96
  -4  15  -3   45.73    2.76
  -4  15  -4   -0.03    0.38
  -4  15  -4    0.51    0.41
  -4  15  -5   19.09    2.07
  -4  15  -5   19.38    1.78
  -4  15  -6   21.88    2.21
  -4  15  -6   21.61    1.87
  -4  15  -7   99.29    4.91
  -4  15  -7   88.22    3.82
  -4  15  -8   10.36    1.53
  -4  15  -8    7.84    1.06
  -4  15  -9   30.77    2.57
  -4  15 -10    0.40    0.42
  -4  15 -11   25.26    2.26
  -4  15 -12   29.92    2.34
  -4  15 -13    1.98    0.68
  -4  15 -14    9.73    1.13
  -4  15 -15   10.68    1.12
  -4  15 -16    2.49    0.46
  -4  14   5    1.10    0.33
  -4  14   4   14.48    1.24
  -4  14   3    2.93    0.64
  -4  14   2    1.93    0.55
  -4  14   1   16.38    1.61
  -4  14   0   27.10    2.10
  -4  14   0   26.90    2.13
  -4  14  -1   56.37    3.26
  -4  14  -1   53.72    3.16
  -4  14  -2   13.21    1.66
  -4  14  -2   13.69    1.62
  -4  14  -3   89.80    4.25
  -4  14  -3   89.40    4.56
  -4  14  -4   11.22    1.62
  -4  14  -4   11.22    1.46
  -4  14  -5   38.18    3.10
  -4  14  -5   38.17    2.70
  -4  14  -6   14.68    1.98
  -4  14  -6   16.38    1.73
  -4  14  -7  391.79   11.21
  -4  14  -7  384.44    9.67
  -4  14  -8   27.44    2.58
  -4  14  -8   26.28    2.05
  -4  14  -9    3.70    1.05
  -4  14  -9    3.00    0.66
  -4  14 -10   44.76    3.22
  -4  14 -11   48.55    3.28
  -4  14 -12   64.25    3.70
  -4  14 -13    8.58    1.28
  -4  14 -14   22.57    1.92
  -4  14 -15    7.91    1.08
  -4  14 -16    6.59    0.88
  -4  13   6    1.24    0.38
  -4  13   5   15.22    1.34
  -4  13   4    3.83    0.78
  -4  13   4    3.94    0.73
  -4  13   3    3.43    0.77
  -4  13   3    4.06    0.74
  -4  13   2    7.14    1.14
  -4  13   2    5.63    0.88
  -4  13   1    9.89    1.30
  -4  13   1   10.18    1.37
  -4  13   1    8.45    1.09
  -4  13   0   16.04    1.73
  -4  13   0   16.15    1.78
  -4  13   0   14.43    1.45
  -4  13  -1   67.23    3.78
  -4  13  -1   64.66    3.15
  -4  13  -1   70.19    3.81
  -4  13  -2   40.42    2.86
  -4  13  -2   41.67    3.03
  -4  13  -2   38.58    2.34
  -4  13  -2   39.50    2.13
  -4  13  -3    0.67    0.42
  -4  13  -3    1.19    0.46
  -4  13  -3    0.78    0.57
  -4  13  -4   44.88    3.34
  -4  13  -4   46.97    3.09
  -4  13  -5    9.88    1.38
  -4  13  -5    9.04    1.51
  -4  13  -6   92.29    5.04
  -4  13  -6   98.69    4.49
  -4  13  -7    7.60    1.22
  -4  13  -7    6.35    1.31
  -4  13  -8  169.98    6.88
  -4  13  -8  189.14    6.14
  -4  13  -9    0.78    0.30
  -4  13  -9    1.00    0.68
  -4  13 -10   22.40    2.30
  -4  13 -11   75.20    4.26
  -4  13 -12   32.79    2.68
  -4  13 -13    0.04    0.59
  -4  13 -14   54.11    3.15
  -4  13 -15   22.79    1.89
  -4  13 -16    3.11    0.63
  -4  13 -17   11.48    1.03
  -4  12   8    1.83    0.38
  -4  12   7    4.19    0.66
  -4  12   6    6.69    0.97
  -4  12   6    7.40    0.96
  -4  12   5   34.46    2.28
  -4  12   5   33.52    2.16
  -4  12   4   53.64    2.86
  -4  12   4   48.73    2.92
  -4  12   3   50.18    3.05
  -4  12   3   53.10    2.92
  -4  12   2   36.79    2.44
  -4  12   2   37.97    2.68
  -4  12   1   84.82    4.18
  -4  12   1   86.53    3.75
  -4  12   1   85.33    4.11
  -4  12   0   19.08    1.92
  -4  12   0   17.99    1.93
  -4  12   0   17.23    1.58
  -4  12  -1   43.89    2.28
  -4  12  -1   51.22    3.30
  -4  12  -1   43.29    4.88
  -4  12  -1   48.59    2.67
  -4  12  -1   45.24    3.06
  -4  12  -2   12.20    1.21
  -4  12  -2   11.73    1.56
  -4  12  -2    9.25    1.39
  -4  12  -2   10.78    2.37
  -4  12  -2    9.66    1.12
  -4  12  -3  327.61    9.86
  -4  12  -3  334.63    7.88
  -4  12  -3  337.81   14.00
  -4  12  -3  360.76    9.68
  -4  12  -3  345.12    8.09
  -4  12  -4   19.87    3.18
  -4  12  -4   20.05    2.19
  -4  12  -4   21.94    1.68
  -4  12  -4   21.94    2.12
  -4  12  -5    3.98    0.94
  -4  12  -5    5.26    1.12
  -4  12  -5    5.33    1.67
  -4  12  -6   94.88    5.07
  -4  12  -6  101.75    7.14
  -4  12  -6  100.39    4.50
  -4  12  -7  162.67    6.72
  -4  12  -7  168.52    9.26
  -4  12  -7  151.03    5.58
  -4  12  -8   34.43    2.89
  -4  12  -8   35.60    2.48
  -4  12  -9    2.03    0.56
  -4  12  -9    2.03    0.68
  -4  12 -10   21.92    2.29
  -4  12 -10   20.71    1.77
  -4  12 -11   48.39    3.38
  -4  12 -12    2.55    0.88
  -4  12 -13   12.51    1.58
  -4  12 -14   30.39    2.38
  -4  12 -15    0.83    0.39
  -4  12 -16    2.15    0.59
  -4  12 -17    2.97    0.54
  -4  11   9    9.96    0.87
  -4  11   8   21.14    1.53
  -4  11   8   21.96    1.46
  -4  11   7    0.25    0.38
  -4  11   7   -0.15    0.40
  -4  11   6   20.21    1.79
  -4  11   6   20.63    1.70
  -4  11   5    4.25    0.94
  -4  11   5    4.28    0.92
  -4  11   4   30.20    2.39
  -4  11   4   33.23    2.35
  -4  11   3   16.38    1.88
  -4  11   3   15.75    1.58
  -4  11   2    5.16    0.95
  -4  11   2    5.97    1.16
  -4  11   1  277.60    8.13
  -4  11   1  293.67   13.39
  -4  11   1  275.32    6.68
  -4  11   1  287.95    8.41
  -4  11   1  278.84    7.36
  -4  11   0   24.02    3.63
  -4  11   0   23.81    2.19
  -4  11   0   25.60    1.71
  -4  11   0   26.45    2.31
  -4  11   0   25.20    1.87
  -4  11  -1   85.86    4.32
  -4  11  -1   87.25    3.33
  -4  11  -1   88.61    6.90
  -4  11  -1   89.85    3.57
  -4  11  -1   95.75    4.50
  -4  11  -2   56.41    3.56
  -4  11  -2   62.06    5.61
  -4  11  -2   68.27    3.74
  -4  11  -2   63.10    2.81
  -4  11  -2   62.56    2.87
  -4  11  -3   57.23    2.69
  -4  11  -3   52.36    3.46
  -4  11  -3   59.80    3.47
  -4  11  -3   57.73    5.36
  -4  11  -4  327.84    7.77
  -4  11  -4  340.88   13.43
  -4  11  -4  333.20    9.03
  -4  11  -5  222.18    6.16
  -4  11  -5  210.70    7.60
  -4  11  -5  218.65    6.98
  -4  11  -6    3.38    0.72
  -4  11  -6    3.59    1.00
  -4  11  -6    3.56    1.46
  -4  11  -7  481.84   12.32
  -4  11  -7  510.45   16.65
  -4  11  -8   67.02    3.93
  -4  11  -8   60.77    3.22
  -4  11  -9   90.61    4.59
  -4  11  -9   81.51    3.71
  -4  11 -10  120.05    5.37
  -4  11 -10  113.60    4.38
  -4  11 -11  179.19    6.65
  -4  11 -11  172.60    5.48
  -4  11 -12   33.11    2.73
  -4  11 -13   84.39    4.27
  -4  11 -14   37.01    2.67
  -4  11 -15   23.70    2.00
  -4  11 -16    6.60    0.99
  -4  11 -17   -0.34    0.35
  -4  10   9    0.46    0.26
  -4  10   9    0.45    0.25
  -4  10   8    0.80    0.47
  -4  10   8   -0.18    0.35
  -4  10   7  129.62    4.83
  -4  10   7  134.46    4.69
  -4  10   6   96.67    4.32
  -4  10   6  109.64    4.32
  -4  10   5   11.94    1.50
  -4  10   5   15.46    1.59
  -4  10   4  143.88    5.09
  -4  10   3   63.67    2.81
  -4  10   3   67.67    6.22
  -4  10   3   66.57    3.67
  -4  10   3   67.62    3.29
  -4  10   2   91.95    4.37
  -4  10   2   92.94    7.26
  -4  10   2   91.02    3.42
  -4  10   2   93.54    3.83
  -4  10   1    1.09    0.66
  -4  10   1    0.43    0.30
  -4  10   1    0.88    0.69
  -4  10   1    0.96    0.59
  -4  10   0   76.54    6.27
  -4  10   0   82.45    4.03
  -4  10   0   71.70    3.83
  -4  10   0   75.04    3.04
  -4  10   0   77.46    3.24
  -4  10  -1    1.08    0.55
  -4  10  -1    0.67    0.32
  -4  10  -1    1.04    0.61
  -4  10  -1    0.89    1.04
  -4  10  -1    1.06    0.40
  -4  10  -2   26.44    2.30
  -4  10  -2   31.77    3.87
  -4  10  -2   33.60    2.47
  -4  10  -2   30.95    1.89
  -4  10  -3   21.67    2.09
  -4  10  -3   25.73    1.72
  -4  10  -3   27.62    3.54
  -4  10  -3   24.92    2.10
  -4  10  -4  272.02    6.77
  -4  10  -4  277.94   11.62
  -4  10  -4  258.42    8.14
  -4  10  -4  269.10    7.68
  -4  10  -5    2.14    0.55
  -4  10  -5    3.23    0.87
  -4  10  -5    2.59    0.67
  -4  10  -6  301.24    8.89
  -4  10  -6  308.13   12.18
  -4  10  -6  294.32    7.93
  -4  10  -7    9.62    1.34
  -4  10  -7   10.82    2.12
  -4  10  -7   10.32    1.27
  -4  10  -7   14.84    1.74
  -4  10  -8  209.30    6.95
  -4  10  -8  195.26    6.04
   4 -10   9   15.18    2.07
  -4  10  -9   11.92    1.55
  -4  10  -9   11.89    1.35
  -4  10 -10    6.66    1.00
   4 -10  10    8.15    1.62
  -4  10 -10    8.09    1.33
   4 -10  11    1.56    0.66
  -4  10 -11    2.99    0.70
  -4  10 -11    3.02    0.82
  -4  10 -12    1.48    0.63
  -4  10 -13   12.63    1.56
  -4  10 -14   62.07    3.45
  -4  10 -15   28.22    2.19
  -4  10 -16    1.72    0.52
  -4  10 -17    4.72    0.71
  -4   9  10    0.33    0.28
  -4   9  10   -0.09    0.32
  -4   9   9   19.44    1.67
  -4   9   9   19.55    1.55
  -4   9   8   23.17    1.67
  -4   9   8   24.65    2.01
  -4   9   8   24.49    1.89
  -4   9   7   19.54    1.60
  -4   9   7   22.26    1.87
  -4   9   6    5.15    0.83
  -4   9   6    5.89    1.04
  -4   9   5   10.82    1.14
  -4   9   5   11.14    1.23
  -4   9   4    1.36    0.45
  -4   9   4    2.03    0.56
  -4   9   4    1.04    1.09
  -4   9   3  307.22   13.54
  -4   9   3  312.90    7.37
  -4   9   2  116.32    7.82
  -4   9   2  112.34    3.85
  -4   9   1  125.85    5.01
  -4   9   1  122.63    7.81
  -4   9   1  122.60    3.99
  -4   9   0  121.19    7.62
  -4   9   0  136.34    5.15
  -4   9  -1  761.27   20.98
  -4   9  -2    0.20    0.59
  -4   9  -3   72.79    5.52
  -4   9  -4  203.54    9.38
  -4   9  -5  708.59   19.30
  -4   9  -6   95.54    3.68
  -4   9  -6  102.36    6.44
  -4   9  -7  136.72    7.49
  -4   9  -7  132.86    5.06
  -4   9  -7  128.71    4.56
   4  -9   8    1.80    0.72
  -4   9  -8    0.84    0.43
  -4   9  -8    1.76    0.52
  -4   9  -9   62.71    3.45
  -4   9  -9   57.59    2.90
   4  -9  10   95.00    5.46
  -4   9 -10   89.04    4.22
  -4   9 -10   82.45    3.57
   4  -9  11    0.68    0.48
  -4   9 -11    0.62    0.37
  -4   9 -11    0.32    0.37
  -4   9 -12    3.32    0.88
  -4   9 -13   12.66    1.56
  -4   9 -14  157.35    5.82
  -4   9 -15   24.17    2.04
  -4   9 -16    2.28    0.60
  -4   9 -17    0.62    0.33
  -4   8  11   13.15    1.15
  -4   8  11   11.76    1.01
  -4   8  10    4.91    0.85
  -4   8  10    3.68    0.67
  -4   8  10    5.07    0.78
  -4   8   9   53.12    2.71
  -4   8   9   64.59    3.07
  -4   8   8   73.65    3.37
  -4   8   8   89.66    3.82
  -4   8   7  216.35    6.33
  -4   8   7  232.59    6.17
  -4   8   6   10.99    1.19
  -4   8   6   10.65    1.24
  -4   8   6   10.21    2.54
  -4   8   5   23.99    1.73
  -4   8   5   23.74    1.82
  -4   8   5   20.94    3.25
  -4   8   4   50.90    2.53
  -4   8   4   49.92    5.08
  -4   8   4   49.88    2.62
  -4   8   3   29.93    1.87
  -4   8   3   30.21    3.86
  -4   8   3   30.65    2.00
  -4   8   2    5.22    1.68
  -4   8   1  267.61   11.16
  -4   8   0  439.59   14.48
  -4   8  -1  292.19   11.16
  -4   8  -2  186.33    8.55
  -4   8  -3  212.39    9.11
  -4   8  -4  494.63   14.68
   4  -8   5  376.19    9.00
  -4   8  -5  317.81   11.50
   4  -8   6   34.32    2.48
  -4   8  -6   33.07    3.38
  -4   8  -6   34.86    2.72
   4  -8   7    0.78    0.40
  -4   8  -7    1.46    0.67
   4  -8   8  732.84   16.40
  -4   8  -8  728.41   14.52
  -4   8  -8  744.40   16.19
  -4   8  -8  688.98   13.61
   4  -8   9  326.08   10.18
  -4   8  -9  313.88    8.34
  -4   8  -9  337.13    9.76
  -4   8 -10   70.22    3.58
   4  -8  10   72.43    4.69
  -4   8 -10   68.63    3.18
   4  -8  11   61.29    4.52
  -4   8 -11   58.30    3.36
  -4   8 -12    4.56    0.92
  -4   8 -13   21.19    1.99
  -4   8 -14  110.76    4.68
  -4   8 -15   29.61    2.22
  -4   8 -16    5.62    0.91
  -4   8 -17    2.11    0.55
  -4   7  12    4.45    0.66
  -4   7  11    0.74    0.43
  -4   7  11   -0.09    0.25
  -4   7  11    0.07    0.23
  -4   7  11   -0.12    0.26
  -4   7  10    0.20    0.26
  -4   7  10    0.70    0.44
  -4   7  10    0.40    0.52
  -4   7   9    8.87    1.14
  -4   7   9    8.60    1.22
  -4   7   9    9.82    1.13
  -4   7   8   18.82    1.65
  -4   7   8   22.88    1.89
  -4   7   8   23.76    1.79
  -4   7   7   68.49    6.19
  -4   7   7   71.09    3.40
  -4   7   7   70.03    3.16
  -4   7   6  210.78   10.82
  -4   7   6  207.44    6.21
  -4   7   6  217.51    6.01
  -4   7   5   89.19    3.48
  -4   7   5   82.01    6.28
  -4   7   5   89.30    3.71
  -4   7   4    0.49    0.26
  -4   7   4    1.06    0.43
  -4   7   4    0.04    0.25
  -4   7   4    0.87    0.70
  -4   7   3  698.15   19.64
  -4   7   2   93.17    6.12
  -4   7   1   10.32    1.92
  -4   7   0   48.18    4.05
  -4   7  -1  391.87   12.31
  -4   7  -2   20.46    2.50
  -4   7  -3   57.98    4.16
   4  -7   4  438.70    9.25
  -4   7  -4  448.48   10.83
   4  -7   5  835.23   15.97
  -4   7  -5  781.91   18.95
  -4   7  -6   96.58    5.41
  -4   7  -6  110.40    4.82
  -4   7  -7   54.53    3.68
  -4   7  -7   55.70    3.50
  -4   7  -8  132.20    6.15
  -4   7  -8  139.01    5.89
  -4   7  -9    1.00    0.41
  -4   7  -9    0.34    0.30
  -4   7  -9    0.29    0.47
  -4   7  -9    1.52    0.84
  -4   7 -10  175.80    7.95
  -4   7 -10  177.50    5.84
  -4   7 -10  176.02    5.36
  -4   7 -11    1.08    0.40
  -4   7 -11   -0.07    0.53
  -4   7 -12   31.88    2.45
  -4   7 -13    9.88    1.32
  -4   7 -14   24.78    2.10
  -4   7 -15   -0.28    0.49
  -4   7 -16    6.55    0.98
  -4   7 -17    1.32    0.41
  -4   6  13   29.41    1.59
  -4   6  13   27.40    1.63
  -4   6  12    0.35    0.33
  -4   6  12   -0.04    0.28
  -4   6  12    0.13    0.24
  -4   6  11    4.46    0.82
  -4   6  11    5.44    0.87
  -4   6  11    4.91    0.89
  -4   6  10    5.65    0.92
  -4   6  10    6.20    1.02
  -4   6  10    5.67    0.90
  -4   6   9  119.95    4.36
  -4   6   9  118.60    4.48
  -4   6   9  117.08    4.67
  -4   6   8  182.60    5.56
   4  -6  -8  166.67    9.67
  -4   6   8  182.61    5.66
  -4   6   8  181.64    5.99
  -4   6   7    5.41    0.85
  -4   6   7    6.75    0.94
  -4   6   7    5.88    1.00
  -4   6   7    5.64    1.82
  -4   6   6    4.33    0.75
  -4   6   6    3.78    0.77
  -4   6   6    4.25    0.73
  -4   6   6    3.24    1.24
  -4   6   5  272.31    6.78
  -4   6   5  295.25    7.46
  -4   6   5  288.42    6.74
  -4   6   4   16.85    2.51
  -4   6   3  211.70    9.06
  -4   6   2    1.73    1.00
  -4   6   1  378.75   11.64
  -4   6   0   12.65    1.83
  -4   6  -1 1982.81   35.40
  -4   6  -2  113.80    5.36
   4  -6   2  117.13    3.07
  -4   6  -3   34.67    2.81
   4  -6   3   35.36    1.79
  -4   6  -3   34.30    2.42
  -4   6  -4 1290.83   22.88
  -4   6  -4 1211.62   23.84
  -4   6  -5 2087.88   34.55
  -4   6  -5 1976.91   35.15
  -4   6  -5 2079.45   34.12
  -4   6  -6   25.36    2.25
  -4   6  -6   24.73    2.22
  -4   6  -7   11.34    1.60
  -4   6  -7   12.49    1.62
  -4   6  -8   23.45    2.48
  -4   6  -8   22.57    2.33
  -4   6  -9  461.88   10.22
  -4   6  -9  458.18   13.19
  -4   6  -9  453.91   12.40
  -4   6  -9  454.21    9.66
  -4   6 -10  154.99    7.43
  -4   6 -10  157.21    6.89
  -4   6 -10  157.40    5.34
  -4   6 -11   12.08    1.43
  -4   6 -11   11.74    2.07
  -4   6 -12    4.49    0.93
  -4   6 -13    2.36    0.62
  -4   6 -14  231.48    7.00
  -4   6 -15   54.52    3.00
  -4   6 -16    2.78    0.69
  -4   6 -17   -0.11    0.24
  -4   5  14    0.04    0.17
  -4   5  14   -0.35    0.24
  -4   5  13    9.86    1.07
  -4   5  13    8.33    1.05
  -4   5  12   12.48    1.30
  -4   5  12   11.31    1.32
  -4   5  12   11.71    1.15
  -4   5  12   13.04    1.25
  -4   5  11    7.59    1.00
  -4   5  11    8.02    1.09
  -4   5  11    8.01    1.21
  -4   5  10   26.85    2.08
  -4   5  10   27.24    2.00
  -4   5  10   27.23    2.22
  -4   5   9   38.18    2.36
  -4   5   9   37.93    2.41
  -4   5   9   39.48    2.71
   4  -5  -9   34.83    4.21
  -4   5   8    0.23    0.26
   4  -5  -8   -0.30    0.83
  -4   5   8    1.10    0.43
  -4   5   8    0.41    0.37
  -4   5   8    0.96    0.47
  -4   5   7  413.68    9.85
  -4   5   7  395.20   14.43
  -4   5   7  393.10    8.96
  -4   5   7  425.09    8.97
  -4   5   6   44.51    4.26
  -4   5   6   45.51    2.65
  -4   5   6   47.35    2.28
  -4   5   6   42.35    2.26
  -4   5   5  334.34   11.77
  -4   5   4   64.98    4.61
  -4   5   3  498.58   13.74
  -4   5   2    1.56    0.63
  -4   5   1  579.92   13.99
  -4   5   0  620.66   14.10
  -4   5  -1    1.63    0.60
  -4   5  -1    0.87    0.42
  -4   5  -2    2.23    0.61
  -4   5  -2    3.39    0.70
  -4   5  -3  385.32    9.34
  -4   5  -3  375.50    9.23
  -4   5  -3  376.65    8.29
  -4   5  -4   26.02    1.96
  -4   5  -4   25.25    1.88
  -4   5  -4   23.79    2.04
  -4   5  -5  177.09    5.94
  -4   5  -5  167.17    6.00
  -4   5  -6    2.22    0.73
  -4   5  -7    0.64    0.42
  -4   5  -8  273.17    9.26
  -4   5  -9  259.47    6.91
  -4   5  -9  259.54    9.53
  -4   5 -10    9.85    1.24
  -4   5 -10   10.38    1.91
  -4   5 -11    7.36    1.68
  -4   5 -11    6.58    1.08
  -4   5 -12   24.21    2.06
  -4   5 -13   93.64    4.23
  -4   5 -14   25.64    2.11
  -4   5 -15    0.17    0.33
  -4   5 -16   29.37    1.96
  -4   4  15    0.58    0.28
  -4   4  14    2.83    0.57
  -4   4  14    2.38    0.59
  -4   4  13   21.19    1.69
  -4   4  13   20.89    1.54
  -4   4  13   20.08    1.77
  -4   4  12   55.51    2.97
  -4   4  12   55.34    3.19
  -4   4  12   50.60    2.69
  -4   4  11   21.61    1.77
  -4   4  11   19.45    1.75
  -4   4  11   20.94    2.01
  -4   4  10    2.45    0.60
  -4   4  10    2.47    0.60
  -4   4  10    1.60    0.65
  -4   4   9    8.29    1.07
   4  -4  -9    7.19    1.93
  -4   4   9    8.45    1.07
  -4   4   8   50.84    2.59
  -4   4   8   57.72    2.63
   4  -4  -8   46.40    4.50
   4  -4  -7   20.15    2.75
  -4   4   7   26.03    1.65
  -4   4   6    3.92    1.25
  -4   4   5  136.62    6.60
  -4   4   4  130.04    5.96
  -4   4   3 1306.68   24.98
  -4   4   2   64.56    3.70
  -4   4   1   46.09    2.88
  -4   4   0   50.07    2.80
  -4   4   0   49.94    2.61
  -4   4  -1 2780.71   42.17
  -4   4  -1 2629.66   42.00
  -4   4  -2   51.94    2.46
  -4   4  -2   50.91    2.20
  -4   4  -2   49.21    2.69
  -4   4  -3    7.34    0.81
  -4   4  -3    6.41    0.85
  -4   4  -3    8.11    1.11
  -4   4  -4  109.08    3.13
  -4   4  -4  101.23    3.98
  -4   4  -5 3201.19   50.29
  -4   4  -6   29.28    2.41
  -4   4  -7   18.31    2.10
  -4   4  -8   11.03    1.71
  -4   4  -9   85.84    3.57
  -4   4  -9   80.09    5.08
  -4   4 -10   73.51    5.21
  -4   4 -10   73.15    3.46
  -4   4 -11   80.05    5.80
  -4   4 -11   76.54    3.69
   4  -4  12   92.45    4.04
  -4   4 -12   86.49    4.07
   4  -4  13    0.35    0.34
  -4   4 -13    0.68    0.37
   4  -4  14   17.30    1.68
  -4   4 -14   16.90    1.65
  -4   4 -15    7.05    1.00
  -4   4 -16    4.68    0.79
  -4   4 -17    6.52    0.70
  -4   3  16   19.61    1.22
  -4   3  15    9.52    0.97
  -4   3  15   10.01    1.11
  -4   3  14    2.97    0.64
  -4   3  14    2.75    0.56
  -4   3  14    2.83    0.72
  -4   3  13    4.15    0.72
  -4   3  13    5.15    0.89
  -4   3  13    3.84    0.90
  -4   3  12   17.85    1.70
  -4   3  12   20.42    2.07
  -4   3  11    1.20    0.45
  -4   3  11    1.61    0.42
  -4   3  10   22.62    1.80
  -4   3  10   24.14    1.72
   4  -3 -10   22.99    3.18
  -4   3   9  198.54    5.71
   4  -3  -9  194.23    9.37
  -4   3   9  203.13    5.50
  -4   3   8   63.67    2.65
   4  -3  -8   56.24    4.67
  -4   3   8   59.78    2.70
   4  -3  -7    2.49    0.85
  -4   3   6   37.72    3.39
   4  -3  -6   36.84    3.25
  -4   3   5  992.59   20.97
  -4   3   4    9.59    1.45
  -4   3   3   55.12    3.18
  -4   3   2   40.05    2.53
  -4   3   1  969.66   17.28
  -4   3   1  924.41   16.77
  -4   3   0 1011.35   15.28
  -4   3   0  973.51   17.65
  -4   3  -1 1660.34   25.26
  -4   3  -1 1630.22   25.99
  -4   3  -1 1678.78   27.24
  -4   3  -2   13.52    0.94
  -4   3  -2   14.14    1.17
  -4   3  -3   84.00    2.02
  -4   3  -3   93.81    3.49
  -4   3  -4  134.70    4.79
  -4   3  -5 3347.63   52.76
  -4   3  -6   10.29    1.47
  -4   3  -7   11.79    1.75
  -4   3  -8  144.57    6.84
  -4   3  -9 1031.90   23.62
  -4   3  -9 1065.34   19.10
  -4   3 -10   10.18    1.89
   4  -3  10   11.73    1.29
  -4   3 -10    9.10    1.17
   4  -3  11    1.76    0.53
  -4   3 -11    0.90    0.65
  -4   3 -11    1.15    0.50
   4  -3  12   74.93    3.67
  -4   3 -12   75.62    3.78
   4  -3  13    5.04    0.94
  -4   3 -13    5.30    0.99
   4  -3  14   66.47    3.35
  -4   3 -14   69.62    3.42
   4  -3  15    5.81    0.86
  -4   3 -15    5.96    0.92
  -4   3 -16    0.01    0.21
  -4   2  16   13.78    1.09
  -4   2  16   14.04    1.23
  -4   2  15    0.40    0.28
  -4   2  15    0.58    0.36
  -4   2  15    0.13    0.34
  -4   2  14    0.92    0.46
  -4   2  14    1.80    0.75
  -4   2  14    0.62    0.33
  -4   2  13   -0.19    0.39
  -4   2  13    0.16    0.54
  -4   2  12   31.70    2.23
  -4   2  12   27.65    1.84
  -4   2  11    6.87    1.02
  -4   2  11    6.44    0.87
   4  -2 -11    6.35    1.72
  -4   2  10   24.02    1.82
  -4   2  10   25.70    1.72
   4  -2 -10   20.23    2.83
   4  -2  -9   36.67    3.68
  -4   2   9   37.94    2.19
  -4   2   9   42.29    2.12
   4  -2  -8  187.77    8.24
   4  -2  -7  120.26    6.07
   4  -2  -6   44.45    3.36
   4  -2  -5    9.78    1.43
  -4   2   4  128.87    5.20
  -4   2   3  160.30    5.46
  -4   2   2  137.79    4.62
  -4   2   1  354.86    7.90
  -4   2   1  367.55    7.91
  -4   2   0  208.26    4.29
  -4   2   0  211.14    5.62
  -4   2   0  203.84    5.00
   4  -2   0  203.99    5.01
  -4   2  -1 1040.09   16.37
  -4   2  -1 1028.67   16.85
   4  -2   1 1023.26   16.43
   4  -2   2   73.68    1.73
  -4   2  -2   84.81    3.09
  -4   2  -3   45.58    2.49
  -4   2  -4   14.02    1.48
  -4   2  -5    1.17    0.44
  -4   2  -6   74.28    4.21
  -4   2  -7   72.53    4.56
  -4   2  -8   72.41    3.18
  -4   2  -8   63.36    4.65
  -4   2  -9  239.80   10.03
   4  -2   9  248.72    6.69
  -4   2  -9  241.63    6.80
  -4   2 -10   19.36    2.81
   4  -2  10   16.99    1.61
  -4   2 -10   16.90    1.65
   4  -2  11   11.77    1.42
  -4   2 -11   13.75    1.59
  -4   2 -12    2.27    0.71
   4  -2  12    4.24    0.85
   4  -2  13   95.38    4.21
  -4   2 -13  102.21    4.33
   4  -2  14    1.36    0.50
  -4   2 -14    2.07    0.62
   4  -2  15    6.28    0.85
  -4   2 -15    6.62    0.85
  -4   2 -16   16.33    1.13
  -4   1  17    9.27    0.89
  -4   1  16    4.72    0.72
  -4   1  16    4.37    0.79
  -4   1  16    3.74    0.60
  -4   1  15   17.67    1.48
  -4   1  15   18.75    1.59
  -4   1  15   21.89    1.99
  -4   1  14   14.73    1.50
  -4   1  14   16.54    1.90
  -4   1  13   18.80    1.71
  -4   1  12   50.46    2.86
  -4   1  12   52.84    2.55
  -4   1  11  187.56    5.77
  -4   1  11  189.09    5.23
   4  -1 -11  171.59    8.80
   4  -1 -10    0.26    0.55
  -4   1  10    0.51    0.32
  -4   1  10    0.44    0.30
  -4   1   9   79.07    3.18
  -4   1   9   83.07    3.01
   4  -1  -9   72.89    5.01
   4  -1  -8  199.98    8.11
   4  -1  -7   17.08    2.12
   4  -1  -6  263.35    8.41
   4  -1  -5  127.91    5.21
   4  -1  -4 1779.78   30.07
   4  -1  -3  395.81    9.19
  -4   1   2    8.41    0.44
  -4   1   2    9.69    0.94
   4  -1  -2   10.13    1.10
  -4   1   1  579.65   10.82
   4  -1  -1  573.50   10.62
   4  -1   0  530.76    9.55
  -4   1   0  517.99    9.35
  -4   1  -1 4203.27   61.15
   4  -1   1 4130.97   59.66
  -4   1  -2  466.74    9.74
  -4   1  -3   22.62    1.83
  -4   1  -4    3.46    0.78
  -4   1  -5 2085.54   35.93
  -4   1  -6   77.12    4.58
  -4   1  -7   69.29    4.67
   4  -1   8  158.79    5.00
  -4   1  -8  152.48    5.02
  -4   1  -8  142.17    7.40
   4  -1   9  273.62    7.38
  -4   1  -9  274.83    7.54
  -4   1  -9  285.20   11.51
   4  -1  10   18.60    1.74
  -4   1 -10   16.70    1.68
  -4   1 -10   20.00    3.08
   4  -1  11   20.37    1.92
  -4   1 -11   22.22    1.99
   4  -1  12    4.55    0.90
  -4   1 -12    5.66    1.08
   4  -1  13    9.28    1.23
  -4   1 -13   10.66    1.34
   4  -1  14   17.36    1.55
  -4   1 -14   16.96    1.44
   4  -1  15   19.07    1.39
  -4   1 -15   19.30    1.34
  -4   0  17    1.44    0.33
  -4   0  17    2.53    0.53
  -4   0  17    2.24    0.46
  -4   0  16   24.48    1.72
  -4   0  16   27.29    2.10
  -4   0  16   22.04    1.58
  -4   0  15   31.82    2.13
  -4   0  15   35.79    2.75
  -4   0  14   -0.05    0.30
  -4   0  13    0.94    0.48
  -4   0  12   54.71    2.95
   4   0 -12   56.33    4.89
  -4   0  11   23.82    1.84
  -4   0  11   24.23    1.62
   4   0 -11   20.37    2.85
  -4   0  10   21.16    1.66
  -4   0  10   21.41    1.48
   4   0 -10   21.48    2.75
   4   0  -9    0.59    0.71
   4   0  -8    0.40    0.48
  -4   0   8    8.23    1.35
  -4   0   7    6.20    1.14
   4   0  -7    4.72    1.09
   4   0  -6   10.82    1.47
   4   0  -5  216.67    6.83
   4   0  -4  206.32    6.25
   4   0  -3   12.69    1.31
  -4   0   3   14.40    1.08
  -4   0   2  139.77    3.93
   4   0  -2  134.13    4.26
   4   0  -1   58.73    2.43
  -4   0   1   59.16    2.30
  -4   0   0 1331.98   21.54
   4   0   0 1309.55   20.69
   4   0   1  408.37    7.20
  -4   0  -1  403.25    8.86
  -4   0  -2   74.73    3.41
  -4   0  -3   43.54    2.77
  -4   0  -4  119.25    5.21
  -4   0  -5 1728.82   31.74
  -4   0  -6  561.60   15.04
  -4   0  -7   74.20    5.18
  -4   0  -7   80.30    3.38
   4   0   8   80.96    3.60
  -4   0  -8   82.42    3.65
  -4   0  -8   85.11    5.89
   4   0   9  619.02   13.29
  -4   0  -9  636.11   13.43
  -4   0  -9  660.54   19.39
   4   0  10    1.02    0.44
  -4   0 -10    1.22    0.58
  -4   0 -11    2.68    0.74
   4   0  11    2.16    0.62
   4   0  12   58.87    3.24
   4   0  13  103.15    4.16
  -4   0 -13  102.03    3.83
   4   0  14   -0.04    0.24
  -4   0 -14   -0.07    0.27
  -4   0 -15   -0.36    0.24
  -4  -1  17   -0.21    0.29
  -4  -1  17    0.15    0.23
  -4  -1  17    0.30    0.33
  -4  -1  16   13.56    1.33
  -4  -1  16   13.97    1.63
  -4  -1  15   23.63    1.88
  -4  -1  15   29.88    2.64
  -4  -1  14    0.86    0.41
  -4  -1  13   17.73    1.66
   4   1 -12  352.54   12.91
  -4  -1  12  390.79    9.21
  -4  -1  11  110.99    4.20
  -4  -1  11  116.56    3.76
  -4  -1  10   19.77    1.40
  -4  -1  10   19.12    1.57
   4   1 -10   19.84    2.62
  -4  -1   9   66.00    4.46
   4   1  -9   60.50    4.26
   4   1  -8  379.69   11.12
   4   1  -7   39.55    3.02
   4   1  -6  300.28    8.70
   4   1  -5 1747.91   29.88
   4   1  -4 1001.37   18.53
  -4  -1   3   29.51    1.49
   4   1  -3   29.89    1.99
   4   1  -2    3.79    0.66
   4   1  -1  102.14    3.37
   4   1   0   38.74    1.81
  -4  -1   0   47.88    2.58
  -4  -1  -1 1422.86   24.49
   4   1   1 1435.87   21.68
  -4  -1  -2    5.76    1.05
  -4  -1  -3  919.93   18.95
  -4  -1  -4   17.70    2.06
  -4  -1  -5  404.72   12.22
  -4  -1  -6   66.89    4.84
   4   1   7   14.18    1.46
  -4  -1  -7   12.40    2.24
  -4  -1  -7   16.10    1.52
   4   1   8  104.11    4.31
  -4  -1  -8  106.42    4.35
  -4  -1  -8  107.08    7.08
  -4  -1  -9   19.12    1.87
   4   1   9   16.75    1.71
  -4  -1  -9   20.12    3.13
  -4  -1 -10    3.08    0.84
   4   1  10    2.48    0.71
   4   1  11   15.53    1.65
   4   1  12    0.91    0.44
  -4  -1 -12    0.70    0.35
   4   1  13    7.19    0.98
  -4  -1 -13    6.96    0.89
   4   1  14   11.94    1.08
  -4  -1 -14   12.63    1.00
  -4  -2  18    2.92    0.48
  -4  -2  18    3.60    0.56
  -4  -2  17    1.37    0.47
  -4  -2  17    0.99    0.49
  -4  -2  16    6.20    0.92
  -4  -2  16    7.38    1.25
  -4  -2  15   12.30    1.40
  -4  -2  15   15.91    2.00
  -4  -2  14   83.22    3.80
  -4  -2  13   54.67    3.03
   4   2 -12    9.26    1.82
  -4  -2  12   11.30    1.31
  -4  -2  11    7.36    1.03
  -4  -2  11    7.82    0.92
   4   2 -11    6.43    1.47
  -4  -2  10   10.10    1.00
  -4  -2  10    9.45    1.12
   4   2 -10    8.98    1.67
   4   2  -9  101.87    5.47
   4   2  -8   88.28    4.80
   4   2  -7   50.68    3.39
   4   2  -6  312.13    8.87
   4   2  -5  595.37   13.07
   4   2  -4 2424.93   39.03
   4   2  -3  371.92    8.76
   4   2  -2   52.07    2.56
   4   2  -1  297.99    6.89
   4   2   0  233.86    5.83
  -4  -2   0  247.22    7.46
   4   2   1  521.13   10.05
  -4  -2  -1  462.32   11.83
  -4  -2  -2   40.71    3.08
  -4  -2  -3  481.06   12.96
  -4  -2  -4   24.29    2.68
  -4  -2  -5  729.48   18.67
   4   2   6    0.16    0.27
  -4  -2  -6    2.68    0.67
  -4  -2  -6    2.09    0.98
   4   2   7  208.64    6.48
  -4  -2  -7  227.08    6.73
  -4  -2  -7  208.45   10.08
   4   2   8   79.66    3.83
  -4  -2  -8   82.62    6.42
   4   2   9  182.73    6.23
   4   2  10   20.41    1.92
  -4  -2 -10   18.41    1.64
   4   2  11    4.31    0.81
  -4  -2 -11    4.35    0.76
   4   2  12   28.23    2.01
  -4  -2 -12   28.08    1.80
   4   2  13    2.12    0.55
  -4  -2 -13    2.05    0.46
  -4  -3  18    2.91    0.54
  -4  -3  17    9.52    1.08
  -4  -3  17    9.81    1.22
  -4  -3  16    7.93    1.09
  -4  -3  16    7.85    1.23
  -4  -3  15    0.60    0.44
  -4  -3  14   50.37    2.91
  -4  -3  13   16.67    1.65
   4   3 -12   59.63    4.77
  -4  -3  12   58.62    3.09
   4   3 -11    5.86    1.50
  -4  -3  11    5.26    0.94
  -4  -3  11    5.29    0.77
  -4  -3  10   12.48    1.30
  -4  -3  10   12.36    1.12
   4   3 -10   13.99    2.09
   4   3  -9  321.48   10.48
   4   3  -8  128.22    5.98
   4   3  -7  286.25    8.93
   4   3  -6   28.19    2.44
   4   3  -5  103.65    4.54
   4   3  -4    2.14    0.64
   4   3  -3   61.58    3.10
   4   3  -2  469.56   10.22
   4   3  -1   66.49    3.02
  -4  -3   0 1061.95   21.66
   4   3   0 1075.40   19.19
  -4  -3  -1    1.15    0.50
  -4  -3  -2  282.91    9.66
  -4  -3  -3   21.00    2.53
  -4  -3  -4  203.57    8.85
   4   3   5  203.69    6.19
  -4  -3  -5  193.04    9.13
  -4  -3  -5  204.19    5.63
  -4  -3  -6  277.50   11.72
   4   3   6  289.37    7.86
  -4  -3  -6  283.36    7.17
   4   3   7   31.94    2.38
  -4  -3  -7   31.47    3.91
  -4  -3  -7   28.87    2.02
   4   3   8   58.43    3.33
  -4  -3  -8   58.00    2.95
   4   3   9   32.44    2.46
  -4  -3  -9   32.00    2.17
   4   3  10  113.74    4.65
  -4  -3 -10  107.21    4.04
   4   3  11   39.96    2.50
  -4  -3 -11   39.75    2.16
   4   3  12   30.38    1.95
  -4  -3 -12   29.65    1.64
   4   3  13   43.76    1.98
  -4  -4  18   31.47    1.79
  -4  -4  17   12.82    1.27
  -4  -4  17   12.79    1.30
  -4  -4  16    0.47    0.60
  -4  -4  16    0.56    0.39
  -4  -4  15   58.46    3.16
  -4  -4  15   73.19    3.96
  -4  -4  14   29.10    2.21
  -4  -4  13    1.75    0.55
   4   4 -12  192.42    8.77
  -4  -4  12  190.55    6.08
   4   4 -11   21.76    2.73
  -4  -4  11   21.74    1.86
  -4  -4  11   23.01    1.61
   4   4 -10    2.81    1.00
  -4  -4  10    0.77    0.38
   4   4  -9   41.75    3.47
  -4  -4   9   39.51    2.25
   4   4  -8  344.91   10.50
   4   4  -7   86.55    4.64
   4   4  -6    5.11    1.11
   4   4  -5  600.61   13.55
   4   4  -4  121.89    4.92
   4   4  -3    2.33    0.61
   4   4  -2   73.69    3.55
   4   4  -1  500.52   11.49
   4   4  -1  516.92   11.63
  -4  -4   0   81.44    4.98
   4   4   0   92.61    4.21
  -4  -4  -1  287.86   10.17
  -4  -4  -2  268.10   10.11
  -4  -4  -3  212.09    9.24
  -4  -4  -4   40.49    4.12
   4   4   4   47.25    2.76
  -4  -4  -4   45.29    2.36
   4   4   5  309.66    8.27
  -4  -4  -5  294.48   12.15
  -4  -4  -5  298.26    7.36
   4   4   6  165.43    5.79
  -4  -4  -6  147.73    8.77
  -4  -4  -6  158.85    5.06
   4   4   7   35.90    2.63
  -4  -4  -7   38.95    2.35
   4   4   8  233.32    7.21
  -4  -4  -8  227.68    6.40
   4   4   9    3.99    0.84
  -4  -4  -9    2.37    0.62
   4   4  10    9.44    1.26
  -4  -4 -10    8.68    1.00
   4   4  11    9.28    1.10
  -4  -4 -11    9.20    0.90
   4   4  12   19.47    1.38
  -4  -5  18    2.08    0.50
  -4  -5  17    0.52    0.39
  -4  -5  16    1.00    0.45
  -4  -5  15    5.42    0.94
  -4  -5  14    3.05    0.76
  -4  -5  13   42.29    2.77
   4   5 -12    3.14    1.09
  -4  -5  12    2.95    0.81
   4   5 -11   87.51    5.58
  -4  -5  11   80.23    3.21
  -4  -5  11   83.04    3.84
   4   5 -10   51.89    4.14
  -4  -5  10   52.91    2.95
   4   5  -9   47.09    3.74
  -4  -5   9   44.24    2.47
  -4  -5   9   48.32    2.76
   4   5  -8   26.55    2.68
   4   5  -7  358.08   10.57
   4   5  -6  164.78    6.51
   4   5  -5   47.71    3.25
   4   5  -4  784.97   16.61
   4   5  -3 1257.00   23.42
   4   5  -2    9.45    1.41
   4   5  -2    7.63    1.29
   4   5  -1  346.24    9.75
   4   5   0  377.59   10.29
  -4  -5   0  337.74   11.80
  -4  -5  -1  159.56    7.85
  -4  -5  -2   48.25    4.35
   4   5   2   53.60    2.96
  -4  -5  -2   51.39    2.45
  -4  -5  -3   53.64    4.84
   4   5   3   60.72    3.20
  -4  -5  -3   54.27    2.61
   4   5   4   19.78    1.86
  -4  -5  -4   19.52    3.02
  -4  -5  -4   20.84    1.62
   4   5   5   69.75    3.64
  -4  -5  -5   73.05    6.04
  -4  -5  -5   72.15    3.18
  -4  -5  -6  201.38    5.88
   4   5   6  209.64    6.78
   4   5   7  436.58   10.67
  -4  -5  -7  425.41    9.56
   4   5   8   51.09    3.09
  -4  -5  -8   50.83    2.60
   4   5   9  141.10    5.12
  -4  -5  -9  145.04    4.41
   4   5  10    2.59    0.57
  -4  -5 -10    2.59    0.48
   4   5  11   -0.24    0.27
  -4  -6  18    9.26    1.01
  -4  -6  17    5.88    0.94
  -4  -6  16    5.30    0.91
  -4  -6  15   31.30    2.31
  -4  -6  14   32.45    2.45
  -4  -6  13   -0.02    0.35
   4   6 -12   48.69    4.28
  -4  -6  12   45.58    2.96
  -4  -6  11    1.84    0.61
   4   6 -11    2.36    1.06
   4   6 -10    7.24    1.55
  -4  -6  10    8.16    1.21
  -4  -6  10    6.59    1.04
   4   6  -9  228.40    8.92
  -4  -6   9  229.17    6.96
  -4  -6   9  220.12    6.42
   4   6  -8  117.15    5.96
  -4  -6   8  113.05    4.57
  -4  -6   8  111.04    4.18
   4   6  -7   67.69    4.35
   4   6  -6   -0.10    0.45
   4   6  -5  358.57   10.47
   4   6  -4  680.94   15.74
   4   6  -3  245.44    8.37
   4   6  -3  253.09    8.60
   4   6  -2  198.42    7.53
   4   6  -1  117.14    5.81
   4   6   0   16.40    1.69
  -4  -6   0   18.12    2.77
  -4  -6  -1   31.45    3.72
   4   6   1   35.92    2.51
  -4  -6  -1   33.36    1.96
  -4  -6  -2  264.75   11.47
   4   6   2  287.74    7.99
  -4  -6  -2  282.16    6.90
  -4  -6  -3   99.41    6.96
   4   6   3  106.19    4.53
  -4  -6  -3  100.64    3.74
   4   6   4   94.37    4.34
  -4  -6  -4   86.27    6.66
  -4  -6  -4   92.88    3.63
   4   6   5   69.36    3.70
  -4  -6  -5   66.76    3.06
   4   6   6    1.36    0.72
  -4  -6  -6    1.68    0.48
   4   6   7    7.84    1.26
  -4  -6  -7    7.25    0.94
   4   6   8   50.40    2.94
  -4  -6  -8   50.66    2.36
   4   6   9    0.67    0.41
   4   6  10    2.24    0.51
  -4  -7  18    5.75    0.80
  -4  -7  17    7.69    1.03
  -4  -7  16    0.67    0.42
  -4  -7  15   49.68    3.00
  -4  -7  14   75.17    3.85
  -4  -7  13   15.52    1.76
   4   7 -12    8.41    1.82
  -4  -7  12    8.19    1.28
  -4  -7  11   20.91    2.04
   4   7 -11   22.47    2.86
   4   7 -10   10.41    1.93
  -4  -7  10    9.86    1.41
  -4  -7  10    9.83    1.29
   4   7  -9   34.98    3.44
  -4  -7   9   31.46    2.25
  -4  -7   9   31.33    2.46
   4   7  -8  199.36    8.29
  -4  -7   8  181.68    6.35
  -4  -7   8  185.67    5.79
   4   7  -7   59.68    4.26
  -4  -7   7   60.26    2.99
   4   7  -6   64.69    4.40
  -4  -7   6   63.80    3.03
   4   7  -5  377.26   11.55
   4   7  -4  267.63    9.58
   4   7  -3  138.28    6.63
   4   7  -2  407.48   12.31
  -4  -7   2  369.72    8.35
   4   7  -1  274.12    7.97
  -4  -7   1  284.29    6.87
  -4  -7   1  293.18   11.71
   4   7   0   79.30    3.94
  -4  -7   0   77.38    3.15
  -4  -7   0   81.67    6.02
  -4  -7  -1    3.96    1.43
  -4  -7  -1    3.27    0.59
   4   7   2   30.90    2.43
  -4  -7  -2   29.45    3.79
  -4  -7  -2   28.32    1.86
   4   7   3  713.42   15.21
  -4  -7  -3  714.85   21.28
  -4  -7  -3  710.81   13.56
   4   7   4   34.77    2.63
  -4  -7  -4   34.99    2.11
   4   7   5   64.09    3.62
  -4  -7  -5   76.79    3.16
   4   7   6   12.53    1.48
  -4  -7  -6   10.73    1.09
   4   7   7   23.91    1.99
   4   7   8   39.31    2.37
   4   7   9    1.31    0.45
   4   7   9    2.11    0.54
  -4  -8  18    4.72    0.72
  -4  -8  17    9.53    1.14
  -4  -8  16    0.19    0.31
  -4  -8  15    0.70    0.59
  -4  -8  14   24.17    2.16
  -4  -8  13   24.04    2.24
  -4  -8  12    5.88    1.06
  -4  -8  11   36.17    2.83
   4   8 -11   38.54    3.86
   4   8 -10    3.23    1.15
  -4  -8  10    3.34    0.90
  -4  -8  10    3.96    0.88
   4   8  -9   30.19    3.29
  -4  -8   9   29.33    2.54
  -4  -8   9   29.37    2.19
  -4  -8   8   31.52    2.60
  -4  -8   8   36.99    2.44
   4   8  -8   35.38    3.51
   4   8  -7  128.66    6.82
  -4  -8   7  124.15    4.59
   4   8  -6   44.25    3.94
  -4  -8   6   49.89    2.70
   4   8  -6   45.41    4.11
  -4  -8   5   13.11    1.35
   4   8  -5   12.58    1.39
   4   8  -5   13.32    2.24
   4   8  -4   12.99    2.14
   4   8  -4   11.42    1.40
  -4  -8   4   13.75    1.36
   4   8  -3  484.02   10.88
  -4  -8   3  470.37   10.07
   4   8  -3  487.43   14.57
   4   8  -2    2.46    0.77
   4   8  -2    3.13    1.14
  -4  -8   2    3.04    0.68
  -4  -8   1  207.59    5.71
  -4  -8   1  205.33   10.05
   4   8   0   43.71    2.98
  -4  -8   0   44.15    2.36
  -4  -8   0   44.78    4.60
   4   8   1  131.71    5.39
  -4  -8  -1  134.35    8.21
  -4  -8  -1  135.64    4.39
   4   8   2    2.71    0.80
  -4  -8  -2    3.06    0.63
   4   8   3    7.00    1.14
  -4  -8  -3    7.70    0.96
   4   8   4   95.51    4.44
  -4  -8  -4  103.34    3.64
   4   8   5    1.39    0.52
   4   8   6   34.16    2.37
   4   8   7   64.28    3.07
   4   8   7   78.78    3.36
   4   8   8    1.54    0.44
   4   8   8    2.29    0.53
  -4  -9  18   17.60    1.33
  -4  -9  17    9.90    1.13
  -4  -9  16    0.39    0.36
  -4  -9  15   33.66    2.47
  -4  -9  14   23.20    2.14
  -4  -9  13   26.65    2.38
  -4  -9  12   39.46    2.95
  -4  -9  11    0.55    0.44
   4   9 -10   66.35    5.20
  -4  -9  10   65.38    3.48
  -4  -9  10   65.17    3.98
  -4  -9   9   38.02    3.05
  -4  -9   9   42.79    2.72
   4   9  -9   39.79    4.01
   4   9  -8    2.34    1.28
  -4  -9   8    1.15    0.69
   4   9  -8    3.48    1.42
  -4  -9   8    3.31    0.86
   4   9  -7    1.43    1.15
  -4  -9   7    0.02    0.38
  -4  -9   6   73.39    3.37
   4   9  -6   74.85    3.67
   4   9  -6   74.24    5.64
   4   9  -5  236.35    7.07
  -4  -9   5  236.25    6.54
   4   9  -5  242.33   10.38
   4   9  -4   48.39    4.51
  -4  -9   4   46.10    2.53
   4   9  -4   47.38    2.89
   4   9  -3  135.56    7.44
  -4  -9   3  133.02    4.47
   4   9  -3  128.98    4.99
   4   9  -2    1.20    0.51
  -4  -9   2    0.54    0.37
  -4  -9   2    0.48    0.90
   4   9  -1  573.79   12.77
  -4  -9   1  578.23   11.51
  -4  -9   1  567.02   18.27
   4   9   0   97.37    4.39
  -4  -9   0   95.06    3.58
   4   9   1   32.21    2.58
   4   9   1   36.81    2.63
  -4  -9  -1   36.60    2.10
   4   9   2   15.27    1.72
   4   9   2   14.98    1.71
   4   9   3    0.04    0.36
   4   9   3    0.17    0.41
   4   9   4    1.03    0.52
   4   9   4    0.55    0.39
   4   9   5    2.65    0.63
   4   9   5    3.12    0.71
   4   9   6   12.67    1.30
   4   9   6   16.76    1.48
   4   9   7    0.88    0.41
  -4 -10  18    0.84    0.34
  -4 -10  17    0.93    0.41
  -4 -10  16    1.97    0.56
  -4 -10  15    2.15    0.77
  -4 -10  14    4.55    1.02
  -4 -10  13    2.30    0.66
  -4 -10  12    3.52    0.87
  -4 -10  11   26.91    2.54
  -4 -10  10   34.33    2.43
  -4 -10  10   30.42    2.76
  -4 -10   9    0.44    0.41
  -4 -10   9    3.38    0.68
   4  10  -8    0.72    0.86
  -4 -10   8    0.51    0.48
  -4 -10   8    2.20    0.54
  -4 -10   7   61.76    3.12
   4  10  -7   65.33    5.61
   4  10  -6   50.20    3.08
  -4 -10   6   46.30    2.63
   4  10  -6   48.97    4.79
   4  10  -5  311.15   12.53
   4  10  -5  286.76    8.17
  -4 -10   5  287.65    7.37
   4  10  -4   66.01    3.54
  -4 -10   4   70.62    3.14
   4  10  -3  428.89   10.58
  -4 -10   3  433.50    9.43
  -4 -10   2  224.86    5.96
   4  10  -2  210.91    6.83
   4  10  -1  148.91    5.52
   4  10   0   57.77    3.28
   4  10   1    2.81    0.81
   4  10   2    6.97    1.16
   4  10   3   80.20    3.70
   4  10   4    1.29    0.52
   4  10   5   -0.12    0.38
   4  10   6    2.19    0.51
  -4 -11  17    9.61    1.01
  -4 -11  16    0.01    0.33
  -4 -11  15   -0.01    0.31
  -4 -11  14   28.87    2.31
  -4 -11  13    5.45    1.12
  -4 -11  12    0.27    0.51
  -4 -11  11    0.78    0.43
  -4 -11  10   22.58    2.36
  -4 -11  10   23.50    1.90
  -4 -11   9    2.77    0.66
  -4 -11   9    2.71    0.98
  -4 -11   8    0.69    0.76
  -4 -11   8    0.14    0.27
   4  11  -7  138.84    5.33
  -4 -11   7  131.68    4.59
   4  11  -6   86.13    4.10
  -4 -11   6   82.64    3.46
   4  11  -5   10.57    1.44
  -4 -11   5   10.24    1.13
  -4 -11   4   50.84    2.54
   4  11  -4   51.02    3.09
   4  11  -3   59.51    3.35
   4  11  -2   28.59    2.31
   4  11  -1    2.70    0.80
   4  11   0    6.18    1.14
   4  11   1    0.31    0.39
   4  11   2    6.14    1.02
   4  11   3    9.58    1.14
   4  11   4    1.78    0.51
   4  11   5    5.00    0.65
  -4 -12  17    0.58    0.30
  -4 -12  16    0.46    0.32
  -4 -12  15    4.94    0.83
  -4 -12  14   21.98    1.89
  -4 -12  13    6.50    1.14
  -4 -12  12    5.62    1.03
  -4 -12  11    1.72    0.67
  -4 -12  10   50.05    3.41
  -4 -12   9   43.97    3.22
  -4 -12   9   43.14    2.41
  -4 -12   8    5.08    1.21
  -4 -12   8    4.24    0.76
   4  12  -7    6.41    1.09
  -4 -12   7    5.46    0.83
   4  12  -6  164.50    5.82
   4  12  -5   70.15    3.61
   4  12  -4   17.13    1.80
   4  12  -3    3.99    0.87
   4  12  -2    6.92    1.09
   4  12  -1  103.22    4.24
   4  12   0   30.03    2.11
   4  12   1    1.96    0.54
   4  12   2    4.78    0.75
   4  12   3   52.23    2.30
  -4 -13  16    5.15    0.70
  -4 -13  15    0.68    0.30
  -4 -13  14    3.14    0.64
  -4 -13  13    6.85    1.09
  -4 -13  12    0.25    0.34
  -4 -13  11    4.03    0.94
  -4 -13  10   21.96    2.07
  -4 -13   9    7.11    1.22
  -4 -13   8   16.08    1.89
   4  13  -7   69.99    3.44
  -4 -13   7   76.77    4.06
   4  13  -6   21.20    1.85
   4  13  -5    1.13    0.53
   4  13  -4    0.58    0.48
   4  13  -3   34.66    2.26
   4  13  -2   27.70    1.99
   4  13  -1   33.82    2.08
   4  13   0    0.71    0.42
   4  13   1   30.92    1.75
  -4 -14  15    0.27    0.25
  -4 -14  14    8.49    0.95
  -4 -14  13    0.11    0.32
  -4 -14  12    5.51    0.90
  -4 -14  11    4.34    0.85
  -4 -14  10   28.68    2.14
  -4 -14   9    0.11    0.33
  -4 -14   8    2.88    0.68
   4  14  -7    6.32    0.88
  -4 -14   7    7.87    1.14
   4  14  -6   -0.33    0.40
  -4 -14   6   -0.14    0.33
   4  14  -5    8.82    1.07
   4  14  -4   20.78    1.60
   4  14  -3    9.13    1.02
   4  14  -2   11.70    1.11
   4  14  -1   15.90    1.19
  -4 -15  13    2.37    0.47
  -4 -15  12    3.18    0.60
  -4 -15  11    0.13    0.25
  -4 -15  10   34.03    2.00
  -4 -15   9    2.89    0.63
  -4 -15   8    7.65    0.96
   4  15  -7    2.57    0.49
  -4 -15   7    2.96    0.63
  -4 -15   6   10.03    1.06
   4  15  -6    8.51    0.87
   4  15  -5    5.06    0.68
  -4 -15   5    5.55    0.78
   4  15  -4    3.40    0.55
  -4 -15   4    4.35    0.65
  -4 -15   3   10.86    0.95
  -5  17  -1   26.25    1.40
  -5  17  -2   15.31    1.13
  -5  17  -3    0.48    0.23
  -5  17  -4    1.54    0.41
  -5  17  -5    1.59    0.42
  -5  17  -5    1.97    0.47
  -5  17  -6    2.60    0.50
  -5  17  -6    3.07    0.60
  -5  17  -7    2.13    0.54
  -5  17  -7    1.83    0.43
  -5  17  -8    7.66    0.96
  -5  17  -9    2.40    0.56
  -5  17 -10   10.71    1.10
  -5  17 -11    5.50    0.79
  -5  17 -12    1.21    0.37
  -5  17 -13   16.68    1.18
  -5  16   2    0.30    0.19
  -5  16   1    4.92    0.66
  -5  16   0   35.89    1.94
  -5  16  -1   12.40    1.20
  -5  16  -2   11.41    1.15
  -5  16  -2    9.58    1.09
  -5  16  -3    3.62    0.70
  -5  16  -3    3.55    0.72
  -5  16  -4   78.53    3.61
  -5  16  -4   77.11    3.36
  -5  16  -5   16.12    1.55
  -5  16  -5   14.73    1.42
  -5  16  -6    1.24    0.47
  -5  16  -6    1.10    0.54
  -5  16  -7   18.98    1.79
  -5  16  -7   16.99    1.47
  -5  16  -8   30.51    2.26
  -5  16  -8   31.28    1.92
  -5  16  -9    0.09    0.30
  -5  16 -10   39.54    2.51
  -5  16 -11    7.71    1.08
  -5  16 -12    0.55    0.40
  -5  16 -13   41.24    2.26
  -5  16 -14    7.61    0.87
  -5  15   3   37.30    1.85
  -5  15   2   21.05    1.52
  -5  15   1    1.29    0.45
  -5  15   0    1.61    0.54
  -5  15  -1   23.81    1.83
  -5  15  -1   21.69    1.85
  -5  15  -2    3.13    0.73
  -5  15  -2    2.50    0.66
  -5  15  -3    2.31    0.65
  -5  15  -3    3.46    0.80
  -5  15  -4   56.77    3.18
  -5  15  -4   59.41    3.46
  -5  15  -5   65.89    3.78
  -5  15  -5   61.83    3.32
  -5  15  -6   28.61    2.42
  -5  15  -6   26.19    2.09
  -5  15  -7    9.64    1.44
  -5  15  -7    9.07    1.20
  -5  15  -8    6.77    0.98
  -5  15  -8    6.90    1.20
  -5  15  -9  110.97    4.96
  -5  15  -9  110.62    4.09
  -5  15 -10    1.65    0.66
  -5  15 -11   39.27    2.71
  -5  15 -12   53.76    3.06
  -5  15 -13    6.31    0.99
  -5  15 -14   10.94    1.20
  -5  15 -15   16.50    1.30
  -5  14   5   11.95    1.00
  -5  14   4    6.73    0.86
  -5  14   3    0.14    0.30
  -5  14   2   10.95    1.25
  -5  14   2   10.40    1.12
  -5  14   1   -0.26    0.44
  -5  14   1    0.08    0.36
  -5  14   0   74.09    3.70
  -5  14   0   74.28    3.20
  -5  14  -1    3.66    0.93
  -5  14  -1    3.77    0.88
  -5  14  -2   20.32    1.50
  -5  14  -2   19.39    1.96
  -5  14  -2   21.33    2.05
  -5  14  -3    1.56    0.64
  -5  14  -3    1.90    0.81
  -5  14  -4  153.98    6.29
  -5  14  -4  158.46    5.98
  -5  14  -5   75.97    4.37
  -5  14  -5   77.46    4.00
  -5  14  -6   76.76    4.47
  -5  14  -6   77.90    3.98
  -5  14  -7    9.69    1.54
  -5  14  -7   10.90    1.43
  -5  14  -8   71.09    4.15
  -5  14  -8   71.88    3.60
  -5  14  -9    2.26    0.64
  -5  14  -9    2.75    0.83
  -5  14 -10    2.94    0.67
  -5  14 -10    3.44    0.96
  -5  14 -11    5.29    1.14
  -5  14 -12    3.69    0.85
  -5  14 -13    2.62    0.62
  -5  14 -14   15.04    1.54
  -5  14 -15    0.36    0.27
  -5  14 -16    5.71    0.75
  -5  13   6   17.42    1.29
  -5  13   5   29.40    1.90
  -5  13   5   34.73    2.01
  -5  13   4   16.75    1.57
  -5  13   4   20.20    1.61
  -5  13   3   59.22    2.89
  -5  13   3   56.32    3.07
  -5  13   2  140.66    5.29
  -5  13   2  139.86    4.75
  -5  13   1    2.29    0.67
  -5  13   1    2.54    0.59
  -5  13   0   67.09    2.82
  -5  13   0   68.52    3.77
  -5  13   0   66.17    3.15
  -5  13  -1    1.75    0.51
  -5  13  -1    2.58    0.61
  -5  13  -1    1.41    0.65
  -5  13  -1    2.84    0.65
  -5  13  -2   -0.17    0.53
  -5  13  -2    0.69    0.35
  -5  13  -2   -0.56    0.73
  -5  13  -2   -0.01    0.37
  -5  13  -3   24.62    2.46
  -5  13  -3   25.91    1.85
  -5  13  -3   27.43    2.40
  -5  13  -4   26.11    2.57
  -5  13  -4   28.73    1.99
  -5  13  -4   29.77    2.54
  -5  13  -5  392.05   11.47
  -5  13  -5  437.52   11.04
  -5  13  -6   28.92    2.77
  -5  13  -6   32.07    2.58
  -5  13  -7   28.71    2.67
  -5  13  -7   34.50    2.59
  -5  13  -8   76.15    4.37
  -5  13  -8   81.21    3.93
  -5  13  -9   -0.19    0.43
  -5  13  -9   -0.22    0.43
  -5  13 -10   28.24    2.53
  -5  13 -10   30.67    2.20
  -5  13 -11  103.15    4.89
  -5  13 -11  101.07    3.98
  -5  13 -12   16.00    1.82
  -5  13 -13    7.95    1.23
  -5  13 -14    0.38    0.37
  -5  13 -15   21.10    1.73
  -5  13 -16    0.89    0.28
  -5  12   7    0.90    0.31
  -5  12   7    0.78    0.25
  -5  12   6    0.74    0.37
  -5  12   6    0.85    0.36
  -5  12   5    1.54    0.55
  -5  12   5    2.38    0.65
  -5  12   4    4.38    0.87
  -5  12   4    4.90    0.87
  -5  12   3   20.06    1.71
  -5  12   3   18.18    1.86
  -5  12   2    0.42    0.39
  -5  12   2    0.57    0.32
  -5  12   2    0.32    0.37
  -5  12   1    2.57    0.86
  -5  12   1    3.06    0.67
  -5  12   0    8.30    1.01
  -5  12   0    8.59    1.39
  -5  12   0   10.80    1.26
  -5  12  -1  319.15    9.47
  -5  12  -1  345.25    9.72
  -5  12  -1  325.84    7.74
  -5  12  -1  329.68    7.98
  -5  12  -2   64.87    2.98
  -5  12  -2   63.97    6.02
  -5  12  -2   62.52    3.89
  -5  12  -2   68.87    3.09
  -5  12  -2   72.12    4.05
  -5  12  -3   31.41    2.76
  -5  12  -3   33.57    2.14
  -5  12  -3   31.38    4.11
  -5  12  -3   34.23    2.76
  -5  12  -4  147.73    4.84
  -5  12  -4  142.76    8.91
  -5  12  -4  132.25    6.03
  -5  12  -4  151.34    5.98
  -5  12  -5   54.57    3.76
  -5  12  -5   59.28    2.99
  -5  12  -5   60.80    5.66
  -5  12  -5   60.67    3.59
  -5  12  -6    5.71    1.12
  -5  12  -6    5.78    1.27
  -5  12  -6    5.33    1.58
  -5  12  -7   17.57    2.04
  -5  12  -7   16.65    1.79
  -5  12  -8    3.34    0.83
  -5  12  -8    3.38    0.78
  -5  12  -9  105.59    5.12
  -5  12  -9  105.10    4.43
  -5  12 -10    0.97    0.58
  -5  12 -10    0.46    0.41
  -5  12 -11    6.66    1.05
  -5  12 -11    5.91    1.23
  -5  12 -12    5.60    1.03
  -5  12 -13   10.87    1.46
  -5  12 -14   15.82    1.67
  -5  12 -15   74.31    3.44
  -5  12 -16   25.39    1.77
  -5  12 -17    5.34    0.70
  -5  11   8    1.36    0.43
  -5  11   8    0.73    0.30
  -5  11   7    3.72    0.74
  -5  11   7    3.16    0.66
  -5  11   6   30.43    2.21
  -5  11   6   33.39    2.20
  -5  11   5    0.60    0.49
  -5  11   5    0.58    0.47
  -5  11   4    1.75    0.55
  -5  11   4    2.21    0.79
  -5  11   4    2.74    0.79
  -5  11   3  130.30    5.41
  -5  11   3  132.27    4.31
  -5  11   3  139.12    4.97
  -5  11   2  163.37    4.96
  -5  11   2  162.70    6.27
  -5  11   2  172.77    5.51
  -5  11   1    2.58    0.80
  -5  11   1    3.42    0.64
  -5  11   1    1.97    1.08
  -5  11   1    4.30    0.86
  -5  11   0    2.89    0.74
  -5  11   0    3.28    0.61
  -5  11   0    3.67    1.47
  -5  11   0    3.93    0.77
  -5  11  -1  253.94    6.55
  -5  11  -1  245.10   12.22
  -5  11  -1  260.35    6.64
  -5  11  -1  267.71    8.31
  -5  11  -2  244.47   11.88
  -5  11  -2  254.21    6.56
  -5  11  -2  260.43    8.18
  -5  11  -3  118.47    5.49
  -5  11  -3  139.42    4.59
  -5  11  -3  132.05    8.46
  -5  11  -3  141.61    5.71
  -5  11  -4  171.30    6.76
  -5  11  -4  184.35    5.55
  -5  11  -4  178.09    9.78
  -5  11  -4  182.43    6.53
  -5  11  -5    1.69    0.64
  -5  11  -5    2.97    0.71
  -5  11  -5    2.53    0.91
  -5  11  -5    1.99    1.11
  -5  11  -6   22.98    2.19
  -5  11  -6   17.19    2.89
  -5  11  -6   19.23    1.88
  -5  11  -6   25.38    2.41
  -5  11  -7  283.24    8.67
  -5  11  -7  276.42    8.00
  -5  11  -8   38.65    2.88
  -5  11  -8   36.79    2.53
  -5  11  -9  110.10    5.08
  -5  11  -9  105.68    4.42
  -5  11 -10    0.36    0.41
  -5  11 -10    0.85    0.50
  -5  11 -11  167.21    6.36
  -5  11 -11  154.41    5.30
  -5  11 -12   56.65    3.46
  -5  11 -13   61.45    3.60
  -5  11 -14   45.35    2.86
  -5  11 -15    3.65    0.86
  -5  11 -16    0.56    0.26
  -5  11 -17    0.42    0.28
  -5  10  10   -0.06    0.21
  -5  10   9    0.41    0.26
  -5  10   9    0.63    0.33
  -5  10   8   20.85    1.65
  -5  10   8   19.40    1.66
  -5  10   7    6.88    1.11
  -5  10   7    6.32    0.98
  -5  10   6    4.82    0.96
  -5  10   6    5.49    0.98
  -5  10   5   66.92    2.95
  -5  10   5   71.24    3.47
  -5  10   5   65.60    3.70
  -5  10   4  181.00    5.31
  -5  10   4  178.02    6.47
  -5  10   3  969.14   27.50
  -5  10   3  962.48   17.29
  -5  10   3  978.63   19.57
  -5  10   2  294.30    7.25
  -5  10   2  290.48   13.69
  -5  10   2  297.77    8.84
  -5  10   1   35.41    4.50
  -5  10   1   34.73    2.09
  -5  10   1   36.46    2.84
  -5  10   0  121.09    4.14
  -5  10   0  116.13    8.06
  -5  10   0  124.82    5.31
  -5  10  -1   14.25    1.71
  -5  10  -1   16.28    1.86
  -5  10  -1   18.53    3.11
  -5  10  -1   18.33    1.48
  -5  10  -1   16.67    1.40
  -5  10  -2   30.51    1.93
  -5  10  -2   32.67    4.02
  -5  10  -2   28.41    2.43
  -5  10  -2   31.74    2.52
  -5  10  -3    9.63    1.42
  -5  10  -3    9.53    1.32
  -5  10  -3   10.27    1.14
  -5  10  -3   10.04    2.23
  -5  10  -4  100.68    3.83
  -5  10  -4   98.23    4.68
  -5  10  -4   89.73    6.52
  -5  10  -4  100.53    4.45
  -5  10  -5  345.45    9.63
  -5  10  -5  341.32    8.24
  -5  10  -5  342.94    9.01
  -5  10  -6   88.47    4.25
  -5  10  -6   89.50    3.72
  -5  10  -6   86.75    3.99
  -5  10  -7   80.44    4.07
  -5  10  -7   74.53    3.63
  -5  10  -8   55.37    3.33
  -5  10  -8   51.90    2.94
  -5  10  -9   39.81    2.85
  -5  10  -9   40.88    2.58
  -5  10 -10    9.98    1.43
  -5  10 -10   10.77    1.31
  -5  10 -11  157.37    6.02
  -5  10 -11  143.79    5.12
  -5  10 -12  102.26    4.68
  -5  10 -13    5.46    1.12
  -5  10 -14    5.42    1.09
  -5  10 -15  140.61    5.00
  -5  10 -16    0.50    0.39
  -5  10 -17    1.03    0.41
  -5   9  11    0.64    0.23
  -5   9  10    8.34    0.93
  -5   9  10    9.13    0.95
  -5   9   9   14.81    1.44
  -5   9   9   16.05    1.41
  -5   9   8    3.29    0.78
  -5   9   8    2.40    0.63
  -5   9   7   80.99    4.01
  -5   9   7   84.30    3.33
  -5   9   6   45.46    3.08
  -5   9   6   45.86    2.46
  -5   9   5   12.74    1.27
  -5   9   5   12.67    1.62
  -5   9   4   16.12    1.86
  -5   9   4   13.65    1.32
  -5   9   4   13.93    2.83
  -5   9   3   29.51    2.50
  -5   9   3   29.32    1.95
  -5   9   3   29.01    4.10
  -5   9   2  273.88   12.78
  -5   9   2  288.88    8.54
  -5   9   2  283.56    7.03
  -5   9   1  145.66    4.59
  -5   9   1  142.36    8.74
  -5   9   1  143.63    5.63
  -5   9   0    1.02    0.58
  -5   9   0    1.67    0.50
  -5   9   0    2.29    1.32
  -5   9  -1  132.08    4.03
  -5   9  -1  140.96    4.41
  -5   9  -1  123.01    7.68
  -5   9  -1  128.96    5.17
  -5   9  -2    2.57    0.65
  -5   9  -2    4.36    0.72
  -5   9  -2    2.07    0.51
  -5   9  -2    2.43    1.14
  -5   9  -3  197.92    5.47
  -5   9  -3  192.50    6.22
  -5   9  -4    0.46    0.37
  -5   9  -4    0.79    0.43
  -5   9  -5  364.05    8.48
  -5   9  -5  372.52    9.08
  -5   9  -6    1.57    0.50
  -5   9  -6   -0.17    0.53
  -5   9  -6    1.19    0.51
  -5   9  -7   95.79    4.22
  -5   9  -7   93.71    3.90
  -5   9  -8   48.37    2.95
  -5   9  -8   51.15    3.74
  -5   9  -8   44.68    2.62
   5  -9   9  169.84    7.06
  -5   9  -9  157.37    5.76
  -5   9  -9  167.75    7.10
  -5   9  -9  152.85    5.21
   5  -9  10   34.25    3.18
  -5   9 -10   37.40    2.67
  -5   9 -10   33.46    2.28
  -5   9 -11   25.52    2.24
  -5   9 -12    0.60    0.37
  -5   9 -13   96.56    4.43
  -5   9 -14   29.00    2.29
  -5   9 -15   29.21    2.15
  -5   9 -16    4.52    0.79
  -5   9 -17    7.36    0.89
  -5   8  11   15.50    1.18
  -5   8  10   11.01    1.15
  -5   8  10   12.69    1.24
  -5   8  10   12.17    1.27
  -5   8   9   15.12    1.46
  -5   8   9   17.17    1.38
  -5   8   9   18.13    1.63
  -5   8   9   18.69    1.76
  -5   8   8   83.83    4.10
  -5   8   8   86.57    3.48
  -5   8   8   81.46    3.63
  -5   8   7   63.68    3.63
  -5   8   7   63.07    3.01
  -5   8   7   62.02    3.18
  -5   8   6  114.84    5.04
  -5   8   6  111.98    4.37
  -5   8   6  112.11    4.16
  -5   8   5    0.96    0.49
  -5   8   5    0.51    0.41
  -5   8   5    0.96    0.66
  -5   8   5    0.25    0.69
  -5   8   4   91.52    4.41
  -5   8   4   85.80    3.51
  -5   8   4   92.34    3.86
  -5   8   3   33.43    2.58
  -5   8   3   39.66    2.41
  -5   8   3   36.04    2.14
  -5   8   3   33.79    4.12
  -5   8   2  174.22    5.05
  -5   8   2  150.24    8.74
  -5   8   2  162.23    4.69
  -5   8   2  159.19    5.82
  -5   8   1    6.37    1.72
  -5   8   0   59.62    4.98
  -5   8  -1    4.51    1.35
  -5   8  -2  403.01   13.29
  -5   8  -3  102.37    6.08
  -5   8  -4    7.06    1.53
  -5   8  -5  275.37    8.77
  -5   8  -5  224.84    8.97
  -5   8  -6  315.29    9.70
  -5   8  -7  943.50   17.84
  -5   8  -7  959.65   20.26
  -5   8  -7  933.47   17.39
   5  -8   8  190.77    7.13
  -5   8  -8  186.37    5.96
  -5   8  -8  191.95    7.49
  -5   8  -8  180.82    5.55
   5  -8   9  102.94    5.40
  -5   8  -9   95.12    4.17
  -5   8  -9  100.26    5.34
  -5   8  -9   95.20    3.87
  -5   8 -10    3.35    0.72
   5  -8  10    3.76    1.06
  -5   8 -10    4.80    0.95
   5  -8  11  250.68    9.70
  -5   8 -11  244.44    7.45
  -5   8 -12   10.99    1.45
  -5   8 -13   39.29    2.75
  -5   8 -14   -0.77    0.67
  -5   8 -15   21.87    1.88
  -5   8 -16    4.56    0.79
  -5   8 -17    0.57    0.38
  -5   7  12    0.91    0.30
  -5   7  11    2.26    0.55
  -5   7  11    1.33    0.45
  -5   7  10   14.81    1.47
  -5   7  10   14.85    1.33
  -5   7   9   18.08    1.85
  -5   7   9   16.26    1.65
  -5   7   9   17.22    1.54
  -5   7   8   74.71    3.64
  -5   7   8   75.74    3.40
  -5   7   7  125.35    4.51
  -5   7   7  127.82    4.87
   5  -7  -7  121.83    8.48
  -5   7   6    1.06    0.40
  -5   7   6    2.19    0.65
  -5   7   6    1.70    0.54
  -5   7   6    2.16    1.23
  -5   7   5    0.01    0.25
  -5   7   5    0.20    0.28
  -5   7   5    0.04    0.38
  -5   7   5    0.49    0.88
  -5   7   4  227.79    6.17
  -5   7   4  240.64    6.71
  -5   7   4  232.54    6.00
  -5   7   3   54.55    4.89
  -5   7   3   61.22    2.59
  -5   7   3   62.37    2.82
  -5   7   2   11.72    2.14
  -5   7   1    2.66    1.22
  -5   7   0   32.01    3.31
  -5   7  -1  186.09    7.96
  -5   7  -2  329.48   10.69
  -5   7  -3    7.74    1.35
  -5   7  -3    7.05    1.35
  -5   7  -4   57.68    3.83
  -5   7  -4   64.42    3.75
  -5   7  -5    4.06    0.94
  -5   7  -6  402.45   10.80
  -5   7  -6  395.13   10.95
  -5   7  -7   51.19    3.58
  -5   7  -7   51.84    3.64
  -5   7  -7   51.01    2.56
  -5   7  -8    5.88    0.84
  -5   7  -8    5.28    1.22
  -5   7  -8    5.34    0.89
  -5   7  -8    6.18    1.30
  -5   7  -9  147.81    5.18
  -5   7  -9  146.49    6.73
  -5   7  -9  145.02    4.84
  -5   7  -9  148.90    7.06
  -5   7 -10  216.34    6.71
  -5   7 -10  222.73    9.24
  -5   7 -10  218.58    8.60
  -5   7 -11  234.01    9.91
  -5   7 -11  236.47    7.20
  -5   7 -12    6.07    1.05
  -5   7 -13   22.34    2.04
  -5   7 -14    0.41    0.48
  -5   7 -15  147.73    5.08
  -5   7 -16    0.45    0.26
  -5   7 -17    0.48    0.30
  -5   7 -17    0.05    0.20
  -5   6  13    0.93    0.38
  -5   6  12    2.07    0.50
  -5   6  12    2.19    0.48
  -5   6  12    2.00    0.56
  -5   6  11    3.34    0.66
  -5   6  11    3.87    0.80
  -5   6  10  112.13    4.18
  -5   6  10  113.39    4.59
  -5   6   9    0.88    0.54
  -5   6   9    1.06    0.45
   5  -6  -8   22.79    3.57
  -5   6   8   25.25    1.94
  -5   6   8   24.56    2.12
  -5   6   8   23.40    1.85
  -5   6   7  172.76    5.44
  -5   6   7  181.44    6.06
  -5   6   7  184.20    5.52
   5  -6  -7  164.63    9.49
  -5   6   6  126.48    4.81
  -5   6   6  127.62    4.27
  -5   6   6  117.23    7.76
  -5   6   6  113.22    4.18
  -5   6   5    0.27    0.24
  -5   6   5    0.07    0.28
  -5   6   5    0.55    0.55
  -5   6   4    2.47    0.95
  -5   6   3   14.80    2.31
  -5   6   2  883.10   20.92
  -5   6   1   30.10    3.01
  -5   6   0  387.79   11.42
  -5   6  -1  171.54    6.77
  -5   6  -2  381.12   10.46
  -5   6  -2  385.54    9.98
  -5   6  -3  809.71   16.54
  -5   6  -3  772.41   16.27
  -5   6  -4   19.87    1.75
  -5   6  -4   21.76    1.94
  -5   6  -4   20.39    2.11
  -5   6  -5  182.72    6.78
  -5   6  -5  182.40    6.18
  -5   6  -6   55.54    3.48
  -5   6  -6   57.65    3.75
  -5   6  -7  110.76    5.33
  -5   6  -7  104.63    5.32
  -5   6  -8    0.03    0.29
  -5   6  -8    0.08    0.54
  -5   6  -8    0.16    0.25
  -5   6  -8   -0.88    0.86
  -5   6  -9  189.91    5.88
  -5   6  -9  183.53    7.95
  -5   6  -9  179.02    7.70
  -5   6  -9  190.99    5.63
  -5   6 -10    4.16    0.80
  -5   6 -10    3.84    1.16
  -5   6 -10    3.72    1.03
  -5   6 -11    0.72    0.49
  -5   6 -11    0.45    0.52
  -5   6 -12    6.14    0.94
  -5   6 -13   55.00    3.19
  -5   6 -14   -0.41    0.54
  -5   6 -15   13.17    1.43
  -5   6 -16    0.18    0.23
  -5   6 -17    1.91    0.43
  -5   5  14    1.22    0.40
  -5   5  13    0.03    0.22
  -5   5  13    0.27    0.37
  -5   5  13    0.34    0.29
  -5   5  12   49.81    2.85
  -5   5  12   48.91    2.50
  -5   5  11   65.50    3.14
  -5   5  11   68.83    3.59
  -5   5  10   -0.01    0.47
  -5   5  10   -0.19    0.33
  -5   5   9   48.64    2.74
  -5   5   9   49.49    2.69
  -5   5   9   49.05    3.14
  -5   5   8  433.08    9.96
  -5   5   8  457.98    9.84
  -5   5   8  463.81   11.15
   5  -5  -8  425.45   15.87
  -5   5   7    0.94    0.43
   5  -5  -7    1.19    0.86
  -5   5   7    1.55    0.67
  -5   5   6   41.91    2.37
  -5   5   6   46.64    2.84
  -5   5   6   47.76    2.35
  -5   5   6   43.62    4.35
  -5   5   5   25.58    3.14
  -5   5   4   90.12    5.56
  -5   5   3    3.29    0.96
  -5   5   2  501.84   13.33
  -5   5   1   88.05    4.64
  -5   5   0  204.46    6.99
  -5   5  -1   13.80    1.52
  -5   5  -1    4.00    0.90
  -5   5  -2 1432.99   24.63
  -5   5  -2 1414.27   25.25
  -5   5  -3   52.27    2.62
  -5   5  -3   49.71    3.10
  -5   5  -3   52.78    2.61
  -5   5  -4   42.94    2.58
  -5   5  -4   42.02    2.91
  -5   5  -5   49.48    3.05
  -5   5  -5   46.94    3.21
  -5   5  -6 1265.22   24.08
  -5   5  -7  340.48   10.34
  -5   5  -8    3.23    0.66
  -5   5  -8    1.90    0.51
  -5   5  -8    2.11    0.74
  -5   5  -9   42.88    2.55
  -5   5  -9   42.78    3.78
  -5   5 -10  270.24    7.54
  -5   5 -10  275.82   10.81
  -5   5 -11  131.68    5.06
  -5   5 -12    0.57    0.36
  -5   5 -13    1.66    0.59
  -5   5 -14   11.13    1.31
  -5   5 -15   90.28    3.70
  -5   5 -16    8.69    0.98
  -5   5 -16    9.92    1.03
  -5   4  15    0.54    0.31
  -5   4  14    2.30    0.46
  -5   4  14    2.34    0.58
  -5   4  13   14.15    1.31
  -5   4  13   14.76    1.32
  -5   4  13   13.36    1.51
  -5   4  12    7.21    1.04
  -5   4  12    5.66    0.90
  -5   4  12    6.82    1.16
  -5   4  11   32.88    2.25
  -5   4  11   31.91    2.14
  -5   4  11   32.94    2.60
  -5   4  10   46.33    2.57
  -5   4  10   47.87    2.58
  -5   4  10   49.15    3.20
  -5   4  10   45.20    2.66
  -5   4   9   32.25    2.05
  -5   4   9   31.76    2.58
   5  -4  -9   28.16    3.75
   5  -4  -8   -0.23    0.57
  -5   4   8    0.82    0.44
  -5   4   8    0.63    0.61
  -5   4   7    6.69    0.87
   5  -4  -7    6.12    1.60
  -5   4   7    6.48    1.07
   5  -4  -6    0.64    0.59
  -5   4   5   38.33    3.53
  -5   4   4  287.30    9.72
  -5   4   3  587.03   14.33
  -5   4   2  107.31    4.86
  -5   4   1    0.08    0.35
  -5   4   0   40.69    2.52
  -5   4   0   40.76    2.54
  -5   4  -1  242.65    6.44
  -5   4  -1  238.98    7.02
  -5   4  -1  254.26    5.36
  -5   4  -2  291.60    6.63
  -5   4  -2  278.66    6.51
  -5   4  -2  276.58    7.87
  -5   4  -3   21.79    1.68
  -5   4  -3   21.52    1.98
  -5   4  -4   82.31    3.74
  -5   4  -5   46.84    3.03
  -5   4  -6  589.55   14.03
  -5   4  -7   13.62    1.92
  -5   4  -8   18.16    2.33
  -5   4  -8   19.05    1.63
  -5   4  -9  108.04    6.18
  -5   4  -9  109.31    4.26
  -5   4 -10  193.33    9.12
  -5   4 -10  203.66    6.32
  -5   4 -11  236.13    7.13
  -5   4 -12   14.65    1.63
  -5   4 -13   21.26    1.95
  -5   4 -14   33.90    2.30
  -5   4 -15   74.41    3.24
  -5   4 -16   -0.42    0.30
  -5   3  15   29.49    1.58
  -5   3  15   31.97    1.66
  -5   3  14    4.94    0.76
  -5   3  14    6.70    1.05
  -5   3  14    5.06    0.76
  -5   3  13    0.17    0.31
  -5   3  13    0.99    0.41
  -5   3  13    0.99    0.51
  -5   3  12  106.03    4.24
  -5   3  12  102.81    4.04
  -5   3  12  101.97    3.82
  -5   3  12  110.75    5.02
  -5   3  11   28.87    2.02
  -5   3  11   29.17    1.95
  -5   3  11   29.19    2.58
   5  -3 -10    7.37    1.76
  -5   3  10    7.73    1.02
  -5   3  10    8.85    1.06
  -5   3  10    9.00    1.40
   5  -3  -9    5.07    1.51
  -5   3   9    4.65    0.76
  -5   3   9    4.92    1.08
  -5   3   8  109.07    3.70
  -5   3   8  103.81    4.75
   5  -3  -8  103.33    6.59
  -5   3   7  126.53    5.09
  -5   3   7  129.60    3.96
   5  -3  -6  522.48   14.54
   5  -3  -5  144.85    6.44
  -5   3   4  111.99    5.36
   5  -3  -4  119.32    5.42
  -5   3   3  784.29   16.59
  -5   3   2 1429.68   25.27
  -5   3   1   87.04    3.70
  -5   3   1   89.38    3.72
  -5   3   0  417.11    7.14
  -5   3   0  404.87    8.97
  -5   3   0  410.94    9.57
  -5   3  -1   70.43    2.55
  -5   3  -1   65.27    2.59
  -5   3  -1   68.75    3.37
   5  -3   1   67.55    2.63
  -5   3  -2  583.00   11.37
   5  -3   2  573.75    9.86
  -5   3  -3    0.83    0.38
  -5   3  -4    1.67    0.60
  -5   3  -5   72.58    3.94
  -5   3  -6  160.34    6.62
  -5   3  -7  102.63    5.57
  -5   3  -8    2.79    0.98
  -5   3  -8    1.60    0.47
  -5   3  -9   47.75    4.26
  -5   3  -9   48.91    2.78
  -5   3 -10   20.84    2.97
  -5   3 -10   23.32    1.95
  -5   3 -11   26.74    2.15
  -5   3 -12   18.77    1.80
  -5   3 -13   44.94    2.77
  -5   3 -14   12.46    1.33
  -5   3 -15    0.12    0.25
  -5   3 -16    3.73    0.54
  -5   2  16    3.97    0.53
  -5   2  16    5.15    0.74
  -5   2  15   -0.18    0.32
  -5   2  15    0.59    0.31
  -5   2  15    0.28    0.37
  -5   2  14    6.52    0.95
  -5   2  14    7.24    0.97
  -5   2  14    7.10    1.17
  -5   2  13    0.13    0.25
  -5   2  13    0.75    0.44
  -5   2  12    0.51    0.38
  -5   2  12    0.56    0.34
  -5   2  12   -0.11    0.51
  -5   2  11   34.35    2.20
  -5   2  11   33.99    2.08
  -5   2  11   36.35    3.00
  -5   2  10   26.94    2.56
  -5   2  10   24.46    1.79
  -5   2  10   27.95    1.83
   5  -2 -10   23.83    3.32
  -5   2   9  124.12    4.13
  -5   2   9  135.20    4.23
  -5   2   9  133.94    5.68
   5  -2  -9  117.46    6.97
   5  -2  -8  343.52   12.07
  -5   2   8  383.65    8.06
  -5   2   8  361.85    9.95
   5  -2  -7  412.08   12.64
   5  -2  -6   18.31    2.23
   5  -2  -5   38.54    3.02
   5  -2  -4  300.13    8.81
   5  -2  -3  131.21    5.08
  -5   2   2  424.96    9.29
   5  -2  -2  396.54    9.51
  -5   2   1 1005.58   15.23
  -5   2   1 1026.69   18.25
   5  -2  -1 1022.16   18.02
  -5   2   0   56.48    2.09
  -5   2   0   54.33    2.87
   5  -2   0   56.02    2.45
  -5   2  -1   69.28    2.72
   5  -2   1   70.86    2.42
  -5   2  -2 1073.21   18.91
  -5   2  -3  321.31    8.29
  -5   2  -4   34.49    2.59
  -5   2  -5   22.05    2.24
  -5   2  -6  964.82   20.81
  -5   2  -7  350.52    8.21
  -5   2  -7  349.15   11.47
  -5   2  -8   51.28    2.75
  -5   2  -8   49.84    4.35
  -5   2  -9   97.56    6.50
  -5   2  -9   98.97    4.18
  -5   2 -10  496.67   16.46
  -5   2 -10  506.53   11.55
  -5   2 -11  112.79    4.69
  -5   2 -12    0.03    0.55
  -5   2 -13   52.64    2.97
  -5   2 -14    4.16    0.70
  -5   2 -15   43.63    2.08
  -5   1  16    5.87    0.75
  -5   1  16    6.37    0.90
  -5   1  16    5.58    0.74
  -5   1  15   40.47    2.24
  -5   1  15   40.49    2.71
  -5   1  15   36.08    2.18
  -5   1  14    2.02    0.57
  -5   1  14    0.21    0.42
  -5   1  13    0.96    0.43
  -5   1  13    1.50    0.39
  -5   1  13    2.32    0.88
  -5   1  12    3.81    0.77
  -5   1  12    4.41    0.73
  -5   1  12    4.53    1.14
  -5   1  11    8.94    1.10
  -5   1  11    8.67    1.02
  -5   1  11   10.19    1.67
   5  -1 -11    8.03    1.90
  -5   1  10   80.13    3.32
  -5   1  10   85.67    3.27
   5  -1 -10   79.76    5.77
  -5   1   9    2.77    0.59
  -5   1   9    3.95    0.67
   5  -1  -9    2.24    0.98
   5  -1  -8   74.80    4.98
  -5   1   8   84.67    3.09
   5  -1  -7  220.05    8.36
   5  -1  -6  681.43   15.92
   5  -1  -5  250.29    8.03
   5  -1  -4  316.25    8.78
   5  -1  -3    1.38    0.35
  -5   1   2  388.77    6.73
   5  -1  -2  401.21    9.17
  -5   1   1   89.65    2.71
  -5   1   1   98.21    3.79
   5  -1  -1   93.34    3.47
  -5   1   0    9.66    0.93
   5  -1   0    9.74    0.93
   5  -1   1   13.37    0.90
  -5   1  -1   12.53    1.21
  -5   1  -2   39.57    2.44
  -5   1  -3  504.28   11.68
  -5   1  -4  518.45   12.76
  -5   1  -5  107.97    5.45
  -5   1  -6  371.67   11.74
  -5   1  -7    9.45    1.12
  -5   1  -7    9.95    1.81
  -5   1  -8    6.62    1.07
  -5   1  -8    5.00    1.52
  -5   1  -9    6.48    1.04
  -5   1  -9    5.20    1.61
   5  -1  10   20.48    1.89
  -5   1 -10   20.31    1.94
   5  -1  11   12.07    1.46
  -5   1 -11   12.32    1.50
   5  -1  12    1.16    0.49
  -5   1 -12    0.78    0.49
  -5   1 -13   23.00    1.75
  -5   1 -14   21.21    1.49
  -5   1 -15    8.58    0.78
  -5   0  17    3.70    0.56
  -5   0  17    3.20    0.60
  -5   0  16   -0.20    0.36
  -5   0  16    0.13    0.25
  -5   0  16    0.20    0.41
  -5   0  15    6.13    0.94
  -5   0  15    6.81    1.21
  -5   0  14    1.02    0.41
  -5   0  14    1.32    0.72
  -5   0  13   29.10    2.08
  -5   0  13   31.82    1.93
  -5   0  13   30.93    2.90
  -5   0  12  221.48    6.42
  -5   0  12  239.71    6.12
  -5   0  12  230.55    8.42
  -5   0  11   44.10    2.47
  -5   0  11   41.47    2.24
   5   0 -11   42.17    4.18
  -5   0  10    0.25    0.23
  -5   0  10    0.21    0.22
  -5   0   9    1.25    0.40
  -5   0   9    1.44    0.46
   5   0  -8  173.71    7.54
   5   0  -7   44.10    3.44
   5   0  -6  753.61   16.78
   5   0  -5   68.20    3.78
   5   0  -4  291.18    8.21
  -5   0   3  428.30    8.83
  -5   0   3  433.15    7.98
  -5   0   2  482.05    9.91
  -5   0   2  448.87    8.83
   5   0  -2  461.65   10.05
  -5   0   1   57.11    2.50
   5   0  -1   60.84    2.69
   5   0   0   37.95    1.84
  -5   0   0   36.36    2.17
  -5   0  -1  185.26    5.82
  -5   0  -2  535.42   12.22
  -5   0  -3   46.41    3.17
  -5   0  -4  660.17   15.76
  -5   0  -5  508.26   14.10
  -5   0  -6  404.82    9.01
  -5   0  -6  376.15   12.68
  -5   0  -7    7.59    1.09
  -5   0  -7    6.46    1.55
   5   0   8   42.75    2.71
  -5   0  -8   40.20    2.60
  -5   0  -8   41.24    4.31
   5   0   9  370.40    9.57
  -5   0  -9  377.12    9.60
   5   0  10   22.40    2.00
  -5   0 -10   25.07    2.15
   5   0  11    2.90    0.72
  -5   0 -11    3.21    0.69
   5   0  12   17.61    1.65
  -5   0 -12   18.57    1.62
   5   0  13    3.40    0.68
  -5   0 -13    3.74    0.68
  -5   0 -14    5.92    0.71
  -5  -1  17   -0.11    0.24
  -5  -1  17    0.24    0.27
  -5  -1  17    0.60    0.38
  -5  -1  16    4.36    0.73
  -5  -1  16    3.62    0.87
  -5  -1  15    9.23    1.13
  -5  -1  15    9.31    1.48
  -5  -1  14   53.92    2.86
  -5  -1  14   57.75    3.84
  -5  -1  13   17.37    1.65
  -5  -1  13   21.17    1.55
  -5  -1  13   19.45    2.31
  -5  -1  12   60.85    3.05
  -5  -1  12   62.68    2.78
  -5  -1  12   55.12    3.88
  -5  -1  11    0.39    0.32
  -5  -1  11    0.13    0.33
   5   1 -11    0.24    0.51
   5   1 -10   10.94    1.98
  -5  -1  10   11.78    1.22
  -5  -1  10   12.47    1.17
   5   1  -9    5.53    1.40
  -5  -1   9    5.30    0.77
  -5  -1   9    4.91    0.74
   5   1  -8   69.87    4.52
   5   1  -7  210.05    7.80
   5   1  -6  101.37    4.97
   5   1  -5  233.42    7.49
   5   1  -4  168.14    5.88
   5   1  -3  254.49    7.22
  -5  -1   3  262.19    6.30
   5   1  -2   33.51    2.15
  -5  -1   2   34.99    2.21
   5   1  -1 1073.06   18.71
  -5  -1   1 1122.94   19.87
   5   1   0  560.10   10.60
  -5  -1   0  552.41   12.29
  -5  -1  -1  224.04    7.20
  -5  -1  -2 1157.80   22.66
  -5  -1  -3  499.69   13.24
  -5  -1  -4   73.62    4.75
  -5  -1  -5   10.61    1.92
  -5  -1  -5   10.67    1.18
   5   1   6  374.46    9.19
  -5  -1  -6  378.62    8.91
  -5  -1  -6  353.92   12.93
  -5  -1  -7    0.06    0.71
   5   1   7    0.10    0.40
  -5  -1  -7    0.53    0.39
   5   1   8    0.32    0.39
  -5  -1  -8    0.33    0.39
  -5  -1  -8    0.75    0.89
   5   1   9   49.10    3.02
  -5  -1  -9   48.27    2.82
   5   1  10  128.42    4.98
  -5  -1 -10  117.78    4.48
   5   1  11   94.14    4.07
  -5  -1 -11   89.21    3.70
   5   1  12   -0.17    0.27
  -5  -1 -12    0.41    0.34
   5   1  13   87.86    3.15
  -5  -1 -13   88.85    3.05
  -5  -2  17   11.43    1.08
  -5  -2  17   11.27    1.18
  -5  -2  16   21.79    1.66
  -5  -2  16   21.48    1.94
  -5  -2  15   30.22    2.11
  -5  -2  15   28.57    2.51
  -5  -2  14    0.04    0.28
  -5  -2  14    0.33    0.44
  -5  -2  13    1.30    0.56
  -5  -2  13    0.91    0.37
  -5  -2  13    2.02    0.75
   5   2 -12    1.95    1.03
  -5  -2  12    2.44    0.57
   5   2 -11    3.84    1.30
  -5  -2  11    2.13    0.58
  -5  -2  11    3.24    0.62
   5   2 -10   71.55    5.04
  -5  -2  10   67.34    3.09
  -5  -2  10   66.15    2.85
  -5  -2   9   31.86    2.00
  -5  -2   9   31.41    1.88
   5   2  -9   31.21    3.13
   5   2  -8  107.36    5.64
   5   2  -7   67.60    4.18
   5   2  -6 1150.31   22.68
   5   2  -5  266.53    8.25
   5   2  -4    5.44    1.03
   5   2  -3   17.22    1.69
  -5  -2   3   16.49    1.35
   5   2  -2  165.13    5.29
   5   2  -1    8.52    1.02
  -5  -2   1    7.96    1.24
   5   2   0  841.98   15.44
  -5  -2   0  848.07   17.96
  -5  -2  -1  190.52    7.24
  -5  -2  -2   99.18    5.37
  -5  -2  -3  239.14    9.22
  -5  -2  -4    2.70    0.60
  -5  -2  -4    1.70    0.86
   5   2   5  502.45   11.25
  -5  -2  -5  481.46   15.51
  -5  -2  -5  493.65   10.56
   5   2   6  134.04    5.03
  -5  -2  -6  130.44    4.59
  -5  -2  -6  133.15    7.94
   5   2   7  149.99    5.46
  -5  -2  -7  143.55    8.68
  -5  -2  -7  146.19    5.01
   5   2   8    0.51    0.31
  -5  -2  -8    0.93    0.39
   5   2   9    4.80    0.95
  -5  -2  -9    3.57    0.75
   5   2  10   -0.12    0.43
  -5  -2 -10    0.25    0.30
   5   2  11    0.60    0.38
  -5  -2 -11    0.59    0.24
   5   2  12   13.10    1.22
  -5  -2 -12   12.08    1.08
  -5  -2 -13    2.13    0.39
  -5  -3  18    4.22    0.65
  -5  -3  17    1.97    0.49
  -5  -3  16   18.70    1.59
  -5  -3  16   18.94    1.74
  -5  -3  15   10.02    1.23
  -5  -3  15    8.75    1.33
  -5  -3  14   34.34    2.37
  -5  -3  14   39.57    2.96
  -5  -3  13   16.59    1.61
  -5  -3  13   17.73    1.97
  -5  -3  12    1.15    0.29
  -5  -3  12    1.85    0.53
   5   3 -11   92.83    5.97
  -5  -3  11   87.62    3.76
  -5  -3  11   86.37    3.40
   5   3 -10  176.85    8.10
  -5  -3  10  172.11    5.44
  -5  -3  10  172.69    5.05
   5   3  -9   50.43    4.04
  -5  -3   9   46.79    2.54
  -5  -3   9   48.52    2.50
   5   3  -8   53.31    3.95
   5   3  -7   44.77    3.44
   5   3  -6  815.18   17.85
   5   3  -5  125.46    5.39
   5   3  -4 1387.26   25.17
   5   3  -3  608.49   13.22
   5   3  -2  822.37   16.05
   5   3  -1    2.90    0.70
  -5  -3   1    2.35    0.80
  -5  -3   0  136.58    6.40
  -5  -3  -1    4.30    1.11
  -5  -3  -2  431.30   13.32
  -5  -3  -3  156.39    7.93
  -5  -3  -3  179.03    5.17
   5   3   4   40.09    2.60
  -5  -3  -4   34.02    3.74
  -5  -3  -4   39.36    2.28
   5   3   5   81.82    3.86
  -5  -3  -5   77.85    6.01
  -5  -3  -5   76.13    3.36
   5   3   6  339.37    9.01
  -5  -3  -6  319.50   13.42
  -5  -3  -6  337.12    8.27
   5   3   7    3.98    0.81
  -5  -3  -7    3.90    0.70
   5   3   8    4.53    0.99
  -5  -3  -8    4.38    0.80
   5   3   9  139.20    5.21
  -5  -3  -9  146.97    4.84
   5   3  10   86.33    3.77
  -5  -3 -10   84.82    3.36
   5   3  11    0.70    0.30
  -5  -3 -11   -0.03    0.20
   5   3  12    2.34    0.47
  -5  -3 -12    2.63    0.43
  -5  -4  18    0.18    0.22
  -5  -4  17    0.85    0.34
  -5  -4  16    0.65    0.49
  -5  -4  15   22.36    1.86
  -5  -4  14   46.06    2.79
  -5  -4  13    2.95    0.72
   5   4 -12    1.07    1.00
  -5  -4  12    0.38    0.31
  -5  -4  12    0.41    0.31
   5   4 -11  121.41    6.87
  -5  -4  11  116.93    4.54
  -5  -4  11  110.75    4.00
   5   4 -10   22.89    2.84
  -5  -4  10   21.78    1.83
   5   4  -9    5.98    1.48
  -5  -4   9    6.07    0.89
  -5  -4   9    5.68    0.89
   5   4  -8   59.25    4.26
  -5  -4   8   52.48    2.68
   5   4  -7    7.53    1.48
   5   4  -6   16.67    2.04
   5   4  -5   85.80    4.52
   5   4  -4   30.95    2.54
   5   4  -3   26.40    2.26
   5   4  -2  104.63    4.59
  -5  -4   1  134.13    6.84
   5   4  -1  146.15    5.56
  -5  -4   0   53.64    4.28
  -5  -4  -1   95.36    6.00
  -5  -4  -2   40.35    4.04
  -5  -4  -2   51.22    2.54
   5   4   3  290.17    7.99
  -5  -4  -3  273.54    6.99
   5   4   4  100.28    4.39
  -5  -4  -4   92.15    6.67
  -5  -4  -4   97.91    3.82
  -5  -4  -5    2.79    1.13
   5   4   5    4.41    0.96
  -5  -4  -5    4.66    0.84
   5   4   6  162.43    5.87
  -5  -4  -6  158.30    5.22
   5   4   7   75.09    3.81
  -5  -4  -7   75.15    3.40
   5   4   8    0.75    0.47
  -5  -4  -8    0.07    0.28
   5   4   9   11.25    1.34
  -5  -4  -9   10.50    1.14
   5   4  10    0.17    0.27
  -5  -4 -10    0.02    0.20
   5   4  11    2.52    0.51
  -5  -4 -11    2.31    0.40
  -5  -5  18    6.48    0.78
  -5  -5  17   17.50    1.46
  -5  -5  16    0.81    0.50
  -5  -5  15    4.73    0.88
  -5  -5  14    2.94    0.74
  -5  -5  13   17.84    1.80
  -5  -5  12    1.04    0.50
  -5  -5  12    0.51    0.30
   5   5 -11   24.43    3.01
  -5  -5  11   24.82    2.07
  -5  -5  10    0.36    0.34
   5   5 -10    0.37    0.51
  -5  -5  10    0.09    0.34
   5   5  -9    1.04    0.78
  -5  -5   9    1.22    0.57
  -5  -5   9    0.22    0.29
   5   5  -8  422.01   12.53
  -5  -5   8  403.03    9.68
  -5  -5   8  382.24    9.13
   5   5  -7  246.11    8.86
  -5  -5   7  213.51    6.15
   5   5  -6   48.86    3.68
   5   5  -5   48.04    3.46
   5   5  -4  373.50   10.60
   5   5  -3   24.09    2.33
   5   5  -2   40.17    3.06
  -5  -5   1    8.33    1.81
  -5  -5   0  313.80    7.41
  -5  -5   0  290.25   11.50
   5   5   1  126.00    5.01
  -5  -5  -1  118.90    7.23
  -5  -5  -1  132.07    4.34
   5   5   2   13.04    1.54
  -5  -5  -2   10.56    2.24
  -5  -5  -2   11.61    1.20
   5   5   3   21.75    1.98
  -5  -5  -3   15.71    2.66
  -5  -5  -3   20.12    1.66
   5   5   4  150.54    5.63
  -5  -5  -4  137.40    8.56
  -5  -5  -4  146.54    4.87
   5   5   5  201.13    6.64
  -5  -5  -5  193.44    5.79
   5   5   6   31.87    2.44
  -5  -5  -6   31.81    2.12
   5   5   7  106.86    4.51
  -5  -5  -7  103.58    3.90
   5   5   8    2.43    0.72
  -5  -5  -8    1.76    0.48
   5   5   9   28.46    1.96
  -5  -5  -9   26.68    1.62
   5   5  10   -0.15    0.24
  -5  -5 -10   -0.03    0.22
  -5  -6  18    0.15    0.18
  -5  -6  17    4.35    0.76
  -5  -6  16    0.28    0.35
  -5  -6  15    4.27    0.89
  -5  -6  14   29.44    2.32
  -5  -6  13    0.06    0.43
  -5  -6  12    7.52    1.17
  -5  -6  12    8.78    1.09
   5   6 -11    0.99    0.52
  -5  -6  11    0.64    0.43
  -5  -6  10  162.43    5.89
  -5  -6  10  156.06    5.51
   5   6 -10  173.99    8.27
   5   6  -9  108.34    6.24
  -5  -6   9  104.67    4.59
  -5  -6   9   94.34    4.08
  -5  -6   8    0.06    0.38
  -5  -6   8    0.28    0.29
   5   6  -8    0.91    0.83
   5   6  -7   61.56    4.39
  -5  -6   7   59.76    3.36
  -5  -6   7   57.13    2.98
  -5  -6   6   74.24    3.37
   5   6  -6   79.05    4.84
   5   6  -5   60.85    4.19
  -5  -6   5   59.56    2.95
   5   6  -4  224.65    8.34
  -5  -6   4  233.36    6.34
   5   6  -3    5.27    1.28
  -5  -6   3    5.86    0.88
  -5  -6   2   22.18    1.67
  -5  -6   1   67.25    3.00
  -5  -6   1   63.51    5.29
   5   6   0  676.32   14.65
  -5  -6   0  682.58   13.21
  -5  -6   0  679.97   19.64
   5   6   1    4.75    0.96
  -5  -6  -1    3.31    1.31
  -5  -6  -1    4.32    0.76
  -5  -6  -2  195.45   10.18
   5   6   2  214.86    6.99
  -5  -6  -2  211.24    5.95
   5   6   3   18.98    1.91
  -5  -6  -3   17.94    1.58
  -5  -6  -3   14.78    2.78
   5   6   4   23.10    2.10
  -5  -6  -4   22.07    1.75
   5   6   5    8.32    1.29
  -5  -6  -5    8.83    1.13
   5   6   6   22.06    1.99
  -5  -6  -6   22.53    1.69
   5   6   7    4.12    0.85
  -5  -6  -7    5.21    0.80
   5   6   8   69.38    3.18
  -5  -6  -8   69.67    2.65
   5   6   9   17.50    1.38
   5   6  10   14.39    1.04
  -5  -7  18    1.78    0.49
  -5  -7  17   15.74    1.41
  -5  -7  16    2.98    0.72
  -5  -7  15    4.84    0.88
  -5  -7  14    5.70    1.13
  -5  -7  13    2.82    0.81
  -5  -7  12   42.72    2.96
   5   7 -11  125.58    7.20
  -5  -7  11  114.83    5.11
   5   7 -10   32.35    3.49
  -5  -7  10   29.01    2.46
  -5  -7  10   27.23    2.20
   5   7  -9   11.39    2.14
  -5  -7   9    9.64    1.30
  -5  -7   9   10.10    1.42
   5   7  -8   29.32    3.21
  -5  -7   8   27.45    2.43
  -5  -7   8   27.35    2.12
   5   7  -7   29.41    3.14
  -5  -7   7   26.42    2.07
   5   7  -6   21.48    2.65
  -5  -7   6   19.36    1.73
   5   7  -5   23.71    2.81
  -5  -7   5   25.75    1.93
   5   7  -5   22.98    2.78
  -5  -7   4  193.30    5.77
   5   7  -4  194.81    8.43
   5   7  -3   36.23    2.37
  -5  -7   3   34.92    2.19
   5   7  -3   36.91    3.40
  -5  -7   2   83.32    3.48
  -5  -7   2   84.30    6.30
  -5  -7   1   30.00    2.01
  -5  -7   1   27.72    3.65
   5   7   0  130.80    5.37
  -5  -7   0  133.91    8.23
  -5  -7   0  139.64    4.62
  -5  -7  -1   81.00    6.43
   5   7   1   75.43    4.00
  -5  -7  -1   78.28    3.33
   5   7   2    7.07    1.27
  -5  -7  -2    8.42    1.07
   5   7   3  118.16    5.04
  -5  -7  -3  122.78    4.27
   5   7   4   73.96    3.86
  -5  -7  -4   77.82    3.27
   5   7   5    6.15    1.06
  -5  -7  -5    7.39    0.96
   5   7   6    6.36    1.06
  -5  -7  -6    5.92    0.80
   5   7   7   18.59    1.60
  -5  -7  -7   19.83    1.30
   5   7   8   13.96    1.24
   5   7   8   18.65    1.47
   5   7   9    1.26    0.33
  -5  -8  18   11.59    1.04
  -5  -8  17   12.63    1.25
  -5  -8  16    1.01    0.46
  -5  -8  15   15.33    1.64
  -5  -8  14    5.07    1.06
  -5  -8  13   76.38    4.04
  -5  -8  12    2.01    0.67
  -5  -8  11    0.08    0.39
   5   8 -10   96.30    6.30
  -5  -8  10   86.88    4.56
  -5  -8  10   89.19    4.15
   5   8  -9   49.84    4.47
  -5  -8   9   46.78    3.31
  -5  -8   9   48.98    2.98
   5   8  -8  105.72    6.55
  -5  -8   8   95.98    4.85
  -5  -8   8  103.01    4.37
   5   8  -7  117.34    6.84
  -5  -8   7  112.09    4.46
   5   8  -6    1.52    0.68
   5   8  -6    2.34    0.90
  -5  -8   5   47.46    2.72
   5   8  -5   46.64    4.28
  -5  -8   4  365.28    8.89
   5   8  -4  376.98    9.32
   5   8  -3    9.87    1.29
  -5  -8   3    7.11    1.02
   5   8  -2   84.04    3.87
  -5  -8   2   81.01    3.47
  -5  -8   2   79.24    6.28
   5   8  -1  155.47    5.54
  -5  -8   1  143.44    8.67
  -5  -8   1  145.78    4.83
  -5  -8   0   35.34    2.18
   5   8   1    0.86    0.42
  -5  -8  -1    1.16    0.38
   5   8   2    0.58    0.40
  -5  -8  -2    0.68    0.29
   5   8   3    1.56    0.56
  -5  -8  -3    2.55    0.58
   5   8   4   49.06    2.97
  -5  -8  -4   54.30    2.50
   5   8   5   45.06    2.69
  -5  -8  -5   48.53    2.21
   5   8   6   22.74    1.72
   5   8   6   27.43    1.94
   5   8   7    0.83    0.39
   5   8   8    0.32    0.22
  -5  -9  18    1.95    0.42
  -5  -9  17    2.38    0.54
  -5  -9  16   -0.04    0.40
  -5  -9  15    0.61    0.46
  -5  -9  14   28.15    2.34
  -5  -9  13    1.65    0.68
  -5  -9  12    0.59    0.45
  -5  -9  11   31.83    2.73
  -5  -9  10   78.38    4.44
  -5  -9  10   91.52    4.13
  -5  -9   9   15.45    1.99
  -5  -9   9   20.10    1.86
  -5  -9   8    1.93    0.68
   5   9  -8    3.89    1.38
  -5  -9   8    4.58    0.87
   5   9  -7   -0.22    0.65
  -5  -9   7    0.44    0.37
  -5  -9   6  137.78    4.94
   5   9  -6  136.30    7.87
   5   9  -5  193.19    6.23
  -5  -9   5  189.61    5.86
   5   9  -5  187.18    9.23
   5   9  -4  223.97    6.84
  -5  -9   4  224.50    6.38
   5   9  -3   19.39    1.84
  -5  -9   3   19.15    1.63
   5   9  -2   83.08    3.91
  -5  -9   2   85.68    3.54
   5   9  -1   46.98    2.90
  -5  -9   1   49.59    2.59
   5   9   0  127.33    5.00
  -5  -9   0  122.31    4.23
   5   9   1   29.08    2.32
  -5  -9  -1   27.29    1.83
   5   9   2   44.34    2.82
  -5  -9  -2   45.29    2.30
   5   9   3   -0.04    0.46
   5   9   4   67.91    3.26
   5   9   5   11.86    1.24
   5   9   6    2.36    0.50
  -5 -10  17   22.22    1.53
  -5 -10  16    3.93    0.72
  -5 -10  15    0.88    0.41
  -5 -10  14    4.80    1.01
  -5 -10  13   21.18    2.09
  -5 -10  12   28.27    2.49
  -5 -10  11    9.73    1.52
  -5 -10  10   16.89    2.02
  -5 -10  10   20.25    1.85
  -5 -10   9    8.83    1.50
  -5 -10   9    7.44    1.14
  -5 -10   8  146.80    6.42
  -5 -10   8  170.28    5.61
  -5 -10   7  201.46    6.17
  -5 -10   6    4.87    0.90
   5  10  -5   39.74    2.66
  -5 -10   5   38.67    2.37
   5  10  -4   72.14    3.63
  -5 -10   4   73.69    3.31
   5  10  -3    0.54    0.51
  -5 -10   3    0.95    0.48
   5  10  -2    0.80    0.45
  -5 -10   2    0.21    0.31
   5  10  -1   18.22    1.79
  -5 -10   1   17.87    1.45
   5  10   0   55.76    3.11
  -5 -10   0   55.79    2.56
   5  10   1    4.56    0.85
   5  10   2   10.07    1.22
   5  10   3    0.81    0.41
   5  10   4    0.04    0.38
   5  10   5    8.31    0.87
  -5 -11  17    5.93    0.71
  -5 -11  16    1.72    0.49
  -5 -11  15    4.79    0.83
  -5 -11  14    2.67    0.73
  -5 -11  13    4.94    0.98
  -5 -11  12   10.59    1.49
  -5 -11  11   -0.14    0.70
  -5 -11  10   94.74    4.83
  -5 -11  10  104.51    4.14
  -5 -11   9  117.82    5.54
  -5 -11   9  122.87    4.54
  -5 -11   8    0.95    0.85
  -5 -11   8    0.10    0.30
  -5 -11   7   43.53    2.50
  -5 -11   6   15.03    1.41
   5  11  -6   15.17    1.62
  -5 -11   5   73.00    3.20
   5  11  -5   73.74    3.65
   5  11  -4   41.10    2.67
  -5 -11   4   43.45    2.34
   5  11  -3    8.21    1.20
  -5 -11   3    8.11    0.98
   5  11  -2    2.50    0.67
   5  11  -1    8.93    1.18
   5  11   0  103.23    4.10
   5  11   1    1.25    0.48
   5  11   2   28.34    1.87
   5  11   3    0.86    0.35
   5  11   4   23.67    1.38
  -5 -12  16    6.48    0.79
  -5 -12  15    0.34    0.27
  -5 -12  14   13.22    1.38
  -5 -12  13    1.01    0.55
  -5 -12  12   22.55    2.05
  -5 -12  11   11.34    1.52
  -5 -12  10   11.03    1.56
  -5 -12   9   61.45    3.67
  -5 -12   9   53.59    2.64
  -5 -12   8   16.47    1.43
  -5 -12   8   19.49    2.03
  -5 -12   7   71.09    3.94
  -5 -12   7   60.31    2.74
  -5 -12   6   10.30    1.08
   5  12  -6   11.18    1.29
  -5 -12   5   95.58    3.34
   5  12  -5   88.58    3.85
   5  12  -4   10.82    1.29
   5  12  -3   26.56    2.01
   5  12  -2    6.34    0.97
   5  12  -1    3.29    0.67
   5  12   0    3.62    0.67
   5  12   1   -0.27    0.32
   5  12   2    0.34    0.23
  -5 -13  15    0.69    0.31
  -5 -13  14    9.53    1.06
  -5 -13  13   60.47    2.92
  -5 -13  12    5.75    0.96
  -5 -13  11    0.66    0.44
  -5 -13  10   -0.90    0.60
  -5 -13   9    1.27    0.72
  -5 -13   8   45.48    2.91
  -5 -13   7   33.40    2.45
   5  13  -6    0.67    0.31
  -5 -13   6    1.72    0.65
   5  13  -5    1.99    0.51
   5  13  -4   20.46    1.58
   5  13  -3    1.96    0.52
   5  13  -2   23.59    1.60
   5  13  -1    0.86    0.38
   5  13   0   12.46    1.01
  -5 -14  14    0.33    0.22
  -5 -14  13    4.73    0.68
  -5 -14  12    8.53    0.98
  -5 -14  11    0.20    0.33
  -5 -14  10   14.17    1.36
  -5 -14   9    7.62    1.01
  -5 -14   8   16.29    1.49
  -5 -14   7    3.03    0.64
  -5 -14   6    4.01    0.74
  -5 -14   5   20.10    1.56
   5  14  -5   16.26    1.21
   5  14  -4    2.10    0.47
  -5 -14   4    3.50    0.65
  -5 -15  11    0.12    0.22
  -5 -15  10    6.84    0.77
  -5 -15   9    0.73    0.30
  -5 -15   8    0.96    0.31
  -5 -15   7    2.81    0.50
  -5 -15   6    0.10    0.19
  -6  17  -1    5.29    0.63
  -6  17  -2    2.88    0.49
  -6  17  -3   16.69    1.23
  -6  17  -4   10.99    1.03
  -6  17  -5   10.74    1.03
  -6  17  -6   31.92    1.77
  -6  17  -7    0.20    0.25
  -6  17  -8    5.45    0.74
  -6  17  -8    5.64    0.68
  -6  17  -9    5.67    0.75
  -6  17 -10   22.31    1.46
  -6  17 -11   16.81    1.23
  -6  16   2    0.53    0.24
  -6  16   1    0.51    0.24
  -6  16   0    5.24    0.74
  -6  16  -1    5.64    0.82
  -6  16  -2    1.23    0.43
  -6  16  -3    7.23    0.95
  -6  16  -4    1.08    0.49
  -6  16  -5    7.88    1.06
  -6  16  -6    4.43    0.77
  -6  16  -7   14.44    1.42
  -6  16  -7   14.83    1.38
  -6  16  -8    8.72    1.12
  -6  16  -8    9.44    1.05
  -6  16  -9    6.08    0.93
  -6  16  -9    6.87    0.84
  -6  16 -10    0.92    0.31
  -6  16 -10    0.81    0.33
  -6  16 -11   18.19    1.53
  -6  16 -12   20.36    1.56
  -6  16 -13    9.07    0.94
  -6  15   3   13.38    1.09
  -6  15   2    3.90    0.69
  -6  15   1    1.83    0.52
  -6  15   0    4.06    0.78
  -6  15  -1   34.79    2.34
  -6  15  -2   17.56    1.71
  -6  15  -3   22.34    1.98
  -6  15  -4   94.62    4.23
  -6  15  -5   24.52    2.09
  -6  15  -6   19.75    1.87
  -6  15  -6   19.14    1.83
  -6  15  -7    5.95    1.03
  -6  15  -7    5.16    0.90
  -6  15  -8   25.28    2.16
  -6  15  -8   25.92    1.99
  -6  15  -9   17.44    1.76
  -6  15  -9   18.17    1.60
  -6  15 -10   12.14    1.44
  -6  15 -10   13.15    1.28
  -6  15 -11    1.91    0.51
  -6  15 -11    1.42    0.55
  -6  15 -12    2.18    0.62
  -6  15 -13    3.64    0.73
  -6  15 -14    6.11    0.81
  -6  14   5    1.16    0.33
  -6  14   4    0.87    0.37
  -6  14   3   -0.28    0.30
  -6  14   3   -0.61    0.36
  -6  14   2   31.02    1.88
  -6  14   2   29.93    2.12
  -6  14   1   40.60    2.24
  -6  14   1   42.59    2.66
  -6  14   0    1.83    0.73
  -6  14   0    1.14    0.36
  -6  14   0    1.16    0.36
  -6  14  -1    2.25    0.74
  -6  14  -1    1.65    0.46
  -6  14  -1    1.71    0.42
  -6  14  -2   49.43    3.08
  -6  14  -2   45.15    2.35
  -6  14  -2   50.20    3.17
  -6  14  -3    8.48    1.39
  -6  14  -3    6.70    0.96
  -6  14  -3    6.87    1.19
  -6  14  -4    2.09    0.83
  -6  14  -5   51.96    3.28
  -6  14  -5   59.24    3.51
  -6  14  -6   20.05    2.04
  -6  14  -6   22.55    2.08
  -6  14  -7    1.25    0.52
  -6  14  -7    0.10    0.44
  -6  14  -8   76.96    4.17
  -6  14  -8   89.17    4.06
  -6  14  -9   23.31    2.20
  -6  14  -9   24.71    1.98
  -6  14 -10   54.09    3.34
  -6  14 -10   55.09    2.88
  -6  14 -11   20.15    1.96
  -6  14 -11   22.75    1.73
  -6  14 -12   22.88    2.00
  -6  14 -13    2.31    0.61
  -6  14 -14   26.38    1.87
  -6  14 -15   13.99    1.22
  -6  13   6    0.45    0.26
  -6  13   6    0.03    0.23
  -6  13   5    5.01    0.78
  -6  13   5    5.51    0.77
  -6  13   4    2.57    0.62
  -6  13   4    4.04    0.68
  -6  13   3   13.97    1.33
  -6  13   3   12.40    1.47
  -6  13   2    1.68    0.54
  -6  13   2    1.23    0.42
  -6  13   2    1.02    0.54
  -6  13   1   24.96    1.66
  -6  13   1   29.19    1.99
  -6  13   1   26.48    2.30
  -6  13   0  113.43    3.94
  -6  13   0  115.88    4.18
  -6  13   0  118.47    5.14
  -6  13  -1    0.47    0.55
  -6  13  -1    0.62    0.34
  -6  13  -1    0.70    0.30
  -6  13  -2   -0.27    0.52
  -6  13  -2    0.44    0.36
  -6  13  -2    0.05    0.44
  -6  13  -3    3.36    0.94
  -6  13  -3    1.21    0.51
  -6  13  -3    2.78    0.68
  -6  13  -4  189.39    5.71
  -6  13  -4  196.14    6.97
  -6  13  -5   66.78    3.90
  -6  13  -5   75.79    4.14
  -6  13  -6  126.67    5.60
  -6  13  -6  153.36    5.89
  -6  13  -7   68.97    4.03
  -6  13  -7   76.20    3.98
  -6  13  -8   16.35    1.92
  -6  13  -8   17.57    1.83
  -6  13  -9    0.87    0.57
  -6  13  -9    1.05    0.53
  -6  13 -10   14.32    1.78
  -6  13 -10   14.37    1.54
  -6  13 -11   30.19    2.47
  -6  13 -11   26.99    2.00
  -6  13 -12    8.11    1.21
  -6  13 -13   12.66    1.51
  -6  13 -14    3.81    0.77
  -6  13 -15   21.61    1.62
  -6  13 -16   17.94    1.28
  -6  12   8    0.38    0.16
  -6  12   7    1.10    0.36
  -6  12   7    0.81    0.28
  -6  12   6   23.26    1.63
  -6  12   6   22.66    1.71
  -6  12   5    1.57    0.53
  -6  12   5    1.80    0.57
  -6  12   4   10.27    1.01
  -6  12   4   11.85    1.44
  -6  12   4   11.70    1.29
  -6  12   3   19.66    1.48
  -6  12   3   21.18    1.75
  -6  12   3   19.22    1.94
  -6  12   2   83.28    3.31
  -6  12   2   89.71    3.75
  -6  12   2   83.17    4.31
  -6  12   1   11.32    1.19
  -6  12   1   11.00    1.26
  -6  12   1   12.13    1.65
  -6  12   0    1.26    0.43
  -6  12   0    0.59    0.50
  -6  12  -1  228.29    6.35
  -6  12  -1  247.70    6.43
  -6  12  -1  240.47    8.13
  -6  12  -2   34.55    2.80
  -6  12  -2   40.23    2.37
  -6  12  -2   41.18    3.14
  -6  12  -3   14.76    1.47
  -6  12  -3   13.35    2.78
  -6  12  -3   12.34    1.72
  -6  12  -3   11.95    1.68
  -6  12  -4  100.37    5.13
  -6  12  -4  120.41    4.43
  -6  12  -4  107.91    7.86
  -6  12  -4  115.21    5.28
  -6  12  -5  224.18    6.47
  -6  12  -5  208.32    7.23
  -6  12  -6   38.46    2.95
  -6  12  -6   39.68    2.88
  -6  12  -7    1.35    0.36
  -6  12  -7    2.84    0.65
  -6  12  -8  144.15    5.92
  -6  12  -8  141.43    5.48
  -6  12  -9   32.17    2.84
  -6  12  -9   28.10    2.25
  -6  12 -10    8.13    1.35
  -6  12 -10    9.63    1.29
  -6  12 -11   17.88    1.93
  -6  12 -11   17.29    1.66
  -6  12 -12   43.10    2.93
  -6  12 -13    1.86    0.59
  -6  12 -14   17.43    1.68
  -6  12 -15    0.21    0.37
  -6  12 -16   17.31    1.34
  -6  11   9    0.69    0.27
  -6  11   8    3.43    0.60
  -6  11   8    4.01    0.63
  -6  11   7    0.76    0.35
  -6  11   7    1.29    0.42
  -6  11   6    0.05    0.37
  -6  11   6    0.59    0.30
  -6  11   6    0.91    0.48
  -6  11   5   11.17    1.12
  -6  11   5   13.92    1.49
  -6  11   5   11.58    1.47
  -6  11   4    1.14    0.60
  -6  11   4    1.51    0.50
  -6  11   4    1.76    0.68
  -6  11   3   16.63    1.87
  -6  11   3   16.68    1.46
  -6  11   3   17.45    1.64
  -6  11   2    0.09    0.52
  -6  11   2    0.32    0.33
  -6  11   2    1.13    0.56
  -6  11   1    5.30    1.07
  -6  11   1    5.09    0.81
  -6  11   1    7.08    1.07
  -6  11   0   42.29    5.12
  -6  11   0   44.10    2.48
  -6  11   0   47.27    2.54
  -6  11   0   42.83    3.20
  -6  11  -1    8.57    1.37
  -6  11  -1    9.76    1.19
  -6  11  -1   10.16    2.41
  -6  11  -1   10.53    1.12
  -6  11  -2  277.02    8.89
  -6  11  -2  344.66    8.08
  -6  11  -2  295.05   13.53
  -6  11  -2  327.73    9.62
  -6  11  -3   24.15    2.34
  -6  11  -3   31.49    2.12
  -6  11  -3   22.52    3.57
  -6  11  -3   26.05    2.41
  -6  11  -4   38.59    4.52
  -6  11  -4   47.38    2.66
  -6  11  -4   44.21    3.11
  -6  11  -4   41.03    3.12
  -6  11  -5   26.23    2.00
  -6  11  -5   24.48    2.24
  -6  11  -5   25.03    2.28
  -6  11  -6  184.26    6.60
  -6  11  -6  181.49    6.44
  -6  11  -7   14.16    1.70
  -6  11  -7   12.62    1.52
  -6  11  -8  143.43    5.75
  -6  11  -8  135.02    5.26
  -6  11  -9   70.21    3.91
  -6  11  -9   66.26    3.48
  -6  11 -10   77.68    4.15
  -6  11 -10   76.40    3.71
  -6  11 -11   34.17    2.64
  -6  11 -11   33.92    2.37
  -6  11 -12  150.21    5.76
  -6  11 -13    5.28    1.01
  -6  11 -14   33.54    2.37
  -6  11 -15   39.38    2.36
  -6  11 -16   34.01    1.97
  -6  10  10    1.72    0.37
  -6  10   9    4.26    0.67
  -6  10   9    4.83    0.72
  -6  10   8    5.74    0.90
  -6  10   8    6.67    0.93
  -6  10   7    0.63    0.41
  -6  10   7    0.14    0.22
  -6  10   7    0.38    0.37
  -6  10   6  115.32    4.01
  -6  10   6  121.77    5.02
  -6  10   5  177.32    5.27
  -6  10   5  173.40    6.43
  -6  10   4    2.82    0.93
  -6  10   4    3.21    0.72
  -6  10   3  204.83    5.89
  -6  10   3  202.94    7.26
  -6  10   2   14.74    1.41
  -6  10   2   15.67    3.09
  -6  10   2   13.33    1.73
  -6  10   1   47.52    5.32
  -6  10   1   46.49    2.55
  -6  10   1   46.22    3.26
  -6  10   0    0.81    0.38
  -6  10   0    0.22    0.52
  -6  10   0    0.70    0.83
  -6  10  -1   12.18    1.29
  -6  10  -1    8.78    2.15
  -6  10  -1   11.79    1.57
  -6  10  -2    2.00    0.66
  -6  10  -2    1.36    0.55
  -6  10  -2    1.02    0.45
  -6  10  -2    0.81    0.95
  -6  10  -3    0.68    0.48
  -6  10  -3    0.84    0.33
  -6  10  -3    2.19    0.49
  -6  10  -3    0.86    0.54
  -6  10  -3    0.19    0.74
  -6  10  -4  476.20   10.17
  -6  10  -4  476.24   11.33
  -6  10  -5    4.35    0.84
  -6  10  -5    4.70    0.76
  -6  10  -5    3.67    0.79
  -6  10  -6  117.85    4.51
  -6  10  -6  133.45    5.18
  -6  10  -6  111.97    3.79
  -6  10  -6  127.24    5.05
  -6  10  -7  127.30    5.11
  -6  10  -7  123.04    4.89
  -6  10  -8   85.92    4.18
  -6  10  -8   76.61    3.78
  -6  10  -9    0.90    0.46
  -6  10  -9   -0.57    0.67
  -6  10 -10   15.42    1.79
  -6  10 -10   13.42    1.56
  -6  10 -11    6.53    1.08
  -6  10 -11    7.12    1.14
  -6  10 -12    7.71    1.29
  -6  10 -13   -0.41    0.50
  -6  10 -14   12.65    1.45
  -6  10 -15   -0.03    0.27
  -6  10 -16   19.16    1.51
  -6  10 -16   18.73    1.21
  -6   9  11   11.94    0.89
  -6   9  10    0.07    0.27
  -6   9   9    1.35    0.43
  -6   9   9    0.52    0.29
  -6   9   9    0.84    0.44
  -6   9   8    0.08    0.30
  -6   9   8    0.22    0.22
  -6   9   8    0.08    0.38
  -6   9   7    8.60    1.30
  -6   9   7    7.86    0.97
  -6   9   6    1.78    0.69
  -6   9   6    1.29    0.43
  -6   9   5   12.01    1.27
  -6   9   5   11.79    1.62
  -6   9   4    0.07    0.37
  -6   9   4   -0.56    0.47
  -6   9   4    0.02    0.70
  -6   9   3   79.33    3.41
  -6   9   3   72.08    6.48
  -6   9   3   71.82    4.06
  -6   9   2   56.31    5.67
  -6   9   2   62.30    2.97
  -6   9   2   56.97    3.59
  -6   9   1  430.01    9.11
  -6   9   1  406.73   15.84
  -6   9   1  451.54    9.66
  -6   9   1  386.41   10.77
  -6   9   0   49.87    2.42
  -6   9   0   50.74    2.62
  -6   9   0   48.49    4.99
  -6   9   0   45.78    3.10
  -6   9  -1    5.30    1.01
  -6   9  -1    6.32    0.90
  -6   9  -1    6.99    0.91
  -6   9  -1    5.38    1.67
  -6   9  -2  402.72    8.49
  -6   9  -2  400.37   10.30
  -6   9  -3  140.85    4.63
  -6   9  -3  134.14    4.04
  -6   9  -3  124.00    7.31
  -6   9  -3  137.41    5.28
  -6   9  -4  186.00    5.62
  -6   9  -4  187.60    4.95
  -6   9  -5   78.52    2.92
  -6   9  -5   80.51    3.48
  -6   9  -5   88.93    3.96
  -6   9  -6  228.41    6.62
  -6   9  -6  260.93    7.32
  -6   9  -6  236.19    5.79
  -6   9  -6  267.00    7.35
  -6   9  -7   68.09    3.46
  -6   9  -7   67.78    4.52
  -6   9  -7   65.10    3.32
  -6   9  -8  331.58    8.86
  -6   9  -8  351.26   11.19
  -6   9  -8  327.04    8.52
  -6   9  -9   17.96    1.82
  -6   9  -9   17.25    2.31
  -6   9  -9   17.00    1.67
  -6   9 -10   10.77    1.44
  -6   9 -10   12.11    1.43
  -6   9 -11    0.46    0.32
  -6   9 -12  299.71    8.54
  -6   9 -13    2.25    0.69
  -6   9 -14   -0.10    0.45
  -6   9 -15    0.33    0.32
  -6   9 -16  122.34    3.96
  -6   9 -16  102.42    2.93
  -6   8  11    5.70    0.73
  -6   8  10   27.66    1.64
  -6   8  10   31.04    1.95
  -6   8   9  129.52    4.23
  -6   8   8   19.83    1.75
  -6   8   8   17.47    1.53
  -6   8   8   18.34    1.88
  -6   8   7   84.64    3.59
  -6   8   7   84.75    3.84
  -6   8   7   80.06    4.17
  -6   8   6   15.50    1.50
  -6   8   6   16.84    1.67
  -6   8   6   14.23    1.76
  -6   8   5  153.80    5.11
  -6   8   5  168.75    5.64
  -6   8   5  154.26    9.83
  -6   8   4   11.20    1.56
  -6   8   4   12.76    1.31
  -6   8   4   13.10    1.37
  -6   8   4   11.66    2.51
  -6   8   3   79.22    3.38
  -6   8   3   75.95    6.35
  -6   8   3   78.22    3.21
  -6   8   3   67.52    3.85
  -6   8   2  121.33    3.94
  -6   8   2  110.49    7.52
  -6   8   2  124.82    3.93
  -6   8   2  119.37    4.23
  -6   8   2  104.00    4.81
  -6   8   1    1.32    0.51
  -6   8   1    2.16    0.61
  -6   8   1    1.68    0.47
  -6   8   1    1.90    1.02
  -6   8   1    1.59    0.51
  -6   8   0   52.22    2.32
  -6   8   0   46.24    4.45
  -6   8   0   49.58    2.56
  -6   8   0   48.90    3.02
  -6   8  -1   74.68    3.18
  -6   8  -1   76.09    2.80
  -6   8  -2  435.75   13.72
  -6   8  -3   10.72    1.84
  -6   8  -4  272.77    6.98
  -6   8  -4  291.68    7.62
  -6   8  -5   17.07    1.51
  -6   8  -5   16.50    1.19
  -6   8  -5   18.40    2.21
  -6   8  -5   17.89    1.63
  -6   8  -6  563.54   10.43
  -6   8  -6  581.13   11.98
  -6   8  -6  600.36   14.89
  -6   8  -6  591.60   12.10
  -6   8  -7   11.76    1.31
  -6   8  -7   12.00    1.83
  -6   8  -7   11.17    1.26
  -6   8  -8   39.57    2.54
  -6   8  -8   37.93    3.36
  -6   8  -8   40.39    2.51
  -6   8  -9    3.23    0.71
  -6   8  -9    2.87    0.74
  -6   8  -9    3.97    1.07
  -6   8 -10   87.10    4.07
  -6   8 -10   81.40    3.79
  -6   8 -11   12.15    1.51
  -6   8 -12   65.18    3.57
  -6   8 -13    9.06    1.21
  -6   8 -14    5.57    0.95
  -6   8 -15    7.87    1.03
  -6   8 -15    6.36    0.75
  -6   8 -16   44.88    2.29
  -6   8 -16   43.70    2.15
  -6   7  12    1.00    0.30
  -6   7  12    1.39    0.41
  -6   7  11   75.98    2.90
  -6   7  11   88.32    3.32
  -6   7  10   55.07    2.67
  -6   7  10   57.95    3.01
  -6   7   9    0.83    0.41
  -6   7   9    1.20    0.57
  -6   7   8   -0.15    0.28
  -6   7   8    0.59    0.44
  -6   7   7    2.23    0.70
  -6   7   7    2.54    0.61
  -6   7   7    2.17    0.62
  -6   7   7    1.53    0.55
   6  -7  -6  143.03    9.12
  -6   7   6  134.70    4.78
  -6   7   6  140.78    5.29
  -6   7   6  143.23    4.79
  -6   7   6  141.26    9.21
  -6   7   5  188.59    5.72
  -6   7   5  210.46    6.51
  -6   7   5  207.96    5.72
  -6   7   5  180.21   10.20
  -6   7   4    1.85    0.69
  -6   7   4    1.94    0.47
  -6   7   4    2.10    0.55
  -6   7   4    1.41    0.45
  -6   7   4    1.57    0.52
  -6   7   4    1.50    0.86
  -6   7   3   14.26    1.17
  -6   7   3   12.27    1.29
  -6   7   3   15.26    1.27
  -6   7   3   11.23    2.18
  -6   7   3   11.06    1.44
  -6   7   2  166.43    5.08
  -6   7   2  151.93    8.17
  -6   7   1  537.59   15.97
  -6   7   0   11.08    1.97
  -6   7  -1   30.85    3.06
  -6   7  -2  139.86    6.45
  -6   7  -3  307.29    9.54
  -6   7  -3  315.48    9.65
  -6   7  -4  208.70    7.61
  -6   7  -5    9.38    1.53
  -6   7  -6   93.82    4.72
  -6   7  -6   89.46    5.04
  -6   7  -6   92.18    3.67
  -6   7  -7  243.88    8.50
  -6   7  -7  237.58    6.61
  -6   7  -7  243.51    8.96
  -6   7  -7  244.81    6.61
  -6   7  -8  416.60   12.39
  -6   7  -8  432.55   10.02
  -6   7  -8  420.83   12.69
  -6   7  -8  444.31    9.86
  -6   7  -9    0.09    0.35
  -6   7  -9   -0.24    0.36
  -6   7  -9   -0.37    0.40
  -6   7  -9    0.57    0.54
  -6   7 -10    0.53    0.65
  -6   7 -10    0.68    0.41
  -6   7 -10    0.52    0.45
  -6   7 -11    7.46    1.16
  -6   7 -12  199.33    6.52
  -6   7 -13   -0.39    0.49
  -6   7 -14    4.42    0.94
  -6   7 -15    2.48    0.54
  -6   7 -16    4.38    0.71
  -6   7 -16    4.48    0.69
  -6   6  13    2.52    0.43
  -6   6  13    2.91    0.47
  -6   6  12    4.12    0.69
  -6   6  12    4.58    0.72
  -6   6  12    4.19    0.81
  -6   6  11   14.83    1.36
  -6   6  11   17.12    1.63
  -6   6  10   10.03    1.18
  -6   6  10    9.86    1.31
  -6   6   9   95.00    3.97
  -6   6   9  103.94    4.56
  -6   6   9   98.19    3.98
  -6   6   8    0.01    0.34
  -6   6   8    0.26    0.33
  -6   6   8    0.04    0.48
  -6   6   7   67.87    3.29
  -6   6   7   76.33    3.92
  -6   6   7   76.65    3.37
   6  -6  -7   71.43    6.28
   6  -6  -6    6.41    1.80
  -6   6   6    3.65    0.76
  -6   6   6    5.16    0.85
  -6   6   6    5.19    1.08
  -6   6   5    0.51    0.35
  -6   6   5   -0.27    0.32
  -6   6   5    0.12    0.28
  -6   6   5    0.30    0.42
  -6   6   5    0.29    0.71
  -6   6   4    4.35    0.89
  -6   6   4    4.33    0.70
  -6   6   4    3.57    0.71
  -6   6   4    3.73    1.34
  -6   6   3   47.82    4.24
  -6   6   2  358.88   11.90
  -6   6   1  357.82   11.39
  -6   6   0    7.59    1.38
  -6   6  -1    8.82    1.39
  -6   6  -2  461.39   11.30
  -6   6  -2  423.76   11.31
  -6   6  -3  565.37   13.67
  -6   6  -4   30.86    2.24
  -6   6  -4   33.09    2.81
  -6   6  -5   17.41    2.09
  -6   6  -5   15.89    1.75
  -6   6  -6  575.62   13.86
  -6   6  -6  575.54   14.88
  -6   6  -6  588.45   11.64
  -6   6  -7   34.66    2.16
  -6   6  -7   35.56    3.04
  -6   6  -7   32.32    3.05
  -6   6  -7   36.30    2.18
  -6   6  -8  269.32    7.23
  -6   6  -8  264.32    9.50
  -6   6  -8  258.85    9.72
  -6   6  -8  282.37    7.22
  -6   6  -9    0.42    0.41
  -6   6  -9   -0.21    0.40
  -6   6  -9   -0.52    0.72
  -6   6 -10   26.74    2.17
  -6   6 -10   25.90    3.15
  -6   6 -10   23.96    2.93
  -6   6 -11    1.48    0.43
  -6   6 -12  235.03    7.17
  -6   6 -13    1.64    0.46
  -6   6 -14   21.23    1.79
  -6   6 -15    5.77    0.87
  -6   6 -15    4.99    0.80
  -6   6 -16   85.25    3.10
  -6   6 -16   79.99    2.92
  -6   5  13    8.25    1.02
  -6   5  13    7.14    0.84
  -6   5  13    9.13    0.93
  -6   5  12    0.81    0.47
  -6   5  12    0.40    0.32
  -6   5  11    2.07    0.68
  -6   5  11    2.56    0.72
  -6   5  10   83.05    4.19
  -6   5  10   82.76    3.54
  -6   5  10   77.98    3.60
  -6   5   9   17.47    1.65
  -6   5   9   16.93    1.89
  -6   5   9   18.35    1.63
   6  -5  -8    4.84    1.68
  -6   5   8    5.31    0.94
  -6   5   8    5.29    0.87
  -6   5   8    6.84    1.25
  -6   5   7   34.45    2.27
  -6   5   7   34.64    2.64
  -6   5   7   37.57    2.21
   6  -5  -7   34.16    4.10
  -6   5   6   23.24    1.81
  -6   5   6   27.03    2.28
  -6   5   6   23.00    1.64
   6  -5  -6   23.16    3.21
  -6   5   5  556.87   11.65
  -6   5   5  591.28   12.90
  -6   5   5  582.46   11.02
  -6   5   5  533.49   16.64
   6  -5  -5  552.99   16.59
  -6   5   4    0.67    0.96
  -6   5   3   80.43    5.06
  -6   5   2   79.25    4.69
  -6   5   1  191.29    7.02
  -6   5   0    3.85    0.91
  -6   5   0    3.87    0.95
  -6   5  -1  115.21    4.62
  -6   5  -1  113.92    4.95
  -6   5  -2    4.70    1.02
  -6   5  -3  351.69    8.25
  -6   5  -3  328.46    9.74
  -6   5  -4   98.95    4.25
  -6   5  -4   94.81    4.89
  -6   5  -5    0.89    0.47
  -6   5  -5    1.52    0.68
  -6   5  -6   44.78    3.30
  -6   5  -6   46.90    3.64
  -6   5  -6   48.40    2.44
  -6   5  -7   86.18    4.94
  -6   5  -7   76.28    3.29
  -6   5  -7   82.33    3.36
  -6   5  -8   24.41    1.88
  -6   5  -8   21.57    2.62
  -6   5  -9   85.40    3.79
  -6   5  -9   82.63    5.52
  -6   5 -10   96.24    4.17
  -6   5 -10   90.72    6.08
  -6   5 -11   39.75    2.65
  -6   5 -12    2.03    0.67
  -6   5 -13    6.75    1.03
  -6   5 -14    8.80    1.19
  -6   5 -15    1.73    0.45
  -6   5 -15    2.18    0.45
  -6   5 -16   15.48    1.14
  -6   4  14    5.71    0.87
  -6   4  14    5.19    0.68
  -6   4  13   -0.02    0.30
  -6   4  13    0.27    0.34
  -6   4  12    8.64    1.13
  -6   4  12   10.37    1.49
  -6   4  11   67.17    3.33
  -6   4  11   72.69    4.01
  -6   4  11   68.20    3.13
  -6   4  10   48.23    2.86
  -6   4  10   52.19    3.45
  -6   4  10   52.30    2.73
   6  -4  -9   12.16    2.45
  -6   4   9   15.24    1.59
  -6   4   9   13.68    1.77
  -6   4   9   14.67    1.41
  -6   4   8  108.89    4.33
  -6   4   8  117.83    5.27
  -6   4   8  122.55    4.19
   6  -4  -8  112.54    7.50
  -6   4   7  201.33    6.01
  -6   4   7  203.10    7.02
  -6   4   7  214.71    5.69
   6  -4  -7  195.80    9.59
  -6   4   6    3.52    0.72
  -6   4   6    4.13    0.68
  -6   4   6    5.61    1.00
   6  -4  -5  123.77    6.65
  -6   4   4   48.64    3.85
   6  -4  -4   44.48    3.64
   6  -4  -3   -0.30    0.58
  -6   4   3    0.18    0.34
  -6   4   2   16.92    1.98
  -6   4   1 1524.25   27.16
  -6   4   1 1527.57   27.18
  -6   4   0  202.68    6.30
  -6   4   0  198.65    6.55
   6  -4   0  197.23    6.12
  -6   4  -1   94.14    3.65
  -6   4  -1   83.63    4.16
   6  -4   1   90.08    3.53
  -6   4  -2  811.10   14.33
  -6   4  -2  706.18   16.11
  -6   4  -3 2079.15   32.71
  -6   4  -3 1872.41   34.45
  -6   4  -4  391.51    9.87
  -6   4  -5   -0.07    0.37
  -6   4  -6    3.74    0.73
  -6   4  -6    3.22    0.85
  -6   4  -7  287.68    9.99
  -6   4  -7  305.41    7.45
  -6   4  -8  396.90    9.25
  -6   4  -8  391.02   12.52
  -6   4  -9    0.14    0.33
  -6   4  -9    0.12    0.53
  -6   4 -10    0.23    0.34
  -6   4 -11   27.61    2.19
  -6   4 -11   26.42    1.70
  -6   4 -12  170.87    5.82
  -6   4 -13    0.56    0.31
  -6   4 -14    4.53    0.94
  -6   4 -14    3.89    0.85
  -6   4 -15    1.37    0.39
  -6   3  15    3.45    0.55
  -6   3  15    3.33    0.65
  -6   3  14    0.49    0.30
  -6   3  14   -0.64    0.50
  -6   3  13   -0.11    0.49
  -6   3  13    0.07    0.37
  -6   3  12    6.85    1.07
  -6   3  12    8.11    1.03
  -6   3  12    7.26    1.27
  -6   3  11   22.92    1.95
  -6   3  11   25.23    2.45
  -6   3  11   24.83    1.82
  -6   3  10    7.31    1.01
  -6   3  10    7.65    1.45
  -6   3   9  133.98    5.85
  -6   3   9  137.31    4.50
   6  -3  -9  127.85    7.84
  -6   3   8   22.29    2.23
  -6   3   8   24.62    1.71
   6  -3  -8   20.41    2.88
  -6   3   7   42.28    2.95
  -6   3   7   44.56    2.26
   6  -3  -7   44.40    4.12
  -6   3   6   19.45    1.91
  -6   3   6   21.06    1.46
   6  -3  -6   18.85    2.54
   6  -3  -5   60.30    4.24
   6  -3  -4  189.24    7.34
   6  -3  -3  574.34   13.67
   6  -3  -2  214.58    6.95
  -6   3   1    7.26    1.12
   6  -3  -1   14.83    1.55
  -6   3   0   32.61    2.43
   6  -3   0   32.58    2.10
  -6   3  -1  154.33    4.36
  -6   3  -1  140.31    5.57
  -6   3  -2   19.02    2.02
  -6   3  -2   20.07    1.64
  -6   3  -3  878.92   17.13
  -6   3  -4  110.68    4.88
  -6   3  -5   18.82    2.12
  -6   3  -6  149.29    6.75
  -6   3  -7  312.78    7.69
  -6   3  -7  316.63   10.91
  -6   3  -8   40.74    2.47
  -6   3  -8   40.15    3.89
  -6   3  -9   57.49    4.89
  -6   3  -9   56.21    3.08
  -6   3 -10   19.93    1.85
  -6   3 -10   21.55    1.50
  -6   3 -11   11.23    1.40
  -6   3 -12   65.59    3.43
  -6   3 -13   -0.33    0.55
  -6   3 -13   -0.74    0.53
  -6   3 -14   45.34    2.40
  -6   3 -15    5.08    0.69
  -6   2  16    5.67    0.76
  -6   2  16    4.33    0.57
  -6   2  15   20.74    1.50
  -6   2  15   24.69    1.90
  -6   2  14    7.09    1.00
  -6   2  14    5.93    1.03
  -6   2  13   22.52    2.29
  -6   2  13   18.57    1.50
  -6   2  13   21.73    1.86
  -6   2  12    7.93    0.99
  -6   2  12    6.50    1.27
  -6   2  11   14.24    1.95
  -6   2  11   15.44    1.44
   6  -2 -10   86.22    6.43
  -6   2  10   93.27    4.95
  -6   2  10   96.82    3.66
   6  -2  -9    5.68    1.55
  -6   2   9    4.46    0.73
  -6   2   9    4.41    1.07
  -6   2   8    5.61    0.83
   6  -2  -8    4.09    1.24
  -6   2   8    4.71    1.09
   6  -2  -7   -0.26    0.71
  -6   2   7    0.48    0.22
  -6   2   7   -0.03    0.46
   6  -2  -6    0.65    0.50
   6  -2  -5  360.60   10.81
   6  -2  -4    3.17    0.81
   6  -2  -3  196.45    6.74
  -6   2   2  256.98    7.24
   6  -2  -2  253.44    7.35
  -6   2   1  504.58   11.54
   6  -2  -1  511.46   10.94
  -6   2   0   44.25    2.02
  -6   2   0   38.95    2.71
   6  -2   0   42.97    2.26
  -6   2  -1    3.84    0.70
  -6   2  -2  180.74    5.73
  -6   2  -3 1017.82   19.69
  -6   2  -4   76.23    4.21
  -6   2  -5   33.10    2.95
  -6   2  -6   14.74    1.33
  -6   2  -6   13.68    1.13
  -6   2  -6   14.65    2.14
  -6   2  -7    2.80    0.67
  -6   2  -7    3.84    1.31
  -6   2  -7    2.76    0.54
  -6   2  -8   76.88    3.54
  -6   2  -8   75.60    2.93
  -6   2  -8   79.71    5.80
  -6   2  -9   46.10    2.80
  -6   2  -9   41.88    4.37
  -6   2 -10    0.66    0.56
  -6   2 -11   45.86    2.83
  -6   2 -12    1.50    0.71
  -6   2 -12    1.07    0.44
  -6   2 -13   64.87    3.02
  -6   2 -14    1.58    0.43
  -6   1  16    1.21    0.42
  -6   1  16    1.01    0.33
  -6   1  15    9.12    1.09
  -6   1  15    8.45    0.94
  -6   1  15    8.79    1.22
  -6   1  14    0.28    0.31
  -6   1  14    0.47    0.34
  -6   1  14    0.54    0.33
  -6   1  14    0.35    0.43
  -6   1  13    0.20    0.29
  -6   1  13    0.76    0.38
  -6   1  13    0.36    0.49
  -6   1  12    0.26    0.25
  -6   1  12    0.43    0.41
  -6   1  12    0.05    0.57
  -6   1  11   36.05    2.17
  -6   1  11   33.27    2.97
  -6   1  11   35.20    2.13
  -6   1  10   18.44    2.15
  -6   1  10   20.32    1.60
   6  -1 -10   23.14    3.18
   6  -1  -9    0.35    0.65
  -6   1   9    0.68    0.41
  -6   1   9    0.27    0.62
  -6   1   8  206.07    5.39
   6  -1  -8  192.44    8.58
  -6   1   7  312.23    7.07
   6  -1  -7  294.97   10.36
   6  -1  -6    0.21    0.61
   6  -1  -5   61.91    3.90
   6  -1  -4  364.88   10.03
  -6   1   3   83.06    3.64
   6  -1  -3   77.29    3.91
  -6   1   2  111.68    4.37
   6  -1  -2  107.97    4.38
  -6   1   1 1723.96   30.04
   6  -1  -1 1797.74   28.97
   6  -1   0  277.96    6.44
  -6   1   0  262.10    6.61
  -6   1  -1   39.94    2.44
  -6   1  -2  442.82   10.75
  -6   1  -3 1585.55   28.75
  -6   1  -4  352.81   10.62
  -6   1  -5   59.83    4.31
  -6   1  -6  335.36    7.99
  -6   1  -6  328.61   11.64
  -6   1  -6  335.04    7.21
  -6   1  -7  326.65    8.16
  -6   1  -7  326.28    7.16
  -6   1  -7  317.21   12.09
  -6   1  -8   43.09    2.67
  -6   1  -8   42.63    4.45
  -6   1  -9    0.13    0.31
  -6   1 -10   39.45    2.66
  -6   1 -10   38.28    2.57
  -6   1 -11    4.00    0.81
  -6   1 -12   70.63    3.26
  -6   1 -13    0.30    0.27
  -6   1 -14    1.24    0.34
  -6   0  17   -0.02    0.19
  -6   0  16    1.40    0.42
  -6   0  16    1.11    0.37
  -6   0  16    1.68    0.49
  -6   0  15    3.93    0.68
  -6   0  15    3.53    0.87
  -6   0  14   37.23    2.20
  -6   0  14   35.63    2.84
  -6   0  14   36.09    1.99
  -6   0  13    5.46    0.85
  -6   0  13    6.00    0.85
  -6   0  13    4.60    1.07
  -6   0  12    0.24    0.34
  -6   0  12    0.48    0.35
  -6   0  12    0.06    0.49
   6   0 -11   10.97    2.31
  -6   0  11   10.56    1.17
  -6   0  11   11.46    1.19
  -6   0  11    9.43    1.58
   6   0 -10    7.75    1.82
  -6   0  10    6.75    0.94
  -6   0  10    5.08    1.13
  -6   0   9   13.67    1.77
  -6   0   9   13.71    1.31
   6   0  -9   15.60    2.39
  -6   0   8   27.07    2.27
  -6   0   8   28.47    1.78
   6   0  -8   30.29    3.15
   6   0  -7  134.94    6.53
   6   0  -6   38.75    3.20
   6   0  -5   35.43    2.94
   6   0  -4  136.40    5.58
  -6   0   3   13.85    1.38
   6   0  -3   14.82    1.65
   6   0  -2   39.32    2.51
  -6   0   2   37.86    2.00
  -6   0   2   36.04    2.45
   6   0  -1    0.42    0.28
  -6   0   1    0.87    0.32
  -6   0   0   67.39    3.33
  -6   0  -1    0.17    0.35
  -6   0  -2    1.40    0.65
  -6   0  -3    8.06    1.45
  -6   0  -4  129.11    6.48
  -6   0  -5   18.17    1.52
  -6   0  -5   16.60    2.45
  -6   0  -5   18.73    1.30
  -6   0  -5   18.34    1.62
  -6   0  -6   -0.16    0.76
  -6   0  -6    0.18    0.39
  -6   0  -6    0.60    0.31
  -6   0  -7  452.82   10.39
  -6   0  -7  434.85   15.22
  -6   0  -7  439.12   10.35
  -6   0  -8   70.06    3.56
  -6   0  -8   68.27    3.48
  -6   0  -9   44.61    2.86
  -6   0  -9   40.08    2.61
  -6   0 -10   21.56    1.89
  -6   0 -11   47.73    2.64
  -6   0 -12   24.10    1.71
  -6   0 -13    6.13    0.75
  -6  -1  17    1.30    0.43
  -6  -1  16    0.30    0.28
  -6  -1  16    0.80    0.32
  -6  -1  16   -0.03    0.34
  -6  -1  15    3.83    0.69
  -6  -1  15    3.33    0.86
  -6  -1  14    1.00    0.41
  -6  -1  14    0.75    0.30
  -6  -1  14    0.76    0.54
  -6  -1  13   27.78    1.97
  -6  -1  13   24.34    2.46
  -6  -1  13   29.32    1.87
  -6  -1  12   19.57    1.65
  -6  -1  12   18.51    2.12
  -6  -1  12   20.99    1.63
   6   1 -11  105.75    6.78
  -6  -1  11   98.74    3.83
  -6  -1  11   98.17    4.95
  -6  -1  11  101.75    3.79
  -6  -1  10  348.49    8.06
  -6  -1  10  330.56    9.56
  -6  -1  10  347.31    8.02
   6   1 -10  339.35   12.30
  -6  -1   9   92.16    4.30
  -6  -1   9   91.89    3.51
   6   1  -9   90.37    5.73
  -6  -1   8  367.32    8.21
   6   1  -8  391.04   12.16
   6   1  -7  534.17   14.32
   6   1  -6  420.55   11.79
   6   1  -5  105.05    5.10
   6   1  -4   79.60    4.15
   6   1  -3  137.41    5.28
  -6  -1   3  143.72    4.90
  -6  -1   3  138.52    4.71
   6   1  -2    3.04    0.73
  -6  -1   2    2.05    0.53
  -6  -1   2    2.52    0.69
   6   1  -1  531.25   10.98
  -6  -1   1  512.70   11.93
  -6  -1   0   12.70    1.58
  -6  -1  -1    8.54    1.41
  -6  -1  -2  226.65    8.40
  -6  -1  -3  650.24   16.70
  -6  -1  -4   34.59    2.15
  -6  -1  -4   33.08    3.47
  -6  -1  -4   36.46    2.26
  -6  -1  -5    3.12    1.15
  -6  -1  -5    4.12    0.79
  -6  -1  -5    3.41    0.74
  -6  -1  -6    9.23    2.06
  -6  -1  -6    9.33    1.23
  -6  -1  -6    9.10    1.18
  -6  -1  -7  103.60    7.35
  -6  -1  -7  111.52    4.41
  -6  -1  -8   38.48    2.51
  -6  -1  -9    1.45    0.55
  -6  -1 -10   35.69    2.30
  -6  -1 -11   23.28    1.74
  -6  -1 -12   11.13    1.04
  -6  -1 -13    4.08    0.55
  -6  -2  17    3.35    0.65
  -6  -2  17    3.18    0.54
  -6  -2  16    6.54    0.87
  -6  -2  16    5.80    0.88
  -6  -2  15    5.40    0.84
  -6  -2  15    5.16    0.95
  -6  -2  14    1.73    0.54
  -6  -2  14    1.96    0.52
  -6  -2  14    1.86    0.62
  -6  -2  13    1.58    0.50
  -6  -2  13    2.20    0.55
  -6  -2  13    1.86    0.63
  -6  -2  12   21.98    1.79
  -6  -2  12   23.73    2.24
  -6  -2  12   23.68    1.74
   6   2 -11  115.26    7.02
  -6  -2  11  109.84    4.15
  -6  -2  11  110.70    4.03
   6   2 -10   28.05    3.40
  -6  -2  10   26.66    1.93
  -6  -2  10   26.61    1.89
   6   2  -9   17.06    2.49
  -6  -2   9   15.87    1.41
  -6  -2   9   14.68    1.34
  -6  -2   9   17.82    1.50
   6   2  -8   16.07    2.31
  -6  -2   8   15.96    1.43
   6   2  -7   84.64    5.08
   6   2  -6  260.43    8.96
   6   2  -5    1.24    0.61
   6   2  -4  261.93    8.23
   6   2  -3   14.50    1.65
  -6  -2   3   15.29    1.76
   6   2  -2  193.78    6.21
  -6  -2   2  192.54    6.95
   6   2  -1  320.91    8.07
  -6  -2   1  307.65    9.56
  -6  -2   0  359.25   10.87
  -6  -2  -1   13.48    1.95
  -6  -2  -2   30.73    3.21
  -6  -2  -2   38.29    2.27
  -6  -2  -3  211.88    9.34
  -6  -2  -3  222.64    6.24
  -6  -2  -4  177.20    8.87
  -6  -2  -4  186.97    5.72
  -6  -2  -5   99.39    6.95
  -6  -2  -5  103.80    4.15
   6   2   6  228.47    7.09
  -6  -2  -6  214.97   10.89
  -6  -2  -6  217.83    6.49
   6   2   7   68.13    3.63
  -6  -2  -7   66.27    3.30
   6   2   8   47.05    2.92
  -6  -2  -8   45.94    2.70
   6   2   9   -0.23    0.40
  -6  -2  -9   -0.53    0.47
   6   2  10   99.24    3.91
  -6  -2 -10   97.52    3.68
  -6  -2 -11    8.55    0.94
  -6  -2 -12   20.79    1.24
  -6  -3  17    2.20    0.50
  -6  -3  16    0.65    0.32
  -6  -3  15   18.06    1.57
  -6  -3  14   70.03    3.32
  -6  -3  14   69.25    2.88
  -6  -3  13   24.58    1.94
  -6  -3  13   27.52    1.86
  -6  -3  12    2.85    0.64
  -6  -3  12    3.73    0.73
   6   3 -11  119.97    7.06
  -6  -3  11  112.36    4.32
  -6  -3  11  110.58    4.11
   6   3 -10    8.44    1.80
  -6  -3  10    9.65    1.19
  -6  -3  10    7.81    1.00
   6   3  -9    2.02    1.05
  -6  -3   9    2.29    0.59
  -6  -3   9    2.61    0.58
   6   3  -8  128.42    6.62
  -6  -3   8  125.58    4.40
  -6  -3   8  120.31    4.29
   6   3  -7  282.53    9.81
  -6  -3   7  269.18    6.92
   6   3  -6   31.82    2.93
   6   3  -5    2.85    0.90
   6   3  -4  200.82    7.16
   6   3  -3   13.88    1.69
   6   3  -2   67.07    3.58
  -6  -3   2   61.70    4.27
  -6  -3   1  133.37    6.60
  -6  -3   0  100.38    5.87
  -6  -3  -1    4.51    1.27
  -6  -3  -1    4.51    0.74
  -6  -3  -2  162.19    8.33
  -6  -3  -2  180.99    5.47
   6   3   3   52.16    3.10
  -6  -3  -3   47.96    2.66
   6   3   4  183.80    6.26
  -6  -3  -4  166.68    9.17
  -6  -3  -4  176.64    5.58
  -6  -3  -5    3.73    1.65
   6   3   5    2.83    0.77
  -6  -3  -5    2.11    0.62
   6   3   6   57.09    3.32
  -6  -3  -6   51.54    2.86
   6   3   7   42.41    2.81
  -6  -3  -7   42.90    2.56
   6   3   8   49.47    2.93
  -6  -3  -8   50.82    2.71
   6   3   9    1.34    0.46
  -6  -3  -9    0.83    0.35
   6   3  10    0.65    0.29
  -6  -3 -10    0.28    0.24
  -6  -3 -11   18.08    1.19
  -6  -4  18    0.13    0.22
  -6  -4  17    7.34    0.85
  -6  -4  16    0.61    0.32
  -6  -4  15    2.57    0.64
  -6  -4  14   -0.09    0.35
  -6  -4  14   -0.26    0.33
  -6  -4  13   37.42    2.48
  -6  -4  13   37.78    2.22
  -6  -4  12   -0.01    0.28
  -6  -4  12   -0.13    0.39
   6   4 -11   57.65    4.81
  -6  -4  11   56.02    3.06
  -6  -4  11   48.68    2.68
   6   4 -10   41.57    3.97
  -6  -4  10   38.40    2.49
  -6  -4  10   39.69    2.52
  -6  -4   9   33.09    2.31
   6   4  -9   35.26    3.53
  -6  -4   9   34.87    2.31
   6   4  -8   61.46    4.54
  -6  -4   8   58.38    3.07
  -6  -4   8   57.09    2.95
   6   4  -7   74.26    4.82
  -6  -4   7   73.71    3.42
  -6  -4   7   67.79    3.23
   6   4  -6  117.65    5.88
  -6  -4   6   96.52    3.87
   6   4  -5   75.45    4.48
  -6  -4   5   69.57    3.18
   6   4  -4  269.12    8.71
   6   4  -3  409.32   10.98
   6   4  -2    0.27    0.33
  -6  -4   2    1.29    0.50
  -6  -4   2    1.06    0.42
  -6  -4   1  120.65    4.23
  -6  -4   1   98.90    6.21
  -6  -4   0    4.93    1.31
  -6  -4   0    1.69    0.43
  -6  -4  -1   29.97    3.58
   6   4   1   28.57    2.32
  -6  -4  -1   31.45    2.09
  -6  -4  -2   57.10    5.17
   6   4   2   57.34    3.37
  -6  -4  -2   59.75    2.99
   6   4   3  121.76    5.03
  -6  -4  -3  112.17    7.60
  -6  -4  -3  123.94    4.49
   6   4   4    0.89    0.62
  -6  -4  -4    0.00    0.37
   6   4   5  120.23    5.02
  -6  -4  -5  123.70    4.55
   6   4   6  240.45    7.42
  -6  -4  -6  254.72    6.92
   6   4   7   52.05    3.03
  -6  -4  -7   51.34    2.73
   6   4   8    5.26    0.90
  -6  -4  -8    4.86    0.81
   6   4   9   -0.24    0.39
  -6  -4  -9   -0.31    0.33
   6   4  10   23.92    1.49
  -6  -4 -10   25.51    1.41
  -6  -5  18    0.65    0.31
  -6  -5  17    0.87    0.36
  -6  -5  16    5.99    0.88
  -6  -5  15    0.12    0.29
  -6  -5  14   12.52    1.42
  -6  -5  14   10.98    1.12
  -6  -5  13    1.63    0.66
  -6  -5  13    0.86    0.38
  -6  -5  12    4.38    0.90
  -6  -5  12    3.46    0.72
  -6  -5  11   67.47    3.52
  -6  -5  10   66.83    3.52
  -6  -5  10   64.63    3.37
  -6  -5   9    9.87    1.32
   6   5  -9   10.79    2.02
  -6  -5   9    9.30    1.23
   6   5  -8   78.01    5.21
  -6  -5   8   68.38    3.53
  -6  -5   8   67.65    3.37
   6   5  -7    7.91    1.67
  -6  -5   7    5.66    1.02
  -6  -5   7    5.86    1.00
   6   5  -6   19.13    2.44
  -6  -5   6   18.12    1.78
  -6  -5   6   16.79    1.59
   6   5  -5   41.51    3.41
  -6  -5   5   38.56    2.42
   6   5  -4  194.31    7.64
  -6  -5   4  206.71    6.07
  -6  -5   3    6.86    1.70
   6   5  -3    7.07    1.36
  -6  -5   3    7.83    1.09
  -6  -5   2  521.71   10.97
  -6  -5   2  467.90   15.49
  -6  -5   1    5.62    1.61
  -6  -5   1    5.02    0.85
  -6  -5   0  119.61    7.53
  -6  -5   0  131.10    4.56
   6   5   1   25.06    2.23
  -6  -5  -1   23.75    3.39
  -6  -5  -1   25.67    1.91
   6   5   2   17.14    1.85
  -6  -5  -2   15.36    2.85
  -6  -5  -2   17.47    1.56
   6   5   3   80.08    4.09
  -6  -5  -3   79.25    6.56
  -6  -5  -3   83.52    3.61
   6   5   4  295.24    8.48
  -6  -5  -4  294.66    7.64
   6   5   5   59.99    3.41
  -6  -5  -5   58.49    2.96
   6   5   6    2.69    0.74
  -6  -5  -6    2.47    0.58
   6   5   7   23.82    1.93
  -6  -5  -7   25.14    1.74
   6   5   8   30.83    2.02
  -6  -5  -8   31.22    1.79
   6   5   9    0.39    0.21
  -6  -5  -9    0.80    0.26
  -6  -6  17   16.31    1.32
  -6  -6  16    8.37    1.05
  -6  -6  15   12.70    1.39
  -6  -6  14   26.43    2.12
  -6  -6  13   32.30    2.44
  -6  -6  13   33.67    2.15
  -6  -6  12    2.61    0.74
  -6  -6  12    2.26    0.61
  -6  -6  11   49.25    3.12
   6   6 -10   11.74    2.17
  -6  -6  10   10.05    1.42
  -6  -6  10    8.37    1.26
   6   6  -9    7.38    1.77
  -6  -6   9    6.19    1.15
  -6  -6   9    5.75    1.02
   6   6  -8   18.93    2.60
  -6  -6   8   14.87    1.61
  -6  -6   8   13.43    1.63
  -6  -6   7  135.97    5.50
  -6  -6   7  132.03    4.96
   6   6  -7  144.48    7.21
   6   6  -6    3.12    1.17
  -6  -6   6    0.34    0.39
   6   6  -5   31.43    3.17
  -6  -6   5   31.61    2.23
   6   6  -4    2.39    0.93
  -6  -6   4    1.85    0.65
  -6  -6   3   89.18    3.78
  -6  -6   3   85.91    6.39
  -6  -6   2   15.37    1.52
  -6  -6   2   16.35    2.74
  -6  -6   1   45.36    4.68
  -6  -6   1   50.00    2.73
  -6  -6   0   44.82    4.77
  -6  -6   0   41.06    2.46
  -6  -6  -1   36.86    4.37
   6   6   1   34.49    2.67
  -6  -6  -1   35.49    2.28
   6   6   2   84.41    4.25
  -6  -6  -2   83.78    3.60
   6   6   3   28.89    2.40
  -6  -6  -3   30.57    2.10
   6   6   4    9.75    1.37
  -6  -6  -4   11.29    1.23
   6   6   5   -0.25    0.40
  -6  -6  -5    0.27    0.25
   6   6   6   39.06    2.48
  -6  -6  -6   37.13    2.08
   6   6   7    0.69    0.38
  -6  -6  -7    0.08    0.25
  -6  -6  -8    1.68    0.39
   6   6   9   12.40    1.00
  -6  -7  17    8.69    0.96
  -6  -7  16    0.17    0.32
  -6  -7  15   13.89    1.46
  -6  -7  14   10.60    1.40
  -6  -7  13   15.90    1.74
  -6  -7  13   14.58    1.41
  -6  -7  12   13.28    1.66
  -6  -7  11    0.32    0.36
  -6  -7  11    0.46    0.38
  -6  -7  10    0.84    0.50
  -6  -7  10    1.46    0.58
  -6  -7   9   95.81    4.73
  -6  -7   9   94.81    4.30
   6   7  -8    0.75    0.70
  -6  -7   8    0.23    0.49
  -6  -7   8    1.72    0.67
   6   7  -7    5.06    1.45
  -6  -7   7    6.88    1.25
  -6  -7   7    6.96    1.10
   6   7  -6   31.04    3.37
  -6  -7   6   30.21    2.26
  -6  -7   5   94.07    4.06
   6   7  -5   94.13    5.97
  -6  -7   4    5.69    1.00
  -6  -7   3  194.55    5.98
  -6  -7   3  182.60    9.78
  -6  -7   2    2.64    1.33
   6   7  -2    1.17    0.54
  -6  -7   2    1.06    0.49
  -6  -7   1   21.86    3.31
  -6  -7   1   25.42    1.93
  -6  -7   0  113.95    4.28
  -6  -7  -1  166.63    5.31
  -6  -7  -2    1.37    0.49
   6   7   3   19.87    1.90
  -6  -7  -3   20.07    1.65
   6   7   4   32.99    2.39
  -6  -7  -4   36.51    2.12
  -6  -7  -5   53.49    2.47
  -6  -7  -6  120.62    3.61
   6   7   7   15.74    1.33
  -6  -7  -7   14.15    0.97
   6   7   8    0.29    0.24
  -6  -8  17    2.95    0.56
  -6  -8  16   17.97    1.53
  -6  -8  15    0.38    0.40
  -6  -8  14    6.01    1.04
  -6  -8  13    0.56    0.51
  -6  -8  13    0.49    0.26
  -6  -8  12    0.77    0.37
  -6  -8  11   39.38    2.98
  -6  -8  11   41.22    2.78
  -6  -8  10    3.44    1.00
  -6  -8  10    3.39    0.86
  -6  -8   9    0.27    0.46
  -6  -8   9    1.32    0.51
  -6  -8   8   -0.05    0.55
  -6  -8   8    0.12    0.50
   6   8  -7  132.47    7.60
  -6  -8   7  117.50    5.59
  -6  -8   7  135.41    5.10
   6   8  -7  139.00    7.82
  -6  -8   6   12.55    1.49
  -6  -8   5   34.74    2.40
  -6  -8   4   37.54    2.45
  -6  -8   4   35.39    4.24
   6   8  -3    4.76    0.89
  -6  -8   3    6.02    0.98
   6   8  -2   12.40    1.46
  -6  -8   2   11.44    1.29
   6   8  -1   -0.24    0.50
  -6  -8   1   -0.01    0.36
   6   8   0   19.85    1.90
  -6  -8   0   19.95    1.67
  -6  -8  -1   27.62    1.92
  -6  -8  -2    1.79    0.48
  -6  -8  -3    3.37    0.64
   6   8   4   23.10    1.91
  -6  -8  -4   23.26    1.53
   6   8   5    6.00    0.93
  -6  -8  -5    5.36    0.67
   6   8   6    0.57    0.36
   6   8   7    3.42    0.52
  -6  -9  17    7.86    0.84
  -6  -9  16   -0.03    0.28
  -6  -9  15    0.00    0.37
  -6  -9  14    0.29    0.38
  -6  -9  13   17.46    1.86
  -6  -9  13   14.68    1.38
  -6  -9  12    0.09    0.37
  -6  -9  11    6.36    1.24
  -6  -9  11    7.82    1.17
  -6  -9  10   11.53    1.67
  -6  -9  10   13.17    1.52
  -6  -9   9   44.19    3.31
  -6  -9   9   48.64    2.95
  -6  -9   8   10.17    1.64
  -6  -9   8   12.80    1.52
  -6  -9   7   67.42    4.27
  -6  -9   7   81.35    3.77
  -6  -9   6   16.21    1.61
  -6  -9   5   11.34    1.33
  -6  -9   4    0.09    0.35
  -6  -9   3  321.87    8.05
   6   9  -3  317.66    8.41
   6   9  -2    0.69    0.52
  -6  -9   2    0.80    0.32
   6   9  -1    1.88    0.58
  -6  -9   1    1.27    0.34
   6   9   0    0.61    0.49
  -6  -9   0    0.06    0.33
   6   9   1   61.07    3.20
  -6  -9  -1   62.52    2.77
   6   9   2    6.22    0.96
  -6  -9  -2    6.12    0.81
   6   9   3   19.97    1.65
  -6  -9  -3   18.91    1.28
   6   9   4    0.69    0.39
   6   9   5    3.72    0.61
  -6 -10  16    0.13    0.22
  -6 -10  15    0.09    0.27
  -6 -10  14    1.71    0.65
  -6 -10  13    0.70    0.42
  -6 -10  13    0.68    0.33
  -6 -10  12    1.13    0.55
  -6 -10  11   10.81    1.53
  -6 -10  10   43.77    3.20
  -6 -10  10   52.45    2.94
  -6 -10   9   13.06    1.79
  -6 -10   9   14.81    1.56
  -6 -10   8   14.40    1.89
  -6 -10   8   16.50    1.61
  -6 -10   7   30.04    2.73
  -6 -10   7   33.15    2.26
  -6 -10   6    1.77    0.56
  -6 -10   5  204.84    6.05
   6  10  -4   20.85    1.82
  -6 -10   4   22.94    1.79
   6  10  -3   73.63    3.52
  -6 -10   3   77.49    3.30
   6  10  -2    0.44    0.37
  -6 -10   2    0.17    0.28
   6  10  -1   11.76    1.33
  -6 -10   1   10.16    1.05
   6  10   0    2.89    0.71
  -6 -10   0    2.79    0.52
   6  10   1   61.78    2.95
  -6 -10  -1   61.45    2.43
   6  10   2    0.06    0.28
   6  10   3    0.04    0.23
   6  10   4    6.71    0.73
  -6 -11  16    9.96    0.95
  -6 -11  15    2.87    0.60
  -6 -11  14    3.08    0.68
  -6 -11  13    0.39    0.44
  -6 -11  13    0.11    0.20
  -6 -11  12   21.22    1.98
  -6 -11  11    0.05    0.55
  -6 -11  10    0.41    0.39
  -6 -11  10    0.11    0.29
  -6 -11   9    1.45    0.64
  -6 -11   9    1.26    0.49
  -6 -11   8    1.38    0.64
  -6 -11   8    1.27    0.37
  -6 -11   7   52.52    3.45
  -6 -11   7   50.92    2.64
  -6 -11   6   10.23    1.15
  -6 -11   5   34.34    2.06
   6  11  -4    0.42    0.40
  -6 -11   4    0.48    0.37
   6  11  -3   35.38    2.26
  -6 -11   3   36.72    2.00
   6  11  -2   18.69    1.61
  -6 -11   2   20.33    1.40
   6  11  -1   15.41    1.39
   6  11   0    3.49    0.66
   6  11   1    1.99    0.47
   6  11   2    6.21    0.73
  -6 -12  15    5.10    0.69
  -6 -12  14    0.04    0.21
  -6 -12  13    0.30    0.35
  -6 -12  12    0.35    0.32
  -6 -12  11    1.66    0.45
  -6 -12  10    8.54    1.25
  -6 -12   9   63.93    3.44
  -6 -12   9   59.67    2.64
  -6 -12   8   26.92    2.24
  -6 -12   8   25.00    1.66
  -6 -12   7    8.61    1.28
  -6 -12   7    7.71    0.90
  -6 -12   6    5.26    1.03
  -6 -12   6    4.08    0.64
  -6 -12   5   65.90    2.57
   6  12  -4   35.02    2.04
   6  12  -3  114.92    3.87
   6  12  -2    5.65    0.79
   6  12  -1    6.32    0.78
   6  12   0    1.93    0.41
  -6 -13  14    0.27    0.20
  -6 -13  13    5.59    0.75
  -6 -13  12   13.79    1.25
  -6 -13  11   17.55    1.51
  -6 -13  10   16.88    1.51
  -6 -13   9    4.54    0.81
  -6 -13   8    2.05    0.57
  -6 -13   7   15.70    1.48
  -6 -13   6   24.06    1.84
  -6 -13   5   75.37    3.20
  -6 -13   4    1.72    0.50
  -6 -14  11    6.92    0.78
  -6 -14  10    6.66    0.79
  -6 -14   9    0.46    0.30
  -6 -14   8    9.27    0.95
  -6 -14   7    1.88    0.44
  -6 -14   6    3.69    0.58
  -6 -14   5    0.58    0.25
  -7  17  -1    0.10    0.15
  -7  17  -2    7.76    0.78
  -7  17  -3    4.95    0.66
  -7  17  -4    3.25    0.56
  -7  17  -5   -0.03    0.19
  -7  17  -6    2.65    0.51
  -7  17  -7    3.20    0.55
  -7  17  -8   -0.22    0.22
  -7  17  -9    3.73    0.53
  -7  16   1    9.73    0.87
  -7  16   0    0.11    0.21
  -7  16  -1    1.72    0.47
  -7  16  -2   19.97    1.54
  -7  16  -3   10.07    1.13
  -7  16  -4    5.42    0.84
  -7  16  -5   39.27    2.31
  -7  16  -6    2.56    0.60
  -7  16  -7   43.90    2.38
  -7  16  -8   24.38    1.68
  -7  16  -9   10.54    1.06
  -7  16 -10    1.00    0.41
  -7  16 -10    0.42    0.31
  -7  16 -11   43.02    2.09
  -7  16 -12    5.07    0.66
  -7  15   3    4.70    0.61
  -7  15   2    9.39    0.98
  -7  15   1    2.59    0.59
  -7  15   0    0.53    0.30
  -7  15  -1   -0.64    0.40
  -7  15  -2    0.49    0.43
  -7  15  -3   61.81    3.26
  -7  15  -4    3.46    0.76
  -7  15  -5    1.79    0.55
  -7  15  -6   30.54    2.28
  -7  15  -7   22.52    1.89
  -7  15  -8   54.10    2.91
  -7  15  -8   57.78    2.98
  -7  15  -9    9.24    1.18
  -7  15  -9    9.46    1.14
  -7  15 -10    5.40    0.87
  -7  15 -10    6.75    0.94
  -7  15 -11   24.04    1.80
  -7  15 -11   26.37    1.66
  -7  15 -12   26.48    1.78
  -7  15 -13    2.65    0.50
  -7  15 -14    1.98    0.37
  -7  14   4   -0.19    0.21
  -7  14   4   -0.34    0.30
  -7  14   3   14.80    1.17
  -7  14   3   14.56    1.32
  -7  14   2   25.02    1.43
  -7  14   2   25.28    1.60
  -7  14   2   26.65    1.95
  -7  14   1    0.30    0.38
  -7  14   1   -0.31    0.27
  -7  14   1   -0.21    0.30
  -7  14   0    2.70    0.77
  -7  14   0    1.84    0.50
  -7  14   0    2.30    0.51
  -7  14  -1    9.13    1.02
  -7  14  -1   11.02    1.52
  -7  14  -2   41.05    2.27
  -7  14  -2   43.41    2.94
  -7  14  -3   30.82    2.00
  -7  14  -3   31.85    2.56
  -7  14  -4    0.54    0.54
  -7  14  -5    3.22    0.79
  -7  14  -6    0.71    0.43
  -7  14  -7    9.14    1.29
  -7  14  -8   36.20    2.59
  -7  14  -8   38.73    2.63
  -7  14  -9    3.65    0.78
  -7  14  -9    3.61    0.81
  -7  14 -10    4.98    0.89
  -7  14 -10    3.66    0.82
  -7  14 -11    5.25    0.82
  -7  14 -11    3.65    0.78
  -7  14 -12    7.45    1.05
  -7  14 -13    5.37    0.82
  -7  14 -14   22.41    1.53
  -7  13   6    0.86    0.30
  -7  13   6    1.32    0.34
  -7  13   5   31.05    1.74
  -7  13   5   25.47    1.69
  -7  13   4    5.40    0.91
  -7  13   4    4.61    0.59
  -7  13   4    5.06    0.74
  -7  13   3    0.34    0.18
  -7  13   3    0.54    0.33
  -7  13   2   11.90    1.14
  -7  13   2   14.17    1.29
  -7  13   2   13.08    1.55
  -7  13   1  107.58    3.79
  -7  13   1  118.17    4.02
  -7  13   1  120.71    5.04
  -7  13   0    1.55    0.82
  -7  13   0    1.25    0.44
  -7  13   0    1.76    0.48
  -7  13  -1    0.94    0.79
  -7  13  -1    0.46    0.33
  -7  13  -2   39.56    2.34
  -7  13  -2   41.00    3.05
  -7  13  -3  120.24    4.41
  -7  13  -3  126.61    5.57
  -7  13  -4   16.60    1.59
  -7  13  -4   14.11    1.78
  -7  13  -5   15.95    1.86
  -7  13  -6    0.19    0.45
  -7  13  -7   42.08    2.91
  -7  13  -7   48.90    3.12
  -7  13  -8   58.90    3.48
  -7  13  -8   60.97    3.45
  -7  13  -9   54.52    3.31
  -7  13  -9   53.32    3.08
  -7  13 -10    9.28    1.35
  -7  13 -10    9.90    1.27
  -7  13 -11   34.91    2.53
  -7  13 -11   34.93    2.29
  -7  13 -12   31.10    2.30
  -7  13 -13   41.17    2.49
  -7  13 -14    0.40    0.37
  -7  13 -15   11.66    1.05
  -7  13 -15   12.25    1.00
  -7  12   7    1.74    0.43
  -7  12   7    1.90    0.47
  -7  12   6   24.28    1.60
  -7  12   6   22.19    1.64
  -7  12   5    4.32    0.83
  -7  12   5    3.47    0.54
  -7  12   5    3.77    0.71
  -7  12   4   -0.04    0.38
  -7  12   4    0.34    0.25
  -7  12   3   -0.27    0.64
  -7  12   3    0.39    0.31
  -7  12   3    0.43    0.45
  -7  12   2   17.31    1.45
  -7  12   2   18.59    1.60
  -7  12   2   16.40    1.89
  -7  12   1    8.56    1.04
  -7  12   1    9.41    1.14
  -7  12   1   10.76    1.60
  -7  12   0   12.02    1.28
  -7  12   0   13.77    1.33
  -7  12   0   13.06    1.81
  -7  12  -1   33.92    2.18
  -7  12  -1   35.05    2.91
  -7  12  -2    5.96    1.23
  -7  12  -2    6.52    1.00
  -7  12  -3   59.51    3.05
  -7  12  -3   55.32    3.67
  -7  12  -4    5.07    1.13
  -7  12  -4    6.98    1.04
  -7  12  -5   12.73    1.42
  -7  12  -5   13.62    1.75
  -7  12  -6    6.01    1.10
  -7  12  -7   40.30    2.88
  -7  12  -7   41.57    2.94
  -7  12  -8    4.55    0.95
  -7  12  -8    3.70    0.86
  -7  12  -9    0.18    0.42
  -7  12  -9   -0.28    0.57
  -7  12 -10   31.71    2.53
  -7  12 -10   35.95    2.48
  -7  12 -11   12.17    1.53
  -7  12 -11   10.09    1.28
  -7  12 -12   79.45    3.86
  -7  12 -13    3.85    0.81
  -7  12 -14    1.48    0.34
  -7  12 -15    0.23    0.36
  -7  12 -15    0.51    0.33
  -7  11   9    6.98    0.67
  -7  11   8   16.87    1.24
  -7  11   7    0.22    0.25
  -7  11   7    0.37    0.25
  -7  11   7    0.64    0.35
  -7  11   6    1.53    0.54
  -7  11   6    1.40    0.40
  -7  11   6    2.01    0.62
  -7  11   5  163.14    4.88
  -7  11   5  173.16    6.08
  -7  11   4   71.34    3.10
  -7  11   4   80.40    3.51
  -7  11   4   70.09    3.92
  -7  11   3   20.10    1.63
  -7  11   3   18.24    2.02
  -7  11   2    7.27    1.28
  -7  11   2   10.03    1.18
  -7  11   1    8.65    1.42
  -7  11   1   10.99    1.25
  -7  11   0   56.55    2.89
  -7  11   0   56.74    2.77
  -7  11   0   52.12    3.60
  -7  11  -1  127.69    4.55
  -7  11  -1  115.12    5.47
  -7  11  -2   63.00    3.11
  -7  11  -2   47.59    5.28
  -7  11  -2   52.65    3.59
  -7  11  -3  121.20    4.52
  -7  11  -3  104.22    5.08
  -7  11  -4   66.37    3.34
  -7  11  -4   65.23    3.92
  -7  11  -5  169.24    5.66
  -7  11  -5  169.82    6.36
  -7  11  -6   -0.57    0.80
  -7  11  -7   -0.17    0.60
  -7  11  -7    0.20    0.35
  -7  11  -8    9.95    1.37
  -7  11  -8   11.35    1.48
  -7  11  -9  150.88    5.79
  -7  11  -9  142.72    5.42
  -7  11 -10    8.16    1.18
  -7  11 -10    7.71    1.21
  -7  11 -11    4.12    1.04
  -7  11 -12    2.86    0.81
  -7  11 -13   89.50    3.97
  -7  11 -14   58.54    2.95
  -7  11 -15    9.93    1.09
  -7  11 -15   10.27    0.98
  -7  10  10   13.92    0.95
  -7  10   9    3.14    0.55
  -7  10   8    0.95    0.33
  -7  10   8    1.79    0.51
  -7  10   7   -0.26    0.37
  -7  10   7   -0.54    0.36
  -7  10   7    0.58    0.42
  -7  10   6    3.51    0.86
  -7  10   6    3.10    0.64
  -7  10   5   86.24    3.52
  -7  10   5   80.14    4.23
  -7  10   4    9.09    1.14
  -7  10   4   10.09    1.56
  -7  10   3   10.54    1.24
  -7  10   3   11.08    1.62
  -7  10   2  114.92    4.27
  -7  10   2  103.12    5.15
  -7  10   1  449.58   17.71
  -7  10   1  454.00   12.38
  -7  10   0    7.03    1.31
  -7  10   0   11.01    1.25
  -7  10   0    8.27    1.13
  -7  10   0    8.55    2.23
  -7  10  -1    9.49    1.51
  -7  10  -1   10.99    1.31
  -7  10  -1   10.19    1.17
  -7  10  -1   10.27    2.43
  -7  10  -2   20.26    1.77
  -7  10  -2   20.60    1.62
  -7  10  -2   16.15    2.89
  -7  10  -2   19.66    2.09
  -7  10  -3  344.18    8.50
  -7  10  -3  336.16    7.77
  -7  10  -3  326.39    9.43
  -7  10  -4    0.21    0.44
  -7  10  -4    0.34    0.46
  -7  10  -4    0.93    0.50
  -7  10  -5    8.33    1.21
  -7  10  -5    9.19    1.04
  -7  10  -5    8.13    1.31
  -7  10  -6    8.13    0.96
  -7  10  -6    9.04    1.25
  -7  10  -7   64.68    3.49
  -7  10  -7   60.46    2.69
  -7  10  -7   63.28    3.50
  -7  10  -8    1.81    0.63
  -7  10  -8    0.58    0.32
  -7  10  -9   23.67    2.14
  -7  10  -9   21.17    1.96
  -7  10 -10    0.67    0.48
  -7  10 -10   -0.16    0.61
  -7  10 -11   24.60    2.17
  -7  10 -12   84.14    4.00
  -7  10 -13   45.90    2.78
  -7  10 -14    2.92    0.73
  -7  10 -15   14.48    1.32
  -7  10 -15   12.20    1.03
  -7   9  10    0.27    0.21
  -7   9  10    0.20    0.25
  -7   9   9    4.86    0.68
  -7   9   9    7.05    0.95
  -7   9   8    0.55    0.24
  -7   9   7   -0.16    0.52
  -7   9   7    0.30    0.27
  -7   9   6    4.03    0.92
  -7   9   6    5.22    0.83
  -7   9   5    6.01    1.23
  -7   9   5    7.73    1.08
  -7   9   4   43.29    2.54
  -7   9   4   38.48    3.00
  -7   9   3    0.20    0.48
  -7   9   3    0.73    0.37
  -7   9   3    0.29    0.62
  -7   9   2   76.63    3.18
  -7   9   2   70.17    3.30
  -7   9   2   60.78    5.88
  -7   9   2   61.96    3.83
  -7   9   1   13.18    1.38
  -7   9   1   15.14    1.39
  -7   9   1   12.39    2.63
  -7   9   1   10.64    1.56
  -7   9   0  135.06    4.74
  -7   9   0  142.33    4.41
  -7   9   0  126.21    5.48
  -7   9  -1  521.91   11.36
  -7   9  -1  511.91   12.57
  -7   9  -2    1.70    0.66
  -7   9  -2    2.40    0.70
  -7   9  -2    2.34    0.55
  -7   9  -2    0.04    0.41
  -7   9  -3   13.69    1.40
  -7   9  -3   14.92    1.27
  -7   9  -3   16.36    1.78
  -7   9  -4    7.90    1.23
  -7   9  -4    7.26    0.87
  -7   9  -4    5.95    0.90
  -7   9  -5  414.02    9.81
  -7   9  -5  437.63    8.88
  -7   9  -5  443.76   10.64
  -7   9  -6    7.82    1.11
  -7   9  -6    8.05    0.90
  -7   9  -6    7.81    1.54
  -7   9  -7  106.20    4.40
  -7   9  -7  108.00    6.09
  -7   9  -7  102.67    4.41
  -7   9  -8   22.41    1.97
  -7   9  -8   22.01    2.70
  -7   9  -8   20.94    1.90
  -7   9  -9  168.77    5.92
  -7   9  -9  165.73    5.72
  -7   9 -10   13.64    1.58
  -7   9 -10   14.12    1.55
  -7   9 -11   48.36    3.05
  -7   9 -12   32.30    2.44
  -7   9 -13   -0.26    0.63
  -7   9 -14    1.07    0.45
  -7   9 -14    0.38    0.27
  -7   9 -15    5.20    0.80
  -7   9 -15    3.87    0.57
  -7   8  11    7.79    0.73
  -7   8  11   10.30    0.97
  -7   8  10    0.02    0.23
  -7   8   9    6.69    0.89
  -7   8   8   14.25    1.38
  -7   8   7    7.88    1.08
  -7   8   6  117.82    4.41
  -7   8   6   97.87    4.79
  -7   8   5  253.04    6.96
  -7   8   5  269.60    6.97
  -7   8   4   88.72    3.78
  -7   8   4   90.21    3.58
  -7   8   4   92.40    7.45
  -7   8   3   48.59    2.40
  -7   8   3   47.79    2.68
  -7   8   3   45.29    2.38
  -7   8   3   42.64    4.86
  -7   8   3   40.62    2.99
  -7   8   2   18.87    1.45
  -7   8   2   17.01    1.55
  -7   8   2   17.08    2.95
  -7   8   2   18.17    1.42
  -7   8   2   16.58    1.85
  -7   8   1  233.17    6.55
  -7   8   1  209.37   10.17
  -7   8   1  224.12    5.67
  -7   8   1  222.91    7.31
  -7   8   0    5.90    1.05
  -7   8   0    8.25    1.12
  -7   8   0    9.12    1.00
  -7   8   0    6.26    1.66
  -7   8  -1   19.29    1.65
  -7   8  -1   19.96    1.42
  -7   8  -1   18.23    2.60
  -7   8  -1   18.73    1.81
  -7   8  -2   82.11    3.55
  -7   8  -2   84.19    3.05
  -7   8  -2   83.84    3.89
  -7   8  -3  169.68    5.38
  -7   8  -3  180.64    4.83
  -7   8  -3  187.66    6.01
  -7   8  -4   72.60    3.29
  -7   8  -4   77.01    2.88
  -7   8  -4   83.15    5.02
  -7   8  -4   80.84    3.69
  -7   8  -5  489.29   10.86
  -7   8  -5  508.66    9.87
  -7   8  -6    0.95    0.42
  -7   8  -6    0.81    0.22
  -7   8  -6    1.48    0.63
  -7   8  -7    9.68    1.23
  -7   8  -7    9.68    1.75
  -7   8  -7    9.53    1.29
  -7   8  -8    0.86    0.44
  -7   8  -8    0.38    0.44
  -7   8  -9  329.53    8.73
  -7   8  -9  335.91    8.70
  -7   8 -10    7.66    1.16
  -7   8 -11    0.77    0.51
  -7   8 -12   16.96    1.69
  -7   8 -13   96.32    4.10
  -7   8 -14    5.69    0.93
  -7   8 -14    4.61    0.68
  -7   8 -14    5.37    0.86
  -7   8 -15    0.89    0.38
  -7   8 -15    0.56    0.20
  -7   7  12    1.10    0.33
  -7   7  12    1.52    0.39
  -7   7  11    7.35    0.84
  -7   7  10    1.23    0.43
  -7   7   9    0.14    0.31
  -7   7   8   -0.06    0.38
  -7   7   8    0.55    0.46
  -7   7   8    0.45    0.50
  -7   7   7    9.88    1.24
  -7   7   7   11.50    1.52
  -7   7   7   10.63    1.24
  -7   7   6    2.40    0.65
  -7   7   6    2.39    0.63
  -7   7   5   28.36    1.93
  -7   7   5   25.03    1.98
   7  -7  -5   25.97    3.78
  -7   7   5   20.54    2.10
  -7   7   4   64.80    3.21
  -7   7   4   63.74    2.85
  -7   7   4   63.17    5.79
  -7   7   4   62.81    2.66
  -7   7   4   53.86    3.35
  -7   7   3    1.23    0.65
  -7   7   3    0.97    0.37
  -7   7   3    0.63    0.30
  -7   7   3    1.16    0.38
  -7   7   3    1.47    0.88
  -7   7   2   11.49    1.28
  -7   7   2   11.11    1.04
  -7   7   2   13.83    1.16
  -7   7   2   11.56    2.23
  -7   7   2   12.57    1.50
  -7   7   1   48.38    2.67
  -7   7   1   52.14    2.31
  -7   7   1   47.20    4.21
  -7   7   1   48.93    2.92
  -7   7   0    5.38    0.96
  -7   7   0    5.31    0.87
  -7   7   0    5.49    0.72
  -7   7   0    6.00    1.41
  -7   7  -1   69.13    2.67
  -7   7  -1   65.70    4.40
  -7   7  -1   69.59    3.18
  -7   7  -1   69.81    3.34
  -7   7  -2   45.83    2.50
  -7   7  -2   45.15    2.12
  -7   7  -2   45.75    2.64
  -7   7  -3  310.37    6.80
  -7   7  -3  326.93   10.32
  -7   7  -3  327.24    8.01
  -7   7  -4    8.26    1.01
  -7   7  -4    8.52    1.01
  -7   7  -4    8.32    0.86
  -7   7  -4    8.55    1.55
  -7   7  -5    4.42    0.82
  -7   7  -5    3.34    0.78
  -7   7  -5    3.01    0.52
  -7   7  -5    3.74    1.16
  -7   7  -6   37.20    1.89
  -7   7  -6   37.82    3.40
  -7   7  -6   42.43    2.49
  -7   7  -7   60.68    3.05
  -7   7  -7   60.76    4.46
  -7   7  -7   67.15    3.25
  -7   7  -8   76.22    4.86
  -7   7  -8   74.69    3.53
  -7   7  -8   74.99    5.12
  -7   7  -8   79.38    3.62
  -7   7  -9   22.94    2.79
  -7   7  -9   25.61    2.08
  -7   7 -10    1.19    0.38
  -7   7 -11   23.37    2.03
  -7   7 -12   12.18    1.44
  -7   7 -13  110.24    4.40
  -7   7 -13  106.08    3.72
  -7   7 -14    9.80    1.15
  -7   7 -14    8.90    0.85
  -7   7 -14    7.98    1.07
  -7   7 -15    0.33    0.37
  -7   7 -15    0.23    0.30
  -7   6  13    2.64    0.40
  -7   6  13    3.43    0.49
  -7   6  12   31.40    1.77
  -7   6  11   11.52    1.19
  -7   6  11   12.37    1.42
  -7   6  10   37.36    2.32
  -7   6  10   40.34    2.71
  -7   6   9   -0.47    0.41
  -7   6   9   -0.18    0.44
  -7   6   9   -0.30    0.56
  -7   6   8   86.01    3.84
  -7   6   8   92.28    4.44
  -7   6   8   94.72    3.84
  -7   6   7    7.83    1.13
  -7   6   7    8.97    1.14
  -7   6   7    8.70    1.33
  -7   6   6    4.99    0.93
  -7   6   6    6.70    0.96
  -7   6   6    8.68    1.30
   7  -6  -6    5.60    1.74
  -7   6   5    0.40    0.44
   7  -6  -5   -0.20    0.97
  -7   6   5    0.35    0.30
  -7   6   5    0.88    0.54
  -7   6   5    1.15    0.43
  -7   6   4  334.60    8.54
  -7   6   4  363.00    7.56
  -7   6   4  364.67    7.93
  -7   6   4  335.57   13.12
   7  -6  -4  336.89   12.90
  -7   6   3   67.96    3.24
  -7   6   3   71.23    2.71
  -7   6   3   66.49    2.67
  -7   6   3   68.17    5.24
  -7   6   2    5.98    0.90
  -7   6   2    5.58    0.70
  -7   6   2    6.21    1.60
  -7   6   1    3.80    1.04
  -7   6   0  249.06    8.68
  -7   6  -1  558.49   14.15
  -7   6  -2   24.28    2.47
  -7   6  -3    6.80    1.40
  -7   6  -4  174.93    7.34
  -7   6  -4  168.55    5.15
  -7   6  -5  711.67   13.53
  -7   6  -5  724.11   12.93
  -7   6  -5  756.87   17.89
  -7   6  -5  756.90   14.13
  -7   6  -6   54.79    3.66
  -7   6  -6   49.37    3.98
  -7   6  -6   55.14    2.82
  -7   6  -7   15.25    1.46
  -7   6  -7   16.44    2.14
  -7   6  -7   15.74    2.33
  -7   6  -7   15.12    1.50
  -7   6  -8    6.94    1.09
  -7   6  -8    4.90    1.31
  -7   6  -8    6.45    0.97
  -7   6  -8    4.85    1.24
  -7   6  -9  160.09    5.46
  -7   6  -9  150.49    7.52
  -7   6 -10    1.18    0.29
  -7   6 -11   16.04    1.71
  -7   6 -12    0.05    0.42
  -7   6 -12   -0.12    0.40
  -7   6 -13   16.49    1.62
  -7   6 -13   14.74    1.19
  -7   6 -13   16.79    1.75
  -7   6 -14   -0.56    0.53
  -7   6 -14   -0.12    0.40
  -7   6 -15    2.34    0.57
  -7   6 -15    1.30    0.44
  -7   5  13    0.21    0.25
  -7   5  12    0.77    0.40
  -7   5  12   -0.09    0.32
  -7   5  11    0.97    0.42
  -7   5  11    1.16    0.53
  -7   5  10    6.08    1.00
  -7   5  10    6.99    1.00
  -7   5  10    6.48    1.13
  -7   5   9    1.50    0.60
  -7   5   9    1.44    0.58
  -7   5   9    1.65    0.64
  -7   5   8   27.70    2.15
  -7   5   8   28.24    2.51
  -7   5   8   30.47    2.08
   7  -5  -7    4.28    1.63
  -7   5   7    7.39    1.08
  -7   5   7    5.49    0.85
  -7   5   7    4.94    1.04
  -7   5   6  101.19    4.19
  -7   5   6  102.61    4.86
  -7   5   6  106.81    3.80
   7  -5  -6  104.26    7.07
   7  -5  -5    9.45    2.04
  -7   5   5    9.76    1.21
  -7   5   5   12.23    1.05
  -7   5   5    9.92    1.05
  -7   5   5    8.81    1.37
  -7   5   4   29.85    1.67
  -7   5   4   28.35    1.70
  -7   5   4   27.08    2.05
   7  -5  -4   27.55    3.24
  -7   5   3   60.38    3.03
   7  -5  -3   56.35    4.28
   7  -5  -2   -0.02    0.60
  -7   5   2    0.92    0.56
  -7   5   1  218.09    7.84
   7  -5  -1  209.38    7.59
  -7   5   0  216.92    7.36
  -7   5   0  223.60    7.84
   7  -5   0  224.71    7.36
  -7   5  -1   79.70    4.41
  -7   5  -2   51.81    3.59
  -7   5  -3  179.57    7.22
  -7   5  -4  145.08    6.69
  -7   5  -4  150.72    4.62
  -7   5  -5  336.34    9.64
  -7   5  -5  325.61   10.82
  -7   5  -5  330.79    7.80
  -7   5  -6  126.06    5.91
  -7   5  -6  122.23    6.44
  -7   5  -6  124.98    4.35
  -7   5  -7   38.42    2.34
  -7   5  -7   38.80    3.40
  -7   5  -7   36.96    3.62
  -7   5  -7   41.73    2.50
  -7   5  -8  112.92    4.33
  -7   5  -8  108.31    6.20
  -7   5  -8  110.50    6.60
  -7   5  -9  363.42    9.08
  -7   5 -10   39.45    2.61
  -7   5 -11    7.32    1.14
  -7   5 -11    5.97    0.86
  -7   5 -12    1.90    0.50
  -7   5 -12    1.20    0.32
  -7   5 -13  217.42    6.35
  -7   5 -13  224.91    6.70
  -7   5 -14    1.68    0.30
  -7   5 -14    1.47    0.42
  -7   5 -15    1.65    0.43
  -7   4  14   10.02    0.93
  -7   4  13    7.19    0.94
  -7   4  13    7.86    1.11
  -7   4  12   12.92    1.37
  -7   4  12   16.60    1.77
  -7   4  12   13.44    1.28
  -7   4  11    1.61    0.63
  -7   4  11    2.87    0.66
  -7   4  11    1.92    0.74
  -7   4  10   16.31    1.68
  -7   4  10   17.31    1.97
  -7   4  10   18.37    1.59
  -7   4   9   38.76    2.63
  -7   4   9   38.89    3.04
  -7   4   9   41.07    2.39
  -7   4   8   34.28    2.42
  -7   4   8   34.67    2.87
  -7   4   8   36.26    2.20
   7  -4  -8   34.61    4.16
   7  -4  -7    0.27    0.55
  -7   4   7    0.42    0.37
  -7   4   7    0.41    0.31
  -7   4   7    0.22    0.40
   7  -4  -6    2.17    0.77
  -7   4   6    2.50    0.66
  -7   4   6    3.33    0.93
  -7   4   6    2.44    0.53
   7  -4  -5    4.73    1.37
  -7   4   5    5.27    0.90
  -7   4   5    2.98    0.80
  -7   4   5    3.69    0.64
  -7   4   4  307.76    7.86
  -7   4   4  293.34    6.65
   7  -4  -4  290.16   10.35
   7  -4  -3   21.41    2.42
   7  -4  -2   34.16    2.88
   7  -4  -1    6.08    1.12
  -7   4   1    4.09    1.00
  -7   4   0    7.82    1.29
   7  -4   0    7.59    1.12
  -7   4  -1   93.65    4.82
  -7   4  -2    6.92    1.33
  -7   4  -3   64.94    4.22
  -7   4  -4    2.36    0.74
  -7   4  -4    2.56    0.73
  -7   4  -5   41.07    3.17
  -7   4  -5   41.77    2.31
  -7   4  -6   17.16    2.16
  -7   4  -6   17.37    1.49
  -7   4  -6   19.68    1.65
  -7   4  -7   30.22    3.09
  -7   4  -7   34.01    2.19
  -7   4  -8   24.75    2.98
  -7   4  -8   25.42    1.97
  -7   4  -9   29.32    2.21
  -7   4  -9   28.99    1.90
  -7   4 -10    7.67    1.10
  -7   4 -10    7.00    0.90
  -7   4 -11   60.01    3.22
  -7   4 -11   56.65    2.53
  -7   4 -11   57.15    3.39
  -7   4 -12    0.04    0.59
  -7   4 -12   -0.47    0.58
  -7   4 -13   43.92    2.57
  -7   4 -13   41.55    2.55
  -7   4 -14   14.05    1.26
  -7   3  15    0.79    0.30
  -7   3  14    6.16    0.85
  -7   3  14    7.10    1.04
  -7   3  13   12.63    1.36
  -7   3  13   14.50    1.68
  -7   3  12    0.27    0.44
  -7   3  12    0.54    0.26
  -7   3  12    0.63    0.46
  -7   3  11   50.15    2.96
  -7   3  11   46.44    3.39
  -7   3  11   50.03    2.63
  -7   3  10  135.17    5.17
  -7   3  10  131.12    5.97
  -7   3  10  139.66    4.67
   7  -3  -9    0.48    0.86
  -7   3   9    0.23    0.39
  -7   3   9    0.22    0.27
  -7   3   9    0.30    0.53
  -7   3   8   87.37    3.98
  -7   3   8   78.08    4.42
  -7   3   8   90.05    3.50
   7  -3  -8   84.00    6.16
   7  -3  -7   11.03    2.11
  -7   3   7   11.01    1.34
  -7   3   7   10.79    1.57
  -7   3   7   11.77    1.19
  -7   3   6   92.77    3.98
  -7   3   6   82.58    4.20
  -7   3   6   89.13    3.33
   7  -3  -6   88.70    5.69
   7  -3  -5    5.67    1.38
  -7   3   5    7.14    1.04
  -7   3   5    5.52    0.77
  -7   3   5    5.48    1.00
   7  -3  -4  565.49   14.67
   7  -3  -3  218.68    7.77
   7  -3  -2  231.23    7.57
  -7   3   1   28.33    2.43
   7  -3  -1   26.23    2.16
  -7   3   0  285.00    8.83
  -7   3  -1  268.48    8.81
  -7   3  -2   36.27    3.05
  -7   3  -3   23.66    2.12
  -7   3  -4  195.82    5.23
  -7   3  -4  188.19    7.00
  -7   3  -5  367.84    7.99
  -7   3  -5  339.75    8.95
  -7   3  -5  351.41   10.83
  -7   3  -6    0.44    0.34
  -7   3  -6    0.31    0.26
  -7   3  -6   -0.02    0.39
  -7   3  -7   97.71    5.99
  -7   3  -7  100.28    3.95
  -7   3  -7   98.78    3.60
  -7   3  -8   34.42    3.69
  -7   3  -8   39.74    2.49
  -7   3  -8   38.29    2.13
  -7   3  -9  109.94    4.46
  -7   3  -9  107.68    3.75
  -7   3 -10   -0.03    0.32
  -7   3 -10    0.15    0.19
  -7   3 -10   -0.07    0.52
  -7   3 -11    4.69    0.96
  -7   3 -11    2.56    0.68
  -7   3 -12   26.20    2.00
  -7   3 -12   28.21    2.12
  -7   3 -13   63.30    2.95
  -7   3 -14   -0.26    0.23
  -7   2  15    3.30    0.61
  -7   2  14    0.30    0.40
  -7   2  14    0.27    0.40
  -7   2  13    0.96    0.49
  -7   2  13    1.30    0.45
  -7   2  13    1.07    0.55
  -7   2  12   15.56    1.63
  -7   2  12   12.79    1.76
  -7   2  12   16.63    1.46
  -7   2  11   41.51    2.79
  -7   2  11   33.75    2.98
  -7   2  11   41.12    2.38
  -7   2  10    2.70    0.59
  -7   2  10    0.38    0.45
  -7   2   9   13.66    1.81
  -7   2   9   17.69    1.49
   7  -2  -9   17.08    2.82
   7  -2  -8    1.16    0.65
  -7   2   8    2.06    0.54
  -7   2   8    0.42    0.50
   7  -2  -7    6.60    1.56
  -7   2   7    7.47    0.93
  -7   2   7    6.03    1.17
  -7   2   6   77.13    3.58
  -7   2   6   71.24    3.71
  -7   2   6   69.02    2.86
   7  -2  -6   65.80    4.67
   7  -2  -5   48.36    3.74
   7  -2  -4    3.34    0.91
   7  -2  -3    0.43    0.47
   7  -2  -2    0.08    0.26
  -7   2   2    0.49    0.36
  -7   2   1   32.73    2.64
   7  -2  -1   32.31    2.27
  -7   2   0   80.71    4.40
  -7   2  -1  371.30   10.87
  -7   2  -2   54.09    3.16
  -7   2  -3   36.87    2.83
  -7   2  -4  270.41    6.34
  -7   2  -4  252.55    7.24
  -7   2  -4  249.96    8.68
  -7   2  -5  278.23    6.61
  -7   2  -5  286.20    7.85
  -7   2  -5  262.52    9.69
  -7   2  -6   33.93    2.16
  -7   2  -6   30.22    1.83
  -7   2  -6   33.44    2.44
  -7   2  -6   32.81    3.41
  -7   2  -7   42.52    2.54
  -7   2  -7   43.80    2.24
  -7   2  -7   46.26    2.94
  -7   2  -7   41.52    4.15
  -7   2  -8  102.85    4.24
  -7   2  -8  101.21    3.56
  -7   2  -9  180.04    5.98
  -7   2  -9  185.57    6.36
  -7   2 -10   26.95    2.14
  -7   2 -10   28.20    2.25
  -7   2 -11   41.53    2.62
  -7   2 -12    2.30    0.55
  -7   2 -13   92.59    3.37
  -7   2 -14    4.75    0.60
  -7   1  16    0.09    0.20
  -7   1  15   13.68    1.30
  -7   1  15   13.25    1.39
  -7   1  14   25.30    1.99
  -7   1  14   23.93    2.13
  -7   1  14   22.59    1.53
  -7   1  13   16.23    1.70
  -7   1  13   13.92    1.79
  -7   1  13   15.10    1.33
  -7   1  12   10.23    1.18
  -7   1  12    8.37    1.46
  -7   1  11   13.86    1.85
  -7   1  11   16.61    1.49
  -7   1  10  100.66    5.19
  -7   1  10  130.94    4.39
   7  -1  -9    0.54    0.79
  -7   1   9    0.05    0.36
  -7   1   9    0.01    0.54
  -7   1   8   94.64    4.62
  -7   1   8  104.44    3.79
   7  -1  -8  103.39    6.38
   7  -1  -7    5.14    1.34
  -7   1   7    5.54    0.85
  -7   1   7    7.37    1.16
   7  -1  -6    4.91    1.26
  -7   1   6    3.02    0.57
   7  -1  -5   12.90    1.86
   7  -1  -4  161.80    6.51
  -7   1   3   56.88    3.30
   7  -1  -3   53.62    3.38
  -7   1   2   32.81    2.56
   7  -1  -2   36.39    2.55
  -7   1   1   53.77    3.51
  -7   1   0  271.44    8.84
  -7   1  -1    0.88    0.38
  -7   1  -2    0.96    0.52
  -7   1  -3  133.71    6.09
  -7   1  -3  135.38    4.03
  -7   1  -4   21.18    2.57
  -7   1  -4   22.32    1.50
  -7   1  -4   24.67    1.98
  -7   1  -5   -0.45    0.65
  -7   1  -5    1.00    0.42
  -7   1  -5    0.89    0.35
  -7   1  -5    0.49    0.44
  -7   1  -6    0.33    0.29
  -7   1  -6    0.94    0.61
  -7   1  -6    0.00    0.25
  -7   1  -7   49.61    2.82
  -7   1  -7   51.67    2.36
  -7   1  -7   49.87    3.05
  -7   1  -7   51.46    4.90
  -7   1  -8   30.34    2.25
  -7   1  -8   30.57    2.37
  -7   1  -9    2.83    0.80
  -7   1  -9    2.56    0.71
  -7   1 -10   49.13    2.89
  -7   1 -11   17.54    1.59
  -7   1 -12    3.50    0.67
  -7   1 -13    0.14    0.20
  -7   0  16    0.23    0.26
  -7   0  15    0.07    0.32
  -7   0  15    0.63    0.39
  -7   0  14   31.95    2.35
  -7   0  14   28.98    1.77
  -7   0  13    7.38    0.94
  -7   0  13    5.47    1.08
  -7   0  12    6.21    0.93
  -7   0  12    4.05    1.04
  -7   0  11   26.57    2.52
  -7   0  11   32.21    2.09
  -7   0  10   77.53    4.28
  -7   0  10   87.42    3.57
   7   0 -10   88.63    6.20
   7   0  -9    9.13    1.94
  -7   0   9   11.37    1.47
  -7   0   9    8.58    1.05
  -7   0   8   26.91    2.22
  -7   0   8   27.21    1.84
   7   0  -8   25.92    3.07
  -7   0   7   86.19    3.34
   7   0  -7   83.90    5.27
   7   0  -6  100.94    5.53
   7   0  -5   40.22    3.23
   7   0  -4  119.39    5.43
   7   0  -3  378.12   10.22
  -7   0   3  380.74    9.65
   7   0  -2   22.28    1.99
  -7   0   2   20.01    2.04
  -7   0   1   92.58    4.77
  -7   0   0  208.59    6.79
  -7   0  -1  134.82    5.69
  -7   0  -2   13.06    1.84
  -7   0  -2   16.43    1.23
  -7   0  -2   15.44    1.52
  -7   0  -3   86.56    5.26
  -7   0  -3   87.90    3.12
  -7   0  -3   97.77    4.04
  -7   0  -4  117.49    6.62
  -7   0  -4  115.99    3.70
  -7   0  -4  124.92    4.73
  -7   0  -5  153.33    5.07
  -7   0  -5  140.71    7.82
  -7   0  -5  147.51    4.30
  -7   0  -5  162.38    5.55
  -7   0  -6   10.80    1.28
  -7   0  -6    9.28    2.05
  -7   0  -6   11.09    1.06
  -7   0  -6    9.74    1.29
  -7   0  -7  264.74    7.65
  -7   0  -8   50.80    2.98
  -7   0  -9  166.01    5.56
  -7   0 -10   -0.24    0.34
  -7   0 -11   49.01    2.51
  -7   0 -12    4.88    0.70
  -7   0 -13   12.28    0.89
  -7  -1  17    5.57    0.70
  -7  -1  16    0.63    0.37
  -7  -1  15    0.34    0.34
  -7  -1  15    0.67    0.37
  -7  -1  14    3.10    0.60
  -7  -1  14    2.81    0.79
  -7  -1  13    1.73    0.49
  -7  -1  13    1.56    0.59
  -7  -1  12    0.72    0.31
  -7  -1  12    1.49    0.65
  -7  -1  11  140.98    5.66
  -7  -1  11  134.52    4.63
   7   1 -10   77.51    5.76
  -7  -1  10   82.11    4.04
  -7  -1  10   72.25    3.25
   7   1  -9   28.10    3.29
  -7  -1   9   27.53    1.91
   7   1  -8  112.37    6.40
  -7  -1   8   95.42    3.74
  -7  -1   8  104.70    3.76
   7   1  -7  161.03    7.44
  -7  -1   7  157.37    4.75
   7   1  -6   26.36    2.76
   7   1  -5   45.16    3.46
   7   1  -4    3.24    0.86
   7   1  -3   10.59    1.45
   7   1  -2    0.18    0.29
  -7  -1   2   -0.17    0.59
  -7  -1   1  109.62    4.98
  -7  -1   0    5.00    1.11
  -7  -1  -1  327.92   10.63
  -7  -1  -1  342.50    7.30
  -7  -1  -1  354.89    8.58
  -7  -1  -2    0.23    0.22
  -7  -1  -2    1.06    0.44
  -7  -1  -2    0.57    0.67
  -7  -1  -3   31.53    3.45
  -7  -1  -3   32.65    1.79
  -7  -1  -3   34.98    2.37
  -7  -1  -4  392.01   13.88
  -7  -1  -4  403.89    8.37
  -7  -1  -4  413.64    9.85
  -7  -1  -5  313.58   12.83
  -7  -1  -5  337.68    8.68
  -7  -1  -6   42.98    2.72
  -7  -1  -7    4.25    0.93
  -7  -1  -8    5.21    0.90
  -7  -1  -9   21.98    1.82
  -7  -1 -10    1.64    0.50
  -7  -1 -11   29.65    1.76
  -7  -1 -12   10.38    0.86
  -7  -2  17    2.24    0.49
  -7  -2  16    5.43    0.89
  -7  -2  15    2.77    0.56
  -7  -2  14    4.86    0.80
  -7  -2  14    3.80    0.66
  -7  -2  13   17.93    1.53
  -7  -2  13   17.66    1.51
  -7  -2  12    8.51    1.07
  -7  -2  12    9.44    1.13
  -7  -2  11  141.40    4.78
   7   2 -10    7.78    1.84
  -7  -2  10    4.99    0.84
   7   2  -9    8.81    1.82
  -7  -2   9    7.14    1.00
  -7  -2   9    8.45    1.05
   7   2  -8  177.70    8.19
  -7  -2   8  175.86    5.37
   7   2  -7    1.64    0.81
  -7  -2   7    2.52    0.66
   7   2  -6  132.62    6.42
  -7  -2   6  123.46    4.34
   7   2  -5    0.68    0.60
  -7  -2   5    0.48    0.29
   7   2  -4  251.20    8.36
   7   2  -3   74.84    4.05
  -7  -2   2   21.40    2.30
  -7  -2   2   22.04    1.50
  -7  -2   1  177.34    4.75
  -7  -2   1  169.30    7.20
  -7  -2   1  177.07    5.53
  -7  -2   0   92.21    5.47
  -7  -2   0   97.58    3.29
  -7  -2   0  100.69    4.02
  -7  -2  -1   15.77    2.37
  -7  -2  -1   18.96    1.35
  -7  -2  -1   19.88    1.74
  -7  -2  -2    0.86    0.34
  -7  -2  -2    1.38    0.53
  -7  -2  -2    0.75    0.64
  -7  -2  -3  307.43    6.83
  -7  -2  -3  306.76    8.07
  -7  -2  -4   23.42    3.34
  -7  -2  -4   26.22    2.05
  -7  -2  -5    1.51    0.52
  -7  -2  -6    4.20    0.88
  -7  -2  -7  210.62    6.34
  -7  -2  -8    6.96    1.03
  -7  -2  -9    2.27    0.64
  -7  -2 -10   19.60    1.45
  -7  -2 -11    3.24    0.51
  -7  -3  17    9.74    1.06
  -7  -3  16    1.96    0.43
  -7  -3  15    3.10    0.64
  -7  -3  14    1.14    0.44
  -7  -3  14    1.34    0.36
  -7  -3  13    3.26    0.68
  -7  -3  13    3.59    0.75
  -7  -3  12    9.30    1.17
  -7  -3  12    9.02    1.14
  -7  -3  11   78.30    3.50
  -7  -3  11   76.00    3.47
   7   3 -10    7.73    1.72
  -7  -3  10    6.94    1.00
  -7  -3  10    4.40    0.82
   7   3  -9    9.21    1.93
  -7  -3   9    7.76    1.12
   7   3  -8  151.66    7.51
  -7  -3   8  136.41    4.83
   7   3  -7   93.31    5.57
  -7  -3   7   90.69    3.83
   7   3  -6  154.74    7.00
  -7  -3   6  140.17    4.89
   7   3  -5   21.56    2.45
  -7  -3   5   18.50    1.64
   7   3  -4   59.53    3.85
  -7  -3   4   52.80    2.86
   7   3  -3  185.21    6.78
  -7  -3   3  164.99    5.44
  -7  -3   2   33.64    3.29
  -7  -3   2   18.76    1.69
  -7  -3   1   11.14    1.95
  -7  -3   1   13.25    1.17
  -7  -3   1   12.67    1.40
  -7  -3   0  119.93    6.98
  -7  -3   0  128.36    3.98
  -7  -3  -1  178.87    9.03
  -7  -3  -1  193.24    5.10
  -7  -3  -2    6.45    0.80
  -7  -3  -2    5.48    1.56
  -7  -3  -2    6.63    1.05
  -7  -3  -3  129.54    8.21
  -7  -3  -3  155.05    5.30
  -7  -3  -4  243.65    7.00
  -7  -3  -5   10.86    1.29
  -7  -3  -6   16.56    1.62
  -7  -3  -7   39.50    2.40
  -7  -3  -8   19.05    1.54
  -7  -3  -9   25.46    1.64
  -7  -3 -10    1.69    0.41
  -7  -4  17    8.27    0.97
  -7  -4  16    0.79    0.37
  -7  -4  15    1.52    0.50
  -7  -4  14    0.38    0.29
  -7  -4  14   -0.04    0.32
  -7  -4  13    3.56    0.74
  -7  -4  13    4.62    0.83
  -7  -4  12    8.57    1.18
  -7  -4  12    8.97    1.16
  -7  -4  11    0.40    0.32
  -7  -4  11   -0.54    0.68
   7   4 -10    8.41    1.87
  -7  -4  10    9.15    1.21
  -7  -4  10    8.24    1.22
   7   4  -9    0.41    0.48
  -7  -4   9    0.03    0.41
  -7  -4   9   -0.06    0.35
   7   4  -8   52.14    4.33
  -7  -4   8   50.25    2.89
  -7  -4   8   49.99    2.90
   7   4  -7    8.46    1.71
  -7  -4   7   10.07    1.32
   7   4  -6   75.03    4.87
  -7  -4   6   64.26    3.30
   7   4  -5    3.06    0.95
  -7  -4   5    3.67    0.82
   7   4  -4    2.83    0.84
  -7  -4   4    3.59    0.83
  -7  -4   3   23.64    1.93
  -7  -4   3   21.19    2.85
  -7  -4   2   29.01    3.42
  -7  -4   2   34.84    2.33
  -7  -4   1   61.69    5.17
  -7  -4   1   79.03    3.61
  -7  -4   0    1.35    0.75
  -7  -4   0    2.41    0.61
  -7  -4  -1   91.46    6.80
  -7  -4  -1  109.89    4.33
  -7  -4  -2   -0.24    0.89
  -7  -4  -2    0.46    0.45
  -7  -4  -3   49.49    2.83
  -7  -4  -4   39.10    2.47
   7   4   5    3.09    0.73
  -7  -4  -5    3.54    0.74
  -7  -4  -6    0.84    0.37
  -7  -4  -7    2.22    0.56
  -7  -4  -8    0.74    0.30
  -7  -4  -9    0.55    0.27
  -7  -5  17    2.80    0.61
  -7  -5  16    3.77    0.65
  -7  -5  15    0.62    0.31
  -7  -5  14    0.44    0.38
  -7  -5  14    1.11    0.45
  -7  -5  13    0.37    0.36
  -7  -5  13    0.09    0.24
  -7  -5  12    0.72    0.45
  -7  -5  12    0.21    0.29
  -7  -5  11   18.28    1.79
  -7  -5  11   16.40    1.61
  -7  -5  10   65.97    3.48
  -7  -5  10   63.23    3.42
   7   5  -9   13.92    2.32
  -7  -5   9   14.30    1.63
  -7  -5   9   12.68    1.51
  -7  -5   8   43.62    2.88
  -7  -5   8   42.58    2.78
   7   5  -7  120.05    6.56
  -7  -5   7  113.19    4.83
  -7  -5   7  107.18    4.52
  -7  -5   6  355.89    9.58
  -7  -5   6  346.94    9.04
   7   5  -5    6.65    1.52
  -7  -5   5    6.87    1.13
  -7  -5   4   35.23    2.41
  -7  -5   4   28.01    3.47
  -7  -5   3   13.79    2.50
  -7  -5   3   15.04    1.58
  -7  -5   2  175.00    9.39
  -7  -5   2  217.84    6.48
  -7  -5   1   78.84    6.27
  -7  -5   1   94.75    4.01
  -7  -5   0   92.92    7.01
  -7  -5   0  110.30    4.34
  -7  -5  -1   33.70    4.26
  -7  -5  -1   42.57    2.61
  -7  -5  -2   17.97    1.66
  -7  -5  -3  209.39    6.24
   7   5   4    5.53    1.01
  -7  -5  -4    6.84    0.99
   7   5   5   -0.15    0.37
  -7  -5  -5   -0.04    0.37
  -7  -5  -6    0.66    0.39
  -7  -5  -7   73.30    2.84
  -7  -5  -8    2.27    0.44
  -7  -6  16    1.59    0.45
  -7  -6  15   -0.04    0.24
  -7  -6  14    0.32    0.28
  -7  -6  14    0.35    0.32
  -7  -6  13    2.04    0.67
  -7  -6  13    1.46    0.48
  -7  -6  12    5.04    0.96
  -7  -6  12    4.69    0.86
  -7  -6  11   19.80    1.95
  -7  -6  11   19.51    1.89
  -7  -6  10   -0.19    0.50
  -7  -6  10   -0.22    0.42
  -7  -6   9    0.15    0.46
  -7  -6   9    0.38    0.43
   7   6  -8    1.57    0.82
  -7  -6   8    2.28    0.76
  -7  -6   8    3.47    0.83
   7   6  -7   56.95    4.58
  -7  -6   7   48.25    3.25
  -7  -6   7   51.02    3.10
   7   6  -6    8.88    1.78
  -7  -6   6    8.39    1.36
  -7  -6   6   10.39    1.41
   7   6  -5    0.09    0.45
  -7  -6   5    0.18    0.38
  -7  -6   4   60.42    3.28
  -7  -6   4   48.54    4.87
  -7  -6   3   39.81    2.59
  -7  -6   3   31.86    4.00
  -7  -6   2    7.26    1.96
  -7  -6   2    8.80    1.27
  -7  -6   1    0.09    0.89
  -7  -6   1    1.54    0.56
  -7  -6   0    0.45    0.44
  -7  -6  -1   75.38    3.47
  -7  -6  -2   19.21    1.66
  -7  -6  -3   43.45    2.50
  -7  -6  -4   23.08    1.72
  -7  -6  -5    1.61    0.47
  -7  -6  -6   10.16    0.98
  -7  -6  -7   14.35    1.03
   7   6   8   -0.20    0.26
  -7  -7  16    0.68    0.30
  -7  -7  15    2.82    0.64
  -7  -7  14    2.32    0.64
  -7  -7  14    2.43    0.54
  -7  -7  13    6.42    1.07
  -7  -7  13    5.33    0.86
  -7  -7  12    8.78    1.34
  -7  -7  12    8.39    1.13
  -7  -7  11    0.60    0.45
  -7  -7  11    1.25    0.62
  -7  -7  10   42.73    3.04
  -7  -7  10   44.69    2.92
  -7  -7   9   12.08    1.63
  -7  -7   9   12.61    1.53
  -7  -7   8    1.79    0.70
  -7  -7   8    2.76    0.77
  -7  -7   7    0.81    0.65
  -7  -7   7    1.80    0.69
  -7  -7   6  118.82    5.58
  -7  -7   6  138.24    5.24
  -7  -7   5    2.46    0.74
  -7  -7   4   13.46    1.50
  -7  -7   3    2.82    0.71
  -7  -7   2   93.50    3.98
   7   7  -1   43.39    2.71
  -7  -7   1   43.73    2.61
  -7  -7   0    0.34    0.31
  -7  -7  -1   14.85    1.46
  -7  -7  -2    0.46    0.35
  -7  -7  -3   96.15    3.61
  -7  -7  -4    0.16    0.29
   7   7   5    3.82    0.74
  -7  -7  -5    2.69    0.54
   7   7   6   14.91    1.24
  -7  -7  -6   14.27    0.98
  -7  -8  16    4.57    0.69
  -7  -8  15    2.79    0.61
  -7  -8  14   -0.29    0.39
  -7  -8  14   -0.16    0.24
  -7  -8  13   10.15    1.36
  -7  -8  13    8.32    1.07
  -7  -8  12    8.85    1.31
  -7  -8  11   15.85    1.81
  -7  -8  11   17.80    1.78
  -7  -8  10   49.97    3.39
  -7  -8  10   56.37    3.22
  -7  -8   9    0.13    0.48
  -7  -8   9    0.09    0.36
  -7  -8   8   20.97    2.26
  -7  -8   8   24.27    2.10
  -7  -8   7    6.94    1.32
  -7  -8   7    8.83    1.29
  -7  -8   6   83.56    3.93
  -7  -8   5    5.98    1.03
  -7  -8   4   -0.47    0.45
  -7  -8   3    9.77    1.26
   7   8  -2   36.56    2.39
  -7  -8   2   38.92    2.43
   7   8  -1   44.39    2.69
  -7  -8   1   50.85    2.72
   7   8   0   32.36    2.27
  -7  -8   0   33.78    2.14
   7   8   1    8.56    1.18
  -7  -8  -1    8.63    1.04
   7   8   2   13.62    1.43
  -7  -8  -2   13.29    1.22
   7   8   3   87.99    3.51
  -7  -8  -3   82.97    3.01
   7   8   4    1.66    0.55
  -7  -8  -4    1.83    0.39
   7   8   5    1.14    0.40
  -7  -9  16    0.07    0.18
  -7  -9  15   -0.47    0.37
  -7  -9  14    4.89    0.85
  -7  -9  14    4.28    0.66
  -7  -9  13    3.79    0.83
  -7  -9  13    2.68    0.58
  -7  -9  12   45.57    2.95
  -7  -9  11    2.50    0.72
  -7  -9  11    2.80    0.76
  -7  -9  10   11.65    1.59
  -7  -9  10   12.60    1.45
  -7  -9   9    1.34    0.70
  -7  -9   9    1.16    0.50
  -7  -9   8    0.77    0.44
  -7  -9   8    0.22    0.44
  -7  -9   7    0.48    0.48
  -7  -9   7    1.03    0.45
  -7  -9   6   25.96    2.51
  -7  -9   6   30.71    2.23
  -7  -9   5    0.07    0.31
  -7  -9   4   17.19    1.59
  -7  -9   3    3.73    0.75
   7   9  -2   -0.13    0.40
  -7  -9   2    0.00    0.35
   7   9  -1   -0.03    0.35
  -7  -9   1   -0.08    0.36
   7   9   0   -0.20    0.28
  -7  -9   0    0.24    0.25
   7   9   1   17.87    1.52
  -7  -9  -1   20.39    1.42
  -7  -9  -2    8.71    0.86
   7   9   2    7.63    0.97
   7   9   3    1.61    0.41
  -7  -9  -3    1.91    0.39
   7   9   4    0.92    0.29
  -7 -10  15    7.17    0.90
  -7 -10  14    1.66    0.47
  -7 -10  13    0.93    0.44
  -7 -10  13    1.05    0.36
  -7 -10  12   21.93    1.95
  -7 -10  11   -0.15    0.33
  -7 -10  10   52.09    3.29
  -7 -10  10   62.27    3.05
  -7 -10   9    6.32    1.17
  -7 -10   9    6.87    1.00
  -7 -10   8    0.25    0.42
  -7 -10   8   -0.10    0.38
  -7 -10   7    0.41    0.55
  -7 -10   7   -0.06    0.30
  -7 -10   6   48.03    3.26
  -7 -10   6   40.49    2.42
  -7 -10   5    0.29    0.36
  -7 -10   4   51.42    2.63
  -7 -10   3    2.37    0.60
   7  10  -2   32.09    2.02
  -7 -10   2   35.62    1.99
   7  10  -1    6.70    0.89
  -7 -10   1    6.32    0.79
   7  10   0    1.79    0.46
  -7 -10   0    1.97    0.42
   7  10   1    2.12    0.46
  -7 -10  -1    2.09    0.39
   7  10   2    1.71    0.38
  -7 -11  14   -0.23    0.25
  -7 -11  13    3.18    0.66
  -7 -11  13    2.21    0.44
  -7 -11  12   16.50    1.55
  -7 -11  11    0.72    0.42
  -7 -11  10    0.60    0.36
  -7 -11   9    0.79    0.46
  -7 -11   9    0.98    0.37
  -7 -11   8   26.79    2.25
  -7 -11   8   24.72    1.73
  -7 -11   7    4.84    1.01
  -7 -11   7    4.17    0.70
  -7 -11   6   13.07    1.56
  -7 -11   6   11.18    1.12
  -7 -11   5    1.78    0.64
  -7 -11   5    1.57    0.47
  -7 -11   4    4.20    0.64
  -7 -11   3    4.34    0.64
   7  11  -2    4.86    0.68
  -7 -11   2    4.79    0.61
   7  11  -1   -0.02    0.19
   7  11   0   -0.06    0.18
  -7 -12  13    5.92    0.74
  -7 -12  12    0.23    0.26
  -7 -12  12    0.10    0.20
  -7 -12  11    1.43    0.50
  -7 -12  10    3.11    0.62
  -7 -12   9   21.15    1.72
  -7 -12   8    1.10    0.41
  -7 -12   8    0.89    0.34
  -7 -12   7    5.67    0.90
  -7 -12   7    5.24    0.67
  -7 -12   6    4.89    0.84
  -7 -12   6    3.90    0.57
  -7 -12   5    6.10    0.89
  -7 -12   5    5.86    0.65
  -7 -12   4   42.89    2.26
  -7 -12   3   19.04    1.40
  -7 -12   2    0.31    0.25
  -7 -13  11    0.21    0.24
  -7 -13  10   20.52    1.38
  -7 -13   9    1.56    0.40
  -7 -13   8    0.02    0.21
  -7 -13   7    1.73    0.44
  -7 -13   6    9.59    0.91
  -8  17  -2   15.15    1.01
  -8  17  -3   -0.01    0.18
  -8  17  -4    1.37    0.37
  -8  17  -5   14.19    1.10
  -8  17  -6    3.25    0.51
  -8  17  -7    3.10    0.50
  -8  17  -8    4.78    0.59
  -8  16   1    1.10    0.31
  -8  16   0    0.27    0.21
  -8  16  -1    1.03    0.37
  -8  16  -2   12.03    1.14
  -8  16  -3    5.53    0.82
  -8  16  -4    4.64    0.77
  -8  16  -5    1.35    0.42
  -8  16  -6   -0.31    0.33
  -8  16  -7    3.48    0.65
  -8  16  -8    9.14    1.00
  -8  16  -9   16.29    1.27
  -8  16 -10    0.59    0.28
  -8  15   2    8.33    0.86
  -8  15   1    0.55    0.32
  -8  15   0   16.06    1.42
  -8  15  -1   65.76    3.10
  -8  15  -2   15.55    1.54
  -8  15  -3    7.09    1.07
  -8  15  -4   40.20    2.57
  -8  15  -5    4.89    0.91
  -8  15  -6   20.52    1.81
  -8  15  -7    3.08    0.71
  -8  15  -8   27.07    1.94
  -8  15  -9   16.45    1.44
  -8  15 -10    4.62    0.74
  -8  15 -10    3.01    0.48
  -8  15 -11    6.51    0.67
  -8  15 -12    6.51    0.65
  -8  14   4    2.53    0.49
  -8  14   4    2.66    0.41
  -8  14   3    0.64    0.31
  -8  14   3    0.71    0.26
  -8  14   3    0.43    0.19
  -8  14   2    6.17    0.94
  -8  14   2    4.74    0.61
  -8  14   2    5.86    0.70
  -8  14   1    0.24    0.29
  -8  14   1    0.51    0.24
  -8  14   1    0.58    0.23
  -8  14   0    4.50    0.96
  -8  14   0    4.52    0.69
  -8  14  -1    2.77    0.77
  -8  14  -1    3.66    0.65
  -8  14  -2    1.21    0.69
  -8  14  -2   -0.26    0.31
  -8  14  -3    2.46    0.72
  -8  14  -3    2.57    0.62
  -8  14  -4    9.13    1.30
  -8  14  -5   38.51    2.73
  -8  14  -6   -0.18    0.51
  -8  14  -7   11.01    1.43
  -8  14  -8    2.32    0.68
  -8  14  -8    2.94    0.55
  -8  14  -9   39.10    2.49
  -8  14 -10   13.49    1.34
  -8  14 -11    0.97    0.45
  -8  14 -12   13.01    1.17
  -8  14 -12   15.67    1.23
  -8  14 -13   42.08    1.92
  -8  13   6   18.73    1.09
  -8  13   5    3.83    0.63
  -8  13   5    3.50    0.45
  -8  13   5    3.61    0.53
  -8  13   4    1.29    0.47
  -8  13   4    1.16    0.34
  -8  13   4    1.10    0.34
  -8  13   3    0.24    0.34
  -8  13   3    0.54    0.29
  -8  13   3    0.25    0.24
  -8  13   2    7.75    1.17
  -8  13   2    9.03    0.96
  -8  13   2    9.78    1.01
  -8  13   1   26.91    1.76
  -8  13   1   31.81    1.83
  -8  13   1   29.29    2.38
  -8  13   0   20.08    1.57
  -8  13   0   21.48    2.09
  -8  13  -1   45.01    2.44
  -8  13  -1   40.40    3.02
  -8  13  -2  129.35    4.52
  -8  13  -2  123.38    5.43
  -8  13  -3    7.10    1.23
  -8  13  -3    8.66    1.12
  -8  13  -4    0.46    0.65
  -8  13  -4   -0.03    0.36
  -8  13  -5    0.02    0.60
  -8  13  -6   32.06    2.56
  -8  13  -7   18.49    1.89
  -8  13  -8    1.49    0.59
  -8  13  -9   19.71    1.84
  -8  13 -10   20.69    1.79
  -8  13 -10   20.49    1.79
  -8  13 -11   38.41    2.40
  -8  13 -12    0.46    0.25
  -8  13 -13    6.81    0.84
  -8  13 -13    8.36    0.93
  -8  13 -14    0.46    0.27
  -8  12   7    8.08    0.77
  -8  12   6    2.01    0.48
  -8  12   6    1.33    0.33
  -8  12   6    1.32    0.37
  -8  12   5    2.49    0.65
  -8  12   5    1.71    0.41
  -8  12   5    2.67    0.58
  -8  12   4   25.69    1.63
  -8  12   4   28.82    1.82
  -8  12   4   26.82    2.11
  -8  12   3    9.66    1.05
  -8  12   3   10.09    1.12
  -8  12   3   10.18    1.44
  -8  12   2    0.67    0.64
  -8  12   2    0.16    0.28
  -8  12   2    0.55    0.35
  -8  12   1    0.60    0.53
  -8  12   1    0.34    0.40
  -8  12   1    0.83    0.36
  -8  12   0   44.77    2.51
  -8  12   0   40.94    3.08
  -8  12  -1   31.61    2.18
  -8  12  -1   31.47    2.80
  -8  12  -2    9.95    1.54
  -8  12  -2   11.53    1.34
  -8  12  -3    0.23    0.42
  -8  12  -3    1.08    0.49
  -8  12  -4   48.91    2.84
  -8  12  -4   43.31    3.18
  -8  12  -5   63.37    3.33
  -8  12  -5   60.50    3.70
  -8  12  -6  103.80    4.84
  -8  12  -7    8.24    1.36
  -8  12  -8   58.61    3.40
  -8  12  -9  102.61    4.44
  -8  12 -10   34.00    2.41
  -8  12 -10   33.88    2.37
  -8  12 -11   10.52    1.34
  -8  12 -12   11.89    1.34
  -8  12 -13    5.93    0.83
  -8  12 -13    7.79    0.99
  -8  12 -14   12.65    1.13
  -8  12 -14   13.87    1.15
  -8  11   8    4.82    0.64
  -8  11   7    7.46    0.75
  -8  11   7    9.79    0.99
  -8  11   6    4.35    0.81
  -8  11   6    4.39    0.67
  -8  11   6    4.35    0.75
  -8  11   5   26.16    1.72
  -8  11   5   31.41    2.01
  -8  11   5   28.70    2.27
  -8  11   4    9.65    1.12
  -8  11   4   10.60    1.49
  -8  11   3   26.00    1.85
  -8  11   3   23.61    2.29
  -8  11   2   37.00    2.28
  -8  11   2   29.34    2.62
  -8  11   1   25.61    1.93
  -8  11   1   20.37    2.24
  -8  11   0   20.99    1.78
  -8  11   0   15.27    1.97
  -8  11  -1    6.20    1.23
  -8  11  -1    8.70    1.19
  -8  11  -2  173.35    5.61
  -8  11  -2  149.24    6.30
  -8  11  -3    0.67    0.58
  -8  11  -3    0.05    0.38
  -8  11  -3    0.83    0.44
  -8  11  -4   42.14    2.66
  -8  11  -4   41.43    2.34
  -8  11  -4   39.11    2.99
  -8  11  -5  121.80    4.72
  -8  11  -5  113.20    4.01
  -8  11  -5  115.23    5.16
  -8  11  -6    1.28    0.65
  -8  11  -7   14.78    1.68
  -8  11  -8   27.39    2.27
  -8  11  -9   74.11    3.72
  -8  11  -9   75.48    3.77
  -8  11 -10    2.61    0.76
  -8  11 -10    2.45    0.69
  -8  11 -11    4.22    0.93
  -8  11 -12    3.81    0.83
  -8  11 -13   41.07    2.39
  -8  11 -13   40.28    2.31
  -8  11 -14   42.76    2.23
  -8  11 -14   43.95    2.14
  -8  10   9    0.94    0.26
  -8  10   9    0.85    0.33
  -8  10   8    2.37    0.50
  -8  10   8    3.40    0.64
  -8  10   7    0.56    0.34
  -8  10   6   12.91    1.22
  -8  10   6   13.49    1.55
  -8  10   5   19.96    1.62
  -8  10   5   17.98    1.95
  -8  10   4    3.63    0.91
  -8  10   4    4.66    0.81
  -8  10   3   18.37    1.63
  -8  10   3   13.65    1.78
  -8  10   2   38.56    2.42
  -8  10   2   27.65    2.56
  -8  10   1    0.26    0.54
  -8  10   1    0.85    0.45
  -8  10   0  125.36    4.68
  -8  10   0  124.39    4.31
  -8  10  -1  128.47    4.78
  -8  10  -1  134.90    4.45
  -8  10  -2  135.32    4.95
  -8  10  -2  138.09    4.52
  -8  10  -2  136.38    5.80
  -8  10  -3    3.59    0.93
  -8  10  -3    3.35    0.79
  -8  10  -3    3.55    0.69
  -8  10  -4   24.87    2.03
  -8  10  -4   25.56    1.76
  -8  10  -4   19.36    1.72
  -8  10  -4   22.91    2.18
  -8  10  -5    6.79    1.10
  -8  10  -5    9.98    1.31
  -8  10  -5   10.46    1.12
  -8  10  -6  205.48    5.53
  -8  10  -6  212.06    6.99
  -8  10  -7    1.72    0.55
  -8  10  -7    2.26    0.53
  -8  10  -8    2.50    0.78
  -8  10  -9    1.23    0.70
  -8  10  -9    0.68    0.46
  -8  10 -10   80.04    3.84
  -8  10 -11   30.48    2.29
  -8  10 -12   -0.05    0.37
  -8  10 -13   -0.08    0.32
  -8  10 -13    0.73    0.39
  -8  10 -14    5.99    0.83
  -8  10 -14    4.95    0.70
  -8   9  10   11.11    0.84
  -8   9  10   12.49    1.02
  -8   9   9    6.02    0.73
  -8   9   9    8.20    0.94
  -8   9   8    0.37    0.24
  -8   9   7   25.33    1.80
  -8   9   6    8.29    1.05
  -8   9   6    7.80    1.26
  -8   9   5    0.31    0.35
  -8   9   5    0.84    0.36
  -8   9   4   42.35    2.55
  -8   9   4   29.92    2.62
  -8   9   3    5.84    1.13
  -8   9   3    8.26    1.13
  -8   9   2    7.77    1.25
  -8   9   2    9.81    1.14
  -8   9   2    8.21    1.14
  -8   9   2    7.87    2.23
  -8   9   1   28.64    2.16
  -8   9   1   32.49    2.02
  -8   9   1   24.25    3.65
  -8   9   1   27.47    2.62
  -8   9   0   49.67    2.87
  -8   9   0   48.57    2.50
  -8   9   0   44.08    3.12
  -8   9  -1   61.77    3.25
  -8   9  -1   62.87    2.83
  -8   9  -1   62.06    3.67
  -8   9  -2   35.69    2.44
  -8   9  -2   35.97    2.07
[truncated: 126,982 more chars]
