# Supplementary material for: Equilibrium and thermodynamic studies of chromic overcrowded fluorenylidene-acridanes with modified fluorene moieties
Source: Commun Chem. 2020 Jul 24;3:93. doi: 10.1038/s42004-020-00345-6 (PMC9814365; doi:10.1038/s42004-020-00345-6)
Supplement: Supplementary file 12 — Supplementary Data 10 [file 42004_2020_345_MOESM12_ESM.cif]

data_dd1
_audit_creation_date               2018-07-17
_audit_creation_method
;
Olex2 1.2-alpha
(compiled 2018.05.18 svn.r3508 for OlexSys, GUI svn.r5497)
;
_shelx_SHELXL_version_number       '2014/7'
_audit_contact_author_address      ?
_audit_contact_author_email        ?
_audit_contact_author_name         ''
_audit_contact_author_phone        ?
_publ_contact_author_id_orcid      ?
_publ_section_references
;
Dolomanov, O.V., Bourhis, L.J., Gildea, R.J, Howard, J.A.K. & Puschmann, H.
 (2009), J. Appl. Cryst. 42, 339-341.

Sheldrick, G.M. (2015). Acta Cryst. C71, 3-8.
;
_chemical_name_common              ?
_chemical_name_systematic
;
 ? 
;
_chemical_formula_moiety           '2(C40 H25 N S2), 2(C2 H3 N)'
_chemical_formula_sum              'C84 H56 N4 S4'
_chemical_formula_weight           1249.56
_chemical_melting_point            ?
loop_
  _atom_type_symbol
  _atom_type_description
  _atom_type_scat_dispersion_real
  _atom_type_scat_dispersion_imag
  _atom_type_scat_source
 'C' 'C' 0.0030 0.0020 'International Tables Vol C Tables 4.2.6.8 and 6.1.1.4'
 'H' 'H' 0.0000 0.0000 'International Tables Vol C Tables 4.2.6.8 and 6.1.1.4'
 'N' 'N' 0.0060 0.0030 'International Tables Vol C Tables 4.2.6.8 and 6.1.1.4'
 'S' 'S' 0.1250 0.1230 'International Tables Vol C Tables 4.2.6.8 and 6.1.1.4'

_shelx_space_group_comment
;
The symmetry employed for this shelxl refinement is uniquely defined
by the following loop, which should always be used as a source of
symmetry information in preference to the above space-group names.
They are only intended as comments.
;
_space_group_crystal_system        'triclinic'
_space_group_IT_number             2
_space_group_name_H-M_alt          'P -1'
_space_group_name_Hall             '-P 1'
loop_
  _space_group_symop_operation_xyz
 'x, y, z'
 '-x, -y, -z'

_cell_length_a                     13.6564(11)
_cell_length_b                     16.3958(12)
_cell_length_c                     16.4632(13)
_cell_angle_alpha                  87.101(2)
_cell_angle_beta                   68.196(2)
_cell_angle_gamma                  67.785(2)
_cell_volume                       3151.1(4)
_cell_formula_units_Z              2
_cell_measurement_reflns_used      9817
_cell_measurement_temperature      273(2)
_cell_measurement_theta_max        27.53
_cell_measurement_theta_min        2.57
_shelx_estimated_absorpt_T_max     ?
_shelx_estimated_absorpt_T_min     ?
_exptl_absorpt_coefficient_mu      0.204
_exptl_absorpt_correction_T_max    0.7456
_exptl_absorpt_correction_T_min    0.6943
_exptl_absorpt_correction_type     multi-scan
_exptl_absorpt_process_details
;
SADABS-2016/2 (Bruker,2016/2) was used for absorption correction.
wR2(int) was 0.1333 before and 0.0469 after correction.
The Ratio of minimum to maximum transmission is 0.9312.
The \l/2 correction factor is Not present.
;
_exptl_absorpt_special_details     ?
_exptl_crystal_colour              colourless
_exptl_crystal_colour_primary      colourless
_exptl_crystal_density_diffrn      1.317
_exptl_crystal_density_meas        .
_exptl_crystal_density_method      'not measured'
_exptl_crystal_description         block
_exptl_crystal_F_000               1304
_exptl_crystal_size_max            ?
_exptl_crystal_size_mid            ?
_exptl_crystal_size_min            ?
_exptl_special_details
;
 ? 
;
_exptl_transmission_factor_max     ?
_exptl_transmission_factor_min     ?
_diffrn_reflns_av_R_equivalents    0.0367
_diffrn_reflns_av_unetI/netI       0.0442
_diffrn_reflns_Laue_measured_fraction_full  0.996
_diffrn_reflns_Laue_measured_fraction_max  0.994
_diffrn_reflns_limit_h_max         17
_diffrn_reflns_limit_h_min         -17
_diffrn_reflns_limit_k_max         21
_diffrn_reflns_limit_k_min         -21
_diffrn_reflns_limit_l_max         21
_diffrn_reflns_limit_l_min         -21
_diffrn_reflns_number              49709
_diffrn_reflns_point_group_measured_fraction_full  0.996
_diffrn_reflns_point_group_measured_fraction_max  0.994
_diffrn_reflns_theta_full          25.242
_diffrn_reflns_theta_max           27.555
_diffrn_reflns_theta_min           2.496
_diffrn_ambient_temperature        273.15
_diffrn_detector_area_resol_mean   ?
_diffrn_measured_fraction_theta_full  0.996
_diffrn_measured_fraction_theta_max  0.994
_diffrn_measurement_device_type    'CCD area detector'
_diffrn_measurement_method         'phi and omega scans'
_diffrn_radiation_monochromator    'graphite'
_diffrn_radiation_type             MoK\a
_diffrn_radiation_wavelength       0.71073
_diffrn_source                     ?
_reflns_Friedel_coverage           0.000
_reflns_Friedel_fraction_full      .
_reflns_Friedel_fraction_max       .
_reflns_number_gt                  10754
_reflns_number_total               14478
_reflns_special_details
;
 Reflections were merged by SHELXL according to the crystal
 class for the calculation of statistics and refinement.
 
 _reflns_Friedel_fraction is defined as the number of unique
 Friedel pairs measured divided by the number that would be
 possible theoretically, ignoring centric projections and
 systematic absences.
;
_reflns_threshold_expression       'I > 2\s(I)'
_computing_cell_refinement         'SAINT v8.37A (Bruker, 2015)'
_computing_data_collection         ?
_computing_data_reduction          'SAINT v8.37A (Bruker, 2015)'
_computing_molecular_graphics      'Olex2 (Dolomanov et al., 2009)'
_computing_publication_material    'Olex2 (Dolomanov et al., 2009)'
_computing_structure_refinement    'ShelXL (Sheldrick, 2015)'
_computing_structure_solution      'XS (Sheldrick, 2008)'
_refine_diff_density_max           0.828
_refine_diff_density_min           -0.667
_refine_diff_density_rms           0.052
_refine_ls_extinction_coef         .
_refine_ls_extinction_method       none
_refine_ls_goodness_of_fit_ref     1.040
_refine_ls_hydrogen_treatment      constr
_refine_ls_matrix_type             full
_refine_ls_number_parameters       907
_refine_ls_number_reflns           14478
_refine_ls_number_restraints       167
_refine_ls_R_factor_all            0.0756
_refine_ls_R_factor_gt             0.0497
_refine_ls_restrained_S_all        1.040
_refine_ls_shift/su_max            0.001
_refine_ls_shift/su_mean           0.000
_refine_ls_structure_factor_coef   Fsqd
_refine_ls_weighting_details      
 'w=1/[\s^2^(Fo^2^)+(0.0609P)^2^+1.2611P] where P=(Fo^2^+2Fc^2^)/3'
_refine_ls_weighting_scheme        calc
_refine_ls_wR_factor_gt            0.1175
_refine_ls_wR_factor_ref           0.1297
_refine_special_details            ?
_olex2_refinement_description
;
1. Fixed Uiso
 At 1.2 times of:
  All C(H) groups, All C(H,H) groups
 At 1.5 times of:
  All C(H,H,H) groups, All C(H,H,H,H,H,H) groups
2. Restrained distances
 C42-C41 = C41-C42A
 1.5 with sigma of 0.02
3. Uiso/Uaniso restraints and constraints
Uanis(C34A) \\sim Ueq: with sigma of 0.001 and sigma for terminal atoms of 0.002
Uanis(C42A) \\sim Ueq: with sigma of 0.01 and sigma for terminal atoms of 0.02
4. Rigid body (RIGU) restrains
 S2, S2A, C31, C32, C33, C34, C34A
 with sigma for 1-2 distances of 0.004 and sigma for 1-3 distances of 0.004
 S4, S4A, C71, C72, C73, C74, C74A
 with sigma for 1-2 distances of 0.004 and sigma for 1-3 distances of 0.004
 S3, S3A, C41, C42, C42A, C43, C44
 with sigma for 1-2 distances of 0.004 and sigma for 1-3 distances of 0.004
5. Others
 Sof(S2A)=Sof(H32A)=Sof(H33A)=Sof(C34A)=Sof(H34A)=1-FVAR(1)
 Sof(S2)=Sof(H32)=Sof(H33)=Sof(C34)=Sof(H34)=FVAR(1)
 Sof(S4A)=Sof(H72A)=Sof(H73A)=Sof(C74A)=Sof(H74A)=1-FVAR(2)
 Sof(S4)=Sof(H72)=Sof(H73)=Sof(C74)=Sof(H74)=FVAR(2)
 Sof(S3A)=Sof(C42A)=Sof(H42A)=Sof(H43A)=Sof(H44A)=1-FVAR(3)
 Sof(S3)=Sof(C42)=Sof(H42)=Sof(H43)=Sof(H44)=FVAR(3)
 Sof(N4A)=Sof(C83A)=Sof(H84D)=Sof(H84E)=Sof(H84F)=1-FVAR(4)
 Sof(N4)=Sof(C83)=Sof(H84A)=Sof(H84B)=Sof(H84C)=FVAR(4)
6.a Aromatic/amide H refined with riding coordinates:
 C2(H2), C3(H3), C4(H4), C6(H6), C14(H14), C15(H15), C16(H16), C17(H17),
 C19(H19), C20(H20), C21(H21), C22(H22), C23(H23), C24(H24), C25(H25), C26(H26),
  C27(H27), C29(H29), C32(H32), C32(H32A), C33(H33), C33(H33A), C34(H34),
 C34A(H34A), C35(H35), C36(H36), C39(H39), C40(H40), C42(H42), C42A(H42A),
 C43(H43A), C43(H43), C44(H44), C44(H44A), C46(H46), C54(H54), C55(H55),
 C56(H56), C57(H57), C59(H59), C60(H60), C61(H61), C62(H62), C63(H63), C64(H64),
  C65(H65), C66(H66), C67(H67), C69(H69), C72(H72), C72(H72A), C73(H73),
 C73(H73A), C74(H74), C74A(H74A), C75(H75), C76(H76), C79(H79), C80(H80)
6.b Idealised Me refined as rotating group:
 C82(H82A,H82B,H82C), C84(H84A,H84B,H84C), C84(H84D,H84E,H84F)
;
_atom_sites_solution_hydrogens     geom
_atom_sites_solution_primary       ?
_atom_sites_solution_secondary     ?
loop_
  _atom_site_label
  _atom_site_type_symbol
  _atom_site_fract_x
  _atom_site_fract_y
  _atom_site_fract_z
  _atom_site_U_iso_or_equiv
  _atom_site_adp_type
  _atom_site_occupancy
  _atom_site_site_symmetry_order
  _atom_site_calc_flag
  _atom_site_refinement_flags_posn
  _atom_site_refinement_flags_adp
  _atom_site_refinement_flags_occupancy
  _atom_site_disorder_assembly
  _atom_site_disorder_group
 S1 S 0.32868(5) 0.84090(4) 0.35118(4) 0.04703(16) Uani 1 1 d . . . . .
 S2 S 0.97299(9) 1.11304(7) -0.01157(9) 0.0542(4) Uani 0.748(3) 1 d . U P A 1
 S2A S 0.8939(7) 1.2717(5) 0.1026(5) 0.0452(12) Uani 0.252(3) 1 d . U P A 2
 N1 N 0.71527(12) 0.90746(9) -0.09121(9) 0.0197(3) Uani 1 1 d . . . . .
 C1 C 0.32857(16) 0.91915(14) 0.41678(13) 0.0364(5) Uani 1 1 d . . . . .
 C2 C 0.2567(3) 0.92032(18) 0.50248(15) 0.0675(8) Uani 1 1 d . . . . .
 H2 H 0.2430 0.9584 0.5490 0.081 Uiso 1 1 calc R . . . .
 C3 C 0.2068(3) 0.8582(2) 0.5118(2) 0.0762(9) Uani 1 1 d . . . . .
 H3 H 0.1581 0.8501 0.5658 0.091 Uiso 1 1 calc R . . . .
 C4 C 0.2352(2) 0.81159(19) 0.43655(18) 0.0552(7) Uani 1 1 d . . . . .
 H4 H 0.2077 0.7689 0.4315 0.066 Uiso 1 1 calc R . . . .
 C5 C 0.39987(15) 0.97104(12) 0.38162(11) 0.0287(4) Uani 1 1 d . . . . .
 C6 C 0.46271(14) 0.96434(11) 0.29132(11) 0.0240(4) Uani 1 1 d . . . . .
 H6 H 0.4557 0.9296 0.2525 0.029 Uiso 1 1 calc R . . . .
 C7 C 0.53600(14) 1.00937(11) 0.25895(11) 0.0218(3) Uani 1 1 d . . . . .
 C8 C 0.60497(14) 1.01886(11) 0.16929(11) 0.0203(3) Uani 1 1 d . . . . .
 C9 C 0.62521(13) 0.98017(10) 0.08717(10) 0.0183(3) Uani 1 1 d . . . . .
 C10 C 0.65226(13) 0.88740(10) 0.06531(10) 0.0180(3) Uani 1 1 d . . . . .
 C11 C 0.69589(13) 0.85351(10) -0.02401(10) 0.0182(3) Uani 1 1 d . . . . .
 C12 C 0.67606(13) 0.99832(10) -0.07308(10) 0.0191(3) Uani 1 1 d . . . . .
 C13 C 0.62483(13) 1.03559(10) 0.01525(10) 0.0183(3) Uani 1 1 d . . . . .
 C14 C 0.56800(14) 1.12837(11) 0.03180(11) 0.0216(3) Uani 1 1 d . . . . .
 H14 H 0.5250 1.1539 0.0896 0.026 Uiso 1 1 calc R . . . .
 C15 C 0.57423(15) 1.18210(11) -0.03481(12) 0.0256(4) Uani 1 1 d . . . . .
 H15 H 0.5371 1.2433 -0.0222 0.031 Uiso 1 1 calc R . . . .
 C16 C 0.63676(16) 1.14425(12) -0.12157(11) 0.0273(4) Uani 1 1 d . . . . .
 H16 H 0.6459 1.1805 -0.1668 0.033 Uiso 1 1 calc R . . . .
 C17 C 0.68495(15) 1.05402(11) -0.14090(11) 0.0247(4) Uani 1 1 d . . . . .
 H17 H 0.7238 1.0295 -0.1992 0.030 Uiso 1 1 calc R . . . .
 C18 C 0.78636(14) 0.86805(10) -0.18078(10) 0.0208(3) Uani 1 1 d . . . . .
 C19 C 0.90404(16) 0.83685(12) -0.20648(12) 0.0277(4) Uani 1 1 d . . . . .
 H19 H 0.9363 0.8388 -0.1662 0.033 Uiso 1 1 calc R . . . .
 C20 C 0.97303(17) 0.80267(13) -0.29322(13) 0.0356(5) Uani 1 1 d . . . . .
 H20 H 1.0522 0.7801 -0.3111 0.043 Uiso 1 1 calc R . . . .
 C21 C 0.92422(19) 0.80203(13) -0.35334(12) 0.0363(5) Uani 1 1 d . . . . .
 H21 H 0.9708 0.7807 -0.4118 0.044 Uiso 1 1 calc R . . . .
 C22 C 0.80731(18) 0.83273(12) -0.32694(12) 0.0337(4) Uani 1 1 d . . . . .
 H22 H 0.7751 0.8317 -0.3675 0.040 Uiso 1 1 calc R . . . .
 C23 C 0.73736(16) 0.86517(11) -0.24009(11) 0.0270(4) Uani 1 1 d . . . . .
 H23 H 0.6583 0.8848 -0.2218 0.032 Uiso 1 1 calc R . . . .
 C24 C 0.72520(14) 0.76320(11) -0.04643(11) 0.0223(4) Uani 1 1 d . . . . .
 H24 H 0.7505 0.7420 -0.1050 0.027 Uiso 1 1 calc R . . . .
 C25 C 0.71670(15) 0.70624(11) 0.01742(12) 0.0248(4) Uani 1 1 d . . . . .
 H25 H 0.7340 0.6471 0.0024 0.030 Uiso 1 1 calc R . . . .
 C26 C 0.68212(14) 0.73733(11) 0.10485(12) 0.0252(4) Uani 1 1 d . . . . .
 H26 H 0.6795 0.6983 0.1479 0.030 Uiso 1 1 calc R . . . .
 C27 C 0.65196(14) 0.82512(11) 0.12751(11) 0.0215(3) Uani 1 1 d . . . . .
 H27 H 0.6305 0.8444 0.1860 0.026 Uiso 1 1 calc R . . . .
 C28 C 0.65361(14) 1.08282(11) 0.17939(11) 0.0219(4) Uani 1 1 d . . . . .
 C29 C 0.73905(15) 1.10650(11) 0.11863(12) 0.0247(4) Uani 1 1 d . . . . .
 H29 H 0.7686 1.0857 0.0595 0.030 Uiso 1 1 calc R . . . .
 C30 C 0.78030(15) 1.16143(11) 0.14649(13) 0.0281(4) Uani 1 1 d . . . . .
 C31 C 0.87514(16) 1.18237(12) 0.08340(14) 0.0324(4) Uani 1 1 d . U . . .
 C32 C 1.0484(2) 1.17554(17) -0.04008(19) 0.0565(6) Uani 1 1 d . U . . .
 H32 H 1.1144 1.1611 -0.0908 0.068 Uiso 0.748(3) 1 calc R . P A 1
 H32A H 1.1078 1.1573 -0.0951 0.068 Uiso 0.252(3) 1 calc R . P A 2
 C33 C 1.0089(2) 1.24742(16) 0.01402(16) 0.0472(6) Uani 1 1 d . U . . .
 H33 H 1.0419 1.2890 0.0062 0.057 Uiso 0.748(3) 1 calc R . P A 1
 H33A H 1.0479 1.2852 0.0011 0.057 Uiso 0.252(3) 1 calc R . P A 2
 C34 C 0.9071(9) 1.2518(6) 0.0870(7) 0.055(2) Uani 0.748(3) 1 d . U P A 1
 H34 H 0.8666 1.2975 0.1325 0.065 Uiso 0.748(3) 1 calc R . P A 1
 C34A C 0.9600(11) 1.1261(8) 0.0194(7) 0.030(2) Uani 0.252(3) 1 d . U P A 2
 H34A H 0.9706 1.0678 0.0082 0.036 Uiso 0.252(3) 1 calc R . P A 2
 C35 C 0.73301(17) 1.19412(12) 0.23591(13) 0.0337(4) Uani 1 1 d . . . . .
 H35 H 0.7573 1.2333 0.2539 0.040 Uiso 1 1 calc R . . . .
 C36 C 0.65158(17) 1.16902(12) 0.29702(13) 0.0320(4) Uani 1 1 d . . . . .
 H36 H 0.6220 1.1902 0.3560 0.038 Uiso 1 1 calc R . . . .
 C37 C 0.61360(15) 1.11122(11) 0.26953(11) 0.0251(4) Uani 1 1 d . . . . .
 C38 C 0.53884(15) 1.06745(11) 0.31864(11) 0.0248(4) Uani 1 1 d . . . . .
 C39 C 0.47407(17) 1.07552(13) 0.40832(12) 0.0330(4) Uani 1 1 d . . . . .
 H39 H 0.4762 1.1135 0.4471 0.040 Uiso 1 1 calc R . . . .
 C40 C 0.40706(17) 1.02711(13) 0.43926(12) 0.0347(5) Uani 1 1 d . . . . .
 H40 H 0.3657 1.0315 0.4994 0.042 Uiso 1 1 calc R . . . .
 S3 S 0.99665(8) 0.87404(9) 0.36946(7) 0.0476(3) Uani 0.876(3) 1 d . U P B 1
 S3A S 0.8838(15) 0.9478(11) 0.2534(11) 0.043(2) Uani 0.124(3) 1 d . U P B 2
 S4 S 0.32305(9) 0.53826(9) 0.67254(9) 0.0398(3) Uani 0.781(3) 1 d . U P C 1
 S4A S 0.5410(8) 0.4485(6) 0.6842(6) 0.0381(14) Uani 0.219(3) 1 d . U P C 2
 N2 N 0.92650(12) 0.55970(9) 0.70084(9) 0.0217(3) Uani 1 1 d . . . . .
 C41 C 0.89259(15) 0.88383(12) 0.33012(12) 0.0287(4) Uani 1 1 d D U . . .
 C42 C 0.8888(8) 0.9475(6) 0.2712(5) 0.0442(17) Uani 0.876(3) 1 d D U P B 1
 H42 H 0.8375 0.9640 0.2430 0.053 Uiso 0.876(3) 1 calc R . P B 1
 C42A C 0.963(2) 0.890(2) 0.380(2) 0.043(5) Uani 0.124(3) 1 d D U P B 2
 H42A H 0.9676 0.8675 0.4316 0.052 Uiso 0.124(3) 1 calc R . P B 2
 C43 C 0.9711(2) 0.98488(15) 0.25835(16) 0.0489(6) Uani 1 1 d . U . . .
 H43A H 0.9809 1.0313 0.2259 0.059 Uiso 0.124(3) 1 calc R . P B 2
 H43 H 0.9812 1.0273 0.2200 0.059 Uiso 0.876(3) 1 calc R . P B 1
 C44 C 1.0326(2) 0.95161(17) 0.30835(17) 0.0551(6) Uani 1 1 d . U . . .
 H44 H 1.0892 0.9695 0.3092 0.066 Uiso 0.876(3) 1 calc R . P B 1
 H44A H 1.0975 0.9595 0.3059 0.066 Uiso 0.124(3) 1 calc R . P B 2
 C45 C 0.82082(14) 0.83204(11) 0.36163(11) 0.0237(4) Uani 1 1 d . . . . .
 C46 C 0.82975(14) 0.77852(11) 0.42949(11) 0.0222(3) Uani 1 1 d . . . . .
 H46 H 0.8818 0.7756 0.4544 0.027 Uiso 1 1 calc R . . . .
 C47 C 0.76148(14) 0.72931(11) 0.46046(10) 0.0210(3) Uani 1 1 d . . . . .
 C48 C 0.74558(14) 0.67631(11) 0.53542(11) 0.0203(3) Uani 1 1 d . . . . .
 C49 C 0.80867(14) 0.64614(10) 0.58904(10) 0.0191(3) Uani 1 1 d . . . . .
 C50 C 0.93263(14) 0.61533(10) 0.55958(10) 0.0185(3) Uani 1 1 d . . . . .
 C51 C 0.98765(14) 0.57717(10) 0.61817(10) 0.0196(3) Uani 1 1 d . . . . .
 C52 C 0.80769(14) 0.59346(10) 0.73451(10) 0.0195(3) Uani 1 1 d . . . . .
 C53 C 0.74886(14) 0.64284(10) 0.68270(10) 0.0192(3) Uani 1 1 d . . . . .
 C54 C 0.63069(14) 0.69316(11) 0.72618(11) 0.0221(3) Uani 1 1 d . . . . .
 H54 H 0.5920 0.7339 0.6962 0.027 Uiso 1 1 calc R . . . .
 C55 C 0.57137(15) 0.68359(11) 0.81145(11) 0.0242(4) Uani 1 1 d . . . . .
 H55 H 0.4932 0.7165 0.8383 0.029 Uiso 1 1 calc R . . . .
 C56 C 0.62961(15) 0.62394(12) 0.85760(11) 0.0258(4) Uani 1 1 d . . . . .
 H56 H 0.5889 0.6134 0.9136 0.031 Uiso 1 1 calc R . . . .
 C57 C 0.74663(15) 0.58069(11) 0.82082(11) 0.0237(4) Uani 1 1 d . . . . .
 H57 H 0.7853 0.5431 0.8529 0.028 Uiso 1 1 calc R . . . .
 C58 C 0.98402(14) 0.51706(11) 0.75885(11) 0.0220(4) Uani 1 1 d . . . . .
 C59 C 1.02269(16) 0.42615(12) 0.75901(12) 0.0295(4) Uani 1 1 d . . . . .
 H59 H 1.0168 0.3917 0.7192 0.035 Uiso 1 1 calc R . . . .
 C60 C 1.07048(17) 0.38671(13) 0.81941(12) 0.0346(4) Uani 1 1 d . . . . .
 H60 H 1.0970 0.3255 0.8201 0.042 Uiso 1 1 calc R . . . .
 C61 C 1.07863(15) 0.43814(13) 0.87836(12) 0.0322(4) Uani 1 1 d . . . . .
 H61 H 1.1088 0.4116 0.9197 0.039 Uiso 1 1 calc R . . . .
 C62 C 1.04234(16) 0.52871(13) 0.87642(12) 0.0306(4) Uani 1 1 d . . . . .
 H62 H 1.0499 0.5629 0.9154 0.037 Uiso 1 1 calc R . . . .
 C63 C 0.99458(15) 0.56885(12) 0.81647(11) 0.0260(4) Uani 1 1 d . . . . .
 H63 H 0.9699 0.6299 0.8149 0.031 Uiso 1 1 calc R . . . .
 C64 C 1.10582(14) 0.55421(11) 0.59180(11) 0.0246(4) Uani 1 1 d . . . . .
 H64 H 1.1410 0.5311 0.6312 0.030 Uiso 1 1 calc R . . . .
 C65 C 1.16994(15) 0.56542(12) 0.50877(12) 0.0272(4) Uani 1 1 d . . . . .
 H65 H 1.2469 0.5544 0.4935 0.033 Uiso 1 1 calc R . . . .
 C66 C 1.11956(15) 0.59334(11) 0.44710(12) 0.0263(4) Uani 1 1 d . . . . .
 H66 H 1.1638 0.5969 0.3894 0.032 Uiso 1 1 calc R . . . .
 C67 C 1.00426(15) 0.61550(11) 0.47230(11) 0.0230(4) Uani 1 1 d . . . . .
 H67 H 0.9722 0.6313 0.4301 0.028 Uiso 1 1 calc R . . . .
 C68 C 0.64524(14) 0.65698(11) 0.54434(11) 0.0207(3) Uani 1 1 d . . . . .
 C69 C 0.59707(14) 0.60265(11) 0.59752(11) 0.0218(3) Uani 1 1 d . . . . .
 H69 H 0.6258 0.5749 0.6392 0.026 Uiso 1 1 calc R . . . .
 C70 C 0.50641(14) 0.58924(11) 0.58917(11) 0.0236(4) Uani 1 1 d . . . . .
 C71 C 0.46103(15) 0.52900(12) 0.64497(12) 0.0263(4) Uani 1 1 d . U . . .
 C72 C 0.34090(19) 0.45124(16) 0.73035(15) 0.0477(6) Uani 1 1 d . U . . .
 H72 H 0.2832 0.4306 0.7584 0.057 Uiso 0.781(3) 1 calc R . P C 1
 H72A H 0.2771 0.4370 0.7570 0.057 Uiso 0.219(3) 1 calc R . P C 2
 C73 C 0.44541(19) 0.41338(15) 0.73313(14) 0.0422(5) Uani 1 1 d . U . . .
 H73 H 0.4686 0.3646 0.7629 0.051 Uiso 0.781(3) 1 calc R . P C 1
 H73A H 0.4612 0.3650 0.7650 0.051 Uiso 0.219(3) 1 calc R . P C 2
 C74 C 0.5162(8) 0.4590(7) 0.6835(7) 0.041(2) Uani 0.781(3) 1 d . U P C 1
 H74 H 0.5916 0.4430 0.6777 0.050 Uiso 0.781(3) 1 calc R . P C 1
 C74A C 0.3566(17) 0.5294(16) 0.6670(16) 0.060(6) Uani 0.219(3) 1 d . U P C 2
 H74A H 0.3006 0.5686 0.6490 0.072 Uiso 0.219(3) 1 calc R . P C 2
 C75 C 0.46234(15) 0.63209(12) 0.52664(12) 0.0281(4) Uani 1 1 d . . . . .
 H75 H 0.3994 0.6255 0.5228 0.034 Uiso 1 1 calc R . . . .
 C76 C 0.51165(15) 0.68370(12) 0.47100(12) 0.0269(4) Uani 1 1 d . . . . .
 H76 H 0.4831 0.7109 0.4291 0.032 Uiso 1 1 calc R . . . .
 C77 C 0.60455(14) 0.69479(11) 0.47802(11) 0.0223(3) Uani 1 1 d . . . . .
 C78 C 0.67626(14) 0.74052(11) 0.42664(11) 0.0225(4) Uani 1 1 d . . . . .
 C79 C 0.66670(15) 0.79373(12) 0.35903(11) 0.0261(4) Uani 1 1 d . . . . .
 H79 H 0.6117 0.7995 0.3363 0.031 Uiso 1 1 calc R . . . .
 C80 C 0.73934(15) 0.83774(12) 0.32600(12) 0.0284(4) Uani 1 1 d . . . . .
 H80 H 0.7346 0.8717 0.2796 0.034 Uiso 1 1 calc R . . . .
 N3 N 0.77484(17) 0.47718(13) 0.00803(13) 0.0475(5) Uani 1 1 d . . . . .
 N4 N 0.3751(7) 0.6221(4) 0.1236(7) 0.116(4) Uani 0.600(11) 1 d . . P D 1
 N4A N 0.2896(12) 0.6568(8) 0.2225(11) 0.135(6) Uani 0.400(11) 1 d . . P D 2
 C81 C 0.7090(2) 0.45365(15) 0.04852(16) 0.0452(5) Uani 1 1 d . . . . .
 C82 C 0.6243(2) 0.4189(2) 0.1020(2) 0.0738(9) Uani 1 1 d . . . . .
 H82A H 0.6357 0.3656 0.0716 0.111 Uiso 1 1 calc GR . . . .
 H82B H 0.5488 0.4621 0.1124 0.111 Uiso 1 1 calc GR . . . .
 H82C H 0.6325 0.4062 0.1572 0.111 Uiso 1 1 calc GR . . . .
 C83 C 0.2815(10) 0.6653(6) 0.1372(8) 0.076(2) Uani 0.600(11) 1 d . . P D 1
 C83A C 0.2270(12) 0.6925(8) 0.1924(12) 0.080(3) Uani 0.400(11) 1 d . . P D 2
 C84 C 0.1625(3) 0.7272(3) 0.1426(3) 0.1002(12) Uani 1 1 d . . . . .
 H84A H 0.1692 0.7578 0.0908 0.150 Uiso 0.600(11) 1 calc GR . P D 1
 H84B H 0.1263 0.7695 0.1936 0.150 Uiso 0.600(11) 1 calc GR . P D 1
 H84C H 0.1172 0.6932 0.1467 0.150 Uiso 0.600(11) 1 calc GR . P D 1
 H84D H 0.1869 0.7703 0.1086 0.150 Uiso 0.400(11) 1 calc GR . P D 2
 H84E H 0.0833 0.7550 0.1805 0.150 Uiso 0.400(11) 1 calc GR . P D 2
 H84F H 0.1722 0.6806 0.1037 0.150 Uiso 0.400(11) 1 calc GR . P D 2

loop_
  _atom_site_aniso_label
  _atom_site_aniso_U_11
  _atom_site_aniso_U_22
  _atom_site_aniso_U_33
  _atom_site_aniso_U_23
  _atom_site_aniso_U_13
  _atom_site_aniso_U_12
 S1 0.0520(3) 0.0744(4) 0.0334(3) 0.0230(3) -0.0213(3) -0.0411(3)
 S2 0.0467(6) 0.0388(5) 0.0638(8) -0.0057(5) 0.0052(5) -0.0270(4)
 S2A 0.051(2) 0.039(2) 0.069(3) 0.022(2) -0.036(2) -0.0318(18)
 N1 0.0247(7) 0.0177(7) 0.0153(7) 0.0019(5) -0.0063(6) -0.0082(6)
 C1 0.0260(10) 0.0401(11) 0.0279(10) 0.0106(8) -0.0032(8) -0.0046(8)
 C2 0.088(2) 0.0599(16) 0.0270(12) -0.0026(11) 0.0187(12) -0.0386(15)
 C3 0.0644(19) 0.078(2) 0.0539(17) 0.0151(15) 0.0156(14) -0.0328(16)
 C4 0.0441(13) 0.0727(17) 0.0631(17) 0.0381(14) -0.0261(13) -0.0357(13)
 C5 0.0228(9) 0.0300(10) 0.0210(9) 0.0067(7) -0.0055(7) -0.0007(7)
 C6 0.0215(9) 0.0262(9) 0.0186(8) 0.0032(7) -0.0074(7) -0.0037(7)
 C7 0.0206(8) 0.0224(9) 0.0175(8) 0.0021(6) -0.0089(7) -0.0016(7)
 C8 0.0210(8) 0.0201(8) 0.0195(8) 0.0031(6) -0.0094(7) -0.0063(7)
 C9 0.0154(8) 0.0217(8) 0.0173(8) 0.0029(6) -0.0062(6) -0.0068(6)
 C10 0.0159(8) 0.0209(8) 0.0189(8) 0.0046(6) -0.0079(6) -0.0079(6)
 C11 0.0172(8) 0.0192(8) 0.0199(8) 0.0047(6) -0.0083(7) -0.0079(6)
 C12 0.0195(8) 0.0201(8) 0.0194(8) 0.0034(6) -0.0084(7) -0.0089(7)
 C13 0.0179(8) 0.0202(8) 0.0187(8) 0.0040(6) -0.0082(7) -0.0085(6)
 C14 0.0223(8) 0.0230(9) 0.0196(8) 0.0009(7) -0.0089(7) -0.0076(7)
 C15 0.0314(10) 0.0183(8) 0.0288(9) 0.0038(7) -0.0145(8) -0.0085(7)
 C16 0.0391(11) 0.0252(9) 0.0226(9) 0.0105(7) -0.0143(8) -0.0162(8)
 C17 0.0331(10) 0.0232(9) 0.0171(8) 0.0027(7) -0.0081(7) -0.0119(7)
 C18 0.0275(9) 0.0167(8) 0.0165(8) 0.0027(6) -0.0063(7) -0.0090(7)
 C19 0.0307(10) 0.0293(10) 0.0233(9) 0.0043(7) -0.0082(8) -0.0142(8)
 C20 0.0295(10) 0.0355(11) 0.0319(10) 0.0001(8) 0.0015(8) -0.0147(8)
 C21 0.0508(13) 0.0306(10) 0.0192(9) -0.0027(8) -0.0004(9) -0.0192(9)
 C22 0.0544(13) 0.0282(10) 0.0220(9) 0.0015(7) -0.0178(9) -0.0165(9)
 C23 0.0340(10) 0.0221(9) 0.0254(9) 0.0030(7) -0.0146(8) -0.0084(8)
 C24 0.0234(9) 0.0218(9) 0.0224(9) 0.0004(7) -0.0089(7) -0.0090(7)
 C25 0.0251(9) 0.0196(9) 0.0309(10) 0.0048(7) -0.0115(8) -0.0093(7)
 C26 0.0229(9) 0.0246(9) 0.0263(9) 0.0113(7) -0.0090(7) -0.0089(7)
 C27 0.0205(8) 0.0241(9) 0.0185(8) 0.0049(7) -0.0074(7) -0.0076(7)
 C28 0.0238(9) 0.0185(8) 0.0238(9) 0.0013(7) -0.0139(7) -0.0039(7)
 C29 0.0267(9) 0.0220(9) 0.0259(9) 0.0020(7) -0.0126(8) -0.0076(7)
 C30 0.0287(10) 0.0208(9) 0.0391(11) 0.0043(8) -0.0192(8) -0.0082(7)
 C31 0.0320(10) 0.0272(10) 0.0469(12) 0.0096(8) -0.0246(9) -0.0121(8)
 C32 0.0425(13) 0.0557(15) 0.0739(17) 0.0097(13) -0.0200(12) -0.0241(11)
 C33 0.0534(14) 0.0509(14) 0.0628(15) 0.0239(11) -0.0335(12) -0.0379(11)
 C34 0.065(4) 0.051(5) 0.066(4) 0.014(3) -0.037(3) -0.030(3)
 C34A 0.030(3) 0.030(3) 0.031(3) 0.0042(10) -0.0130(13) -0.0112(13)
 C35 0.0379(11) 0.0275(10) 0.0440(12) -0.0020(8) -0.0252(10) -0.0110(8)
 C36 0.0372(11) 0.0274(10) 0.0308(10) -0.0048(8) -0.0200(9) -0.0039(8)
 C37 0.0262(9) 0.0219(9) 0.0244(9) -0.0010(7) -0.0137(8) -0.0018(7)
 C38 0.0259(9) 0.0230(9) 0.0207(9) 0.0004(7) -0.0126(7) -0.0006(7)
 C39 0.0373(11) 0.0312(10) 0.0210(9) -0.0029(8) -0.0129(8) -0.0010(8)
 C40 0.0320(11) 0.0387(11) 0.0156(9) 0.0009(8) -0.0035(8) -0.0004(8)
 S3 0.0398(6) 0.0626(7) 0.0596(5) 0.0325(4) -0.0288(5) -0.0335(5)
 S3A 0.042(4) 0.033(4) 0.056(6) 0.018(4) -0.014(4) -0.023(3)
 S4 0.0230(5) 0.0489(5) 0.0533(6) 0.0102(4) -0.0150(4) -0.0202(4)
 S4A 0.039(3) 0.042(2) 0.037(2) 0.0141(16) -0.0073(19) -0.028(2)
 N2 0.0207(7) 0.0265(8) 0.0194(7) 0.0068(6) -0.0108(6) -0.0083(6)
 C41 0.0267(9) 0.0289(10) 0.0262(9) 0.0060(7) -0.0083(8) -0.0083(8)
 C42 0.046(3) 0.040(3) 0.046(3) 0.0072(19) -0.020(2) -0.0152(19)
 C42A 0.044(9) 0.040(9) 0.051(7) 0.022(6) -0.017(6) -0.026(7)
 C43 0.0523(14) 0.0430(13) 0.0532(14) 0.0209(11) -0.0163(11) -0.0259(11)
 C44 0.0462(14) 0.0647(16) 0.0658(16) 0.0244(13) -0.0203(12) -0.0365(12)
 C45 0.0210(9) 0.0234(9) 0.0204(8) 0.0017(7) -0.0055(7) -0.0042(7)
 C46 0.0222(8) 0.0228(9) 0.0210(8) 0.0023(7) -0.0110(7) -0.0054(7)
 C47 0.0221(8) 0.0214(8) 0.0177(8) 0.0012(6) -0.0092(7) -0.0051(7)
 C48 0.0214(8) 0.0210(8) 0.0198(8) 0.0026(6) -0.0098(7) -0.0077(7)
 C49 0.0217(8) 0.0177(8) 0.0210(8) 0.0028(6) -0.0101(7) -0.0089(7)
 C50 0.0221(8) 0.0167(8) 0.0185(8) 0.0016(6) -0.0096(7) -0.0076(6)
 C51 0.0205(8) 0.0192(8) 0.0195(8) 0.0011(6) -0.0083(7) -0.0073(7)
 C52 0.0209(8) 0.0197(8) 0.0199(8) 0.0015(6) -0.0091(7) -0.0086(7)
 C53 0.0222(8) 0.0188(8) 0.0204(8) 0.0025(6) -0.0106(7) -0.0097(7)
 C54 0.0212(8) 0.0206(8) 0.0259(9) -0.0005(7) -0.0111(7) -0.0071(7)
 C55 0.0198(8) 0.0257(9) 0.0248(9) -0.0049(7) -0.0052(7) -0.0086(7)
 C56 0.0289(9) 0.0325(10) 0.0194(9) 0.0020(7) -0.0070(7) -0.0175(8)
 C57 0.0277(9) 0.0270(9) 0.0203(9) 0.0061(7) -0.0117(7) -0.0125(7)
 C58 0.0190(8) 0.0269(9) 0.0182(8) 0.0058(7) -0.0088(7) -0.0058(7)
 C59 0.0348(10) 0.0262(10) 0.0234(9) 0.0017(7) -0.0124(8) -0.0061(8)
 C60 0.0349(11) 0.0280(10) 0.0287(10) 0.0088(8) -0.0108(9) -0.0015(8)
 C61 0.0227(9) 0.0481(12) 0.0203(9) 0.0121(8) -0.0107(8) -0.0067(8)
 C62 0.0267(9) 0.0436(11) 0.0225(9) 0.0009(8) -0.0128(8) -0.0109(8)
 C63 0.0243(9) 0.0268(9) 0.0262(9) 0.0020(7) -0.0113(8) -0.0073(7)
 C64 0.0213(9) 0.0273(9) 0.0261(9) 0.0043(7) -0.0132(7) -0.0065(7)
 C65 0.0178(8) 0.0287(9) 0.0299(10) -0.0001(7) -0.0065(8) -0.0058(7)
 C66 0.0232(9) 0.0261(9) 0.0218(9) 0.0028(7) -0.0035(7) -0.0066(7)
 C67 0.0268(9) 0.0202(8) 0.0198(8) 0.0025(7) -0.0095(7) -0.0063(7)
 C68 0.0203(8) 0.0220(8) 0.0213(8) -0.0003(7) -0.0113(7) -0.0061(7)
 C69 0.0207(8) 0.0237(9) 0.0214(8) 0.0006(7) -0.0104(7) -0.0064(7)
 C70 0.0207(8) 0.0255(9) 0.0233(9) -0.0033(7) -0.0068(7) -0.0083(7)
 C71 0.0228(9) 0.0318(10) 0.0252(9) -0.0027(7) -0.0074(7) -0.0125(7)
 C72 0.0370(12) 0.0576(14) 0.0517(14) 0.0066(11) -0.0073(10) -0.0311(11)
 C73 0.0436(12) 0.0455(12) 0.0404(12) 0.0115(10) -0.0130(10) -0.0243(10)
 C74 0.033(4) 0.051(3) 0.043(3) 0.001(2) -0.010(2) -0.022(3)
 C74A 0.041(7) 0.065(9) 0.074(10) 0.023(8) -0.016(6) -0.027(6)
 C75 0.0231(9) 0.0356(10) 0.0304(10) -0.0003(8) -0.0140(8) -0.0120(8)
 C76 0.0266(9) 0.0332(10) 0.0249(9) 0.0022(7) -0.0171(8) -0.0085(8)
 C77 0.0225(9) 0.0236(9) 0.0196(8) 0.0002(7) -0.0105(7) -0.0051(7)
 C78 0.0218(8) 0.0229(9) 0.0204(8) -0.0002(7) -0.0096(7) -0.0044(7)
 C79 0.0265(9) 0.0315(10) 0.0207(9) 0.0043(7) -0.0141(7) -0.0069(7)
 C80 0.0302(10) 0.0311(10) 0.0209(9) 0.0081(7) -0.0123(8) -0.0070(8)
 N3 0.0516(12) 0.0474(11) 0.0471(11) 0.0147(9) -0.0205(10) -0.0225(10)
 N4 0.118(6) 0.074(4) 0.201(10) 0.059(4) -0.108(7) -0.043(4)
 N4A 0.142(11) 0.130(8) 0.202(16) 0.107(10) -0.133(12) -0.068(8)
 C81 0.0534(14) 0.0419(13) 0.0456(13) 0.0068(10) -0.0248(12) -0.0185(11)
 C82 0.0595(18) 0.085(2) 0.076(2) -0.0072(16) -0.0059(15) -0.0439(16)
 C83 0.100(6) 0.064(4) 0.104(7) 0.030(4) -0.066(5) -0.049(4)
 C83A 0.093(8) 0.062(6) 0.103(9) 0.040(7) -0.053(8) -0.038(6)
 C84 0.076(2) 0.122(3) 0.100(3) -0.010(2) -0.041(2) -0.027(2)

_geom_special_details
;
 All esds (except the esd in the dihedral angle between two l.s. planes)
 are estimated using the full covariance matrix.  The cell esds are taken
 into account individually in the estimation of esds in distances, angles
 and torsion angles; correlations between esds in cell parameters are only
 used when they are defined by crystal symmetry.  An approximate (isotropic)
 treatment of cell esds is used for estimating esds involving l.s. planes.
;
loop_
  _geom_bond_atom_site_label_1
  _geom_bond_atom_site_label_2
  _geom_bond_distance
  _geom_bond_site_symmetry_2
  _geom_bond_publ_flag
 S1 C1 1.718(2) . ?
 S1 C4 1.702(2) . ?
 S2 C31 1.732(2) . ?
 S2 C32 1.650(3) . ?
 S2A C31 1.643(7) . ?
 S2A C33 1.624(8) . ?
 N1 C11 1.392(2) . ?
 N1 C12 1.385(2) . ?
 N1 C18 1.447(2) . ?
 C1 C2 1.384(3) . ?
 C1 C5 1.471(3) . ?
 C2 C3 1.399(4) . ?
 C3 C4 1.336(4) . ?
 C5 C6 1.399(2) . ?
 C5 C40 1.408(3) . ?
 C6 C7 1.398(2) . ?
 C7 C8 1.465(2) . ?
 C7 C38 1.423(2) . ?
 C8 C9 1.408(2) . ?
 C8 C28 1.482(2) . ?
 C9 C10 1.453(2) . ?
 C9 C13 1.456(2) . ?
 C10 C11 1.417(2) . ?
 C10 C27 1.409(2) . ?
 C11 C24 1.409(2) . ?
 C12 C13 1.410(2) . ?
 C12 C17 1.406(2) . ?
 C13 C14 1.408(2) . ?
 C14 C15 1.369(2) . ?
 C15 C16 1.392(2) . ?
 C16 C17 1.371(2) . ?
 C18 C19 1.385(2) . ?
 C18 C23 1.385(2) . ?
 C19 C20 1.387(3) . ?
 C20 C21 1.386(3) . ?
 C21 C22 1.375(3) . ?
 C22 C23 1.385(3) . ?
 C24 C25 1.372(2) . ?
 C25 C26 1.394(2) . ?
 C26 C27 1.368(2) . ?
 C28 C29 1.396(2) . ?
 C28 C37 1.412(2) . ?
 C29 C30 1.399(2) . ?
 C30 C31 1.475(3) . ?
 C30 C35 1.408(3) . ?
 C31 C34 1.375(9) . ?
 C31 C34A 1.299(12) . ?
 C32 C33 1.320(4) . ?
 C32 C34A 1.689(13) . ?
 C33 C34 1.440(11) . ?
 C35 C36 1.375(3) . ?
 C36 C37 1.401(3) . ?
 C37 C38 1.447(3) . ?
 C38 C39 1.393(2) . ?
 C39 C40 1.374(3) . ?
 S3 C41 1.722(2) . ?
 S3 C44 1.687(3) . ?
 S3A C41 1.611(14) . ?
 S3A C43 1.556(14) . ?
 S4 C71 1.7132(19) . ?
 S4 C72 1.665(3) . ?
 S4A C71 1.643(9) . ?
 S4A C73 1.557(8) . ?
 N2 C51 1.389(2) . ?
 N2 C52 1.389(2) . ?
 N2 C58 1.447(2) . ?
 C41 C42 1.388(7) . ?
 C41 C42A 1.497(18) . ?
 C41 C45 1.469(2) . ?
 C42 C43 1.420(8) . ?
 C42A C44 1.76(3) . ?
 C43 C44 1.342(3) . ?
 C45 C46 1.398(2) . ?
 C45 C80 1.411(2) . ?
 C46 C47 1.398(2) . ?
 C47 C48 1.470(2) . ?
 C47 C78 1.417(2) . ?
 C48 C49 1.402(2) . ?
 C48 C68 1.474(2) . ?
 C49 C50 1.458(2) . ?
 C49 C53 1.462(2) . ?
 C50 C51 1.417(2) . ?
 C50 C67 1.407(2) . ?
 C51 C64 1.404(2) . ?
 C52 C53 1.406(2) . ?
 C52 C57 1.407(2) . ?
 C53 C54 1.411(2) . ?
 C54 C55 1.371(2) . ?
 C55 C56 1.397(2) . ?
 C56 C57 1.375(2) . ?
 C58 C59 1.381(2) . ?
 C58 C63 1.385(2) . ?
 C59 C60 1.390(3) . ?
 C60 C61 1.378(3) . ?
 C61 C62 1.379(3) . ?
 C62 C63 1.386(2) . ?
 C64 C65 1.370(2) . ?
 C65 C66 1.396(3) . ?
 C66 C67 1.372(2) . ?
 C68 C69 1.389(2) . ?
 C68 C77 1.417(2) . ?
 C69 C70 1.391(2) . ?
 C70 C71 1.467(2) . ?
 C70 C75 1.408(2) . ?
 C71 C74 1.384(9) . ?
 C71 C74A 1.331(19) . ?
 C72 C73 1.342(3) . ?
 C72 C74A 1.64(2) . ?
 C73 C74 1.434(9) . ?
 C75 C76 1.379(3) . ?
 C76 C77 1.393(2) . ?
 C77 C78 1.453(2) . ?
 C78 C79 1.393(2) . ?
 C79 C80 1.379(3) . ?
 N3 C81 1.092(3) . ?
 N4 C83 1.143(9) . ?
 N4A C83A 1.108(12) . ?
 C81 C82 1.459(3) . ?
 C83 C84 1.528(11) . ?
 C83A C84 1.372(12) . ?

loop_
  _geom_angle_atom_site_label_1
  _geom_angle_atom_site_label_2
  _geom_angle_atom_site_label_3
  _geom_angle
  _geom_angle_site_symmetry_1
  _geom_angle_site_symmetry_3
  _geom_angle_publ_flag
 C4 S1 C1 93.19(12) . . ?
 C32 S2 C31 92.72(13) . . ?
 C33 S2A C31 92.6(4) . . ?
 C11 N1 C18 119.88(13) . . ?
 C12 N1 C11 121.08(13) . . ?
 C12 N1 C18 118.79(13) . . ?
 C2 C1 S1 108.95(18) . . ?
 C2 C1 C5 129.1(2) . . ?
 C5 C1 S1 121.93(14) . . ?
 C1 C2 C3 112.9(2) . . ?
 C4 C3 C2 114.1(2) . . ?
 C3 C4 S1 110.8(2) . . ?
 C6 C5 C1 120.85(18) . . ?
 C6 C5 C40 119.17(18) . . ?
 C40 C5 C1 119.96(17) . . ?
 C7 C6 C5 120.52(17) . . ?
 C6 C7 C8 132.07(16) . . ?
 C6 C7 C38 118.80(15) . . ?
 C38 C7 C8 108.61(15) . . ?
 C7 C8 C28 105.31(14) . . ?
 C9 C8 C7 131.25(15) . . ?
 C9 C8 C28 123.44(14) . . ?
 C8 C9 C10 125.88(14) . . ?
 C8 C9 C13 118.43(14) . . ?
 C10 C9 C13 115.63(14) . . ?
 C11 C10 C9 119.59(14) . . ?
 C27 C10 C9 123.28(15) . . ?
 C27 C10 C11 116.60(14) . . ?
 N1 C11 C10 120.89(14) . . ?
 N1 C11 C24 118.77(14) . . ?
 C24 C11 C10 120.28(14) . . ?
 N1 C12 C13 119.22(14) . . ?
 N1 C12 C17 121.29(15) . . ?
 C17 C12 C13 119.48(14) . . ?
 C12 C13 C9 121.39(14) . . ?
 C14 C13 C9 121.01(14) . . ?
 C14 C13 C12 117.52(14) . . ?
 C15 C14 C13 121.87(16) . . ?
 C14 C15 C16 119.35(16) . . ?
 C17 C16 C15 120.54(15) . . ?
 C16 C17 C12 120.41(16) . . ?
 C19 C18 N1 118.41(15) . . ?
 C23 C18 N1 120.50(15) . . ?
 C23 C18 C19 121.03(16) . . ?
 C18 C19 C20 118.98(17) . . ?
 C21 C20 C19 120.13(18) . . ?
 C22 C21 C20 120.33(17) . . ?
 C21 C22 C23 120.19(18) . . ?
 C22 C23 C18 119.29(17) . . ?
 C25 C24 C11 120.55(16) . . ?
 C24 C25 C26 119.75(16) . . ?
 C27 C26 C25 120.15(15) . . ?
 C26 C27 C10 122.33(16) . . ?
 C29 C28 C8 130.80(15) . . ?
 C29 C28 C37 119.30(16) . . ?
 C37 C28 C8 109.19(15) . . ?
 C28 C29 C30 120.16(16) . . ?
 C29 C30 C31 120.29(17) . . ?
 C29 C30 C35 119.37(17) . . ?
 C35 C30 C31 120.31(17) . . ?
 C30 C31 S2 121.80(14) . . ?
 C30 C31 S2A 120.7(3) . . ?
 C34 C31 S2 107.9(4) . . ?
 C34 C31 C30 130.3(5) . . ?
 C34A C31 S2A 114.7(6) . . ?
 C34A C31 C30 123.4(6) . . ?
 C33 C32 S2 115.5(2) . . ?
 C33 C32 C34A 99.7(4) . . ?
 C32 C33 S2A 121.7(3) . . ?
 C32 C33 C34 109.8(4) . . ?
 C31 C34 C33 114.1(6) . . ?
 C31 C34A C32 109.4(8) . . ?
 C36 C35 C30 121.13(17) . . ?
 C35 C36 C37 119.38(17) . . ?
 C28 C37 C38 107.98(15) . . ?
 C36 C37 C28 120.41(17) . . ?
 C36 C37 C38 131.54(16) . . ?
 C7 C38 C37 108.83(15) . . ?
 C39 C38 C7 120.36(17) . . ?
 C39 C38 C37 130.80(17) . . ?
 C40 C39 C38 119.78(18) . . ?
 C39 C40 C5 121.20(17) . . ?
 C44 S3 C41 92.60(12) . . ?
 C43 S3A C41 95.5(8) . . ?
 C72 S4 C71 92.73(11) . . ?
 C73 S4A C71 94.7(5) . . ?
 C51 N2 C52 120.86(13) . . ?
 C51 N2 C58 120.46(13) . . ?
 C52 N2 C58 118.07(13) . . ?
 C42 C41 S3 109.3(4) . . ?
 C42 C41 C45 129.5(4) . . ?
 C42A C41 S3A 117.5(15) . . ?
 C45 C41 S3 121.23(14) . . ?
 C45 C41 S3A 122.2(5) . . ?
 C45 C41 C42A 119.5(14) . . ?
 C41 C42 C43 113.2(5) . . ?
 C41 C42A C44 98.0(17) . . ?
 C44 C43 S3A 121.7(6) . . ?
 C44 C43 C42 111.8(3) . . ?
 C43 C44 S3 113.15(18) . . ?
 C43 C44 C42A 104.5(7) . . ?
 C46 C45 C41 120.33(16) . . ?
 C46 C45 C80 119.00(16) . . ?
 C80 C45 C41 120.64(16) . . ?
 C47 C46 C45 120.92(16) . . ?
 C46 C47 C48 131.60(15) . . ?
 C46 C47 C78 118.43(15) . . ?
 C78 C47 C48 109.04(14) . . ?
 C47 C48 C68 105.10(13) . . ?
 C49 C48 C47 130.70(15) . . ?
 C49 C48 C68 124.18(14) . . ?
 C48 C49 C50 125.57(14) . . ?
 C48 C49 C53 119.34(14) . . ?
 C50 C49 C53 115.08(14) . . ?
 C51 C50 C49 120.17(14) . . ?
 C67 C50 C49 123.22(14) . . ?
 C67 C50 C51 116.46(14) . . ?
 N2 C51 C50 120.68(14) . . ?
 N2 C51 C64 119.35(14) . . ?
 C64 C51 C50 119.94(15) . . ?
 N2 C52 C53 119.50(14) . . ?
 N2 C52 C57 120.24(14) . . ?
 C53 C52 C57 120.24(15) . . ?
 C52 C53 C49 121.46(14) . . ?
 C52 C53 C54 117.00(15) . . ?
 C54 C53 C49 121.45(14) . . ?
 C55 C54 C53 121.87(16) . . ?
 C54 C55 C56 119.34(16) . . ?
 C57 C56 C55 120.50(16) . . ?
 C56 C57 C52 119.77(16) . . ?
 C59 C58 N2 119.81(15) . . ?
 C59 C58 C63 120.98(16) . . ?
 C63 C58 N2 119.13(15) . . ?
 C58 C59 C60 119.16(17) . . ?
 C61 C60 C59 120.10(18) . . ?
 C60 C61 C62 120.41(17) . . ?
 C61 C62 C63 120.03(17) . . ?
 C58 C63 C62 119.28(17) . . ?
 C65 C64 C51 120.86(16) . . ?
 C64 C65 C66 119.85(16) . . ?
 C67 C66 C65 119.42(16) . . ?
 C66 C67 C50 122.54(16) . . ?
 C69 C68 C48 131.26(15) . . ?
 C69 C68 C77 118.77(15) . . ?
 C77 C68 C48 109.50(14) . . ?
 C68 C69 C70 120.79(15) . . ?
 C69 C70 C71 118.63(15) . . ?
 C69 C70 C75 119.48(16) . . ?
 C75 C70 C71 121.88(15) . . ?
 C70 C71 S4 122.21(14) . . ?
 C70 C71 S4A 121.3(3) . . ?
 C74 C71 S4 109.3(4) . . ?
 C74 C71 C70 128.5(4) . . ?
 C74A C71 S4A 112.5(10) . . ?
 C74A C71 C70 126.2(10) . . ?
 C73 C72 S4 114.48(16) . . ?
 C73 C72 C74A 100.7(7) . . ?
 C72 C73 S4A 121.6(4) . . ?
 C72 C73 C74 110.2(4) . . ?
 C71 C74 C73 113.3(6) . . ?
 C71 C74A C72 110.4(14) . . ?
 C76 C75 C70 120.61(16) . . ?
 C75 C76 C77 119.56(16) . . ?
 C68 C77 C78 107.70(14) . . ?
 C76 C77 C68 120.57(16) . . ?
 C76 C77 C78 131.73(16) . . ?
 C47 C78 C77 108.65(14) . . ?
 C79 C78 C47 120.86(16) . . ?
 C79 C78 C77 130.33(16) . . ?
 C80 C79 C78 119.59(16) . . ?
 C79 C80 C45 120.97(16) . . ?
 N3 C81 C82 177.9(3) . . ?
 N4 C83 C84 171.9(9) . . ?
 N4A C83A C84 170.3(17) . . ?

loop_
  _geom_torsion_atom_site_label_1
  _geom_torsion_atom_site_label_2
  _geom_torsion_atom_site_label_3
  _geom_torsion_atom_site_label_4
  _geom_torsion
  _geom_torsion_site_symmetry_1
  _geom_torsion_site_symmetry_2
  _geom_torsion_site_symmetry_3
  _geom_torsion_site_symmetry_4
  _geom_torsion_publ_flag
 S1 C1 C2 C3 0.9(3) . . . . ?
 S1 C1 C5 C6 6.1(2) . . . . ?
 S1 C1 C5 C40 -172.79(14) . . . . ?
 S2 C31 C34 C33 -0.2(9) . . . . ?
 S2 C32 C33 C34 0.7(6) . . . . ?
 S2A C31 C34A C32 -14.4(9) . . . . ?
 N1 C11 C24 C25 174.36(15) . . . . ?
 N1 C12 C13 C9 7.9(2) . . . . ?
 N1 C12 C13 C14 -168.93(14) . . . . ?
 N1 C12 C17 C16 174.26(16) . . . . ?
 N1 C18 C19 C20 -177.05(15) . . . . ?
 N1 C18 C23 C22 175.51(15) . . . . ?
 C1 S1 C4 C3 -1.0(2) . . . . ?
 C1 C2 C3 C4 -1.7(4) . . . . ?
 C1 C5 C6 C7 -175.81(16) . . . . ?
 C1 C5 C40 C39 179.21(17) . . . . ?
 C2 C1 C5 C6 -176.4(2) . . . . ?
 C2 C1 C5 C40 4.8(3) . . . . ?
 C2 C3 C4 S1 1.7(4) . . . . ?
 C4 S1 C1 C2 0.1(2) . . . . ?
 C4 S1 C1 C5 178.09(17) . . . . ?
 C5 C1 C2 C3 -177.0(2) . . . . ?
 C5 C6 C7 C8 -175.47(16) . . . . ?
 C5 C6 C7 C38 -4.8(2) . . . . ?
 C6 C5 C40 C39 0.3(3) . . . . ?
 C6 C7 C8 C9 -5.1(3) . . . . ?
 C6 C7 C8 C28 174.03(17) . . . . ?
 C6 C7 C38 C37 -175.70(15) . . . . ?
 C6 C7 C38 C39 3.3(2) . . . . ?
 C7 C8 C9 C10 -45.0(3) . . . . ?
 C7 C8 C9 C13 138.12(17) . . . . ?
 C7 C8 C28 C29 168.63(17) . . . . ?
 C7 C8 C28 C37 -1.36(18) . . . . ?
 C7 C38 C39 C40 0.0(3) . . . . ?
 C8 C7 C38 C37 -3.01(18) . . . . ?
 C8 C7 C38 C39 176.01(15) . . . . ?
 C8 C9 C10 C11 -165.63(15) . . . . ?
 C8 C9 C10 C27 5.7(3) . . . . ?
 C8 C9 C13 C12 161.16(15) . . . . ?
 C8 C9 C13 C14 -22.2(2) . . . . ?
 C8 C28 C29 C30 -172.30(16) . . . . ?
 C8 C28 C37 C36 177.01(15) . . . . ?
 C8 C28 C37 C38 -0.43(18) . . . . ?
 C9 C8 C28 C29 -12.1(3) . . . . ?
 C9 C8 C28 C37 177.87(15) . . . . ?
 C9 C10 C11 N1 1.2(2) . . . . ?
 C9 C10 C11 C24 178.43(14) . . . . ?
 C9 C10 C27 C26 -177.34(15) . . . . ?
 C9 C13 C14 C15 174.71(15) . . . . ?
 C10 C9 C13 C12 -16.1(2) . . . . ?
 C10 C9 C13 C14 160.61(14) . . . . ?
 C10 C11 C24 C25 -2.9(2) . . . . ?
 C11 N1 C12 C13 5.8(2) . . . . ?
 C11 N1 C12 C17 -173.37(15) . . . . ?
 C11 N1 C18 C19 -81.31(19) . . . . ?
 C11 N1 C18 C23 101.36(18) . . . . ?
 C11 C10 C27 C26 -5.8(2) . . . . ?
 C11 C24 C25 C26 -2.0(3) . . . . ?
 C12 N1 C11 C10 -10.4(2) . . . . ?
 C12 N1 C11 C24 172.41(15) . . . . ?
 C12 N1 C18 C19 93.02(18) . . . . ?
 C12 N1 C18 C23 -84.31(19) . . . . ?
 C12 C13 C14 C15 -8.5(2) . . . . ?
 C13 C9 C10 C11 11.4(2) . . . . ?
 C13 C9 C10 C27 -177.35(15) . . . . ?
 C13 C12 C17 C16 -4.9(3) . . . . ?
 C13 C14 C15 C16 1.1(3) . . . . ?
 C14 C15 C16 C17 4.6(3) . . . . ?
 C15 C16 C17 C12 -2.7(3) . . . . ?
 C17 C12 C13 C9 -173.00(15) . . . . ?
 C17 C12 C13 C14 10.2(2) . . . . ?
 C18 N1 C11 C10 163.84(14) . . . . ?
 C18 N1 C11 C24 -13.4(2) . . . . ?
 C18 N1 C12 C13 -168.51(14) . . . . ?
 C18 N1 C12 C17 12.4(2) . . . . ?
 C18 C19 C20 C21 1.6(3) . . . . ?
 C19 C18 C23 C22 -1.7(3) . . . . ?
 C19 C20 C21 C22 -2.0(3) . . . . ?
 C20 C21 C22 C23 0.5(3) . . . . ?
 C21 C22 C23 C18 1.4(3) . . . . ?
 C23 C18 C19 C20 0.3(3) . . . . ?
 C24 C25 C26 C27 2.8(3) . . . . ?
 C25 C26 C27 C10 1.2(3) . . . . ?
 C27 C10 C11 N1 -170.61(14) . . . . ?
 C27 C10 C11 C24 6.6(2) . . . . ?
 C28 C8 C9 C10 136.04(17) . . . . ?
 C28 C8 C9 C13 -40.9(2) . . . . ?
 C28 C29 C30 C31 176.44(16) . . . . ?
 C28 C29 C30 C35 -1.4(3) . . . . ?
 C28 C37 C38 C7 2.13(19) . . . . ?
 C28 C37 C38 C39 -176.75(17) . . . . ?
 C29 C28 C37 C36 5.7(2) . . . . ?
 C29 C28 C37 C38 -171.75(15) . . . . ?
 C29 C30 C31 S2 -24.6(2) . . . . ?
 C29 C30 C31 S2A 157.2(4) . . . . ?
 C29 C30 C31 C34 158.3(7) . . . . ?
 C29 C30 C31 C34A -36.1(6) . . . . ?
 C29 C30 C35 C36 3.7(3) . . . . ?
 C30 C31 C34 C33 177.1(4) . . . . ?
 C30 C31 C34A C32 178.1(3) . . . . ?
 C30 C35 C36 C37 -1.2(3) . . . . ?
 C31 S2 C32 C33 -0.7(2) . . . . ?
 C31 S2A C33 C32 0.5(6) . . . . ?
 C31 C30 C35 C36 -174.21(17) . . . . ?
 C32 S2 C31 C30 -177.12(17) . . . . ?
 C32 S2 C31 C34 0.5(5) . . . . ?
 C32 C33 C34 C31 -0.3(10) . . . . ?
 C33 S2A C31 C30 177.2(2) . . . . ?
 C33 S2A C31 C34A 9.4(7) . . . . ?
 C33 C32 C34A C31 13.2(7) . . . . ?
 C34A C32 C33 S2A -7.3(6) . . . . ?
 C35 C30 C31 S2 153.21(16) . . . . ?
 C35 C30 C31 S2A -24.9(4) . . . . ?
 C35 C30 C31 C34 -23.8(7) . . . . ?
 C35 C30 C31 C34A 141.8(6) . . . . ?
 C35 C36 C37 C28 -3.5(3) . . . . ?
 C35 C36 C37 C38 173.20(18) . . . . ?
 C36 C37 C38 C7 -174.91(18) . . . . ?
 C36 C37 C38 C39 6.2(3) . . . . ?
 C37 C28 C29 C30 -3.1(2) . . . . ?
 C37 C38 C39 C40 178.75(18) . . . . ?
 C38 C7 C8 C9 -176.48(17) . . . . ?
 C38 C7 C8 C28 2.66(17) . . . . ?
 C38 C39 C40 C5 -1.8(3) . . . . ?
 C40 C5 C6 C7 3.0(2) . . . . ?
 S3 C41 C42 C43 1.2(8) . . . . ?
 S3 C41 C45 C46 4.9(2) . . . . ?
 S3 C41 C45 C80 -177.15(14) . . . . ?
 S3A C41 C42A C44 -13(2) . . . . ?
 S3A C41 C45 C46 -178.9(8) . . . . ?
 S3A C41 C45 C80 -1.0(9) . . . . ?
 S3A C43 C44 C42A -15.6(15) . . . . ?
 S4 C71 C74 C73 1.2(9) . . . . ?
 S4 C72 C73 C74 -0.5(6) . . . . ?
 S4A C71 C74A C72 2.5(19) . . . . ?
 N2 C51 C64 C65 175.89(16) . . . . ?
 N2 C52 C53 C49 11.4(2) . . . . ?
 N2 C52 C53 C54 -165.05(14) . . . . ?
 N2 C52 C57 C56 171.46(15) . . . . ?
 N2 C58 C59 C60 -175.47(16) . . . . ?
 N2 C58 C63 C62 175.45(15) . . . . ?
 C41 S3 C44 C43 -0.6(2) . . . . ?
 C41 S3A C43 C44 7.6(12) . . . . ?
 C41 C42 C43 C44 -1.7(8) . . . . ?
 C41 C42A C44 C43 16.1(18) . . . . ?
 C41 C45 C46 C47 179.61(16) . . . . ?
 C41 C45 C80 C79 -175.85(17) . . . . ?
 C42 C41 C45 C46 -172.2(6) . . . . ?
 C42 C41 C45 C80 5.7(6) . . . . ?
 C42 C43 C44 S3 1.4(5) . . . . ?
 C42A C41 C45 C46 -9.0(15) . . . . ?
 C42A C41 C45 C80 168.9(15) . . . . ?
 C43 S3A C41 C42A 6.0(19) . . . . ?
 C43 S3A C41 C45 176.0(4) . . . . ?
 C44 S3 C41 C42 -0.4(5) . . . . ?
 C44 S3 C41 C45 -178.07(17) . . . . ?
 C45 C41 C42 C43 178.7(3) . . . . ?
 C45 C41 C42A C44 176.5(6) . . . . ?
 C45 C46 C47 C48 -172.79(17) . . . . ?
 C45 C46 C47 C78 -5.2(2) . . . . ?
 C46 C45 C80 C79 2.1(3) . . . . ?
 C46 C47 C48 C49 -13.0(3) . . . . ?
 C46 C47 C48 C68 168.25(17) . . . . ?
 C46 C47 C78 C77 -170.70(15) . . . . ?
 C46 C47 C78 C79 5.2(2) . . . . ?
 C47 C48 C49 C50 -37.4(3) . . . . ?
 C47 C48 C49 C53 143.64(17) . . . . ?
 C47 C48 C68 C69 172.75(17) . . . . ?
 C47 C48 C68 C77 0.88(18) . . . . ?
 C47 C78 C79 C80 -1.6(3) . . . . ?
 C48 C47 C78 C77 -0.48(19) . . . . ?
 C48 C47 C78 C79 175.38(15) . . . . ?
 C48 C49 C50 C51 -172.93(15) . . . . ?
 C48 C49 C50 C67 2.5(3) . . . . ?
 C48 C49 C53 C52 163.75(15) . . . . ?
 C48 C49 C53 C54 -20.0(2) . . . . ?
 C48 C68 C69 C70 -174.66(16) . . . . ?
 C48 C68 C77 C76 178.30(15) . . . . ?
 C48 C68 C77 C78 -1.18(19) . . . . ?
 C49 C48 C68 C69 -6.1(3) . . . . ?
 C49 C48 C68 C77 -177.97(15) . . . . ?
 C49 C50 C51 N2 7.1(2) . . . . ?
 C49 C50 C51 C64 -174.83(15) . . . . ?
 C49 C50 C67 C66 174.40(15) . . . . ?
 C49 C53 C54 C55 173.01(15) . . . . ?
 C50 C49 C53 C52 -15.3(2) . . . . ?
 C50 C49 C53 C54 160.93(14) . . . . ?
 C50 C51 C64 C65 -2.2(3) . . . . ?
 C51 N2 C52 C53 2.7(2) . . . . ?
 C51 N2 C52 C57 -175.34(15) . . . . ?
 C51 N2 C58 C59 -93.3(2) . . . . ?
 C51 N2 C58 C63 89.7(2) . . . . ?
 C51 C50 C67 C66 -10.1(2) . . . . ?
 C51 C64 C65 C66 -5.1(3) . . . . ?
 C52 N2 C51 C50 -11.9(2) . . . . ?
 C52 N2 C51 C64 169.98(15) . . . . ?
 C52 N2 C58 C59 95.52(19) . . . . ?
 C52 N2 C58 C63 -81.5(2) . . . . ?
 C52 C53 C54 C55 -10.6(2) . . . . ?
 C53 C49 C50 C51 6.1(2) . . . . ?
 C53 C49 C50 C67 -178.50(14) . . . . ?
 C53 C52 C57 C56 -6.5(2) . . . . ?
 C53 C54 C55 C56 1.5(2) . . . . ?
 C54 C55 C56 C57 5.5(3) . . . . ?
 C55 C56 C57 C52 -2.9(3) . . . . ?
 C57 C52 C53 C49 -170.62(15) . . . . ?
 C57 C52 C53 C54 12.9(2) . . . . ?
 C58 N2 C51 C50 177.18(14) . . . . ?
 C58 N2 C51 C64 -0.9(2) . . . . ?
 C58 N2 C52 C53 173.78(14) . . . . ?
 C58 N2 C52 C57 -4.2(2) . . . . ?
 C58 C59 C60 C61 0.2(3) . . . . ?
 C59 C58 C63 C62 -1.5(3) . . . . ?
 C59 C60 C61 C62 -1.7(3) . . . . ?
 C60 C61 C62 C63 1.7(3) . . . . ?
 C61 C62 C63 C58 -0.1(3) . . . . ?
 C63 C58 C59 C60 1.5(3) . . . . ?
 C64 C65 C66 C67 4.7(3) . . . . ?
 C65 C66 C67 C50 3.1(3) . . . . ?
 C67 C50 C51 N2 -168.61(15) . . . . ?
 C67 C50 C51 C64 9.5(2) . . . . ?
 C68 C48 C49 C50 141.17(17) . . . . ?
 C68 C48 C49 C53 -37.8(2) . . . . ?
 C68 C69 C70 C71 178.07(15) . . . . ?
 C68 C69 C70 C75 -0.7(2) . . . . ?
 C68 C77 C78 C47 1.03(19) . . . . ?
 C68 C77 C78 C79 -174.31(17) . . . . ?
 C69 C68 C77 C76 5.3(2) . . . . ?
 C69 C68 C77 C78 -174.22(15) . . . . ?
 C69 C70 C71 S4 154.33(15) . . . . ?
 C69 C70 C71 S4A -25.8(5) . . . . ?
 C69 C70 C71 C74 -25.3(7) . . . . ?
 C69 C70 C71 C74A 156.9(14) . . . . ?
 C69 C70 C75 C76 3.1(3) . . . . ?
 C70 C71 C74 C73 -179.2(4) . . . . ?
 C70 C71 C74A C72 -179.9(6) . . . . ?
 C70 C75 C76 C77 -1.2(3) . . . . ?
 C71 S4 C72 C73 1.0(2) . . . . ?
 C71 S4A C73 C72 0.4(7) . . . . ?
 C71 C70 C75 C76 -175.63(17) . . . . ?
 C72 S4 C71 C70 179.11(16) . . . . ?
 C72 S4 C71 C74 -1.2(5) . . . . ?
 C72 C73 C74 C71 -0.5(9) . . . . ?
 C73 S4A C71 C70 -179.5(3) . . . . ?
 C73 S4A C71 C74A -1.8(14) . . . . ?
 C73 C72 C74A C71 -2.1(17) . . . . ?
 C74A C72 C73 S4A 0.9(11) . . . . ?
 C75 C70 C71 S4 -27.0(2) . . . . ?
 C75 C70 C71 S4A 152.9(5) . . . . ?
 C75 C70 C71 C74 153.4(6) . . . . ?
 C75 C70 C71 C74A -24.4(14) . . . . ?
 C75 C76 C77 C68 -3.0(3) . . . . ?
 C75 C76 C77 C78 176.38(18) . . . . ?
 C76 C77 C78 C47 -178.37(18) . . . . ?
 C76 C77 C78 C79 6.3(3) . . . . ?
 C77 C68 C69 C70 -3.4(2) . . . . ?
 C77 C78 C79 C80 173.30(17) . . . . ?
 C78 C47 C48 C49 178.51(17) . . . . ?
 C78 C47 C48 C68 -0.23(18) . . . . ?
 C78 C79 C80 C45 -2.1(3) . . . . ?
 C80 C45 C46 C47 1.7(2) . . . . ?

_shelx_res_file
;
    dd1.res created by SHELXL-2014/7

TITL dd1 P -1 R = 0.09
CELL 0.71073 13.6564 16.3958 16.4632 87.101 68.196 67.785
ZERR 2 0.0011 0.0012 0.0013 0.002 0.002 0.002
LATT 1
SFAC  C 2.310 20.844 1.02 10.208 1.589 0.569 0.865 51.651 0.216 0.003 0.002 =
 11.5 0.68 12.01
SFAC H
SFAC  N 12.213 0.006 3.132 9.893 2.013 28.998 1.166 0.583 -11.529 0.006 =
 0.003 19.6 0.68 14.01
SFAC  S 6.905 1.468 5.203 22.215 1.438 0.254 1.586 56.172 0.867 0.125 0.123 =
 532 1.04 32.06
UNIT 168 112 8 8

DFIX 1.5 C42 C41 C41 C42A
RIGU S2 S2A C31 > C34A
RIGU S4 S4A C71 > C74A
RIGU S3 S3A C41 > C44
ISOR 0.001 0.002 C34A
ISOR 0.01 0.02 C42A

L.S. 5
PLAN  -20
TEMP 0
CONF
fmap 2
acta
OMIT 0 -1 1
OMIT 0 1 0
OMIT 0 0 1
OMIT 1 0 0
OMIT 0 1 1
REM <olex2.extras>
REM <HklSrc "%.\\dd1.hkl">
REM </olex2.extras>

WGHT    0.060900    1.261100
FVAR       0.16514   0.74834   0.78132   0.87587   0.59974
S1    4    0.328676    0.840896    0.351176    11.00000    0.05195    0.07442 =
         0.03338    0.02304   -0.02135   -0.04110
PART 1
S2    4    0.972987    1.113043   -0.011571    21.00000    0.04669    0.03880 =
         0.06381   -0.00565    0.00515   -0.02701
PART 0
PART 2
S2A   4    0.893863    1.271685    0.102627   -21.00000    0.05116    0.03904 =
         0.06949    0.02208   -0.03617   -0.03182
PART 0
N1    3    0.715267    0.907457   -0.091209    11.00000    0.02471    0.01772 =
         0.01534    0.00190   -0.00629   -0.00818
C1    1    0.328569    0.919146    0.416782    11.00000    0.02596    0.04007 =
         0.02787    0.01064   -0.00315   -0.00463
C2    1    0.256695    0.920317    0.502481    11.00000    0.08792    0.05985 =
         0.02698   -0.00262    0.01874   -0.03862
AFIX  43
H2    2    0.242995    0.958409    0.548988    11.00000   -1.20000
AFIX   0
C3    1    0.206802    0.858200    0.511833    11.00000    0.06438    0.07826 =
         0.05391    0.01508    0.01565   -0.03279
AFIX  43
H3    2    0.158083    0.850054    0.565751    11.00000   -1.20000
AFIX   0
C4    1    0.235241    0.811590    0.436550    11.00000    0.04410    0.07266 =
         0.06307    0.03810   -0.02613   -0.03568
AFIX  43
H4    2    0.207736    0.768940    0.431478    11.00000   -1.20000
AFIX   0
C5    1    0.399873    0.971040    0.381615    11.00000    0.02278    0.03001 =
         0.02099    0.00667   -0.00552   -0.00069
C6    1    0.462705    0.964340    0.291319    11.00000    0.02145    0.02616 =
         0.01863    0.00320   -0.00744   -0.00367
AFIX  43
H6    2    0.455665    0.929649    0.252502    11.00000   -1.20000
AFIX   0
C7    1    0.535999    1.009368    0.258953    11.00000    0.02059    0.02241 =
         0.01746    0.00208   -0.00890   -0.00162
C8    1    0.604965    1.018863    0.169294    11.00000    0.02097    0.02013 =
         0.01952    0.00306   -0.00941   -0.00627
C9    1    0.625211    0.980171    0.087174    11.00000    0.01535    0.02175 =
         0.01726    0.00289   -0.00621   -0.00683
C10   1    0.652259    0.887405    0.065306    11.00000    0.01588    0.02090 =
         0.01893    0.00463   -0.00792   -0.00788
C11   1    0.695886    0.853507   -0.024005    11.00000    0.01720    0.01918 =
         0.01985    0.00469   -0.00834   -0.00788
C12   1    0.676056    0.998317   -0.073079    11.00000    0.01950    0.02014 =
         0.01944    0.00339   -0.00835   -0.00889
C13   1    0.624833    1.035593    0.015247    11.00000    0.01792    0.02019 =
         0.01865    0.00395   -0.00821   -0.00846
C14   1    0.568001    1.128374    0.031800    11.00000    0.02229    0.02298 =
         0.01958    0.00087   -0.00888   -0.00763
AFIX  43
H14   2    0.525012    1.153888    0.089608    11.00000   -1.20000
AFIX   0
C15   1    0.574234    1.182104   -0.034805    11.00000    0.03141    0.01833 =
         0.02884    0.00379   -0.01455   -0.00849
AFIX  43
H15   2    0.537052    1.243290   -0.022192    11.00000   -1.20000
AFIX   0
C16   1    0.636760    1.144248   -0.121566    11.00000    0.03909    0.02517 =
         0.02259    0.01054   -0.01432   -0.01620
AFIX  43
H16   2    0.645915    1.180471   -0.166788    11.00000   -1.20000
AFIX   0
C17   1    0.684947    1.054025   -0.140895    11.00000    0.03306    0.02324 =
         0.01711    0.00270   -0.00807   -0.01187
AFIX  43
H17   2    0.723765    1.029515   -0.199242    11.00000   -1.20000
AFIX   0
C18   1    0.786361    0.868048   -0.180781    11.00000    0.02748    0.01666 =
         0.01653    0.00273   -0.00634   -0.00899
C19   1    0.904043    0.836851   -0.206480    11.00000    0.03074    0.02935 =
         0.02326    0.00428   -0.00823   -0.01424
AFIX  43
H19   2    0.936294    0.838798   -0.166185    11.00000   -1.20000
AFIX   0
C20   1    0.973034    0.802669   -0.293218    11.00000    0.02946    0.03550 =
         0.03189    0.00010    0.00149   -0.01471
AFIX  43
H20   2    1.052214    0.780133   -0.311078    11.00000   -1.20000
AFIX   0
C21   1    0.924218    0.802027   -0.353336    11.00000    0.05079    0.03057 =
         0.01922   -0.00270   -0.00036   -0.01919
AFIX  43
H21   2    0.970776    0.780721   -0.411831    11.00000   -1.20000
AFIX   0
C22   1    0.807307    0.832729   -0.326937    11.00000    0.05444    0.02820 =
         0.02200    0.00147   -0.01782   -0.01647
AFIX  43
H22   2    0.775108    0.831709   -0.367518    11.00000   -1.20000
AFIX   0
C23   1    0.737362    0.865167   -0.240095    11.00000    0.03402    0.02213 =
         0.02542    0.00300   -0.01462   -0.00838
AFIX  43
H23   2    0.658327    0.884807   -0.221804    11.00000   -1.20000
AFIX   0
C24   1    0.725201    0.763196   -0.046426    11.00000    0.02340    0.02176 =
         0.02245    0.00043   -0.00891   -0.00903
AFIX  43
H24   2    0.750517    0.742033   -0.104985    11.00000   -1.20000
AFIX   0
C25   1    0.716703    0.706243    0.017419    11.00000    0.02514    0.01965 =
         0.03086    0.00484   -0.01148   -0.00935
AFIX  43
H25   2    0.733955    0.647108    0.002405    11.00000   -1.20000
AFIX   0
C26   1    0.682124    0.737334    0.104849    11.00000    0.02294    0.02462 =
         0.02625    0.01131   -0.00896   -0.00890
AFIX  43
H26   2    0.679540    0.698333    0.147890    11.00000   -1.20000
AFIX   0
C27   1    0.651963    0.825122    0.127513    11.00000    0.02050    0.02414 =
         0.01850    0.00493   -0.00736   -0.00758
AFIX  43
H27   2    0.630510    0.844363    0.186039    11.00000   -1.20000
AFIX   0
C28   1    0.653611    1.082817    0.179394    11.00000    0.02376    0.01854 =
         0.02385    0.00131   -0.01390   -0.00387
C29   1    0.739052    1.106501    0.118627    11.00000    0.02674    0.02202 =
         0.02591    0.00196   -0.01258   -0.00758
AFIX  43
H29   2    0.768611    1.085703    0.059481    11.00000   -1.20000
AFIX   0
C30   1    0.780297    1.161434    0.146493    11.00000    0.02865    0.02084 =
         0.03908    0.00426   -0.01918   -0.00818
C31   1    0.875136    1.182365    0.083405    11.00000    0.03202    0.02721 =
         0.04691    0.00960   -0.02462   -0.01206
C32   1    1.048446    1.175544   -0.040077    11.00000    0.04254    0.05572 =
         0.07387    0.00966   -0.01999   -0.02415
PART 1
AFIX  43
H32   2    1.114379    1.161090   -0.090833    21.00000   -1.20000
AFIX  43
PART 0
PART 2
H32A  2    1.107806    1.157348   -0.095062   -21.00000   -1.20000
AFIX   0
PART 0
C33   1    1.008908    1.247417    0.014017    11.00000    0.05345    0.05086 =
         0.06276    0.02394   -0.03353   -0.03786
PART 1
AFIX  43
H33   2    1.041857    1.289035    0.006189    21.00000   -1.20000
AFIX  43
PART 0
PART 2
H33A  2    1.047948    1.285181    0.001063   -21.00000   -1.20000
AFIX   0
PART 0
PART 1
C34   1    0.907143    1.251778    0.086961    21.00000    0.06481    0.05080 =
         0.06597    0.01408   -0.03733   -0.02995
AFIX  43
H34   2    0.866614    1.297504    0.132480    21.00000   -1.20000
AFIX   0
PART 0
PART 2
C34A  1    0.960046    1.126135    0.019442   -21.00000    0.03010    0.03040 =
         0.03055    0.00422   -0.01298   -0.01117
AFIX  43
H34A  2    0.970554    1.067779    0.008158   -21.00000   -1.20000
AFIX   0
PART 0
C35   1    0.733008    1.194118    0.235914    11.00000    0.03789    0.02748 =
         0.04399   -0.00203   -0.02521   -0.01104
AFIX  43
H35   2    0.757262    1.233344    0.253945    11.00000   -1.20000
AFIX   0
C36   1    0.651583    1.169024    0.297018    11.00000    0.03717    0.02744 =
         0.03078   -0.00480   -0.02001   -0.00386
AFIX  43
H36   2    0.622010    1.190239    0.356047    11.00000   -1.20000
AFIX   0
C37   1    0.613598    1.111215    0.269528    11.00000    0.02616    0.02188 =
         0.02437   -0.00104   -0.01374   -0.00181
C38   1    0.538842    1.067454    0.318637    11.00000    0.02592    0.02302 =
         0.02066    0.00037   -0.01256   -0.00059
C39   1    0.474071    1.075522    0.408324    11.00000    0.03728    0.03122 =
         0.02100   -0.00293   -0.01291   -0.00104
AFIX  43
H39   2    0.476172    1.113539    0.447128    11.00000   -1.20000
AFIX   0
C40   1    0.407058    1.027111    0.439265    11.00000    0.03204    0.03866 =
         0.01563    0.00089   -0.00353   -0.00037
AFIX  43
H40   2    0.365713    1.031480    0.499380    11.00000   -1.20000
AFIX   0

PART 1
S3    4    0.996647    0.874039    0.369455    41.00000    0.03981    0.06264 =
         0.05960    0.03255   -0.02876   -0.03349
PART 0
PART 2
S3A   4    0.883848    0.947814    0.253384   -41.00000    0.04239    0.03349 =
         0.05613    0.01765   -0.01418   -0.02317
PART 0
PART 1
S4    4    0.323046    0.538264    0.672543    31.00000    0.02301    0.04891 =
         0.05327    0.01024   -0.01500   -0.02020
PART 0
PART 2
S4A   4    0.540973    0.448534    0.684231   -31.00000    0.03939    0.04154 =
         0.03717    0.01407   -0.00728   -0.02798
PART 0
N2    3    0.926498    0.559696    0.700841    11.00000    0.02070    0.02649 =
         0.01942    0.00681   -0.01082   -0.00826
C41   1    0.892585    0.883830    0.330122    11.00000    0.02669    0.02891 =
         0.02618    0.00605   -0.00827   -0.00829
PART 1
C42   1    0.888751    0.947502    0.271190    41.00000    0.04618    0.04025 =
         0.04625    0.00722   -0.01951   -0.01518
AFIX  43
H42   2    0.837462    0.963992    0.242990    41.00000   -1.20000
AFIX   0
PART 0
PART 2
C42A  1    0.962630    0.889706    0.379547   -41.00000    0.04435    0.04032 =
         0.05143    0.02199   -0.01736   -0.02629
AFIX  43
H42A  2    0.967622    0.867550    0.431625   -41.00000   -1.20000
AFIX   0
PART 0
C43   1    0.971078    0.984876    0.258353    11.00000    0.05225    0.04305 =
         0.05317    0.02087   -0.01632   -0.02593
PART 2
AFIX  43
H43A  2    0.980880    1.031252    0.225859   -41.00000   -1.20000
AFIX  43
PART 0
PART 1
H43   2    0.981185    1.027263    0.219958    41.00000   -1.20000
AFIX   0
PART 0
C44   1    1.032559    0.951613    0.308353    11.00000    0.04615    0.06472 =
         0.06582    0.02436   -0.02032   -0.03648
PART 1
AFIX  43
H44   2    1.089197    0.969513    0.309223    41.00000   -1.20000
AFIX  43
PART 0
PART 2
H44A  2    1.097505    0.959507    0.305921   -41.00000   -1.20000
AFIX   0
PART 0
C45   1    0.820823    0.832040    0.361625    11.00000    0.02095    0.02339 =
         0.02036    0.00174   -0.00546   -0.00419
C46   1    0.829752    0.778520    0.429488    11.00000    0.02224    0.02276 =
         0.02098    0.00226   -0.01095   -0.00540
AFIX  43
H46   2    0.881833    0.775613    0.454376    11.00000   -1.20000
AFIX   0
C47   1    0.761484    0.729306    0.460462    11.00000    0.02209    0.02138 =
         0.01773    0.00117   -0.00915   -0.00505
C48   1    0.745576    0.676310    0.535416    11.00000    0.02137    0.02098 =
         0.01976    0.00262   -0.00980   -0.00772
C49   1    0.808668    0.646139    0.589041    11.00000    0.02165    0.01770 =
         0.02099    0.00284   -0.01012   -0.00890
C50   1    0.932633    0.615333    0.559583    11.00000    0.02213    0.01668 =
         0.01852    0.00156   -0.00965   -0.00765
C51   1    0.987655    0.577170    0.618168    11.00000    0.02052    0.01922 =
         0.01946    0.00105   -0.00833   -0.00731
C52   1    0.807687    0.593456    0.734506    11.00000    0.02088    0.01973 =
         0.01989    0.00145   -0.00913   -0.00862
C53   1    0.748862    0.642843    0.682703    11.00000    0.02223    0.01878 =
         0.02043    0.00251   -0.01057   -0.00972
C54   1    0.630689    0.693156    0.726185    11.00000    0.02118    0.02063 =
         0.02591   -0.00052   -0.01111   -0.00707
AFIX  43
H54   2    0.591954    0.733950    0.696154    11.00000   -1.20000
AFIX   0
C55   1    0.571374    0.683593    0.811454    11.00000    0.01982    0.02570 =
         0.02483   -0.00492   -0.00523   -0.00862
AFIX  43
H55   2    0.493162    0.716491    0.838297    11.00000   -1.20000
AFIX   0
C56   1    0.629611    0.623938    0.857598    11.00000    0.02886    0.03249 =
         0.01939    0.00204   -0.00702   -0.01754
AFIX  43
H56   2    0.588928    0.613397    0.913615    11.00000   -1.20000
AFIX   0
C57   1    0.746630    0.580685    0.820820    11.00000    0.02770    0.02696 =
         0.02035    0.00614   -0.01170   -0.01247
AFIX  43
H57   2    0.785285    0.543122    0.852884    11.00000   -1.20000
AFIX   0
C58   1    0.984022    0.517064    0.758851    11.00000    0.01901    0.02687 =
         0.01823    0.00583   -0.00875   -0.00579
C59   1    1.022689    0.426148    0.759009    11.00000    0.03483    0.02617 =
         0.02341    0.00167   -0.01243   -0.00610
AFIX  43
H59   2    1.016823    0.391740    0.719194    11.00000   -1.20000
AFIX   0
C60   1    1.070481    0.386709    0.819407    11.00000    0.03492    0.02801 =
         0.02868    0.00880   -0.01076   -0.00155
AFIX  43
H60   2    1.097009    0.325516    0.820050    11.00000   -1.20000
AFIX   0
C61   1    1.078630    0.438143    0.878364    11.00000    0.02273    0.04807 =
         0.02025    0.01211   -0.01069   -0.00668
AFIX  43
H61   2    1.108784    0.411614    0.919708    11.00000   -1.20000
AFIX   0
C62   1    1.042339    0.528713    0.876424    11.00000    0.02665    0.04356 =
         0.02252    0.00094   -0.01279   -0.01089
AFIX  43
H62   2    1.049922    0.562869    0.915368    11.00000   -1.20000
AFIX   0
C63   1    0.994576    0.568851    0.816465    11.00000    0.02434    0.02680 =
         0.02615    0.00201   -0.01126   -0.00735
AFIX  43
H63   2    0.969885    0.629906    0.814948    11.00000   -1.20000
AFIX   0
C64   1    1.105819    0.554215    0.591797    11.00000    0.02132    0.02727 =
         0.02608    0.00429   -0.01319   -0.00648
AFIX  43
H64   2    1.141014    0.531102    0.631217    11.00000   -1.20000
AFIX   0
C65   1    1.169940    0.565416    0.508769    11.00000    0.01784    0.02875 =
         0.02993   -0.00009   -0.00646   -0.00582
AFIX  43
H65   2    1.246873    0.554438    0.493528    11.00000   -1.20000
AFIX   0
C66   1    1.119565    0.593340    0.447097    11.00000    0.02324    0.02613 =
         0.02183    0.00284   -0.00352   -0.00657
AFIX  43
H66   2    1.163792    0.596890    0.389415    11.00000   -1.20000
AFIX   0
C67   1    1.004256    0.615502    0.472303    11.00000    0.02681    0.02018 =
         0.01980    0.00247   -0.00952   -0.00629
AFIX  43
H67   2    0.972176    0.631251    0.430060    11.00000   -1.20000
AFIX   0
C68   1    0.645240    0.656979    0.544344    11.00000    0.02029    0.02205 =
         0.02128   -0.00031   -0.01125   -0.00611
C69   1    0.597074    0.602655    0.597519    11.00000    0.02072    0.02372 =
         0.02138    0.00058   -0.01043   -0.00643
AFIX  43
H69   2    0.625766    0.574912    0.639207    11.00000   -1.20000
AFIX   0
C70   1    0.506410    0.589241    0.589166    11.00000    0.02073    0.02548 =
         0.02326   -0.00329   -0.00677   -0.00835
C71   1    0.461032    0.528999    0.644972    11.00000    0.02281    0.03181 =
         0.02522   -0.00270   -0.00736   -0.01250
C72   1    0.340902    0.451243    0.730348    11.00000    0.03695    0.05756 =
         0.05167    0.00660   -0.00726   -0.03111
PART 1
AFIX  43
H72   2    0.283182    0.430587    0.758397    31.00000   -1.20000
AFIX  43
PART 0
PART 2
H72A  2    0.277118    0.437028    0.757025   -31.00000   -1.20000
AFIX   0
PART 0
C73   1    0.445411    0.413377    0.733128    11.00000    0.04363    0.04548 =
         0.04039    0.01153   -0.01297   -0.02426
PART 1
AFIX  43
H73   2    0.468633    0.364616    0.762943    31.00000   -1.20000
AFIX  43
PART 0
PART 2
H73A  2    0.461161    0.364962    0.765031   -31.00000   -1.20000
AFIX   0
PART 0
PART 1
C74   1    0.516151    0.458954    0.683483    31.00000    0.03273    0.05058 =
         0.04264    0.00147   -0.01015   -0.02159
AFIX  43
H74   2    0.591578    0.443011    0.677746    31.00000   -1.20000
AFIX   0
PART 0
PART 2
C74A  1    0.356648    0.529428    0.666994   -31.00000    0.04064    0.06490 =
         0.07431    0.02302   -0.01629   -0.02654
AFIX  43
H74A  2    0.300566    0.568594    0.648956   -31.00000   -1.20000
AFIX   0
PART 0
C75   1    0.462345    0.632088    0.526641    11.00000    0.02309    0.03560 =
         0.03036   -0.00031   -0.01398   -0.01202
AFIX  43
H75   2    0.399413    0.625530    0.522817    11.00000   -1.20000
AFIX   0
C76   1    0.511653    0.683704    0.471005    11.00000    0.02660    0.03324 =
         0.02491    0.00216   -0.01707   -0.00848
AFIX  43
H76   2    0.483077    0.710922    0.429087    11.00000   -1.20000
AFIX   0
C77   1    0.604555    0.694792    0.478024    11.00000    0.02254    0.02358 =
         0.01963    0.00021   -0.01047   -0.00509
C78   1    0.676260    0.740516    0.426642    11.00000    0.02179    0.02292 =
         0.02039   -0.00023   -0.00961   -0.00441
C79   1    0.666701    0.793726    0.359027    11.00000    0.02651    0.03148 =
         0.02073    0.00434   -0.01413   -0.00689
AFIX  43
H79   2    0.611670    0.799527    0.336309    11.00000   -1.20000
AFIX   0
C80   1    0.739338    0.837735    0.325999    11.00000    0.03017    0.03108 =
         0.02091    0.00806   -0.01230   -0.00699
AFIX  43
H80   2    0.734564    0.871672    0.279562    11.00000   -1.20000
AFIX   0

N3    3    0.774843    0.477180    0.008029    11.00000    0.05161    0.04745 =
         0.04706    0.01472   -0.02047   -0.02255
PART 1
N4    3    0.375141    0.622122    0.123559    51.00000    0.11756    0.07367 =
         0.20089    0.05918   -0.10836   -0.04317
PART 0
PART 2
N4A   3    0.289619    0.656838    0.222549   -51.00000    0.14167    0.13041 =
         0.20195    0.10680   -0.13308   -0.06797
PART 0
C81   1    0.708989    0.453647    0.048517    11.00000    0.05342    0.04189 =
         0.04557    0.00682   -0.02480   -0.01847
C82   1    0.624261    0.418893    0.102019    11.00000    0.05953    0.08478 =
         0.07564   -0.00716   -0.00586   -0.04387
AFIX 137
H82A  2    0.635698    0.365582    0.071633    11.00000   -1.50000
H82B  2    0.548838    0.462084    0.112386    11.00000   -1.50000
H82C  2    0.632515    0.406153    0.157229    11.00000   -1.50000
AFIX   0
PART 1
C83   1    0.281471    0.665259    0.137231    51.00000    0.10031    0.06424 =
         0.10429    0.03023   -0.06608   -0.04948
PART 0
PART 2
C83A  1    0.226983    0.692503    0.192424   -51.00000    0.09331    0.06186 =
         0.10297    0.04046   -0.05258   -0.03797
PART 0
C84   1    0.162494    0.727198    0.142589    11.00000    0.07650    0.12204 =
         0.10031   -0.00964   -0.04137   -0.02664
PART 1
AFIX 137
H84A  2    0.169198    0.757828    0.090777    51.00000   -1.50000
H84B  2    0.126272    0.769455    0.193622    51.00000   -1.50000
H84C  2    0.117249    0.693233    0.146733    51.00000   -1.50000
AFIX 137
PART 0
PART 2
H84D  2    0.186896    0.770264    0.108644   -51.00000   -1.50000
H84E  2    0.083314    0.755030    0.180530   -51.00000   -1.50000
H84F  2    0.172157    0.680573    0.103728   -51.00000   -1.50000
AFIX   0
HKLF 4

REM  dd1 P -1 R = 0.09
REM R1 =  0.0497 for   10754 Fo > 4sig(Fo)  and  0.0756 for all   14478 data
REM    907 parameters refined using    167 restraints

END

WGHT      0.0609      1.2611

REM Highest difference peak  0.828,  deepest hole -0.667,  1-sigma level  0.052
Q1    1   0.9196  1.1468 -0.0368  11.00000  0.05    0.83
Q2    1   0.4039  0.5746  0.0217  11.00000  0.05    0.62
Q3    1   0.5163  0.5397  0.0814  11.00000  0.05    0.47
Q4    1   0.2037  0.9614  0.4927  11.00000  0.05    0.42
Q5    1   0.2736  0.8990  0.3697  11.00000  0.05    0.33
Q6    1   0.7793  0.6338  0.6348  11.00000  0.05    0.27
Q7    1   0.8640  0.6316  0.5715  11.00000  0.05    0.27
Q8    1   0.6390  0.7155  0.4486  11.00000  0.05    0.25
Q9    1   0.6229  0.6751  0.5089  11.00000  0.05    0.25
Q10   1   0.5742  0.9986  0.2084  11.00000  0.05    0.25
Q11   1   0.1434  0.7307  0.2426  11.00000  0.05    0.24
Q12   1   0.9569  0.5413  0.8057  11.00000  0.05    0.24
Q13   1   0.6217  1.0634  0.1704  11.00000  0.05    0.23
Q14   1   0.7212  0.8077 -0.0306  11.00000  0.05    0.23
Q15   1   0.2785  0.9266  0.5172  11.00000  0.05    0.23
Q16   1   0.9615  0.6328  0.5285  11.00000  0.05    0.23
Q17   1   0.6382  1.0097  0.0443  11.00000  0.05    0.23
Q18   1   0.1797  0.6821  0.1796  11.00000  0.05    0.23
Q19   1   0.7701  0.6081  0.7095  11.00000  0.05    0.22
Q20   1   0.5995  0.6934  0.5265  11.00000  0.05    0.22
;
_shelx_res_checksum                57868
_shelx_hkl_file
;
  -1   0   0    0.00    0.02
   1   0   0    0.01    0.02
   1   0   0   -0.01    0.01
  -2   0   0    0.54    0.09
  -2   0   0    0.63    0.07
  -2   0   0    0.43    0.06
   2   0   0    0.50    0.06
   2   0   0    0.50    0.09
   2   0   0    0.55    0.06
  -3   0   0  978.73   27.91
  -4   0   0   71.83    2.05
  -4   0   0   66.61    1.96
  -4   0   0   66.32    1.98
   4   0   0   66.69    1.97
   4   0   0   62.07    1.97
   4   0   0   63.26    2.05
  -5   0   0    5.69    0.28
  -5   0   0    5.67    0.36
   5   0   0    5.74    0.28
   5   0   0    5.90    0.38
   5   0   0    5.57    0.31
   5   0   0    5.34    0.29
  -6   0   0   43.14    1.39
  -6   0   0   46.31    1.52
   6   0   0   44.66    1.55
   6   0   0   44.94    1.42
   6   0   0   46.60    1.42
   6   0   0   43.32    1.45
  -7   0   0    6.57    0.48
  -7   0   0    6.47    0.34
   7   0   0    6.13    0.36
   7   0   0    6.91    0.53
   7   0   0    6.25    0.36
   7   0   0    6.44    0.41
  -8   0   0   18.61    0.69
  -8   0   0   17.35    0.82
   8   0   0   18.20    0.78
   8   0   0   19.18    0.93
   8   0   0   17.68    0.71
  -9   0   0   33.65    1.11
  -9   0   0   30.69    1.30
   9   0   0   34.48    1.15
   9   0   0   32.68    1.23
   9   0   0   34.08    1.40
   9   0   0   31.58    1.18
 -10   0   0    0.42    0.19
  10   0   0    0.39    0.23
  10   0   0    0.84    0.31
  10   0   0    0.09    0.37
 -11   0   0   10.02    0.52
  11   0   0   11.03    0.99
  11   0   0   10.69    0.56
  11   0   0   10.83    0.76
  12   0   0    8.89    0.53
  12   0   0    9.29    0.81
  12   0   0    9.96    1.10
  13   0   0    0.42    0.67
  13   0   0   -0.04    0.46
  14   0   0   12.93    1.10
  14   0   0   12.24    1.46
  15   0   0    8.10    0.88
  15   0   0    5.08    1.09
  14  -1   0    1.28    0.91
  14  -1   0    1.07    0.65
  13  -1   0    0.10    0.71
  13  -1   0   -0.88    0.46
  12  -1   0    2.41    0.70
  12  -1   0    0.72    0.43
  12  -1   0    1.52    0.26
  11  -1   0   -0.26    0.31
  11  -1   0    0.16    0.50
  11  -1   0    0.58    0.23
 -11   1   0    0.51    0.23
  10  -1   0   14.35    0.80
  10  -1   0   15.44    0.65
  10  -1   0   13.58    1.00
 -10   1   0   15.39    0.65
   9  -1   0    0.07    0.22
   9  -1   0    0.36    0.20
   9  -1   0    0.25    0.35
   9  -1   0    0.44    0.26
  -9   1   0    0.02    0.19
   8  -1   0   12.71    0.68
   8  -1   0   13.38    0.65
   8  -1   0   12.76    0.59
   8  -1   0   14.34    0.81
  -8   1   0   12.25    0.75
  -8   1   0   13.00    0.56
   7  -1   0    2.47    0.39
   7  -1   0    2.62    0.27
   7  -1   0    2.01    0.24
   7  -1   0    2.56    0.29
  -7   1   0    2.54    0.28
  -7   1   0    3.39    0.38
   6  -1   0   19.53    0.71
   6  -1   0   19.55    0.87
   6  -1   0   18.74    0.74
   6  -1   0   20.18    0.71
  -6   1   0   20.13    0.71
  -6   1   0   19.79    0.83
   5  -1   0   42.74    1.39
   5  -1   0   40.15    1.48
   5  -1   0   45.14    1.37
   5  -1   0   45.28    1.37
  -5   1   0   44.02    1.47
  -5   1   0   45.00    1.37
   4  -1   0    6.95    0.40
   4  -1   0    7.11    0.29
   4  -1   0    6.62    0.30
   4  -1   0    6.58    0.31
  -4   1   0    6.28    0.30
   3  -1   0   43.66    1.31
   3  -1   0   43.74    1.40
   3  -1   0   44.40    1.32
   3  -1   0   42.21    1.33
  -3   1   0   43.19    1.39
  -3   1   0   44.61    1.33
   2  -1   0   20.96    0.63
   2  -1   0   19.79    0.64
   2  -1   0   20.51    0.64
  -2   1   0   19.84    0.69
  -2   1   0   20.81    0.65
   1  -1   0    5.25    0.18
   1  -1   0    5.10    0.22
   1  -1   0    5.14    0.18
   1  -1   0    5.39    0.19
  -1   1   0    5.22    0.19
  -1   1   0    5.04    0.22
   0  -1   0   -0.01    0.01
   0  -1   0   -0.01    0.02
   0   1   0    0.01    0.02
   0   1   0    0.02    0.02
  -2  -1   0   80.32    2.31
  -2  -1   0   78.17    2.31
  -2  -1   0   82.70    2.33
   2   1   0   77.53    2.33
   2   1   0   79.70    2.31
   2   1   0   80.77    2.32
  -3  -1   0  101.71    2.97
  -3  -1   0  103.68    2.94
  -3  -1   0   99.17    2.94
   3   1   0   99.42    2.98
   3   1   0  104.14    2.95
   3   1   0   98.43    2.94
  -4  -1   0  116.21    3.61
  -4  -1   0  131.27    3.61
  -4  -1   0  124.85    3.66
   4   1   0  125.16    3.62
   4   1   0  124.24    3.61
   4   1   0  122.24    3.67
  -5  -1   0    8.22    0.33
  -5  -1   0    7.21    0.34
  -5  -1   0    7.85    0.39
   5   1   0    7.80    0.35
   5   1   0    7.44    0.33
   5   1   0    7.79    0.42
  -6  -1   0   13.45    0.59
  -6  -1   0   13.24    0.51
   6   1   0   13.09    0.56
   6   1   0   13.97    0.53
   6   1   0   13.19    0.64
   6   1   0   13.17    0.53
  -7  -1   0    5.26    0.42
  -7  -1   0    4.91    0.29
   7   1   0    5.21    0.34
   7   1   0    4.56    0.45
   7   1   0    4.89    0.32
   7   1   0    5.05    0.36
  -8  -1   0    0.66    0.25
  -8  -1   0    0.69    0.16
   8   1   0    0.91    0.30
   8   1   0    0.75    0.18
   8   1   0    0.56    0.19
  -9  -1   0    7.41    0.58
  -9  -1   0    6.85    0.38
   9   1   0    6.31    0.46
   9   1   0    6.42    0.64
   9   1   0    6.76    0.45
   9   1   0    7.11    0.51
 -10  -1   0   12.29    0.55
  10   1   0   12.55    0.89
  10   1   0   12.58    0.62
  10   1   0   12.72    0.72
 -11  -1   0    0.38    0.20
  11   1   0    0.58    0.49
  11   1   0    0.06    0.24
  12   1   0   11.63    0.63
  12   1   0   11.44    0.53
  12   1   0   12.77    1.11
  13   1   0    3.55    0.74
  13   1   0    4.65    0.63
  14   1   0   -0.58    0.77
  14   1   0    1.00    0.57
  15   1   0    1.46    0.94
  15   1   0    0.14    0.58
  14  -2   0    2.96    0.70
  14  -2   0    3.73    1.00
  13  -2   0    4.53    0.92
  13  -2   0    4.21    0.64
  12  -2   0    2.42    0.53
  12  -2   0    3.36    0.47
  12  -2   0    3.32    0.75
  11  -2   0    5.94    0.77
  11  -2   0    4.26    0.41
  11  -2   0    5.74    0.90
 -11   2   0    3.53    0.43
  10  -2   0    0.33    0.78
  10  -2   0    0.19    0.21
  10  -2   0   -0.22    0.27
 -10   2   0    0.24    0.23
   9  -2   0    0.58    0.29
   9  -2   0    0.48    0.25
   9  -2   0    0.74    0.21
   9  -2   0    1.08    0.42
  -9   2   0    0.98    0.24
   8  -2   0    0.24    0.18
   8  -2   0   -0.18    0.19
   8  -2   0   -0.12    0.28
   8  -2   0   -0.20    0.17
  -8   2   0   -0.03    0.18
  -8   2   0   -0.53    0.31
   7  -2   0    0.13    0.28
   7  -2   0   -0.06    0.16
   7  -2   0   -0.09    0.17
   7  -2   0   -0.01    0.15
  -7   2   0    0.16    0.17
  -7   2   0   -0.38    0.23
   6  -2   0   41.33    1.31
   6  -2   0   41.04    1.35
   6  -2   0   41.40    1.51
   6  -2   0   39.38    1.31
  -6   2   0   39.85    1.45
  -6   2   0   41.53    1.33
   5  -2   0   22.79    0.80
   5  -2   0   22.20    0.77
   5  -2   0   22.49    0.78
   5  -2   0   21.44    0.92
  -5   2   0   23.52    0.80
  -5   2   0   23.06    0.90
   4  -2   0    0.06    0.09
   4  -2   0    0.14    0.08
   4  -2   0    0.20    0.09
   4  -2   0   -0.01    0.15
  -4   2   0    0.12    0.11
  -4   2   0    0.17    0.16
   3  -2   0    0.42    0.16
   3  -2   0    0.52    0.11
   3  -2   0    0.37    0.09
   3  -2   0    0.22    0.07
  -3   2   0    0.45    0.15
  -3   2   0    0.44    0.11
   1  -2   0  290.59    8.59
   1  -2   0  301.72    8.63
  -1   2   0  307.89    8.63
  -1   2   0  300.41    8.60
   0  -2   0  116.95    3.37
   0  -2   0  116.32    3.38
   0   2   0  117.04    3.38
   0   2   0  116.84    3.39
  -1  -2   0   24.47    0.71
  -1  -2   0   25.37    0.74
  -1  -2   0   24.42    0.75
   1   2   0   23.09    0.74
   1   2   0   24.87    0.75
  -2  -2   0   24.45    0.74
  -2  -2   0   23.89    0.75
   2   2   0   24.93    0.74
   2   2   0   24.06    0.75
   2   2   0   25.77    0.77
   2   2   0   24.18    0.75
  -3  -2   0  109.23    3.30
  -3  -2   0  115.78    3.31
  -3  -2   0  112.47    3.30
   3   2   0  113.08    3.30
   3   2   0  116.98    3.32
   3   2   0  115.01    3.31
  -4  -2   0    0.60    0.09
  -4  -2   0    0.69    0.11
  -4  -2   0    0.63    0.10
   4   2   0    0.59    0.12
   4   2   0    0.75    0.10
   4   2   0    0.78    0.11
  -5  -2   0   77.79    2.36
  -5  -2   0   78.92    2.38
   5   2   0   80.77    2.44
   5   2   0   77.99    2.38
   5   2   0   82.20    2.38
  -6  -2   0  168.48    5.08
  -6  -2   0  185.19    5.13
  -6  -2   0  164.29    5.05
   6   2   0  179.87    5.17
   6   2   0  172.14    5.10
   6   2   0  172.67    5.08
   6   2   0  173.54    5.07
  -7  -2   0   -0.12    0.10
  -7  -2   0   -0.05    0.17
   7   2   0    0.09    0.12
   7   2   0    0.02    0.14
   7   2   0   -0.13    0.18
  -8  -2   0    0.03    0.13
  -8  -2   0   -0.10    0.19
   8   2   0   -0.12    0.24
   8   2   0   -0.20    0.15
   8   2   0    0.07    0.18
   8   2   0   -0.21    0.16
  -9  -2   0    9.42    0.61
  -9  -2   0    9.17    0.45
   9   2   0    9.91    0.57
   9   2   0   10.20    0.70
   9   2   0    9.27    0.51
   9   2   0    9.50    0.54
 -10  -2   0    8.84    0.46
  10   2   0    8.88    0.54
  10   2   0    8.94    0.74
  10   2   0    8.56    0.61
  11   2   0    9.93    0.78
  11   2   0    9.77    0.60
  11   2   0   10.06    0.90
  11   2   0    9.77    0.52
  12   2   0    7.98    0.96
  12   2   0    6.19    0.55
  13   2   0   11.09    0.88
  13   2   0   10.53    0.62
  13   2   0    9.38    1.00
  14   2   0    7.94    0.92
  14   2   0    5.15    0.89
  15   2   0    5.25    1.03
  15   2   0    3.21    0.68
  14  -3   0    2.66    0.99
  14  -3   0    0.17    0.66
  13  -3   0    0.26    0.55
  13  -3   0   -0.36    0.81
  12  -3   0    2.14    0.77
  12  -3   0    1.66    0.51
  11  -3   0    0.05    0.21
  11  -3   0    0.54    0.61
  10  -3   0    1.31    0.38
  10  -3   0    1.82    0.58
  10  -3   0    1.21    0.25
   9  -3   0   55.59    1.80
   9  -3   0   59.22    2.21
   9  -3   0   56.80    1.94
  -9   3   0   55.32    1.85
   8  -3   0    4.13    0.45
   8  -3   0    4.48    0.37
   8  -3   0    4.94    0.63
   8  -3   0    4.17    0.39
  -8   3   0    5.35    0.45
  -8   3   0    3.27    0.59
   7  -3   0   20.37    0.80
   7  -3   0   21.14    0.86
   7  -3   0   22.59    0.81
   7  -3   0   22.53    1.07
  -7   3   0   21.76    0.99
  -7   3   0   21.69    0.83
   6  -3   0   13.99    0.58
   6  -3   0   13.43    0.54
   6  -3   0   12.88    0.58
   6  -3   0   13.62    0.77
  -6   3   0   14.25    0.61
  -6   3   0   13.68    0.71
   5  -3   0   25.97    0.85
   5  -3   0   24.78    0.88
   5  -3   0   23.76    1.02
  -5   3   0   24.49    0.99
  -5   3   0   26.48    0.90
   4  -3   0   39.14    1.24
   4  -3   0   39.02    1.25
   4  -3   0   37.10    1.37
  -4   3   0   38.75    1.27
  -4   3   0   42.20    1.38
   3  -3   0   18.17    0.75
   3  -3   0   18.72    0.61
   3  -3   0   18.21    0.65
  -3   3   0   18.57    0.74
  -3   3   0   18.91    0.67
   2  -3   0  510.23   15.14
   2  -3   0  530.95   15.22
  -2   3   0  558.00   15.22
  -2   3   0  519.58   15.16
   1  -3   0  674.69   19.30
   0  -3   0  337.35    9.87
   0  -3   0  339.18    9.85
   0   3   0  339.55    9.85
   0   3   0  359.55    9.87
  -1  -3   0   58.42    1.74
  -1  -3   0   56.03    1.74
  -1  -3   0   58.75    1.68
   1   3   0   57.53    1.68
   1   3   0   60.94    1.74
   1   3   0   59.66    1.75
  -2  -3   0   95.21    2.83
  -2  -3   0   95.82    2.79
  -2  -3   0   96.65    2.82
   2   3   0   93.81    2.79
   2   3   0   99.17    2.84
   2   3   0  100.54    2.82
  -3  -3   0   93.11    2.71
  -3  -3   0   91.27    2.72
   3   3   0   95.15    2.75
   3   3   0   92.88    2.73
   3   3   0   94.33    2.71
   3   3   0   93.09    2.73
  -4  -3   0   24.26    0.81
   4   3   0   25.38    0.80
   4   3   0   23.84    0.81
   4   3   0   26.22    0.83
   4   3   0   24.39    0.83
   4   3   0   26.82    0.82
  -5  -3   0    1.54    0.20
  -5  -3   0    1.43    0.16
   5   3   0    1.66    0.19
   5   3   0    1.96    0.16
   5   3   0    1.42    0.16
   5   3   0    1.55    0.19
  -6  -3   0   75.96    2.28
  -6  -3   0   71.94    2.23
  -6  -3   0   73.93    2.25
   6   3   0   73.22    2.31
   6   3   0   74.75    2.24
  -7  -3   0   70.75    2.23
  -7  -3   0   73.03    2.17
   7   3   0   71.40    2.28
   7   3   0   68.87    2.22
   7   3   0   70.86    2.19
   7   3   0   72.76    2.21
  -8  -3   0   32.47    1.04
  -8  -3   0   29.38    1.11
   8   3   0   31.03    1.09
   8   3   0   31.43    1.19
   8   3   0   30.27    1.06
   8   3   0   30.01    1.10
  -9  -3   0   25.14    1.00
   9   3   0   25.21    0.95
   9   3   0   23.24    0.92
   9   3   0   25.56    1.09
   9   3   0   23.64    0.96
 -10  -3   0   13.23    0.75
  10   3   0   14.03    0.69
  10   3   0   14.09    0.86
  10   3   0   14.21    0.71
  11   3   0    1.72    0.24
  11   3   0    1.93    0.33
  11   3   0    1.67    0.48
  11   3   0    1.36    0.39
  12   3   0   23.29    0.87
  12   3   0   23.07    0.97
  12   3   0   25.12    1.34
  13   3   0   13.38    0.92
  13   3   0   14.10    1.20
  13   3   0   12.16    0.72
  14   3   0    0.31    0.48
  14   3   0    0.26    0.65
  15   3   0    6.69    1.02
  15   3   0    5.39    0.75
  13  -4   0    1.04    0.95
  13  -4   0    0.00    0.59
  12  -4   0    2.25    0.58
  12  -4   0    1.97    0.91
  11  -4   0    6.33    0.95
  11  -4   0    5.79    0.46
  10  -4   0    3.49    0.41
  10  -4   0    3.44    0.48
 -10   4   0    4.57    0.53
   9  -4   0    0.49    0.31
   9  -4   0    0.30    0.22
  -9   4   0    0.50    0.30
   8  -4   0   15.49    0.71
   8  -4   0   17.07    1.03
   8  -4   0   15.91    0.69
   8  -4   0   16.48    0.79
  -8   4   0   16.04    0.83
   7  -4   0    5.29    0.37
   7  -4   0    5.69    0.43
   7  -4   0    5.60    0.39
   7  -4   0    5.30    0.63
  -7   4   0    5.08    0.62
  -7   4   0    5.92    0.62
   6  -4   0   23.59    1.08
   6  -4   0   24.59    0.91
   6  -4   0   24.50    0.86
   6  -4   0   24.98    0.89
  -6   4   0   24.45    0.94
  -6   4   0   24.90    1.07
   5  -4   0   75.67    2.32
   5  -4   0   75.57    2.51
   5  -4   0   74.62    2.32
   5  -4   0   78.70    2.29
  -5   4   0   71.02    2.45
  -5   4   0   78.47    2.37
   4  -4   0   52.92    1.66
   4  -4   0   51.91    1.63
   4  -4   0   53.09    1.80
   4  -4   0   49.68    1.64
  -4   4   0   54.40    1.79
  -4   4   0   53.92    1.69
   3  -4   0   42.58    1.25
   3  -4   0   39.60    1.42
   3  -4   0   40.71    1.37
   3  -4   0   40.84    1.28
  -3   4   0   40.61    1.34
  -3   4   0   42.86    1.42
   2  -4   0   50.19    1.52
   2  -4   0   46.79    1.63
   2  -4   0   52.03    1.51
  -2   4   0   54.48    1.61
   1  -4   0   -0.11    0.11
   1  -4   0    0.17    0.09
   1  -4   0    0.05    0.03
   1  -4   0    0.02    0.05
  -1   4   0    0.01    0.12
  -1   4   0    0.04    0.09
   0  -4   0  334.93    9.64
   0  -4   0  342.07    9.62
   0   4   0  331.03    9.62
   0   4   0  330.14    9.64
  -1  -4   0   80.92    2.45
  -1  -4   0   83.34    2.45
  -1  -4   0   79.86    2.35
   1   4   0   81.38    2.45
   1   4   0   86.92    2.37
   1   4   0   81.79    2.46
  -2  -4   0  128.01    3.76
  -2  -4   0  132.23    3.81
  -2  -4   0  129.71    3.83
   2   4   0  130.05    3.76
   2   4   0  130.99    3.82
   2   4   0  135.71    3.84
  -3  -4   0    1.67    0.11
  -3  -4   0    1.55    0.14
  -3  -4   0    1.71    0.16
   3   4   0    1.42    0.14
   3   4   0    1.53    0.11
   3   4   0    1.40    0.15
  -4  -4   0    1.46    0.13
   4   4   0    1.64    0.16
   4   4   0    1.68    0.16
   4   4   0    1.28    0.16
   4   4   0    1.64    0.13
  -5  -4   0    0.52    0.11
   5   4   0    0.61    0.13
   5   4   0    0.40    0.13
   5   4   0    0.64    0.13
   5   4   0    0.48    0.10
   5   4   0    0.67    0.12
  -6  -4   0   41.84    1.38
   6   4   0   44.40    1.38
   6   4   0   44.06    1.38
   6   4   0   43.06    1.41
   6   4   0   43.30    1.43
   6   4   0   44.71    1.40
  -7  -4   0   47.98    1.53
  -7  -4   0   46.51    1.50
   7   4   0   47.33    1.48
   7   4   0   46.66    1.53
   7   4   0   46.03    1.56
   7   4   0   45.87    1.49
   7   4   0   46.58    1.52
  -8  -4   0    0.98    0.21
   8   4   0    0.66    0.20
   8   4   0    1.06    0.26
   8   4   0    0.78    0.21
   8   4   0    0.84    0.19
   8   4   0    0.66    0.17
  -9  -4   0    4.23    0.42
   9   4   0    4.08    0.50
   9   4   0    4.26    0.42
   9   4   0    3.81    0.37
   9   4   0    4.25    0.31
   9   4   0    4.09    0.41
 -10  -4   0    7.92    0.60
  10   4   0    9.12    0.45
  10   4   0    8.21    0.58
  10   4   0    8.51    0.69
  10   4   0    8.48    0.57
  11   4   0   23.68    1.00
  11   4   0   24.13    1.19
  11   4   0   24.19    0.89
  12   4   0    0.38    0.49
  12   4   0    0.55    0.22
  12   4   0    0.73    0.32
  13   4   0   16.71    1.17
  13   4   0   15.33    0.96
  13   4   0   13.34    0.79
  14   4   0    4.51    0.64
  14   4   0    5.13    0.89
  15   4   0   -0.02    0.55
  15   4   0    1.32    0.79
  16   4   0    0.85    0.62
  16   4   0    0.87    0.92
  13  -5   0    0.48    0.67
  13  -5   0    0.38    0.96
  12  -5   0    0.85    0.89
  12  -5   0    0.37    0.53
  11  -5   0    0.21    0.39
  11  -5   0   -0.34    0.73
  10  -5   0    7.58    0.51
  10  -5   0    7.68    1.40
   9  -5   0    2.54    0.31
   9  -5   0    2.70    0.41
  -9   5   0    2.51    0.40
   8  -5   0   -0.13    0.26
   8  -5   0    0.23    0.21
   8  -5   0    0.05    0.22
   8  -5   0   -0.28    0.51
  -8   5   0    0.08    0.29
   7  -5   0    5.36    0.46
   7  -5   0    4.58    0.61
   7  -5   0    5.06    0.38
   7  -5   0    5.49    0.41
  -7   5   0    5.14    0.51
   6  -5   0    0.10    0.14
   6  -5   0   -0.05    0.17
   6  -5   0   -0.08    0.16
   6  -5   0   -0.53    0.30
  -6   5   0   -0.16    0.31
  -6   5   0    0.12    0.21
   5  -5   0    6.63    0.57
   5  -5   0    6.01    0.37
   5  -5   0    6.53    0.40
   5  -5   0    6.26    0.32
  -5   5   0    5.60    0.51
   4  -5   0   14.56    0.53
   4  -5   0   14.74    0.74
   4  -5   0   13.95    0.56
   4  -5   0   14.27    0.60
  -4   5   0   14.96    0.72
  -4   5   0   14.08    0.65
   3  -5   0    6.84    0.37
   3  -5   0    6.31    0.48
   3  -5   0    6.98    0.29
   3  -5   0    6.90    0.32
  -3   5   0    6.84    0.41
  -3   5   0    6.88    0.46
   2  -5   0   16.31    0.73
   2  -5   0   16.37    0.56
   2  -5   0   17.21    0.64
   2  -5   0   17.06    0.54
  -2   5   0   17.03    0.67
   1  -5   0   13.36    0.53
   1  -5   0   13.68    0.45
   1  -5   0   13.82    0.60
   1  -5   0   13.70    0.43
  -1   5   0   13.62    0.68
  -1   5   0   13.61    0.55
   0  -5   0   79.21    2.42
   0  -5   0   78.75    2.38
   0  -5   0   76.86    2.27
   0   5   0   79.41    2.26
   0   5   0   81.36    2.40
   0   5   0   77.59    2.42
  -1  -5   0  172.78    5.11
  -1  -5   0  165.17    4.99
   1   5   0  174.77    5.12
   1   5   0  184.53    5.00
   1   5   0  178.65    5.13
  -2  -5   0  101.23    3.06
  -2  -5   0  105.72    3.07
  -2  -5   0  100.18    2.97
   2   5   0  110.12    3.07
   2   5   0  105.27    3.07
   2   5   0   97.13    2.97
  -3  -5   0    0.18    0.11
  -3  -5   0    0.17    0.10
   3   5   0    0.25    0.10
   3   5   0    0.10    0.08
  -4  -5   0  161.59    4.75
  -4  -5   0  161.19    4.77
  -4  -5   0  161.76    4.80
   4   5   0  168.18    4.81
   4   5   0  171.05    4.79
   4   5   0  161.35    4.74
  -5  -5   0   58.34    1.80
   5   5   0   59.88    1.83
   5   5   0   59.94    1.86
   5   5   0   58.03    1.84
   5   5   0   61.18    1.84
  -6  -5   0   11.89    0.48
   6   5   0   12.93    0.48
   6   5   0   12.11    0.52
   6   5   0   10.80    0.54
   6   5   0   12.37    0.50
   6   5   0   10.37    0.52
  -7  -5   0   12.36    0.53
   7   5   0   11.89    0.57
   7   5   0   12.92    0.54
   7   5   0   12.97    0.53
   7   5   0   13.35    0.56
   7   5   0   12.71    0.59
   8   5   0   16.22    0.66
   8   5   0   16.36    0.64
   8   5   0   15.87    0.69
   8   5   0   16.09    0.71
   8   5   0   16.54    0.68
   8   5   0   16.33    0.74
   9   5   0    5.73    0.40
   9   5   0    5.76    0.44
   9   5   0    4.95    0.45
   9   5   0    5.15    0.48
   9   5   0    4.87    0.40
   9   5   0    5.64    0.36
 -10  -5   0   16.69    0.81
  10   5   0   17.68    0.72
  10   5   0   17.77    0.82
  10   5   0   18.38    0.82
  10   5   0   16.92    0.90
  11   5   0    3.52    0.43
  11   5   0    3.61    0.43
  11   5   0    3.44    0.52
  11   5   0    3.41    0.37
  12   5   0    0.05    0.31
  12   5   0    0.22    0.22
  13   5   0    2.40    0.46
  13   5   0    1.99    0.31
  13   5   0    2.13    0.58
  14   5   0    1.29    0.42
  14   5   0    0.90    0.65
  14   5   0    2.02    0.54
  15   5   0    1.45    0.59
  15   5   0    0.47    0.74
  16   5   0    0.63    0.63
  16   5   0    0.37    0.88
  12  -6   0   -0.41    0.58
  12  -6   0   -0.38    0.94
  11  -6   0    4.49    0.91
  11  -6   0    2.80    0.57
  10  -6   0    0.53    0.41
  10  -6   0    0.27    0.68
  10  -6   0    1.17    0.28
   9  -6   0    0.50    0.24
   9  -6   0    0.12    0.35
  -9   6   0    0.11    0.38
   8  -6   0    0.47    0.25
   8  -6   0    0.34    0.22
   8  -6   0   -0.14    0.27
  -8   6   0    0.06    0.34
   7  -6   0    0.15    0.23
   7  -6   0   -0.41    0.18
   7  -6   0    0.78    0.45
   7  -6   0    0.40    0.21
  -7   6   0   -0.35    0.30
   6  -6   0    3.26    0.31
   6  -6   0    3.46    0.37
   6  -6   0    3.65    0.38
   6  -6   0    3.84    0.53
  -6   6   0    2.76    0.49
  -6   6   0    3.40    0.39
   5  -6   0    4.47    0.29
   5  -6   0    4.89    0.35
   5  -6   0    3.34    0.45
   5  -6   0    4.85    0.38
  -5   6   0    4.82    0.53
  -5   6   0    5.57    0.48
   4  -6   0    4.06    0.30
   4  -6   0    3.61    0.45
   4  -6   0    3.57    0.33
   4  -6   0    4.02    0.24
  -4   6   0    4.62    0.41
  -4   6   0    4.11    0.50
   3  -6   0   14.91    0.51
   3  -6   0   14.63    0.76
   3  -6   0   14.72    0.55
   3  -6   0   15.36    0.63
  -3   6   0   15.38    0.68
  -3   6   0   13.46    0.72
   2  -6   0    0.22    0.09
   2  -6   0    0.48    0.22
   2  -6   0    0.34    0.07
   2  -6   0    0.44    0.15
  -2   6   0    0.24    0.17
  -2   6   0    0.28    0.19
   1  -6   0   29.37    0.86
   1  -6   0   28.12    0.99
   1  -6   0   27.80    0.88
   1  -6   0   29.12    1.06
  -1   6   0   28.66    1.06
  -1   6   0   29.06    1.03
   0  -6   0    4.41    0.33
   0  -6   0    4.26    0.16
   0  -6   0    4.08    0.14
   0  -6   0    3.93    0.28
  -1  -6   0  122.99    3.70
  -1  -6   0  126.03    3.70
   1   6   0  123.47    3.72
  -2  -6   0  234.53    6.65
  -2  -6   0  232.88    6.62
  -2  -6   0  216.16    6.51
   2   6   0  233.43    6.64
   2   6   0  223.90    6.52
  -3  -6   0   16.36    0.60
  -3  -6   0   16.16    0.52
  -3  -6   0   16.61    0.62
   3   6   0   15.59    0.68
   3   6   0   15.79    0.61
   3   6   0   16.55    0.53
  -4  -6   0   16.32    0.62
  -4  -6   0   16.19    0.59
  -4  -6   0   15.74    0.55
   4   6   0   16.56    0.63
   4   6   0   15.80    0.54
   4   6   0   16.62    0.61
  -5  -6   0   50.67    1.56
  -5  -6   0   51.87    1.59
   5   6   0   51.52    1.62
   5   6   0   51.67    1.61
   5   6   0   49.30    1.64
  -6  -6   0   20.22    0.74
   6   6   0   21.62    0.78
   6   6   0   20.94    0.81
   6   6   0   22.11    0.74
   6   6   0   21.79    0.78
   6   6   0   20.73    0.78
  -7  -6   0  125.71    3.74
   7   6   0  128.89    3.76
   7   6   0  126.68    3.78
   7   6   0  122.75    3.72
   7   6   0  128.59    3.76
   7   6   0  120.49    3.79
   8   6   0    5.76    0.39
   8   6   0    5.65    0.42
   8   6   0    5.66    0.36
   8   6   0    5.51    0.40
   8   6   0    5.03    0.42
   8   6   0    5.28    0.36
   9   6   0    3.85    0.39
   9   6   0    3.40    0.38
   9   6   0    3.95    0.42
   9   6   0    2.85    0.32
   9   6   0    2.86    0.34
   9   6   0    3.89    0.43
  10   6   0   13.10    0.60
  10   6   0   12.05    0.67
  10   6   0   12.81    0.76
  10   6   0   12.28    0.67
  10   6   0   12.48    0.73
  10   6   0   12.78    0.71
  11   6   0    1.99    0.36
  11   6   0    2.12    0.29
  11   6   0    2.51    0.46
  11   6   0    2.23    0.37
  12   6   0    1.33    0.39
  12   6   0    2.09    0.41
  12   6   0    1.21    0.43
  12   6   0    2.03    0.31
  13   6   0    6.95    0.69
  13   6   0    6.72    0.77
  13   6   0    7.02    0.71
  13   6   0    6.47    0.54
  14   6   0    0.25    0.43
  14   6   0    0.34    0.50
  14   6   0    0.10    0.61
  15   6   0    2.33    0.77
  15   6   0    2.37    0.64
  16   6   0   -0.12    0.61
  16   6   0   -0.21    0.86
  12  -7   0   11.92    1.39
  12  -7   0   13.24    1.20
  11  -7   0    0.49    0.86
  11  -7   0    0.76    0.54
  10  -7   0    4.14    0.50
  10  -7   0    3.00    0.56
  10  -7   0    4.78    0.87
   9  -7   0    5.91    0.66
   9  -7   0    4.54    0.48
  -9   7   0    2.04    1.12
   8  -7   0   10.76    0.62
   8  -7   0   10.56    0.63
   8  -7   0   11.47    0.72
  -8   7   0   10.50    0.81
   7  -7   0    4.94    0.51
   7  -7   0    5.86    0.48
   7  -7   0    4.42    0.41
  -7   7   0    5.31    0.64
   6  -7   0   12.14    0.55
   6  -7   0   13.08    0.64
   6  -7   0   12.31    0.63
   6  -7   0   14.03    0.97
  -6   7   0   12.22    0.74
   5  -7   0    2.23    0.45
   5  -7   0    2.74    0.35
   5  -7   0    2.07    0.25
   5  -7   0    2.69    0.29
  -5   7   0    2.26    0.35
  -5   7   0    1.87    0.40
   4  -7   0    2.48    0.29
   4  -7   0    2.74    0.22
   4  -7   0    2.93    0.29
   4  -7   0    2.61    0.44
  -4   7   0    2.70    0.42
  -4   7   0    2.75    0.36
   3  -7   0   39.34    1.53
   3  -7   0   42.09    1.40
   3  -7   0   41.18    1.26
   3  -7   0   41.10    1.30
  -3   7   0   39.65    1.51
  -3   7   0   41.83    1.45
   2  -7   0   46.97    1.63
   2  -7   0   45.06    1.41
   2  -7   0   46.39    1.37
   2  -7   0   45.01    1.52
  -2   7   0   46.76    1.57
  -2   7   0   45.25    1.62
   1  -7   0   32.39    1.11
   1  -7   0   29.45    1.17
   1  -7   0   31.88    0.98
   1  -7   0   32.86    0.95
  -1   7   0   33.28    1.16
   0  -7   0  270.59    8.03
   0  -7   0  268.23    8.07
   0  -7   0  277.95    7.86
   0   7   0  276.55    8.06
   0   7   0  285.76    8.10
  -1  -7   0  105.49    3.15
  -1  -7   0  101.26    3.13
   1   7   0  105.56    3.17
   1   7   0  101.88    3.15
  -2  -7   0   28.13    1.00
  -2  -7   0   30.17    1.01
  -2  -7   0   28.20    0.85
   2   7   0   28.36    1.02
   2   7   0   29.13    0.87
   2   7   0   28.55    1.10
  -3  -7   0    1.17    0.10
  -3  -7   0    1.20    0.18
  -3  -7   0    1.06    0.17
   3   7   0    1.14    0.19
   3   7   0    1.02    0.12
  -4  -7   0    0.50    0.15
  -4  -7   0    0.39    0.12
   4   7   0    0.62    0.16
   4   7   0    0.76    0.16
   4   7   0    0.69    0.10
  -5  -7   0   30.21    1.04
  -5  -7   0   31.29    1.10
  -5  -7   0   31.15    1.01
   5   7   0   31.01    1.06
   5   7   0   33.56    1.09
   5   7   0   33.05    1.11
  -6  -7   0   18.76    0.71
  -6  -7   0   19.23    0.69
   6   7   0   19.13    0.68
   6   7   0   19.15    0.78
   6   7   0   19.56    0.74
   6   7   0   19.14    0.75
  -7  -7   0   27.22    0.97
   7   7   0   27.51    1.01
   7   7   0   27.10    0.99
   7   7   0   29.39    0.97
   7   7   0   28.82    1.02
   7   7   0   28.69    1.07
   8   7   0    7.66    0.45
   8   7   0    7.45    0.50
   8   7   0    7.84    0.47
   8   7   0    7.13    0.46
   8   7   0    7.94    0.45
   8   7   0    7.38    0.42
   9   7   0    0.75    0.22
   9   7   0    1.00    0.24
   9   7   0    0.74    0.21
   9   7   0    0.89    0.26
   9   7   0    0.66    0.24
   9   7   0    0.48    0.19
  10   7   0   54.85    1.86
  10   7   0   51.37    1.82
  10   7   0   48.84    1.73
  10   7   0   53.05    1.74
  10   7   0   52.42    1.77
  10   7   0   52.81    1.79
  11   7   0   -0.33    0.26
  11   7   0    0.34    0.31
  11   7   0    0.12    0.22
  11   7   0    0.28    0.31
  12   7   0    6.30    0.52
  12   7   0    6.80    0.67
  12   7   0    5.65    0.61
  12   7   0    6.98    0.75
  13   7   0    4.76    0.54
  13   7   0    5.47    0.61
  13   7   0    6.03    0.69
  13   7   0    6.38    0.73
  14   7   0    0.82    0.64
  14   7   0    0.60    0.45
  14   7   0    0.33    0.48
  15   7   0    0.95    0.73
  15   7   0    1.65    0.63
  16   7   0    7.00    1.07
  16   7   0    4.59    0.79
  11  -8   0   -0.41    0.58
  11  -8   0    1.28    0.95
  10  -8   0    2.44    0.85
   9  -8   0    0.07    0.40
   9  -8   0    0.39    0.31
   9  -8   0    0.79    0.71
   8  -8   0    2.13    0.35
   8  -8   0    3.17    0.45
   8  -8   0    2.89    0.38
  -8   8   0    2.75    0.54
   7  -8   0    3.27    0.33
   7  -8   0    3.25    0.38
   7  -8   0    3.16    0.39
  -7   8   0    3.45    0.52
   6  -8   0    0.21    0.45
   6  -8   0   -0.01    0.24
   6  -8   0    0.17    0.17
   6  -8   0    0.20    0.24
  -6   8   0   -0.33    0.33
   5  -8   0   68.70    2.10
   5  -8   0   66.53    2.16
   5  -8   0   70.35    2.23
   5  -8   0   68.85    2.48
  -5   8   0   68.47    2.32
   4  -8   0   14.34    0.55
   4  -8   0   15.82    0.71
   4  -8   0   14.23    0.62
   4  -8   0   14.85    0.90
  -4   8   0   14.06    0.89
  -4   8   0   14.90    0.78
   3  -8   0    2.03    0.41
   3  -8   0    2.71    0.27
   3  -8   0    2.99    0.35
   3  -8   0    2.72    0.20
  -3   8   0    2.19    0.41
  -3   8   0    3.51    0.40
   2  -8   0    1.49    0.30
   2  -8   0    1.89    0.26
   2  -8   0    2.13    0.14
   2  -8   0    1.77    0.20
  -2   8   0    1.80    0.30
  -2   8   0    2.27    0.38
   1  -8   0   34.78    1.09
   1  -8   0   36.54    1.06
   1  -8   0   35.88    1.34
   1  -8   0   36.59    1.26
  -1   8   0   34.91    1.34
  -1   8   0   36.29    1.30
   0  -8   0   12.06    0.57
   0  -8   0   11.07    0.61
   0   8   0   12.18    0.65
   0   8   0   12.84    0.62
  -1  -8   0    0.04    0.15
  -1  -8   0    0.18    0.17
   1   8   0   -0.14    0.15
   1   8   0   -0.07    0.18
  -2  -8   0    4.16    0.33
  -2  -8   0    3.66    0.31
   2   8   0    3.81    0.35
   2   8   0    3.85    0.36
   2   8   0    4.00    0.18
  -3  -8   0   65.47    2.07
  -3  -8   0   66.69    2.03
  -3  -8   0   62.81    1.90
   3   8   0   63.59    1.91
   3   8   0   65.26    2.08
   3   8   0   65.80    2.07
  -4  -8   0    2.05    0.26
  -4  -8   0    2.13    0.19
  -4  -8   0    2.36    0.28
   4   8   0    2.74    0.30
   4   8   0    2.41    0.28
   4   8   0    2.40    0.18
  -5  -8   0    0.54    0.15
  -5  -8   0    0.48    0.10
  -5  -8   0    0.50    0.18
   5   8   0    0.44    0.18
   5   8   0    0.57    0.12
   5   8   0    0.49    0.18
  -6  -8   0    7.06    0.34
  -6  -8   0    6.11    0.37
   6   8   0    7.13    0.34
   6   8   0    6.35    0.43
   6   8   0    6.47    0.42
   6   8   0    6.90    0.41
  -7  -8   0    1.96    0.22
   7   8   0    1.57    0.24
   7   8   0    1.76    0.29
   7   8   0    2.16    0.25
   7   8   0    1.74    0.24
   7   8   0    2.58    0.24
   8   8   0   -0.10    0.21
   8   8   0    0.08    0.18
   8   8   0    0.22    0.15
   8   8   0    0.01    0.18
   8   8   0    0.15    0.17
   8   8   0   -0.01    0.19
   9   8   0    5.24    0.49
   9   8   0    4.87    0.42
   9   8   0    4.81    0.46
   9   8   0    5.04    0.43
   9   8   0    5.32    0.40
   9   8   0    5.38    0.43
  10   8   0    5.86    0.56
  10   8   0    5.69    0.50
  10   8   0    5.65    0.47
  10   8   0    4.75    0.56
  10   8   0    5.18    0.45
  10   8   0    5.85    0.53
  11   8   0   -0.03    0.24
  11   8   0    0.28    0.26
  11   8   0    0.09    0.31
  11   8   0    0.06    0.31
  12   8   0   -0.07    0.32
  12   8   0   -0.42    0.34
  12   8   0   -0.30    0.28
  12   8   0    0.23    0.37
  13   8   0    1.81    0.53
  13   8   0    1.08    0.44
  13   8   0    0.88    0.36
  13   8   0    0.77    0.43
  14   8   0    0.76    0.57
  14   8   0    0.39    0.45
  14   8   0    0.82    0.50
  15   8   0    6.34    1.13
  15   8   0    7.53    0.98
  15   8   0    5.76    0.73
  16   8   0    0.86    0.62
  16   8   0    0.55    0.75
  11  -9   0    0.77    0.64
  11  -9   0    0.70    1.16
  10  -9   0    1.00    0.91
   9  -9   0    1.44    0.83
   9  -9   0    1.13    0.36
   9  -9   0    1.37    0.48
   8  -9   0    0.86    0.42
   8  -9   0    1.32    0.71
   8  -9   0    1.83    0.36
   8  -9   0    1.67    0.42
   7  -9   0    0.42    0.29
   7  -9   0    0.17    0.31
   7  -9   0    0.35    0.25
  -7   9   0    0.54    0.56
   6  -9   0    0.50    0.28
   6  -9   0    0.24    0.51
   6  -9   0   -0.07    0.20
   6  -9   0    0.51    0.28
  -6   9   0    0.44    0.43
   5  -9   0    4.28    0.43
   5  -9   0    4.40    0.47
   5  -9   0    4.06    0.33
   5  -9   0    5.72    0.72
  -5   9   0    4.24    0.53
   4  -9   0   14.96    0.72
   4  -9   0   13.82    0.93
   4  -9   0   13.62    0.61
   4  -9   0   13.51    0.53
  -4   9   0   13.53    0.81
   3  -9   0    8.97    0.44
   3  -9   0    8.71    0.72
   3  -9   0    9.51    0.55
   3  -9   0    9.32    0.37
  -3   9   0    8.51    0.64
  -3   9   0    9.49    0.77
   2  -9   0   29.32    1.09
   2  -9   0   27.28    0.93
   2  -9   0   30.11    1.24
   2  -9   0   28.82    0.88
  -2   9   0   27.61    1.16
  -2   9   0   28.98    1.23
   1  -9   0    0.23    0.10
   1  -9   0    0.26    0.19
   1  -9   0    0.40    0.29
   1  -9   0    0.25    0.06
  -1   9   0    0.46    0.25
  -1   9   0   -0.07    0.28
   0  -9   0    0.59    0.19
   0  -9   0    0.47    0.23
   0   9   0    0.46    0.23
   0   9   0    0.60    0.26
  -1  -9   0    5.09    0.40
  -1  -9   0    5.46    0.44
   1   9   0    4.69    0.42
   1   9   0    5.41    0.47
  -2  -9   0    0.84    0.21
  -2  -9   0    0.69    0.21
   2   9   0    0.56    0.22
   2   9   0    0.08    0.20
  -3  -9   0  167.68    5.03
  -3  -9   0  165.95    5.06
   3   9   0  172.26    4.89
   3   9   0  169.80    5.09
   3   9   0  172.16    5.09
  -4  -9   0   14.97    0.66
  -4  -9   0   13.56    0.49
  -4  -9   0   14.80    0.62
   4   9   0   14.09    0.66
   4   9   0   14.62    0.51
   4   9   0   14.56    0.66
  -5  -9   0   37.73    1.19
  -5  -9   0   38.37    1.35
  -5  -9   0   38.66    1.29
   5   9   0   38.30    1.21
   5   9   0   37.91    1.35
   5   9   0   38.78    1.33
  -6  -9   0    1.33    0.20
  -6  -9   0    1.74    0.20
   6   9   0    1.72    0.19
   6   9   0    1.39    0.27
   6   9   0    2.09    0.28
   6   9   0    1.43    0.26
  -7  -9   0  101.61    3.06
   7   9   0   99.48    3.13
   7   9   0  101.06    3.03
   7   9   0  102.32    3.11
   7   9   0   97.80    3.16
   7   9   0  101.35    3.05
   8   9   0    0.49    0.22
   8   9   0    0.69    0.19
   8   9   0    0.64    0.21
   8   9   0    0.71    0.22
   8   9   0    0.27    0.18
   8   9   0    0.98    0.27
   9   9   0    5.27    0.46
   9   9   0    4.75    0.47
   9   9   0    5.15    0.46
   9   9   0    5.34    0.54
   9   9   0    5.13    0.41
   9   9   0    5.11    0.45
  10   9   0    2.36    0.40
  10   9   0    2.06    0.37
  10   9   0    2.17    0.33
  10   9   0    2.25    0.31
  10   9   0    2.32    0.33
  10   9   0    1.48    0.32
  11   9   0   23.71    1.03
  11   9   0   25.01    1.12
  11   9   0   24.70    1.14
  11   9   0   25.87    1.07
  12   9   0   -0.04    0.36
  12   9   0   -0.23    0.35
  12   9   0    0.20    0.32
  12   9   0    0.16    0.31
  13   9   0    1.72    0.43
  13   9   0    1.03    0.49
  13   9   0    0.43    0.37
  13   9   0    1.15    0.45
  14   9   0   -0.43    0.42
  14   9   0    0.90    0.49
  14   9   0   -0.21    0.54
  15   9   0    0.93    0.55
  15   9   0    0.11    0.66
  15   9   0   -0.25    0.54
  16   9   0   -0.04    0.65
  16   9   0    0.80    0.77
  10 -10   0    2.29    1.03
   9 -10   0    1.94    0.93
   9 -10   0    0.60    0.50
   9 -10   0    0.79    0.41
   8 -10   0    0.46    0.70
   8 -10   0    0.68    0.42
   8 -10   0    0.12    0.34
   7 -10   0    5.05    0.59
   7 -10   0    6.40    0.64
   7 -10   0    5.03    0.84
   7 -10   0    4.37    0.50
  -7  10   0    5.57    0.74
   6 -10   0    7.54    0.49
   6 -10   0    7.04    0.61
   6 -10   0    7.68    0.59
  -6  10   0    6.94    0.87
   5 -10   0    6.88    0.57
   5 -10   0    6.89    0.52
   5 -10   0    6.65    0.41
   5 -10   0    8.09    1.11
  -5  10   0    6.52    0.76
   4 -10   0    1.72    0.32
   4 -10   0    1.32    0.25
   4 -10   0    1.38    0.18
   4 -10   0    0.86    0.46
  -4  10   0    1.04    0.41
   3 -10   0   -0.31    0.34
   3 -10   0    0.10    0.11
   3 -10   0   -0.01    0.17
   3 -10   0    0.26    0.26
  -3  10   0   -0.22    0.32
  -3  10   0   -0.35    0.49
   2 -10   0    5.95    0.50
   2 -10   0    5.02    0.24
   2 -10   0    5.11    0.30
   2 -10   0    5.77    0.64
  -2  10   0    5.53    0.58
  -2  10   0    5.63    0.60
   1 -10   0   16.43    0.53
   1 -10   0   16.93    0.51
   1 -10   0   16.15    0.87
   1 -10   0   16.27    0.76
  -1  10   0   16.10    0.89
  -1  10   0   15.10    0.81
   0 -10   0    7.81    0.58
   0 -10   0    7.72    0.50
   0  10   0    7.32    0.61
   0  10   0    7.25    0.57
  -1 -10   0   23.39    0.94
  -1 -10   0   22.58    0.97
   1  10   0   22.78    1.01
   1  10   0   23.62    1.00
  -2 -10   0   60.16    2.01
  -2 -10   0   60.56    2.02
   2  10   0   62.25    2.07
   2  10   0   62.24    2.07
  -3 -10   0    0.92    0.25
  -3 -10   0    1.14    0.24
   3  10   0    1.33    0.29
   3  10   0    1.13    0.11
   3  10   0    1.36    0.16
   3  10   0    1.30    0.28
  -4 -10   0    0.33    0.21
  -4 -10   0    0.34    0.18
   4  10   0    0.15    0.11
   4  10   0   -0.02    0.21
   4  10   0    0.59    0.23
   4  10   0    0.23    0.09
  -5 -10   0   27.84    1.05
  -5 -10   0   30.08    1.13
   5  10   0   29.30    1.14
   5  10   0   29.87    0.96
   5  10   0   30.25    0.97
   5  10   0   29.59    1.12
  -6 -10   0    0.36    0.22
  -6 -10   0    0.17    0.17
   6  10   0    0.14    0.13
   6  10   0    0.24    0.13
   6  10   0    0.02    0.20
   6  10   0    0.04    0.22
  -7 -10   0    0.14    0.18
   7  10   0    0.49    0.16
   7  10   0    0.37    0.15
   7  10   0    0.48    0.22
   7  10   0    0.55    0.24
   7  10   0    0.24    0.23
   8  10   0   83.99    2.56
   8  10   0   85.78    2.59
   8  10   0   79.31    2.70
   8  10   0   80.81    2.67
   8  10   0   81.07    2.64
   8  10   0   86.35    2.62
   9  10   0   59.04    1.90
   9  10   0   53.46    1.81
   9  10   0   54.37    1.91
   9  10   0   56.31    1.91
   9  10   0   54.70    1.97
   9  10   0   57.11    1.85
  10  10   0   19.36    0.93
  10  10   0   19.09    0.86
  10  10   0   19.97    0.94
  10  10   0   20.70    0.89
  10  10   0   21.27    1.01
  10  10   0   20.35    0.93
  11  10   0    2.25    0.41
  11  10   0    1.64    0.38
  11  10   0    2.00    0.38
  11  10   0    1.67    0.42
  12  10   0    4.28    0.52
  12  10   0    4.27    0.56
  12  10   0    4.06    0.56
  12  10   0    3.05    0.47
  13  10   0   10.11    0.84
  13  10   0   12.77    0.87
  13  10   0   13.67    0.96
  13  10   0   13.37    0.94
  14  10   0    7.13    0.73
  14  10   0    7.20    0.80
  14  10   0    7.85    0.91
  15  10   0    3.63    0.74
  15  10   0    3.99    0.68
  15  10   0    2.05    0.65
  16  10   0    2.36    0.70
  16  10   0    1.84    0.85
   9 -11   0   -0.26    0.90
   8 -11   0    9.77    1.20
   8 -11   0   10.46    0.89
   8 -11   0    9.57    0.79
   7 -11   0    4.53    0.85
   7 -11   0    4.25    0.51
   7 -11   0    3.99    0.49
   6 -11   0    3.21    0.41
   6 -11   0    3.91    0.77
   6 -11   0    2.92    0.34
   6 -11   0    3.31    0.44
  -6  11   0    1.75    0.65
   5 -11   0   52.29    1.78
   5 -11   0   48.74    1.65
   5 -11   0   47.96    1.56
  -5  11   0   46.37    1.94
   4 -11   0   -0.23    0.22
   4 -11   0   -0.03    0.15
   4 -11   0   -0.09    0.28
  -4  11   0   -0.24    0.46
   3 -11   0   12.76    0.75
   3 -11   0   14.05    0.98
   3 -11   0   12.54    0.48
   3 -11   0   12.66    0.57
  -3  11   0   12.17    0.91
   2 -11   0   16.41    0.54
   2 -11   0   15.37    0.58
   2 -11   0   16.15    0.98
   2 -11   0   16.49    0.83
  -2  11   0   16.51    0.94
   1 -11   0    2.25    0.34
   1 -11   0    1.82    0.42
  -1  11   0    2.29    0.42
  -1  11   0    2.47    0.48
   0 -11   0    9.09    0.67
   0 -11   0    9.09    0.58
   0  11   0    7.28    0.63
   0  11   0    7.54    0.70
  -1 -11   0    0.35    0.26
  -1 -11   0    0.18    0.22
   1  11   0    0.35    0.31
   1  11   0    0.30    0.29
  -2 -11   0    4.53    0.46
  -2 -11   0    4.28    0.45
   2  11   0    4.40    0.49
   2  11   0    3.84    0.50
  -3 -11   0    0.00    0.21
  -3 -11   0    0.05    0.21
   3  11   0    0.31    0.08
   3  11   0    0.49    0.28
   3  11   0   -0.05    0.27
  -4 -11   0   19.61    0.81
  -4 -11   0   18.55    0.84
   4  11   0   17.86    0.85
   4  11   0   17.69    0.64
   4  11   0   18.66    0.87
   4  11   0   19.06    0.62
  -5 -11   0    0.31    0.20
  -5 -11   0    0.42    0.25
   5  11   0    0.49    0.13
   5  11   0    0.64    0.28
   5  11   0    0.50    0.14
   5  11   0    0.40    0.26
  -6 -11   0    0.15    0.19
  -6 -11   0   -0.09    0.21
   6  11   0   -0.05    0.24
   6  11   0   -0.16    0.14
   6  11   0    0.29    0.23
   6  11   0   -0.08    0.13
  -7 -11   0   14.99    0.69
   7  11   0   15.52    0.80
   7  11   0   15.63    0.64
   7  11   0   15.26    0.75
   7  11   0   15.39    0.79
   7  11   0   15.22    0.63
  -8 -11   0    3.22    0.39
   8  11   0    3.73    0.44
   8  11   0    3.55    0.45
   8  11   0    3.32    0.36
   8  11   0    3.94    0.48
   8  11   0    3.21    0.36
   9  11   0   19.90    0.81
   9  11   0   17.99    0.78
   9  11   0   18.72    0.85
   9  11   0   17.86    0.89
   9  11   0   17.35    0.89
   9  11   0   19.16    0.96
  10  11   0   13.66    0.73
  10  11   0   13.70    0.82
  10  11   0   13.82    0.82
  10  11   0   13.97    0.71
  10  11   0   14.25    0.87
  10  11   0   15.05    0.77
  11  11   0    0.07    0.31
  11  11   0    0.46    0.39
  11  11   0   -0.12    0.34
  11  11   0   -0.24    0.28
  12  11   0    2.05    0.43
  12  11   0    2.84    0.53
  13  11   0    2.25    0.54
  13  11   0    2.42    0.55
  13  11   0    2.93    0.51
  14  11   0    7.24    0.86
  14  11   0    9.43    0.98
  14  11   0    7.85    0.94
  15  11   0    0.21    0.53
  15  11   0   -0.01    0.59
  15  11   0    0.56    0.64
  16  11   0    2.08    0.80
  16  11   0    0.09    0.66
   8 -12   0    6.54    0.77
   8 -12   0    5.98    1.05
   7 -12   0    2.65    0.90
   7 -12   0    1.77    0.44
   7 -12   0    1.69    0.45
   6 -12   0   11.71    1.27
   6 -12   0   11.07    0.79
   6 -12   0    9.02    0.72
   5 -12   0    4.68    0.61
   5 -12   0    4.60    0.82
   5 -12   0    5.09    0.54
   4 -12   0   15.99    0.84
   4 -12   0   13.09    0.56
   4 -12   0   13.79    0.67
   3 -12   0    9.67    0.68
   3 -12   0    9.93    0.41
  -3  12   0    9.46    1.11
   2 -12   0   14.09    0.97
   2 -12   0   13.34    0.46
   2 -12   0   15.02    0.80
   2 -12   0   14.38    0.50
  -2  12   0   11.28    0.95
   1 -12   0    4.21    0.58
   1 -12   0    3.67    0.45
  -1  12   0    3.15    0.53
   0 -12   0    0.73    0.28
   0 -12   0    0.79    0.32
   0  12   0    0.09    0.41
   0  12   0    0.25    0.35
  -1 -12   0    1.81    0.35
  -1 -12   0    2.07    0.36
   1  12   0    1.36    0.42
   1  12   0    2.17    0.48
  -2 -12   0   18.30    0.89
  -2 -12   0   19.92    0.90
   2  12   0   19.53    0.98
   2  12   0   17.32    0.94
  -3 -12   0    0.17    0.25
  -3 -12   0    0.19    0.24
   3  12   0    0.03    0.30
   3  12   0    0.71    0.35
  -4 -12   0   20.85    0.94
  -4 -12   0   22.18    0.91
   4  12   0   21.43    1.00
   4  12   0   22.03    0.71
   4  12   0   18.76    0.99
   4  12   0   20.79    0.68
  -5 -12   0    0.04    0.22
  -5 -12   0   -0.09    0.21
   5  12   0    0.06    0.12
   5  12   0   -0.14    0.14
   5  12   0   -0.02    0.27
   5  12   0   -0.32    0.29
  -6 -12   0    5.18    0.48
  -6 -12   0    4.89    0.44
   6  12   0    5.15    0.54
   6  12   0    5.40    0.33
   6  12   0    5.09    0.59
   6  12   0    4.96    0.35
  -7 -12   0   38.29    1.31
   7  12   0   37.01    1.45
   7  12   0   36.68    1.22
   7  12   0   35.54    1.38
   7  12   0   35.49    1.22
   7  12   0   33.98    1.42
  -8 -12   0   20.92    0.85
   8  12   0   17.45    0.92
   8  12   0   19.12    0.78
   8  12   0   21.29    0.81
   8  12   0   20.94    1.00
   8  12   0   18.57    0.97
   9  12   0    0.23    0.34
   9  12   0    0.17    0.23
   9  12   0   -0.07    0.32
   9  12   0    0.42    0.24
   9  12   0    0.25    0.25
  10  12   0   16.82    0.82
  10  12   0   17.40    0.87
  10  12   0   16.23    0.80
  10  12   0   15.66    0.96
  11  12   0    6.57    0.58
  11  12   0    7.83    0.74
  11  12   0    6.04    0.64
  12  12   0   10.16    0.74
  12  12   0    8.11    0.76
  12  12   0    8.36    0.82
  13  12   0    5.02    0.65
  13  12   0    7.22    0.73
  13  12   0    4.63    0.68
  14  12   0    0.28    0.50
  14  12   0    0.25    0.47
  15  12   0    0.86    0.65
  15  12   0   -0.39    0.54
  15  12   0    0.48    0.65
  16  12   0   -0.43    0.76
  16  12   0   -0.74    0.63
   8 -13   0    2.57    0.98
   7 -13   0    0.31    0.83
   7 -13   0   -0.04    0.47
   6 -13   0   -0.24    0.69
   5 -13   0    6.75    0.73
   5 -13   0    6.39    0.56
   5 -13   0    6.13    0.90
   4 -13   0    3.75    0.44
   4 -13   0    5.96    0.84
   4 -13   0    3.83    0.51
   3 -13   0   -0.02    0.33
   3 -13   0    0.23    0.19
   2 -13   0    7.94    0.69
   2 -13   0    8.04    1.25
   1 -13   0   31.29    1.42
   1 -13   0   30.78    1.29
   0 -13   0    0.11    0.30
   0 -13   0    0.93    0.39
  -1 -13   0   20.39    0.98
  -1 -13   0   22.27    1.07
   1  13   0   18.06    1.11
  -2 -13   0    3.06    0.43
  -2 -13   0    2.93    0.43
   2  13   0    2.68    0.51
  -3 -13   0    0.38    0.31
  -3 -13   0    0.98    0.32
   3  13   0    0.14    0.36
  -4 -13   0   -0.14    0.28
  -4 -13   0    0.38    0.27
   4  13   0    0.62    0.36
  -5 -13   0   34.16    1.34
  -5 -13   0   33.40    1.27
   5  13   0   32.44    1.38
   5  13   0   34.15    1.10
  -6 -13   0    8.83    0.57
  -6 -13   0    9.36    0.68
   6  13   0    7.85    0.69
   6  13   0    8.72    0.42
  -7 -13   0   47.86    1.64
   7  13   0   46.42    1.54
   7  13   0   46.89    1.53
   7  13   0   46.83    1.75
   7  13   0   48.44    1.79
  -8 -13   0   50.21    1.72
   8  13   0   52.49    1.65
   8  13   0   49.58    1.88
   8  13   0   50.37    1.65
   8  13   0   47.01    1.82
  -9 -13   0   -0.40    0.24
   9  13   0    0.02    0.24
   9  13   0   -0.28    0.22
   9  13   0   -0.12    0.34
  10  13   0    0.77    0.29
  10  13   0   -0.01    0.29
  10  13   0    0.06    0.29
  10  13   0    1.14    0.44
  11  13   0    7.14    0.69
  11  13   0    6.53    0.60
  11  13   0    7.08    0.82
  12  13   0    2.00    0.46
  12  13   0    2.72    0.44
  13  13   0    2.02    0.57
  13  13   0    1.66    0.49
  13  13   0    0.35    0.47
  14  13   0    0.33    0.47
  14  13   0   -0.26    0.58
  14  13   0   -0.13    0.54
  15  13   0    8.05    0.84
  15  13   0    7.48    0.92
  15  13   0    9.53    1.13
   7 -14   0    1.97    0.56
   7 -14   0    1.42    0.85
   6 -14   0    2.40    0.82
   6 -14   0   -0.40    0.48
   5 -14   0    0.50    0.45
   5 -14   0   -0.67    0.68
   4 -14   0    5.88    0.89
   4 -14   0    5.35    0.63
   3 -14   0   -0.56    0.51
   3 -14   0    0.09    0.42
   1 -14   0    0.74    0.49
   1 -14   0    0.73    0.40
   0 -14   0   14.50    0.89
   0 -14   0   15.83    1.02
  -1 -14   0    2.65    0.51
  -1 -14   0    2.16    0.43
  -2 -14   0   14.28    0.88
  -2 -14   0   12.48    0.82
  -3 -14   0   16.28    0.88
  -3 -14   0   16.06    0.90
   3  14   0   15.86    1.18
  -4 -14   0    2.70    0.42
  -4 -14   0    3.16    0.46
   4  14   0    1.91    0.48
  -5 -14   0    5.23    0.60
  -5 -14   0    5.33    0.56
   5  14   0    4.93    0.28
   5  14   0    4.35    0.57
   5  14   0    5.42    0.34
  -6 -14   0    0.05    0.32
  -6 -14   0    0.66    0.30
   6  14   0    0.32    0.17
   6  14   0    0.84    0.22
   6  14   0    0.51    0.41
  -7 -14   0    7.26    0.57
  -7 -14   0    6.96    0.69
   7  14   0    7.24    0.70
   7  14   0    6.83    0.48
   7  14   0    7.28    0.43
   7  14   0    7.37    0.76
  -8 -14   0   29.85    1.19
   8  14   0   28.94    1.09
   8  14   0   30.91    1.38
   8  14   0   30.91    1.09
  -9 -14   0    0.42    0.29
   9  14   0    0.80    0.27
   9  14   0    0.39    0.26
  10  14   0   13.95    0.83
  10  14   0   15.87    1.04
  10  14   0   15.34    0.78
  10  14   0   14.21    0.79
  11  14   0    1.70    0.56
  11  14   0    1.66    0.50
  11  14   0    1.69    0.37
  12  14   0    0.88    0.54
  12  14   0    0.09    0.37
  12  14   0    0.60    0.42
  13  14   0   26.39    1.30
  13  14   0   22.50    1.42
  13  14   0   23.78    1.19
  14  14   0    0.95    0.66
  14  14   0    0.49    0.48
  14  14   0    0.37    0.56
  15  14   0    0.14    0.61
  15  14   0    1.54    0.75
  15  14   0   -0.12    0.63
   6 -15   0    0.41    0.84
   6 -15   0    0.28    0.57
   5 -15   0    0.93    0.83
   5 -15   0   -0.53    0.49
   4 -15   0    0.73    0.71
   4 -15   0    0.66    0.50
   3 -15   0    6.82    0.93
   3 -15   0    6.10    0.68
   2 -15   0    0.80    0.61
   2 -15   0   -0.34    0.43
   1 -15   0    0.35    0.39
   0 -15   0    0.24    0.54
   0 -15   0    0.66    0.41
  -1 -15   0    1.97    0.48
  -2 -15   0    0.69    0.41
  -2 -15   0   -0.15    0.33
  -3 -15   0    3.34    0.51
  -3 -15   0    2.88    0.48
  -4 -15   0    7.10    0.65
  -4 -15   0    8.74    0.71
  -5 -15   0   36.82    1.44
  -6 -15   0    5.30    0.54
   6  15   0    6.23    0.41
   6  15   0    5.56    0.35
  -7 -15   0    2.39    0.39
  -7 -15   0    2.15    0.48
   7  15   0    3.29    0.34
   7  15   0    3.20    0.30
   7  15   0    3.58    0.56
  -8 -15   0   40.71    1.53
   8  15   0   41.11    1.42
   8  15   0   42.75    1.75
   8  15   0   41.17    1.40
  -9 -15   0    7.19    0.65
   9  15   0    8.32    0.88
   9  15   0    8.14    0.55
   9  15   0    7.83    0.63
  10  15   0    0.17    0.28
  10  15   0   -0.07    0.33
  10  15   0   -0.18    0.48
  11  15   0   38.24    1.57
  11  15   0   42.01    1.53
  11  15   0   41.18    1.82
  12  15   0    1.46    0.60
  12  15   0    0.99    0.39
  12  15   0    1.47    0.45
  13  15   0    1.09    0.64
  13  15   0    0.44    0.46
  13  15   0    0.26    0.47
  14  15   0    9.39    0.99
  14  15   0    6.77    0.92
  14  15   0    9.14    1.06
  15  15   0    1.84    0.70
  15  15   0    2.44    0.70
  15  15   0    1.47    0.82
   5 -16   0   -0.73    0.84
   5 -16   0    0.48    0.60
   4 -16   0    1.37    0.82
   4 -16   0    1.59    0.60
   3 -16   0    1.82    0.81
   3 -16   0    1.39    0.55
   2 -16   0    8.26    0.88
   2 -16   0    7.61    0.95
   1 -16   0    1.99    0.55
   1 -16   0    2.47    0.69
   0 -16   0    1.17    0.51
   0 -16   0    0.65    0.56
  -1 -16   0   11.68    0.91
  -2 -16   0   30.16    1.40
  -2 -16   0   27.52    1.34
  -3 -16   0    0.37    0.41
  -4 -16   0    0.33    0.38
  -5 -16   0   -0.24    0.35
  -6 -16   0   12.33    0.82
   6  16   0   11.90    0.52
   6  16   0   12.12    0.48
  -7 -16   0    2.23    0.41
   7  16   0    1.22    0.23
   7  16   0    0.64    0.45
  -8 -16   0    0.15    0.34
   8  16   0    0.68    0.25
   8  16   0    1.11    0.31
   8  16   0    1.08    0.50
   9  16   0    2.84    0.65
   9  16   0    2.39    0.39
   9  16   0    2.49    0.36
 -10 -16   0    2.72    0.44
  10  16   0    3.36    0.65
  10  16   0    2.47    0.39
  10  16   0    1.92    0.43
  11  16   0    6.00    0.72
  11  16   0    5.31    0.54
  11  16   0    7.14    0.84
  12  16   0   17.47    1.21
  12  16   0   21.78    1.16
  12  16   0   22.61    1.41
  13  16   0    5.91    0.67
  13  16   0    4.98    0.81
  13  16   0    4.91    0.68
  14  16   0    0.33    0.61
  14  16   0    1.22    0.59
  14  16   0    0.38    0.75
   4 -17   0    6.04    1.05
   4 -17   0    7.00    0.83
   3 -17   0    3.03    0.84
   3 -17   0    0.61    0.62
   2 -17   0    1.17    0.76
   2 -17   0    1.63    0.59
   1 -17   0    0.91    0.55
   1 -17   0    1.74    0.71
   0 -17   0    2.35    0.70
   0 -17   0    0.76    0.54
  -1 -17   0    0.23    0.53
  -1 -17   0    0.10    0.46
  -2 -17   0    2.81    0.52
  -2 -17   0    2.10    0.70
  -3 -17   0    1.34    0.52
  -4 -17   0    3.51    0.59
  -5 -17   0    0.22    0.41
  -6 -17   0    1.09    0.43
  -7 -17   0    0.24    0.43
  -7 -17   0    0.62    0.39
   7  17   0    0.13    0.20
   7  17   0    0.08    0.49
  -8 -17   0    0.45    0.40
   8  17   0    0.05    0.23
   8  17   0   -0.17    0.49
   9  17   0    0.32    0.28
   9  17   0    0.01    0.54
  10  17   0    9.27    1.08
  10  17   0    9.43    0.67
  11  17   0    8.12    0.85
  11  17   0    9.19    0.75
  11  17   0    8.80    1.09
  12  17   0    1.56    0.52
  12  17   0    1.26    0.70
  13  17   0   21.25    1.29
  13  17   0   24.22    1.27
  13  17   0   24.39    1.61
  14  17   0    7.63    1.06
  14  17   0    6.44    0.77
  14  17   0    6.33    0.80
   2 -18   0   -0.51    0.79
   2 -18   0   -0.43    0.60
   1 -18   0    5.64    0.95
   1 -18   0    6.29    0.83
   0 -18   0    1.09    0.70
   0 -18   0   -0.28    0.54
  -1 -18   0    9.93    1.02
  -1 -18   0   10.80    1.15
  -2 -18   0    0.89    0.62
  -2 -18   0    1.42    0.56
  -3 -18   0    0.82    0.58
  -3 -18   0    2.41    0.57
  -4 -18   0   -0.25    0.48
  -4 -18   0    0.65    0.49
  -5 -18   0    0.10    0.54
  -5 -18   0   -0.20    0.48
  -6 -18   0    4.65    0.70
   7  18   0   -0.10    0.52
  -8 -18   0    1.76    0.78
   8  18   0    1.25    0.58
  -9 -18   0    0.41    0.43
   9  18   0    0.18    0.62
   9  18   0    0.59    0.37
 -10 -18   0    3.78    0.55
  10  18   0    3.36    0.73
  10  18   0    3.05    0.42
 -11 -18   0    0.51    0.45
  11  18   0    0.58    0.71
  11  18   0    0.18    0.38
  12  18   0   -0.96    0.72
  12  18   0    0.04    0.51
  13  18   0    0.40    0.51
  13  18   0   -0.13    0.55
  13  18   0    0.81    0.77
   1 -19   0    1.21    0.68
   1 -19   0    0.41    0.80
   0 -19   0    1.78    0.77
   0 -19   0    1.10    0.65
  -1 -19   0    1.08    0.60
  -1 -19   0    0.11    0.71
  -2 -19   0    1.99    0.67
  -2 -19   0    3.13    0.73
  -3 -19   0   -0.87    0.57
  -3 -19   0   -0.23    0.58
  -4 -19   0   -0.53    0.54
  -4 -19   0   -0.81    0.56
  -5 -19   0    0.14    0.57
  -5 -19   0    0.35    0.52
  -6 -19   0    1.48    0.60
  -6 -19   0    0.99    0.50
  -7 -19   0    0.44    0.50
   7  19   0    0.70    0.60
  -8 -19   0    2.83    0.57
   8  19   0    1.79    0.71
  -9 -19   0    1.15    0.50
   9  19   0   -0.20    0.70
 -10 -19   0    0.38    0.49
  10  19   0    0.13    0.70
 -11 -19   0   -0.38    0.47
  11  19   0    0.51    0.77
  12  19   0    2.21    0.61
  12  19   0   -0.19    0.79
  -1 -20   0   -0.07    0.69
  -1 -20   0    1.63    0.82
  -2 -20   0    2.99    0.79
  -2 -20   0    3.68    0.84
  -3 -20   0   -0.70    0.62
  -3 -20   0   -0.24    0.62
  -4 -20   0    2.14    0.69
  -4 -20   0    2.65    0.69
  -5 -20   0    0.70    0.63
  -5 -20   0    2.48    0.73
  -6 -20   0   -0.59    0.62
  -6 -20   0   -0.37    0.56
   6  20   0    0.72    0.62
  -7 -20   0    0.97    0.56
   7  20   0    1.21    0.73
  -8 -20   0    0.91    0.51
   8  20   0   -0.57    0.73
  -9 -20   0    0.40    0.53
   9  20   0    0.83    0.71
 -10 -20   0    2.83    0.62
  10  20   0    1.51    0.74
 -11 -20   0    0.16    0.52
  11  20   0    0.29    0.82
  -4 -21   0    0.73    0.69
  -4 -21   0    1.72    0.73
  -5 -21   0    0.63    0.64
  -5 -21   0   -0.67    0.65
   5  21   0    1.28    0.69
  -6 -21   0    1.48    0.67
   6  21   0    0.31    0.65
  -7 -21   0    2.11    0.68
   7  21   0    3.62    0.82
  -8 -21   0    0.66    0.58
   8  21   0    0.27    0.83
   8  21  -1   -0.36    0.89
  -8 -21   1    0.58    0.60
   7  21  -1    3.19    0.89
  -7 -21   1    2.82    0.65
  -6 -21   1   -0.10    0.62
  -6 -21   1    0.55    0.68
  -5 -21   1    1.34    0.69
  -5 -21   1    0.54    0.63
  -4 -21   1    5.27    0.84
  -4 -21   1    4.74    0.97
  10  20  -1   -0.02    0.69
 -10 -20   1    0.47    0.52
   9  20  -1    0.55    0.70
  -9 -20   1    0.84    0.51
   8  20  -1    3.45    0.76
  -8 -20   1    3.95    0.65
   7  20  -1    7.27    0.93
  -7 -20   1    9.41    0.96
  -7 -20   1    9.16    1.02
  -6 -20   1    2.55    0.63
  -6 -20   1    3.16    0.72
  -5 -20   1    0.83    0.67
  -5 -20   1    0.94    0.59
  -4 -20   1    8.38    0.95
  -4 -20   1    8.21    0.90
  -3 -20   1    3.31    0.75
  -3 -20   1    3.97    0.77
  -2 -20   1    0.63    0.74
  -2 -20   1    1.70    0.73
  -1 -20   1    0.08    0.75
  -1 -20   1    0.93    0.69
  12  19  -1    0.90    0.83
  12  19  -1    1.13    0.55
  11  19  -1    0.45    0.51
  11  19  -1    0.27    0.73
  10  19  -1   10.82    1.26
 -10 -19   1   12.30    0.95
   9  19  -1    2.25    0.71
  -9 -19   1    2.46    0.55
   8  19  -1    9.12    1.09
  -8 -19   1    7.64    0.85
  -7 -19   1    0.67    0.57
  -7 -19   1    0.75    0.47
  -6 -19   1    1.12    0.59
  -6 -19   1    1.55    0.54
  -5 -19   1    3.36    0.60
  -5 -19   1    1.65    0.66
  -4 -19   1    0.41    0.56
  -4 -19   1    1.65    0.57
  -3 -19   1    1.45    0.64
  -3 -19   1    0.40    0.58
  -2 -19   1    9.38    1.12
  -2 -19   1   12.23    1.14
  -1 -19   1   -0.06    0.66
  -1 -19   1   -0.09    0.56
   0 -19   1    1.72    0.68
   0 -19   1    1.32    0.75
   1 -19   1    1.37    0.71
   1 -19   1   -0.14    0.77
  13  18  -1    1.14    0.58
  13  18  -1    2.03    0.88
  13  18  -1    1.53    0.56
  12  18  -1    2.49    0.82
  12  18  -1    0.86    0.47
  12  18  -1    1.03    0.57
  11  18  -1   12.39    0.85
  11  18  -1   13.70    1.32
  11  18  -1   14.05    1.01
  10  18  -1    2.44    0.44
  10  18  -1    2.26    0.72
 -10 -18   1    2.09    0.49
   9  18  -1    4.78    0.81
   8  18  -1    1.98    0.60
  -7 -18   1    5.82    0.74
  -6 -18   1   -0.39    0.50
  -5 -18   1    8.56    0.94
  -4 -18   1   -0.09    0.48
  -3 -18   1    1.26    0.57
  -3 -18   1    2.84    0.57
  -2 -18   1    2.97    0.65
  -2 -18   1    3.12    0.67
  -1 -18   1   25.32    1.49
  -1 -18   1   25.39    1.43
   0 -18   1    1.57    0.66
   0 -18   1    1.60    0.69
   1 -18   1    0.15    0.72
   1 -18   1    0.21    0.61
   2 -18   1    0.78    0.82
   2 -18   1   -0.14    0.62
  13  17  -1    0.47    0.69
  13  17  -1    0.43    0.53
  13  17  -1   -0.13    0.51
  12  17  -1    0.36    0.46
  12  17  -1    1.46    0.73
  12  17  -1    0.54    0.49
  11  17  -1    1.86    0.66
  11  17  -1    1.20    0.46
  11  17  -1    1.01    0.42
  10  17  -1    6.09    0.62
  10  17  -1    3.84    0.68
   9  17  -1    2.41    0.36
   9  17  -1    2.79    0.70
  -9 -17   1    3.31    0.49
   8  17  -1    1.37    0.55
   8  17  -1    0.72    0.27
  -8 -17   1    0.64    0.40
   7  17  -1    0.47    0.23
  -7 -17   1    0.55    0.47
  -6 -17   1    1.02    0.49
  -4 -17   1   15.88    1.06
  -4 -17   1   17.23    1.01
  -3 -17   1   -0.17    0.48
  -3 -17   1    0.35    0.46
  -2 -17   1    1.08    0.53
  -1 -17   1    1.45    0.56
  -1 -17   1    1.16    0.56
   0 -17   1   18.29    1.22
   0 -17   1   20.84    1.31
   1 -17   1    1.20    0.55
   1 -17   1    2.00    0.71
   2 -17   1   -1.26    0.71
   2 -17   1    0.84    0.56
   3 -17   1    2.14    0.84
   3 -17   1    1.31    0.62
   4 -17   1    1.55    0.93
   4 -17   1    1.73    0.69
  14  16  -1    4.13    0.66
  14  16  -1    2.77    0.71
  14  16  -1    2.89    0.84
  13  16  -1   31.50    1.43
  13  16  -1   28.05    1.65
  13  16  -1   30.02    1.48
  12  16  -1    0.64    0.42
  12  16  -1   -0.66    0.42
  12  16  -1   -0.77    0.59
  11  16  -1   53.07    1.94
  11  16  -1   50.29    2.16
  11  16  -1   52.51    1.88
  10  16  -1    5.92    0.61
  10  16  -1    6.88    0.79
  10  16  -1    5.42    0.57
   9  16  -1    8.93    0.66
   9  16  -1    9.93    0.66
   9  16  -1   12.15    0.99
  -9 -16   1   10.08    0.73
   8  16  -1   24.22    0.94
   8  16  -1   24.79    1.30
   8  16  -1   23.28    0.95
  -8 -16   1   23.94    1.07
   7  16  -1    0.11    0.22
   7  16  -1    0.01    0.25
  -7 -16   1    0.03    0.31
   6  16  -1    0.43    0.18
   6  16  -1    0.47    0.20
  -6 -16   1    0.58    0.35
  -5 -16   1    1.26    0.38
  -4 -16   1    1.41    0.43
  -3 -16   1    0.60    0.43
  -3 -16   1    0.59    0.42
  -2 -16   1    2.79    0.54
  -1 -16   1    2.59    0.52
  -1 -16   1    1.16    0.57
   0 -16   1    4.53    0.69
   1 -16   1    1.57    0.64
   1 -16   1    2.48    0.57
   2 -16   1    7.53    0.88
   2 -16   1    6.33    0.88
   3 -16   1   -0.30    0.49
   3 -16   1    0.72    0.72
   4 -16   1    6.33    0.99
   4 -16   1    8.36    0.87
   5 -16   1   -0.02    0.59
   5 -16   1    0.92    0.89
  14  15  -1    8.28    0.94
  14  15  -1    6.19    0.80
  14  15  -1    7.55    0.78
  13  15  -1    2.20    0.56
  13  15  -1    2.31    0.70
  13  15  -1    2.46    0.59
  12  15  -1    2.26    0.50
  12  15  -1    1.60    0.59
  12  15  -1    1.19    0.45
  11  15  -1    0.36    0.41
  11  15  -1    1.46    0.54
  11  15  -1    0.82    0.39
  10  15  -1    0.21    0.46
  10  15  -1    0.22    0.34
  10  15  -1    0.76    0.33
  10  15  -1    0.47    0.35
   9  15  -1    8.14    0.59
   9  15  -1    7.50    0.56
   9  15  -1    8.03    0.87
  -9 -15   1    8.01    0.64
   8  15  -1    9.93    0.85
   8  15  -1    8.62    0.56
   8  15  -1    8.39    0.53
  -8 -15   1    8.65    0.64
   7  15  -1    3.38    0.39
   7  15  -1    3.57    0.38
  -7 -15   1    3.05    0.41
  -7 -15   1    3.80    0.54
   6  15  -1   40.87    1.33
   6  15  -1   42.02    1.34
  -6 -15   1   41.30    1.54
  -6 -15   1   42.41    1.67
  -5 -15   1    1.48    0.36
  -4 -15   1   13.19    0.81
  -3 -15   1   24.08    1.15
  -3 -15   1   20.73    1.08
  -2 -15   1    5.82    0.69
  -2 -15   1    6.73    0.66
  -1 -15   1    0.21    0.37
  -1 -15   1   -0.21    0.36
   0 -15   1   -0.06    0.37
   0 -15   1    0.65    0.51
   1 -15   1    0.63    0.48
   2 -15   1    0.24    0.44
   2 -15   1   -0.24    0.53
   3 -15   1    0.64    0.48
   3 -15   1    2.16    0.68
   4 -15   1    5.10    0.67
   4 -15   1    3.98    0.88
   5 -15   1    4.86    0.70
   5 -15   1    5.39    1.00
   6 -15   1    2.98    0.66
   6 -15   1    2.98    0.98
  15  14  -1    2.98    0.76
  15  14  -1    4.70    0.86
  15  14  -1    2.65    0.66
  14  14  -1   -0.15    0.55
  14  14  -1    1.17    0.57
  14  14  -1   -0.47    0.62
  13  14  -1   11.13    1.07
  13  14  -1   10.92    0.95
  13  14  -1   11.03    1.00
  12  14  -1    4.83    0.68
  12  14  -1    5.83    0.62
  12  14  -1    5.03    0.59
  11  14  -1   11.44    0.96
  11  14  -1   10.93    0.76
  10  14  -1   10.15    0.85
  10  14  -1    8.84    0.67
  10  14  -1    8.97    0.65
  10  14  -1    8.20    0.64
   9  14  -1    1.06    0.28
   9  14  -1    0.88    0.81
   9  14  -1    1.11    0.30
  -9 -14   1    0.91    0.30
   8  14  -1    1.11    0.27
   8  14  -1    1.18    0.44
   8  14  -1    1.60    0.29
   8  14  -1    1.27    0.40
  -8 -14   1    1.96    0.34
   7  14  -1    0.79    0.22
   7  14  -1    0.46    0.20
   7  14  -1    0.68    0.41
  -7 -14   1    0.27    0.29
  -7 -14   1    0.49    0.34
   6  14  -1    0.29    0.17
   6  14  -1    0.19    0.40
   6  14  -1    0.29    0.19
  -6 -14   1    0.36    0.28
  -6 -14   1   -0.47    0.29
   5  14  -1   31.84    1.46
   5  14  -1   34.76    1.11
   5  14  -1   35.91    1.11
  -5 -14   1   36.62    1.34
  -5 -14   1   35.22    1.43
   4  14  -1    4.71    0.59
  -4 -14   1    6.20    0.58
  -4 -14   1    7.06    0.60
   3  14  -1    4.08    0.57
  -3 -14   1    4.01    0.48
  -3 -14   1    3.48    0.49
   2  14  -1    1.63    0.51
  -2 -14   1    1.05    0.37
  -2 -14   1    0.82    0.38
  -1 -14   1    3.86    0.49
  -1 -14   1    5.56    0.65
   0 -14   1    1.69    0.43
   0 -14   1    1.74    0.47
   1 -14   1    2.00    0.62
   1 -14   1    1.95    0.54
   2 -14   1    1.83    0.51
   3 -14   1    9.53    0.83
   3 -14   1   10.98    1.10
   4 -14   1    8.42    0.98
   4 -14   1    7.64    0.79
   5 -14   1    1.46    0.51
   5 -14   1   -0.47    0.71
   6 -14   1    4.66    0.64
   6 -14   1    6.30    1.05
   7 -14   1    1.12    0.58
   7 -14   1    2.71    0.99
  15  13  -1    0.33    0.68
  15  13  -1    0.26    0.60
  15  13  -1    0.02    0.67
  14  13  -1    6.16    0.80
  14  13  -1    5.21    0.75
  14  13  -1    6.92    0.75
  13  13  -1    0.84    0.50
  13  13  -1    0.71    0.53
  13  13  -1    0.39    0.47
  12  13  -1    0.35    0.40
  12  13  -1    0.53    0.40
  11  13  -1   10.78    0.93
  11  13  -1   14.29    0.85
  11  13  -1   14.03    0.81
  10  13  -1    4.25    0.58
  10  13  -1    4.72    0.57
  10  13  -1    4.59    0.53
  10  13  -1    4.51    0.52
   9  13  -1   -0.67    0.33
   9  13  -1   -0.04    0.38
   9  13  -1   -0.54    0.25
   9  13  -1    0.22    0.24
   9  13  -1    0.06    0.25
   8  13  -1    0.76    0.36
   8  13  -1    0.66    0.35
   8  13  -1    0.35    0.22
   8  13  -1    0.36    0.24
  -8 -13   1    0.77    0.27
   7  13  -1    7.41    0.68
   7  13  -1    8.02    0.46
   7  13  -1    8.12    0.45
  -7 -13   1    7.67    0.64
  -7 -13   1    7.84    0.54
   6  13  -1    0.32    0.17
   6  13  -1   -0.14    0.32
   6  13  -1    0.01    0.15
  -6 -13   1   -0.09    0.27
  -6 -13   1    0.24    0.22
   5  13  -1    0.80    0.17
   5  13  -1    1.16    0.37
  -5 -13   1    0.54    0.31
  -5 -13   1    0.69    0.26
   4  13  -1    4.42    0.21
   4  13  -1    4.09    0.22
   4  13  -1    3.58    0.47
  -4 -13   1    4.54    0.51
  -4 -13   1    4.19    0.43
   3  13  -1    0.80    0.38
  -3 -13   1    0.73    0.29
  -3 -13   1    0.51    0.31
   2  13  -1    2.36    0.48
  -2 -13   1    2.34    0.41
  -2 -13   1    1.58    0.35
   1  13  -1    0.70    0.41
  -1 -13   1    1.05    0.39
  -1 -13   1    1.08    0.32
   0 -13   1   -0.12    0.29
   0 -13   1    0.35    0.37
   1 -13   1    0.63    0.33
   1 -13   1    0.86    0.44
   2 -13   1    0.98    0.39
   2 -13   1    0.64    0.45
   3 -13   1    0.55    0.55
   3 -13   1    0.11    0.35
   4 -13   1    0.45    0.68
   4 -13   1   -0.20    0.38
   5 -13   1    0.71    0.29
   5 -13   1   -0.13    0.64
   6 -13   1    0.45    0.80
   6 -13   1   -0.17    0.43
   7 -13   1    5.37    0.65
   7 -13   1    4.22    0.94
   8 -13   1    0.03    0.50
   8 -13   1   -0.74    0.94
  15  12  -1    3.48    1.29
  15  12  -1    3.48    0.79
  15  12  -1    4.38    0.71
  14  12  -1    3.39    0.63
  14  12  -1    4.23    0.67
  14  12  -1    4.14    0.69
  13  12  -1   34.91    1.52
  13  12  -1   32.75    1.57
  13  12  -1   36.24    1.57
  12  12  -1   24.49    1.42
  12  12  -1   27.08    1.19
  12  12  -1   24.83    1.29
  11  12  -1    5.00    0.62
  11  12  -1    5.42    0.59
  11  12  -1    4.28    0.56
  10  12  -1   68.61    2.33
  10  12  -1   76.45    2.56
  10  12  -1   74.45    2.39
  10  12  -1   71.75    2.41
   9  12  -1    2.48    0.41
   9  12  -1    4.42    0.48
   9  12  -1    3.44    0.47
   9  12  -1    4.62    0.46
   9  12  -1    3.71    0.43
   8  12  -1    7.44    0.61
   8  12  -1    7.65    0.49
   8  12  -1    7.86    0.64
   8  12  -1    7.36    0.47
   8  12  -1    7.39    0.67
  -8 -12   1    7.35    0.49
   7  12  -1    9.70    0.51
   7  12  -1   10.04    0.65
   7  12  -1   10.14    0.49
   7  12  -1    9.49    0.70
  -7 -12   1    9.44    0.56
  -7 -12   1    9.86    0.66
   6  12  -1   38.82    1.24
   6  12  -1   36.80    1.49
   6  12  -1   37.52    1.43
   6  12  -1   39.26    1.26
  -6 -12   1   39.68    1.45
  -6 -12   1   37.09    1.34
   5  12  -1   11.55    0.70
   5  12  -1   12.30    0.49
   5  12  -1   12.46    0.49
   5  12  -1   11.20    0.71
  -5 -12   1   12.37    0.70
  -5 -12   1   11.98    0.63
   4  12  -1   12.63    0.46
   4  12  -1   12.71    0.46
   4  12  -1   12.88    0.74
   4  12  -1   11.66    0.78
  -4 -12   1   13.89    0.73
  -4 -12   1   12.63    0.66
   3  12  -1   -0.08    0.28
   3  12  -1    0.10    0.32
  -3 -12   1    0.21    0.25
  -3 -12   1    0.05    0.23
   2  12  -1    9.21    0.68
   2  12  -1    8.28    0.73
  -2 -12   1    9.24    0.64
  -2 -12   1    8.62    0.62
   1  12  -1   39.96    1.62
   1  12  -1   41.89    1.63
  -1 -12   1   41.45    1.56
  -1 -12   1   42.67    1.53
   0  12  -1    0.97    0.42
   0  12  -1    0.89    0.42
   0 -12   1    1.12    0.33
   0 -12   1    0.39    0.32
  -1  12  -1    2.75    0.56
  -1  12  -1    2.95    0.53
   1 -12   1    3.48    0.43
   1 -12   1    2.58    0.50
  -2  12  -1    0.31    0.55
   2 -12   1    1.04    0.43
   2 -12   1    0.85    0.33
   3 -12   1    3.13    0.24
   3 -12   1    3.07    0.44
   3 -12   1    5.25    0.68
   3 -12   1    3.83    0.28
   4 -12   1   11.84    0.52
   4 -12   1   12.59    1.12
   4 -12   1   11.99    0.58
   4 -12   1   13.59    0.82
   5 -12   1   -0.25    0.27
   5 -12   1    0.02    0.39
   5 -12   1    0.20    0.36
   5 -12   1   -0.32    0.54
   6 -12   1    0.51    0.66
   6 -12   1    0.74    0.31
   6 -12   1    0.13    0.38
   7 -12   1    1.93    0.43
   7 -12   1    1.62    0.46
   7 -12   1    1.28    0.80
   8 -12   1   -0.84    0.85
   9 -12   1    2.11    1.00
  15  11  -1    2.53    0.69
  15  11  -1    2.24    0.73
  15  11  -1    2.53    0.66
  14  11  -1    0.50    0.56
  14  11  -1   -0.32    0.53
  14  11  -1    0.68    0.54
  13  11  -1    0.29    0.49
  13  11  -1    0.86    0.45
  13  11  -1    0.08    0.46
  12  11  -1    0.57    0.62
  12  11  -1    0.60    0.41
  12  11  -1    0.51    0.48
  12  11  -1    1.03    0.38
  11  11  -1    8.17    0.66
  11  11  -1    9.59    0.78
  11  11  -1    6.35    0.72
  11  11  -1    7.62    0.68
  10  11  -1    3.24    0.41
  10  11  -1    2.05    0.37
  10  11  -1    2.76    0.46
  10  11  -1    2.72    0.42
  10  11  -1    2.28    0.34
  10  11  -1    2.71    0.46
   9  11  -1    9.48    0.62
   9  11  -1    9.67    0.69
   9  11  -1    9.69    0.66
   9  11  -1   10.07    0.71
   9  11  -1    9.21    0.54
   9  11  -1   10.49    0.60
   8  11  -1   16.52    0.74
   8  11  -1   14.96    0.83
   8  11  -1   15.98    0.67
   8  11  -1   16.12    0.71
   8  11  -1   15.80    0.78
   8  11  -1   15.72    0.84
   7  11  -1    5.71    0.49
   7  11  -1    6.37    0.37
   7  11  -1    6.12    0.40
   7  11  -1    6.17    0.55
  -7 -11   1    5.45    0.49
  -7 -11   1    5.30    0.43
   6  11  -1    7.96    0.59
   6  11  -1    8.68    0.41
   6  11  -1    7.86    0.55
   6  11  -1    8.81    0.43
  -6 -11   1    9.08    0.50
  -6 -11   1    8.86    0.56
   5  11  -1    4.98    0.53
   5  11  -1    4.79    0.29
   5  11  -1    4.60    0.48
   5  11  -1    4.91    0.30
  -5 -11   1    5.43    0.41
  -5 -11   1    5.26    0.46
   4  11  -1    5.20    0.27
   4  11  -1    5.28    0.27
   4  11  -1    6.10    0.51
   4  11  -1    5.00    0.48
  -4 -11   1    6.03    0.49
  -4 -11   1    5.66    0.42
   3  11  -1   45.51    1.69
   3  11  -1   44.50    1.66
  -3 -11   1   49.00    1.62
  -3 -11   1   48.82    1.66
   2  11  -1   34.97    1.38
   2  11  -1   33.80    1.34
  -2 -11   1   34.84    1.30
  -2 -11   1   34.58    1.29
   1  11  -1   29.68    1.24
   1  11  -1   28.28    1.24
  -1 -11   1   29.78    1.17
  -1 -11   1   31.75    1.20
   0  11  -1    8.24    0.67
   0  11  -1    8.90    0.70
   0 -11   1    9.18    0.65
   0 -11   1    9.09    0.59
  -1  11  -1    3.96    0.53
  -1  11  -1    4.89    0.59
   1 -11   1    4.22    0.48
   1 -11   1    4.73    0.55
  -2  11  -1   14.80    0.93
  -2  11  -1   15.07    0.95
   2 -11   1   14.41    0.78
   2 -11   1   13.24    0.88
  -3  11  -1   -0.19    0.41
   3 -11   1    0.24    0.13
   3 -11   1    0.27    0.28
   3 -11   1    0.56    0.41
   3 -11   1   -0.01    0.15
  -4  11  -1    4.41    0.63
   4 -11   1    4.12    0.52
   4 -11   1    4.09    0.33
   4 -11   1    4.53    0.66
   4 -11   1    4.14    0.38
  -5  11  -1    3.86    0.65
   5 -11   1    3.31    0.35
   5 -11   1    2.72    0.28
   5 -11   1    3.33    0.86
   5 -11   1    2.75    0.43
   6 -11   1    0.09    0.62
   6 -11   1   -0.01    0.22
   6 -11   1   -0.03    0.28
   6 -11   1    0.40    0.35
   7 -11   1    4.05    0.82
   7 -11   1    4.88    0.55
   7 -11   1    4.69    0.49
   8 -11   1    1.78    0.46
   8 -11   1    1.71    0.44
   8 -11   1    3.40    0.93
   9 -11   1    0.61    0.67
   9 -11   1    1.71    0.94
   9 -11   1    0.14    0.42
  16  10  -1    1.15    0.88
  16  10  -1    0.51    0.59
  15  10  -1    0.67    0.58
  15  10  -1    1.90    0.72
  14  10  -1    0.50    0.52
  14  10  -1    0.68    0.52
  14  10  -1    1.26    0.59
  13  10  -1    1.15    0.47
  13  10  -1    1.52    0.52
  13  10  -1    1.26    0.45
  13  10  -1    0.86    0.46
  12  10  -1    5.52    0.58
  12  10  -1    6.67    0.69
  12  10  -1    5.13    0.58
  12  10  -1    5.13    0.60
  11  10  -1   -0.20    0.31
  11  10  -1    0.20    0.30
  11  10  -1    0.18    0.35
  11  10  -1    0.19    0.33
  10  10  -1    1.26    0.36
  10  10  -1    0.94    0.30
  10  10  -1    0.69    0.33
  10  10  -1    1.31    0.32
  10  10  -1    0.92    0.32
  10  10  -1    1.41    0.34
   9  10  -1    0.61    0.29
   9  10  -1    0.08    0.26
   9  10  -1    0.25    0.22
   9  10  -1    0.33    0.28
   9  10  -1    0.52    0.21
   9  10  -1    0.25    0.23
   8  10  -1    2.34    0.36
   8  10  -1    2.02    0.25
   8  10  -1    2.02    0.32
   8  10  -1    2.37    0.31
   8  10  -1    2.15    0.29
   8  10  -1    1.92    0.36
   7  10  -1    2.79    0.30
   7  10  -1    2.58    0.27
   7  10  -1    2.58    0.33
   7  10  -1    2.89    0.37
   7  10  -1    3.24    0.41
  -7 -10   1    2.59    0.31
   6  10  -1    0.25    0.21
   6  10  -1   -0.10    0.11
   6  10  -1    0.32    0.14
   6  10  -1    0.06    0.22
  -6 -10   1    0.22    0.17
  -6 -10   1   -0.09    0.21
   5  10  -1    0.26    0.21
   5  10  -1    0.22    0.12
   5  10  -1    0.11    0.12
   5  10  -1   -0.14    0.19
  -5 -10   1   -0.08    0.19
  -5 -10   1    0.06    0.16
   4  10  -1   12.40    0.64
   4  10  -1   12.65    0.46
   4  10  -1   13.24    0.48
   4  10  -1   13.91    0.71
  -4 -10   1   12.40    0.63
  -4 -10   1   13.03    0.59
   3  10  -1    4.99    0.45
   3  10  -1    5.13    0.22
   3  10  -1    4.77    0.22
   3  10  -1    4.62    0.47
  -3 -10   1    5.43    0.39
  -3 -10   1    5.87    0.45
   2  10  -1  124.92    3.76
   2  10  -1  116.70    3.76
  -2 -10   1  124.40    3.70
  -2 -10   1  118.08    3.72
   1  10  -1   12.77    0.70
   1  10  -1   13.37    0.72
  -1 -10   1   13.73    0.67
  -1 -10   1   12.11    0.64
   0  10  -1    2.32    0.38
   0  10  -1    2.02    0.38
   0 -10   1    2.78    0.37
   0 -10   1    2.50    0.33
  -1  10  -1    4.64    0.53
  -1  10  -1    4.47    0.52
   1 -10   1    3.97    0.47
   1 -10   1    4.29    0.44
  -2  10  -1   11.96    0.75
  -2  10  -1   12.44    0.80
   2 -10   1   11.65    0.43
   2 -10   1   11.26    0.78
   2 -10   1   11.72    0.41
   2 -10   1   11.49    0.66
  -3  10  -1    3.16    0.52
  -3  10  -1    3.31    0.51
   3 -10   1    2.81    0.22
   3 -10   1    2.91    0.38
   3 -10   1    2.52    0.24
   3 -10   1    3.84    0.52
  -4  10  -1    4.65    0.57
   4 -10   1    4.77    0.61
   4 -10   1    4.24    0.53
   4 -10   1    4.10    0.36
  -5  10  -1    3.65    0.58
   5 -10   1    4.03    0.47
   5 -10   1    4.80    0.42
   5 -10   1    3.44    0.65
   5 -10   1    3.26    0.34
  -6  10  -1    1.01    0.53
   6 -10   1    0.14    0.24
   6 -10   1    0.03    0.32
   6 -10   1    0.25    0.28
  -7  10  -1    2.41    0.66
   7 -10   1    2.87    0.68
   7 -10   1    3.18    0.45
   7 -10   1    2.89    0.37
   7 -10   1    3.07    0.43
   8 -10   1    3.40    0.87
   8 -10   1    3.09    0.48
   8 -10   1    2.47    0.47
   9 -10   1   -0.31    0.37
   9 -10   1    0.90    0.82
   9 -10   1   -0.08    0.45
  10 -10   1    6.36    0.82
  10 -10   1    7.21    1.14
  16   9  -1   17.41    1.57
  16   9  -1   17.13    1.29
  15   9  -1    3.57    0.69
  15   9  -1    2.67    0.80
  14   9  -1    4.20    0.73
  14   9  -1    4.67    0.68
  14   9  -1    3.63    0.61
  13   9  -1   23.20    1.26
  13   9  -1   22.26    1.16
  13   9  -1   23.27    1.14
  13   9  -1   20.60    1.04
  12   9  -1    2.46    0.42
  12   9  -1    3.35    0.50
  12   9  -1    2.69    0.48
  12   9  -1    2.72    0.48
  11   9  -1   41.90    1.55
  11   9  -1   41.44    1.62
  11   9  -1   44.97    1.61
  11   9  -1   43.40    1.64
  10   9  -1   12.23    0.73
  10   9  -1   11.68    0.67
  10   9  -1   11.73    0.73
  10   9  -1   10.97    0.65
  10   9  -1   11.43    0.66
   9   9  -1    2.33    0.33
   9   9  -1    2.73    0.36
   9   9  -1    4.33    0.49
   9   9  -1    3.84    0.41
   9   9  -1    3.31    0.43
   9   9  -1    3.11    0.36
   8   9  -1    8.12    0.49
   8   9  -1    7.87    0.52
   8   9  -1    8.03    0.54
   8   9  -1    9.07    0.46
   8   9  -1    8.90    0.58
   8   9  -1    8.35    0.52
   7   9  -1   19.81    0.80
   7   9  -1   21.35    0.88
   7   9  -1   20.38    0.75
   7   9  -1   20.27    0.83
   7   9  -1   20.35    0.79
   6   9  -1   15.37    0.72
   6   9  -1   15.59    0.62
   6   9  -1   16.33    0.69
   6   9  -1   15.87    0.59
  -6  -9   1   15.57    0.71
  -6  -9   1   16.13    0.64
   5   9  -1   30.74    1.08
   5   9  -1   32.66    1.06
   5   9  -1   32.54    1.15
   5   9  -1   33.27    1.21
  -5  -9   1   32.96    1.11
  -5  -9   1   32.95    1.18
   4   9  -1   16.57    0.57
   4   9  -1   16.81    0.72
   4   9  -1   16.85    0.74
  -4  -9   1   16.97    0.67
  -4  -9   1   17.59    0.73
   3   9  -1   26.63    0.97
   3   9  -1   24.40    0.77
   3   9  -1   23.34    0.98
   3   9  -1   24.24    0.77
  -3  -9   1   24.74    0.96
  -3  -9   1   25.68    0.91
   2   9  -1   10.82    0.59
   2   9  -1   11.58    0.60
  -2  -9   1   11.48    0.58
  -2  -9   1   10.86    0.55
   1   9  -1    0.68    0.25
   1   9  -1    0.95    0.24
  -1  -9   1    0.78    0.22
  -1  -9   1    0.83    0.21
   0   9  -1    3.82    0.43
   0   9  -1    3.45    0.42
   0  -9   1    4.19    0.42
   0  -9   1    3.49    0.37
  -1   9  -1    0.61    0.28
  -1   9  -1    0.33    0.26
   1  -9   1    0.24    0.19
   1  -9   1    0.43    0.24
  -2   9  -1   44.27    1.60
  -2   9  -1   41.87    1.61
   2  -9   1   43.09    1.30
   2  -9   1   43.43    1.52
   2  -9   1   45.32    1.64
   2  -9   1   42.68    1.32
  -3   9  -1   22.52    1.05
  -3   9  -1   23.61    1.10
   3  -9   1   23.68    0.77
   3  -9   1   23.57    0.97
   3  -9   1   23.68    1.11
  -4   9  -1    8.58    0.75
  -4   9  -1    9.72    0.72
   4  -9   1    9.46    0.46
   4  -9   1    9.00    0.60
   4  -9   1    9.01    0.78
  -5   9  -1    2.32    0.47
   5  -9   1    3.31    0.55
   5  -9   1    2.59    0.37
   5  -9   1    2.89    0.30
   5  -9   1    3.11    0.30
  -6   9  -1    2.76    0.52
   6  -9   1    3.49    0.36
   6  -9   1    4.23    0.51
   6  -9   1    4.08    0.98
   6  -9   1    2.99    0.30
  -7   9  -1    4.53    0.64
   7  -9   1    6.32    0.48
   7  -9   1    6.20    0.56
   7  -9   1    6.31    0.59
  -8   9  -1    2.55    0.65
   8  -9   1    3.50    0.41
   8  -9   1    2.72    0.82
   8  -9   1    4.02    0.47
   8  -9   1    3.97    0.47
   9  -9   1    1.26    0.37
   9  -9   1    0.69    0.42
   9  -9   1    0.95    0.74
  10  -9   1    0.45    0.49
  10  -9   1   -0.19    0.58
  10  -9   1   -1.04    0.78
  11  -9   1    0.97    0.61
  11  -9   1    1.12    1.03
  16   8  -1    0.92    0.62
  16   8  -1    1.10    0.87
  15   8  -1    5.78    0.91
  15   8  -1    5.82    0.73
  14   8  -1    3.08    0.72
  14   8  -1    4.19    0.66
  14   8  -1    3.21    0.57
  13   8  -1    4.77    0.58
  13   8  -1    4.09    0.62
  13   8  -1    4.16    0.47
  13   8  -1    4.89    0.62
  12   8  -1    0.26    0.41
  12   8  -1   -0.03    0.35
  12   8  -1   -0.37    0.34
  12   8  -1    0.18    0.29
  11   8  -1    0.53    0.32
  11   8  -1   -0.06    0.29
  11   8  -1    0.50    0.27
  11   8  -1   -0.18    0.32
  10   8  -1    0.07    0.27
  10   8  -1    0.17    0.23
  10   8  -1    0.14    0.24
  10   8  -1    0.04    0.25
  10   8  -1    0.11    0.27
   9   8  -1   10.36    0.55
   9   8  -1   10.75    0.62
   9   8  -1   10.41    0.59
   9   8  -1   10.36    0.62
   9   8  -1   11.82    0.62
   9   8  -1    9.91    0.57
   8   8  -1    7.72    0.49
   8   8  -1    6.92    0.41
   8   8  -1    7.69    0.47
   8   8  -1    7.17    0.46
   8   8  -1    7.98    0.48
   8   8  -1    7.96    0.51
   7   8  -1  116.22    3.42
   7   8  -1  113.90    3.47
   7   8  -1  111.30    3.46
   7   8  -1  115.99    3.45
   7   8  -1  119.11    3.53
   7   8  -1  110.17    3.48
   6   8  -1   10.63    0.44
   6   8  -1   10.59    0.54
   6   8  -1   10.07    0.50
   6   8  -1   10.15    0.46
  -6  -8   1    9.75    0.46
  -6  -8   1   10.09    0.53
   5   8  -1   13.24    0.61
   5   8  -1   14.16    0.59
   5   8  -1   13.94    0.53
  -5  -8   1   12.81    0.54
  -5  -8   1   13.25    0.60
   4   8  -1   26.35    0.85
   4   8  -1   26.63    0.94
   4   8  -1   24.14    0.96
   4   8  -1   26.62    0.82
  -4  -8   1   24.77    0.94
  -4  -8   1   26.11    0.90
   3   8  -1   83.65    2.56
   3   8  -1   80.35    2.37
   3   8  -1   81.30    2.36
   3   8  -1   83.94    2.52
  -3  -8   1   77.86    2.47
  -3  -8   1   79.36    2.52
   2   8  -1   41.61    1.46
   2   8  -1   43.75    1.45
   2   8  -1   42.42    1.25
   2   8  -1   42.91    1.25
  -2  -8   1   41.28    1.43
  -2  -8   1   43.92    1.41
   1   8  -1    7.37    0.46
   1   8  -1    8.36    0.50
  -1  -8   1    7.35    0.43
  -1  -8   1    6.88    0.43
   0   8  -1    0.75    0.23
   0   8  -1    0.42    0.20
   0  -8   1    0.84    0.21
   0  -8   1    0.87    0.23
  -1   8  -1    7.26    0.51
  -1   8  -1    7.09    0.51
   1  -8   1    7.00    0.44
   1  -8   1    6.92    0.25
   1  -8   1    6.40    0.50
  -2   8  -1    2.98    0.36
  -2   8  -1    2.75    0.37
   2  -8   1    3.08    0.35
   2  -8   1    3.19    0.20
   2  -8   1    3.48    0.41
   2  -8   1    3.70    0.18
  -3   8  -1    5.55    0.53
  -3   8  -1    6.50    0.59
   3  -8   1    5.75    0.27
   3  -8   1    4.96    0.55
   3  -8   1    5.86    0.44
  -4   8  -1    3.33    0.43
  -4   8  -1    1.70    0.39
   4  -8   1    1.81    0.41
   4  -8   1    2.23    0.23
   4  -8   1    2.88    0.34
  -5   8  -1    8.66    0.78
  -5   8  -1    9.65    0.70
   5  -8   1   10.02    0.51
   5  -8   1    9.00    0.81
   5  -8   1    9.42    0.59
   5  -8   1    9.93    0.44
  -6   8  -1    0.95    0.39
   6  -8   1    0.69    0.20
   6  -8   1    0.79    0.28
   6  -8   1    0.28    0.22
   6  -8   1    0.87    0.45
  -7   8  -1   -0.27    0.41
   7  -8   1    1.24    0.53
   7  -8   1    0.03    0.23
   7  -8   1    0.05    0.28
   7  -8   1    0.39    0.26
  -8   8  -1    2.69    0.56
   8  -8   1    2.51    0.40
   8  -8   1    1.85    0.38
   8  -8   1    2.32    0.34
   9  -8   1    0.47    0.71
   9  -8   1    1.26    0.35
   9  -8   1    0.48    0.38
  10  -8   1    1.61    0.51
  10  -8   1    1.58    0.39
  10  -8   1    2.39    0.85
  11  -8   1    0.40    0.53
  11  -8   1    2.44    0.97
  16   7  -1   -0.43    0.55
  16   7  -1    1.33    0.88
  15   7  -1   -0.54    0.70
  15   7  -1    0.74    0.60
  14   7  -1    5.56    0.67
  14   7  -1    4.87    0.57
  14   7  -1    5.00    0.79
  13   7  -1    0.77    0.42
  13   7  -1    1.42    0.57
  13   7  -1    0.75    0.52
  13   7  -1    1.32    0.45
  12   7  -1    1.81    0.45
  12   7  -1    1.56    0.31
  12   7  -1    1.39    0.46
  12   7  -1    1.32    0.37
  11   7  -1    0.19    0.35
  11   7  -1    0.34    0.31
  11   7  -1    0.71    0.25
  11   7  -1    0.53    0.31
  10   7  -1   18.22    0.78
  10   7  -1   17.84    0.85
  10   7  -1   18.08    0.83
  10   7  -1   18.41    0.92
  10   7  -1   18.89    0.87
   9   7  -1    1.53    0.29
   9   7  -1    1.51    0.27
   9   7  -1    1.64    0.27
   9   7  -1    1.77    0.31
   9   7  -1    1.75    0.26
   9   7  -1    1.53    0.24
   8   7  -1   32.04    1.13
   8   7  -1   30.67    1.10
   8   7  -1   29.60    1.07
   8   7  -1   30.21    1.13
   8   7  -1   31.69    1.15
   8   7  -1   30.47    1.10
   7   7  -1   16.88    0.71
   7   7  -1   17.90    0.71
   7   7  -1   18.83    0.75
   7   7  -1   16.68    0.70
   7   7  -1   17.33    0.66
   7   7  -1   16.89    0.70
   6   7  -1    5.76    0.37
   6   7  -1    5.15    0.34
   6   7  -1    5.34    0.32
   6   7  -1    4.86    0.33
   6   7  -1    5.07    0.35
   6   7  -1    5.03    0.29
   5   7  -1   40.66    1.27
   5   7  -1   41.35    1.25
   5   7  -1   40.11    1.30
   5   7  -1   39.19    1.34
  -5  -7   1   38.88    1.28
  -5  -7   1   39.65    1.33
   4   7  -1   40.45    1.26
   4   7  -1   41.38    1.37
   4   7  -1   41.99    1.25
  -4  -7   1   39.30    1.35
  -4  -7   1   40.70    1.29
   3   7  -1   12.35    0.55
   3   7  -1   12.14    0.41
   3   7  -1   12.02    0.42
   3   7  -1   12.58    0.52
  -3  -7   1   11.42    0.52
  -3  -7   1   12.31    0.49
   2   7  -1   12.51    0.54
   2   7  -1   11.85    0.38
   2   7  -1   11.48    0.54
   2   7  -1   12.46    0.39
  -2  -7   1   11.45    0.50
  -2  -7   1   12.49    0.54
   1   7  -1   63.52    1.98
  -1  -7   1   60.98    1.93
  -1  -7   1   59.68    1.94
   0   7  -1   33.53    1.18
   0   7  -1   32.86    1.17
   0  -7   1   32.44    1.16
   0  -7   1   32.63    1.14
  -1   7  -1    0.34    0.18
  -1   7  -1    0.28    0.20
   1  -7   1    0.38    0.05
   1  -7   1    0.27    0.15
   1  -7   1    0.28    0.19
   1  -7   1    0.18    0.06
  -2   7  -1   19.20    0.85
  -2   7  -1   19.38    0.83
   2  -7   1   19.61    0.79
   2  -7   1   18.91    0.63
   2  -7   1   19.84    0.61
   2  -7   1   18.19    0.85
  -3   7  -1   65.07    2.11
  -3   7  -1   58.65    2.12
   3  -7   1   66.32    1.90
   3  -7   1   63.83    2.17
   3  -7   1   63.10    2.05
  -4   7  -1    3.28    0.40
  -4   7  -1    3.82    0.44
   4  -7   1    3.77    0.39
   4  -7   1    3.68    0.28
   4  -7   1    3.26    0.45
  -5   7  -1    1.18    0.39
  -5   7  -1    1.06    0.30
   5  -7   1    1.18    0.20
   5  -7   1    1.32    0.38
   5  -7   1    0.98    0.16
   5  -7   1    0.88    0.26
  -6   7  -1    3.71    0.47
   6  -7   1    3.39    0.30
   6  -7   1    3.65    0.54
   6  -7   1    3.63    0.39
   6  -7   1    3.34    0.38
  -7   7  -1    7.54    0.70
   7  -7   1    6.78    0.54
   7  -7   1    7.67    0.79
   7  -7   1    5.92    0.49
   7  -7   1    6.66    0.46
  -8   7  -1    7.37    0.76
   8  -7   1    7.59    0.59
   8  -7   1    7.00    0.57
   8  -7   1    7.35    0.54
  -9   7  -1   10.33    0.90
   9  -7   1   12.14    0.76
   9  -7   1   11.40    0.70
  10  -7   1   -0.25    0.32
  10  -7   1   -0.05    0.71
  11  -7   1    0.67    0.85
  11  -7   1    1.27    0.60
  12  -7   1   -1.29    0.89
  12  -7   1   -0.40    0.60
  16   6  -1   -0.37    0.85
  16   6  -1    0.15    0.90
  15   6  -1    0.51    0.59
  15   6  -1    0.35    0.78
  14   6  -1    2.23    0.71
  14   6  -1    0.68    0.49
  13   6  -1    3.37    0.56
  13   6  -1    2.71    0.44
  13   6  -1    2.32    0.60
  12   6  -1   -0.50    0.49
  12   6  -1    0.07    0.35
  12   6  -1    0.28    0.33
  12   6  -1   -0.34    0.24
  11   6  -1   12.71    0.76
  11   6  -1   12.87    0.73
  11   6  -1   13.11    0.87
  11   6  -1   11.83    0.60
  10   6  -1    2.59    0.34
  10   6  -1    2.06    0.33
  10   6  -1    1.90    0.32
  10   6  -1    2.42    0.28
  10   6  -1    2.17    0.41
   9   6  -1   52.22    1.77
   9   6  -1   54.78    1.84
   9   6  -1   55.71    1.76
   9   6  -1   56.40    1.90
   9   6  -1   54.32    1.80
   9   6  -1   55.08    1.83
   8   6  -1    8.14    0.52
   8   6  -1    8.83    0.45
   8   6  -1    7.68    0.46
   8   6  -1    8.22    0.45
   8   6  -1    9.58    0.52
   8   6  -1    8.93    0.50
   7   6  -1    3.91    0.32
   7   6  -1    4.21    0.32
   7   6  -1    4.27    0.29
   7   6  -1    3.58    0.30
   7   6  -1    3.42    0.33
   7   6  -1    4.79    0.36
   6   6  -1    7.87    0.41
   6   6  -1    7.06    0.34
   6   6  -1    7.29    0.38
   6   6  -1    7.43    0.39
   6   6  -1    6.50    0.37
   6   6  -1    6.89    0.37
   5   6  -1   85.68    2.58
   5   6  -1   87.97    2.56
   5   6  -1   86.50    2.59
   5   6  -1   86.32    2.60
   5   6  -1   87.02    2.63
  -5  -6   1   82.78    2.61
   4   6  -1   27.12    0.96
   4   6  -1   28.28    0.92
   4   6  -1   27.54    0.86
   4   6  -1   26.88    0.89
  -4  -6   1   26.66    0.89
  -4  -6   1   27.30    0.94
   3   6  -1    8.19    0.37
   3   6  -1    8.02    0.29
   3   6  -1    7.85    0.31
   3   6  -1    6.94    0.44
  -3  -6   1    8.18    0.39
  -3  -6   1    7.37    0.34
   2   6  -1    1.70    0.20
   2   6  -1    1.80    0.10
   2   6  -1    1.85    0.11
   2   6  -1    1.91    0.26
  -2  -6   1    1.83    0.22
  -2  -6   1    1.96    0.20
   1   6  -1   39.07    1.26
   1   6  -1   37.58    1.29
  -1  -6   1   40.12    1.24
  -1  -6   1   35.81    1.25
   0   6  -1   20.91    0.80
   0   6  -1   19.83    0.79
   0  -6   1   21.01    0.79
   0  -6   1   21.73    0.78
  -1   6  -1   40.36    1.36
  -1   6  -1   40.84    1.38
   1  -6   1   39.31    1.36
   1  -6   1   39.82    1.17
   1  -6   1   41.59    1.34
   1  -6   1   39.42    1.18
  -2   6  -1   58.98    1.90
  -2   6  -1   57.01    1.88
   2  -6   1   56.38    1.84
   2  -6   1   57.30    1.71
   2  -6   1   56.12    1.69
   2  -6   1   60.54    1.93
  -3   6  -1   36.71    1.32
  -3   6  -1   36.84    1.36
   3  -6   1   36.83    1.38
   3  -6   1   37.58    1.28
   3  -6   1   37.93    1.14
  -4   6  -1   16.68    0.75
  -4   6  -1   15.49    0.79
   4  -6   1   15.47    0.61
   4  -6   1   15.52    0.59
   4  -6   1   15.29    0.69
   4  -6   1   16.28    0.82
  -5   6  -1   48.55    1.80
  -5   6  -1   50.16    1.73
   5  -6   1   49.61    1.83
   5  -6   1   50.46    1.56
   5  -6   1   50.35    1.67
   5  -6   1   50.34    1.59
  -6   6  -1    9.41    0.62
  -6   6  -1    8.07    0.72
   6  -6   1    8.07    0.42
   6  -6   1    8.54    0.48
   6  -6   1    9.92    0.79
   6  -6   1    8.35    0.53
  -7   6  -1    1.26    0.37
   7  -6   1    1.00    0.26
   7  -6   1    1.20    0.44
   7  -6   1    1.03    0.21
   7  -6   1    1.25    0.29
  -8   6  -1   13.21    0.81
   8  -6   1   12.90    0.64
   8  -6   1   13.36    0.70
   8  -6   1   12.71    0.72
  -9   6  -1   20.98    1.08
   9  -6   1   22.96    1.02
   9  -6   1   21.44    0.94
  10  -6   1   -0.43    0.34
  10  -6   1    0.23    0.29
  11  -6   1    0.66    0.33
  11  -6   1    0.70    0.85
  12  -6   1    0.01    0.89
  12  -6   1    0.69    0.55
  13  -6   1   -1.30    0.59
  15   5  -1    2.45    0.87
  15   5  -1    4.23    0.72
  14   5  -1    1.41    0.71
  14   5  -1    0.52    0.49
  13   5  -1   14.50    1.01
  13   5  -1   15.76    1.21
  13   5  -1   15.46    0.82
  12   5  -1    0.85    0.33
  12   5  -1    0.53    0.24
  11   5  -1    1.87    0.33
  11   5  -1    0.96    0.42
  11   5  -1    1.43    0.43
  11   5  -1    1.56    0.25
  10   5  -1   13.03    0.73
  10   5  -1   13.07    0.80
  10   5  -1   13.88    0.59
  10   5  -1   13.07    0.68
 -10  -5   1   13.05    0.72
   9   5  -1    2.09    0.24
   9   5  -1    2.33    0.29
   9   5  -1    2.58    0.33
   9   5  -1    2.50    0.39
   9   5  -1    2.35    0.30
  -9  -5   1    2.20    0.31
   8   5  -1    0.23    0.22
   8   5  -1    0.68    0.19
   8   5  -1    0.54    0.18
   8   5  -1    0.80    0.19
   8   5  -1    0.19    0.18
   8   5  -1    0.48    0.20
   7   5  -1    1.07    0.22
   7   5  -1    0.94    0.19
   7   5  -1    0.89    0.19
   7   5  -1    0.98    0.19
   7   5  -1    0.87    0.17
   7   5  -1    0.71    0.17
   6   5  -1   28.05    0.94
   6   5  -1   27.03    0.98
   6   5  -1   28.57    0.96
   6   5  -1   29.83    0.96
   6   5  -1   27.19    0.97
   6   5  -1   28.33    0.99
   5   5  -1   58.42    1.84
   5   5  -1   53.82    1.87
   5   5  -1   60.07    1.81
   5   5  -1   62.09    1.85
   5   5  -1   63.01    1.87
   5   5  -1   61.86    1.85
   4   5  -1    4.78    0.23
   4   5  -1    4.94    0.25
   4   5  -1    4.28    0.25
   4   5  -1    5.10    0.28
  -4  -5   1    5.05    0.28
  -4  -5   1    4.71    0.24
   3   5  -1  143.25    4.21
   3   5  -1  147.45    4.27
   3   5  -1  143.18    4.19
   3   5  -1  150.93    4.24
  -3  -5   1  143.21    4.22
  -3  -5   1  143.47    4.26
   2   5  -1   16.19    0.52
   2   5  -1   17.25    0.51
   2   5  -1   16.68    0.62
   2   5  -1   16.00    0.58
  -2  -5   1   17.34    0.61
  -2  -5   1   15.68    0.57
   1   5  -1   58.09    1.73
   1   5  -1   60.99    1.85
   1   5  -1   60.16    1.74
   1   5  -1   61.78    1.88
  -1  -5   1   59.58    1.83
  -1  -5   1   61.18    1.86
   0   5  -1   45.30    1.50
   0   5  -1   49.11    1.51
   0  -5   1   46.28    1.48
  -1   5  -1   27.62    0.94
  -1   5  -1   26.89    0.93
   1  -5   1   24.72    0.92
   1  -5   1   25.40    0.77
   1  -5   1   25.70    0.90
   1  -5   1   25.12    0.77
  -2   5  -1   22.80    0.88
  -2   5  -1   23.26    0.86
   2  -5   1   23.50    0.89
   2  -5   1   23.26    0.71
   2  -5   1   22.96    0.84
   2  -5   1   23.02    0.72
  -3   5  -1   27.82    1.05
   3  -5   1   29.52    0.87
   3  -5   1   26.87    0.89
   3  -5   1   26.67    0.98
   3  -5   1   28.03    1.07
  -4   5  -1   30.61    1.10
  -4   5  -1   29.21    1.15
   4  -5   1   29.36    0.97
   4  -5   1   29.88    0.95
   4  -5   1   29.76    1.06
   4  -5   1   29.08    1.17
  -5   5  -1    1.18    0.26
  -5   5  -1    1.17    0.32
   5  -5   1    1.35    0.34
   5  -5   1    1.05    0.16
   5  -5   1    1.34    0.23
   5  -5   1    1.21    0.18
  -6   5  -1    0.87    0.27
  -6   5  -1    1.51    0.36
   6  -5   1    0.41    0.32
   6  -5   1    0.74    0.17
   6  -5   1    1.00    0.20
   6  -5   1    0.53    0.22
  -7   5  -1    0.46    0.36
  -7   5  -1    0.44    0.27
   7  -5   1    0.68    0.24
   7  -5   1    0.26    0.18
   7  -5   1    0.37    0.21
   7  -5   1    0.45    0.36
  -8   5  -1   18.88    0.91
   8  -5   1   18.01    0.82
   8  -5   1   18.10    0.78
   8  -5   1   18.24    1.10
   8  -5   1   19.20    0.82
  -9   5  -1    6.99    0.66
   9  -5   1    7.70    0.56
   9  -5   1    8.04    0.62
 -10   5  -1    2.15    0.46
  10  -5   1    2.63    0.46
  10  -5   1    2.29    0.36
  11  -5   1   -1.02    0.66
  11  -5   1    0.53    0.32
  12  -5   1   11.67    1.23
  12  -5   1   11.63    1.00
  13  -5   1    0.82    0.63
  13  -5   1   -0.28    0.99
  15   4  -1    4.15    0.71
  15   4  -1    4.65    0.96
  14   4  -1    3.43    0.79
  14   4  -1    4.69    0.69
  13   4  -1    4.21    0.76
  13   4  -1    3.57    0.41
  13   4  -1    3.97    0.60
  12   4  -1    2.31    0.56
  12   4  -1    2.66    0.37
  11   4  -1   11.99    0.89
  11   4  -1   10.92    0.64
  10   4  -1    0.25    0.24
  10   4  -1    0.18    0.25
  10   4  -1    0.08    0.33
  10   4  -1    0.20    0.18
 -10  -4   1    0.00    0.27
   9   4  -1   19.27    0.72
   9   4  -1   18.95    0.79
   9   4  -1   19.27    0.79
   9   4  -1   20.69    0.86
   9   4  -1   19.72    0.92
  -9  -4   1   19.51    0.85
   8   4  -1    0.48    0.19
   8   4  -1    0.95    0.26
   8   4  -1    0.77    0.19
   8   4  -1    0.41    0.14
   8   4  -1    0.56    0.20
  -8  -4   1    0.71    0.21
   7   4  -1    3.49    0.28
   7   4  -1    4.07    0.32
   7   4  -1    3.95    0.33
   7   4  -1    3.17    0.35
   7   4  -1    3.63    0.25
  -7  -4   1    3.62    0.32
   6   4  -1   26.27    0.87
   6   4  -1   25.34    0.88
   6   4  -1   25.37    0.85
   6   4  -1   25.03    0.92
   6   4  -1   25.52    0.90
  -6  -4   1   24.55    0.88
   5   4  -1    3.41    0.22
   5   4  -1    3.02    0.23
   5   4  -1    2.98    0.22
   5   4  -1    3.28    0.35
   5   4  -1    3.38    0.22
   5   4  -1    3.31    0.24
   3   4  -1    1.64    0.13
   3   4  -1    1.66    0.16
   3   4  -1    1.74    0.14
   3   4  -1    1.51    0.12
  -3  -4   1    1.71    0.13
  -3  -4   1    1.64    0.16
   2   4  -1   36.67    1.12
   2   4  -1   37.53    1.18
   2   4  -1   37.66    1.10
   2   4  -1   38.10    1.15
  -2  -4   1   36.29    1.13
  -2  -4   1   37.33    1.17
   1   4  -1  225.90    6.41
   1   4  -1  223.38    6.38
  -1  -4   1  214.52    6.36
  -1  -4   1  220.57    6.40
   0   4  -1    3.08    0.23
   0   4  -1    2.84    0.21
   0  -4   1    2.52    0.21
   0  -4   1    3.07    0.22
  -1   4  -1    7.55    0.37
  -1   4  -1    7.76    0.38
   1  -4   1    7.19    0.24
  -2   4  -1    6.58    0.39
  -2   4  -1    6.76    0.37
   2  -4   1    6.75    0.35
   2  -4   1    6.40    0.38
   2  -4   1    7.17    0.25
  -3   4  -1   38.60    1.29
  -3   4  -1   39.99    1.33
   3  -4   1   37.95    1.17
   3  -4   1   39.20    1.19
   3  -4   1   38.02    1.27
   3  -4   1   38.59    1.35
  -4   4  -1    1.00    0.23
  -4   4  -1    0.30    0.17
   4  -4   1    0.62    0.22
   4  -4   1    0.64    0.12
   4  -4   1    0.67    0.18
   4  -4   1    0.60    0.11
  -5   4  -1    3.86    0.43
  -5   4  -1    3.69    0.43
   5  -4   1    3.70    0.33
   5  -4   1    3.89    0.25
   5  -4   1    3.84    0.44
   5  -4   1    3.80    0.28
  -6   4  -1    6.18    0.47
  -6   4  -1    7.03    0.56
   6  -4   1    6.23    0.58
   6  -4   1    5.74    0.37
   6  -4   1    5.97    0.41
   6  -4   1    5.81    0.34
  -7   4  -1    2.08    0.41
  -7   4  -1    2.36    0.34
   7  -4   1    2.57    0.29
   7  -4   1    2.85    0.47
   7  -4   1    2.68    0.29
   7  -4   1    2.81    0.33
  -8   4  -1    7.34    0.57
   8  -4   1    7.76    0.47
   8  -4   1    7.52    0.51
   8  -4   1    8.31    0.78
   8  -4   1    8.98    0.54
  -9   4  -1    7.47    0.61
   9  -4   1    6.06    0.55
   9  -4   1    6.80    0.51
   9  -4   1    5.58    0.50
 -10   4  -1   -0.06    0.34
  10  -4   1    0.08    0.31
  10  -4   1    0.52    0.27
  11  -4   1    9.61    0.64
  11  -4   1   11.38    1.12
  12  -4   1    0.19    0.75
  12  -4   1   -0.33    0.45
  13  -4   1    1.02    0.93
  13  -4   1    1.44    0.58
  15   3  -1    1.54    0.63
  15   3  -1    2.42    0.92
  14   3  -1   12.91    1.38
  14   3  -1   10.24    1.01
  13   3  -1    3.07    0.68
  13   3  -1    2.11    0.55
  12   3  -1   20.19    1.26
  12   3  -1   18.94    0.80
  12   3  -1   18.39    0.70
  11   3  -1    0.10    0.16
  11   3  -1   -0.20    0.43
  11   3  -1    0.07    0.24
  10   3  -1    3.17    0.43
  10   3  -1    3.11    0.46
  10   3  -1    2.53    0.26
  10   3  -1    3.17    0.40
 -10  -3   1    3.01    0.39
   9   3  -1    2.36    0.29
   9   3  -1    1.89    0.23
   9   3  -1    2.16    0.27
   9   3  -1    1.77    0.37
   9   3  -1    2.40    0.34
  -9  -3   1    2.56    0.33
   8   3  -1    9.54    0.40
   8   3  -1    9.06    0.53
   8   3  -1    9.98    0.61
   8   3  -1    8.23    0.48
   8   3  -1    9.76    0.48
  -8  -3   1    9.15    0.52
   7   3  -1    7.17    0.49
   7   3  -1    6.93    0.41
   7   3  -1    7.27    0.45
   7   3  -1    7.50    0.39
   7   3  -1    7.50    0.33
  -7  -3   1    7.45    0.44
   6   3  -1  169.26    5.21
   6   3  -1  181.87    5.19
   6   3  -1  178.26    5.25
   6   3  -1  176.19    5.14
   6   3  -1  176.49    5.17
  -6  -3   1  181.35    5.21
   5   3  -1    6.28    0.34
   5   3  -1    6.53    0.28
   5   3  -1    6.44    0.30
   5   3  -1    5.89    0.29
   5   3  -1    6.26    0.33
   4   3  -1    2.88    0.19
   4   3  -1    2.54    0.17
   4   3  -1    2.62    0.20
   4   3  -1    2.62    0.17
   4   3  -1    2.89    0.21
  -4  -3   1    2.95    0.19
   3   3  -1    6.42    0.27
   3   3  -1    6.20    0.25
   3   3  -1    6.25    0.27
   3   3  -1    6.03    0.26
   3   3  -1    6.31    0.25
  -3  -3   1    6.25    0.26
   1   3  -1    3.21    0.13
   1   3  -1    3.29    0.19
   1   3  -1    3.18    0.16
  -1  -3   1    2.86    0.15
  -1  -3   1    3.25    0.13
  -1  -3   1    3.28    0.19
   0   3  -1    2.20    0.18
   0   3  -1    2.11    0.16
   0  -3   1    2.16    0.16
   0  -3   1    2.26    0.18
  -1   3  -1  109.32    3.18
  -1   3  -1  111.38    3.19
  -1   3  -1  105.42    3.08
   1  -3   1  108.12    3.17
   1  -3   1  105.54    3.08
   1  -3   1  105.73    3.18
  -2   3  -1   13.99    0.54
  -2   3  -1   14.19    0.45
  -2   3  -1   13.44    0.55
   2  -3   1   13.50    0.62
   2  -3   1   12.86    0.52
   2  -3   1   14.65    0.45
  -3   3  -1   12.50    0.43
  -3   3  -1   12.87    0.52
  -3   3  -1   12.29    0.60
   3  -3   1   12.65    0.56
   3  -3   1   11.73    0.51
   3  -3   1   11.88    0.42
  -4   3  -1   14.03    0.59
  -4   3  -1   14.38    0.51
  -4   3  -1   13.69    0.63
   4  -3   1   14.23    0.66
   4  -3   1   14.02    0.58
   4  -3   1   13.99    0.50
  -5   3  -1    3.78    0.40
  -5   3  -1    4.75    0.36
   5  -3   1    4.57    0.44
   5  -3   1    4.86    0.34
   5  -3   1    4.92    0.29
   5  -3   1    4.66    0.26
  -6   3  -1    2.88    0.37
  -6   3  -1    3.30    0.36
   6  -3   1    3.00    0.32
   6  -3   1    3.31    0.28
   6  -3   1    3.22    0.40
   6  -3   1    2.74    0.25
  -7   3  -1    1.22    0.31
   7  -3   1    1.47    0.20
   7  -3   1    1.87    0.24
   7  -3   1    2.25    0.40
   7  -3   1    1.99    0.27
  -8   3  -1   38.66    1.35
  -8   3  -1   34.97    1.46
   8  -3   1   36.00    1.28
   8  -3   1   39.04    1.34
   8  -3   1   38.95    1.32
   8  -3   1   38.41    1.57
  -9   3  -1    4.31    0.49
   9  -3   1    4.53    0.63
   9  -3   1    3.81    0.44
   9  -3   1    4.18    0.44
   9  -3   1    4.15    0.47
 -10   3  -1    0.34    0.31
  10  -3   1    0.48    0.33
  10  -3   1    0.16    0.26
 -11   3  -1    0.81    0.34
  11  -3   1    1.33    0.32
  11  -3   1    2.48    0.45
  12  -3   1   -0.30    0.67
  12  -3   1    0.19    0.43
  12  -3   1    0.45    0.29
  13  -3   1    6.95    1.05
  13  -3   1    8.57    0.94
  14  -3   1   -0.51    0.90
  14  -3   1    0.95    0.63
  15   2  -1    0.81    0.92
  15   2  -1    1.32    0.60
  14   2  -1    1.63    0.78
  14   2  -1    1.97    0.58
  13   2  -1    9.88    1.07
  13   2  -1    9.54    0.91
  12   2  -1    0.18    0.39
  12   2  -1    0.99    0.54
  12   2  -1    0.54    0.16
  12   2  -1    0.56    0.23
  11   2  -1    0.30    0.33
  11   2  -1    0.29    0.43
  11   2  -1    0.14    0.15
  10   2  -1    3.66    0.47
  10   2  -1    3.97    0.58
  10   2  -1    3.65    0.27
   9   2  -1    8.36    0.51
   9   2  -1    8.81    0.57
   9   2  -1    8.52    0.51
   9   2  -1    9.12    0.39
   9   2  -1   10.95    0.72
  -9  -2   1    8.34    0.60
   8   2  -1    8.76    0.63
   8   2  -1    9.02    0.53
   8   2  -1    9.81    0.39
   8   2  -1    9.10    0.48
   8   2  -1    9.58    0.46
  -8  -2   1    9.51    0.56
   7   2  -1   36.17    1.14
   7   2  -1   35.98    1.19
   7   2  -1   35.78    1.21
   7   2  -1   39.75    1.35
   7   2  -1   35.35    1.26
  -7  -2   1   36.63    1.27
   6   2  -1  118.09    3.52
   6   2  -1  119.64    3.54
   6   2  -1  116.56    3.58
   6   2  -1  121.89    3.64
   6   2  -1  119.58    3.48
  -6  -2   1  121.12    3.59
   5   2  -1   32.25    1.10
   5   2  -1   32.23    0.99
   5   2  -1   31.94    1.06
   5   2  -1   31.96    1.03
   5   2  -1   32.39    1.01
  -5  -2   1   31.07    1.07
   4   2  -1    5.09    0.27
   4   2  -1    5.44    0.29
   4   2  -1    4.42    0.23
   4   2  -1    5.43    0.22
   4   2  -1    5.90    0.26
  -4  -2   1    5.62    0.28
   3   2  -1    1.79    0.15
   3   2  -1    1.51    0.11
   3   2  -1    1.57    0.15
   3   2  -1    1.78    0.13
   3   2  -1    1.25    0.11
  -3  -2   1    1.60    0.14
   2   2  -1    0.46    0.07
   2   2  -1    0.77    0.09
  -2  -2   1    0.40    0.07
  -2  -2   1    0.50    0.07
   1   2  -1  257.83    7.42
  -1  -2   1  259.49    7.39
  -1  -2   1  259.24    7.41
   0   2  -1   87.85    2.49
   0   2  -1   88.28    2.52
   0   2  -1   83.27    2.45
   0  -2   1   87.06    2.51
   0  -2   1   85.84    2.49
   0  -2   1   82.17    2.45
  -1   2  -1   40.06    1.15
  -1   2  -1   39.40    1.21
  -1   2  -1   40.86    1.22
   1  -2   1   38.01    1.21
   1  -2   1   40.90    1.22
   1  -2   1   38.58    1.15
  -2   2  -1  453.32   13.02
  -2   2  -1  466.29   13.03
   2  -2   1  443.88   13.01
   2  -2   1  454.67   13.04
  -3   2  -1   40.71    1.29
  -3   2  -1   39.95    1.19
  -3   2  -1   38.56    1.25
   3  -2   1   38.32    1.19
   3  -2   1   37.86    1.24
   3  -2   1   40.70    1.30
  -4   2  -1   87.64    2.63
  -4   2  -1   92.08    2.74
  -4   2  -1   90.93    2.69
   4  -2   1   89.24    2.68
   4  -2   1   86.72    2.75
   4  -2   1   87.64    2.62
  -5   2  -1    2.85    0.21
  -5   2  -1    2.84    0.32
  -5   2  -1    2.84    0.28
   5  -2   1    2.86    0.33
   5  -2   1    3.06    0.21
  -6   2  -1   -0.02    0.18
  -6   2  -1   -0.06    0.17
   6  -2   1    0.13    0.23
   6  -2   1   -0.09    0.14
   6  -2   1    0.09    0.11
   6  -2   1    0.13    0.13
  -7   2  -1   40.33    1.31
  -7   2  -1   37.37    1.39
   7  -2   1   38.41    1.29
   7  -2   1   36.98    1.28
   7  -2   1   36.04    1.44
   7  -2   1   36.62    1.24
  -8   2  -1    6.96    0.60
   8  -2   1    7.14    0.46
   8  -2   1    6.51    0.45
   8  -2   1    6.91    0.64
   8  -2   1    6.23    0.42
  -9   2  -1   17.16    0.76
   9  -2   1   17.43    0.75
   9  -2   1   16.71    0.79
   9  -2   1   16.41    1.00
   9  -2   1   15.33    0.73
 -10   2  -1    8.15    0.56
  10  -2   1    8.16    0.55
  10  -2   1    8.39    0.64
  10  -2   1    9.19    0.93
 -11   2  -1    2.28    0.35
  11  -2   1    1.50    0.42
  11  -2   1    1.99    0.34
  11  -2   1    2.11    0.67
  12  -2   1   13.07    0.69
  12  -2   1   12.18    0.89
  12  -2   1   13.46    1.26
  13  -2   1   -0.26    0.47
  13  -2   1    0.42    0.75
  14  -2   1   -0.16    0.84
  14  -2   1   -1.18    0.53
  15   1  -1    2.18    0.99
  15   1  -1    3.39    0.76
  14   1  -1    0.08    0.56
  14   1  -1    0.33    0.73
  13   1  -1    0.30    0.66
  13   1  -1    0.59    0.44
  12   1  -1   15.17    1.20
  12   1  -1   14.89    0.96
  12   1  -1   14.02    0.53
  11   1  -1    0.07    0.18
  11   1  -1    0.17    0.56
  11   1  -1   -0.12    0.14
  11   1  -1    0.06    0.34
  10   1  -1    8.20    0.44
  10   1  -1    8.26    0.37
  10   1  -1    8.47    0.82
  10   1  -1    8.70    0.59
   9   1  -1   20.79    0.89
   9   1  -1   24.98    1.14
   9   1  -1   22.67    0.81
   9   1  -1   23.54    0.96
  -9  -1   1   23.03    1.02
   8   1  -1    6.48    0.57
   8   1  -1    5.88    0.35
   8   1  -1    5.36    0.39
   8   1  -1    5.57    0.45
  -8  -1   1    6.19    0.52
  -8  -1   1    5.85    0.29
   7   1  -1    2.49    0.24
   7   1  -1    2.23    0.33
   7   1  -1    2.24    0.26
   7   1  -1    2.77    0.32
  -7  -1   1    2.68    0.31
  -7  -1   1    3.30    0.21
   6   1  -1   12.01    0.55
   6   1  -1   13.45    0.63
   6   1  -1   12.31    0.51
   6   1  -1   12.14    0.47
  -6  -1   1   12.35    0.44
  -6  -1   1   12.67    0.58
   5   1  -1    1.15    0.15
   5   1  -1    1.35    0.17
   5   1  -1    1.12    0.20
   5   1  -1    1.15    0.13
  -5  -1   1    1.08    0.12
  -5  -1   1    1.13    0.19
   4   1  -1    0.02    0.07
   4   1  -1    0.17    0.13
   4   1  -1    0.14    0.07
   4   1  -1   -0.01    0.08
  -4  -1   1    0.30    0.12
  -4  -1   1   -0.01    0.05
   3   1  -1   24.98    0.78
   3   1  -1   24.16    0.81
   3   1  -1   24.06    0.73
   3   1  -1   24.20    0.75
  -3  -1   1   24.67    0.80
   2   1  -1   14.84    0.46
   2   1  -1   15.38    0.50
   2   1  -1   14.92    0.51
  -2  -1   1   15.00    0.50
  -2  -1   1   15.22    0.50
   1   1  -1    0.69    0.05
   1   1  -1    0.63    0.06
  -1  -1   1    0.76    0.06
  -1  -1   1    0.64    0.05
  -1  -1   1    0.66    0.05
   0   1  -1    0.00    0.01
   0   1  -1    0.02    0.02
   0   1  -1   -0.01    0.02
  -1   1  -1   50.25    1.49
  -1   1  -1   50.43    1.53
   1  -1   1   50.35    1.49
   1  -1   1   52.98    1.53
   1  -1   1   53.58    1.52
  -2   1  -1    7.39    0.29
  -2   1  -1    6.64    0.24
  -2   1  -1    5.94    0.28
   2  -1   1    7.08    0.29
   2  -1   1    6.20    0.29
   2  -1   1    6.17    0.23
  -3   1  -1   67.28    1.98
  -3   1  -1   64.37    1.91
  -3   1  -1   64.41    1.96
   3  -1   1   65.68    1.91
   3  -1   1   63.12    1.96
  -4   1  -1    6.56    0.36
  -4   1  -1    6.20    0.33
  -4   1  -1    6.58    0.28
   4  -1   1    6.79    0.28
   4  -1   1    6.45    0.32
   4  -1   1    6.34    0.37
  -5   1  -1    0.26    0.13
  -5   1  -1    0.40    0.17
  -5   1  -1    0.72    0.12
   5  -1   1    0.21    0.13
   5  -1   1    0.25    0.09
   5  -1   1    0.77    0.20
  -6   1  -1   23.41    0.85
  -6   1  -1   23.21    0.81
  -6   1  -1   23.59    0.91
   6  -1   1   24.48    0.98
   6  -1   1   22.08    0.80
  -7   1  -1   41.49    1.45
  -7   1  -1   38.44    1.34
   7  -1   1   39.19    1.34
   7  -1   1   41.47    1.35
   7  -1   1   39.22    1.31
   7  -1   1   41.51    1.51
  -8   1  -1    8.65    0.51
  -8   1  -1    9.27    0.63
   8  -1   1    9.57    0.52
   8  -1   1    9.72    0.68
   8  -1   1   10.17    0.53
   8  -1   1    9.96    0.50
  -9   1  -1    0.19    0.33
   9  -1   1   -0.29    0.20
   9  -1   1   -0.01    0.35
   9  -1   1   -0.04    0.19
   9  -1   1    0.52    0.25
 -10   1  -1    8.10    0.53
  10  -1   1    8.47    0.56
  10  -1   1    8.98    0.64
  10  -1   1    9.82    0.84
 -11   1  -1    9.73    0.60
  11  -1   1    8.63    0.59
  11  -1   1    9.99    0.99
  12  -1   1   -0.02    0.27
  12  -1   1    0.08    0.59
  13  -1   1   15.04    1.37
  13  -1   1   13.96    1.00
  14  -1   1    0.56    0.80
  14  -1   1    0.57    0.58
  15  -1   1   -0.28    0.86
  15  -1   1   -0.54    0.59
  14   0  -1   15.06    1.22
  14   0  -1   12.07    1.29
  13   0  -1    1.45    0.53
  13   0  -1    1.87    0.76
  12   0  -1   25.70    1.25
  12   0  -1   24.50    1.53
  11   0  -1    0.48    0.50
  11   0  -1    1.22    0.15
  11   0  -1    1.16    0.18
  10   0  -1    4.48    0.65
  10   0  -1    3.72    0.30
  10   0  -1    3.57    0.44
   9   0  -1   16.14    0.61
   9   0  -1   16.10    0.94
   9   0  -1   16.64    0.80
   9   0  -1   16.14    0.79
  -9   0   1   15.96    0.87
  -9   0   1   16.62    0.59
   8   0  -1    3.22    0.36
   8   0  -1    2.85    0.33
   8   0  -1    3.15    0.26
   8   0  -1    2.61    0.40
  -8   0   1    3.40    0.24
  -8   0   1    3.06    0.39
   7   0  -1    4.74    0.28
   7   0  -1    4.52    0.38
   7   0  -1    4.36    0.46
   7   0  -1    4.91    0.33
  -7   0   1    4.45    0.44
  -7   0   1    4.89    0.26
   6   0  -1    4.82    0.26
   6   0  -1    4.55    0.43
   6   0  -1    4.74    0.32
   6   0  -1    4.83    0.30
  -6   0   1    5.60    0.41
  -6   0   1    4.65    0.24
   5   0  -1   10.24    0.45
   5   0  -1    9.80    0.41
   5   0  -1   10.49    0.37
   5   0  -1    7.99    0.49
  -5   0   1   10.41    0.36
  -5   0   1    9.29    0.49
   4   0  -1   73.75    2.21
   4   0  -1   70.09    2.07
   4   0  -1   69.84    2.14
  -4   0   1   73.73    2.19
  -4   0   1   66.81    2.06
   3   0  -1   73.28    2.33
   3   0  -1   80.23    2.23
   3   0  -1   70.03    2.38
   3   0  -1   81.43    2.28
  -3   0   1   80.55    2.32
  -3   0   1   76.17    2.22
   2   0  -1   13.51    0.50
   2   0  -1   13.83    0.47
  -2   0   1   14.27    0.50
  -2   0   1   14.60    0.47
   1   0  -1   17.13    0.53
   1   0  -1   16.94    0.53
  -1   0   1   16.51    0.53
   0   0  -1   -0.02    0.02
   0   0  -1    0.01    0.01
   0   0  -1    0.00    0.02
   0   0   1    0.01    0.02
   0   0   1    0.02    0.02
   0   0   1    0.01    0.01
  -2   0  -1   66.79    2.00
  -2   0  -1   71.19    2.04
  -2   0  -1   70.35    2.03
   2   0   1   66.95    2.04
   2   0   1   70.34    2.04
   2   0   1   68.84    2.01
  -3   0  -1  556.42   16.04
   3   0   1  566.47   16.06
  -4   0  -1    0.28    0.08
  -4   0  -1    0.34    0.12
  -4   0  -1    0.55    0.11
   4   0   1    0.17    0.12
   4   0   1    0.39    0.11
   4   0   1    0.30    0.07
  -5   0  -1   69.59    2.12
  -5   0  -1   70.12    2.08
  -5   0  -1   64.44    2.04
   5   0   1   66.90    2.15
   5   0   1   68.43    2.05
   5   0   1   68.92    2.09
  -6   0  -1  116.87    3.41
  -6   0  -1  118.82    3.42
  -6   0  -1  110.79    3.47
   6   0   1  115.65    3.40
   6   0   1  110.80    3.48
   6   0   1  114.46    3.52
  -7   0  -1    7.19    0.48
  -7   0  -1    8.05    0.41
  -7   0  -1    7.98    0.42
   7   0   1    8.09    0.44
   7   0   1    7.44    0.39
   7   0   1    7.20    0.52
  -8   0  -1   17.93    0.82
  -8   0  -1   16.87    0.70
   8   0   1   17.71    0.73
   8   0   1   18.29    0.90
   8   0   1   16.45    0.69
   8   0   1   17.78    0.75
  -9   0  -1    0.47    0.32
   9   0   1    0.48    0.24
   9   0   1    0.20    0.21
   9   0   1    0.31    0.22
   9   0   1    0.80    0.37
 -10   0  -1    0.16    0.22
  10   0   1    0.37    0.39
  10   0   1    0.09    0.23
  10   0   1    0.23    0.26
 -11   0  -1    0.13    0.24
  11   0   1   -0.11    0.26
  11   0   1    0.24    0.56
  11   0   1   -0.24    0.29
 -12   0  -1   23.24    0.93
  12   0   1   22.60    0.97
  12   0   1   23.32    1.38
  13   0   1    0.55    0.32
  13   0   1    1.50    0.67
  13   0   1    0.54    0.46
  14   0   1   10.79    1.01
  14   0   1   10.47    1.14
  15   0   1   20.73    1.34
  15   0   1   20.93    1.84
  14  -1  -1    0.29    0.62
  14  -1  -1    0.09    0.94
  13  -1  -1    2.78    0.62
  13  -1  -1    0.66    0.77
  12  -1  -1    0.58    0.63
  12  -1  -1    1.41    0.49
  11  -1  -1    2.78    0.62
  10  -1  -1    2.21    0.25
  10  -1  -1    2.29    0.51
  10  -1  -1    1.92    0.39
 -10   1   1    2.30    0.25
   9  -1  -1    5.96    0.74
   9  -1  -1    6.91    0.56
   9  -1  -1    5.33    0.33
  -9   1   1    6.14    0.33
   8  -1  -1   14.72    0.65
   8  -1  -1   15.26    0.73
   8  -1  -1   15.28    0.87
   8  -1  -1   14.63    0.56
  -8   1   1   15.08    0.82
  -8   1   1   15.09    0.56
   7  -1  -1   76.94    2.36
   7  -1  -1   73.82    2.55
   7  -1  -1   76.19    2.42
   7  -1  -1   76.60    2.28
  -7   1   1   76.51    2.28
  -7   1   1   77.99    2.49
   6  -1  -1    6.76    0.51
   6  -1  -1    7.41    0.32
   6  -1  -1    7.27    0.42
   6  -1  -1    6.81    0.36
  -6   1   1    6.97    0.32
  -6   1   1    6.97    0.49
   5  -1  -1   47.79    1.51
   5  -1  -1   51.73    1.57
   5  -1  -1   48.39    1.60
   5  -1  -1   47.87    1.69
  -5   1   1   51.58    1.67
  -5   1   1   53.94    1.52
   4  -1  -1   56.42    1.67
   4  -1  -1   57.26    1.83
   4  -1  -1   54.43    1.77
   4  -1  -1   57.29    1.75
  -4   1   1   58.08    1.68
  -4   1   1   56.56    1.81
   3  -1  -1    4.72    0.19
   3  -1  -1    4.83    0.25
   3  -1  -1    5.32    0.24
  -3   1   1    4.99    0.30
  -3   1   1    4.83    0.20
   2  -1  -1   12.97    0.40
   2  -1  -1   11.82    0.50
   2  -1  -1   12.49    0.45
  -2   1   1   13.07    0.50
  -2   1   1   13.18    0.41
  -2   1   1   13.24    0.44
   1  -1  -1  106.76    3.07
   1  -1  -1  107.86    3.10
  -1   1   1  104.55    3.09
  -1   1   1  106.45    3.07
  -1   1   1  110.11    3.13
   0  -1  -1   10.42    0.35
  -2  -1  -1  168.23    4.81
  -2  -1  -1  167.90    4.82
   2   1   1  170.83    4.80
   2   1   1  163.01    4.81
  -3  -1  -1  287.72    7.94
  -3  -1  -1  269.97    7.91
  -3  -1  -1  275.68    7.93
   3   1   1  269.28    7.94
   3   1   1  287.57    7.95
   3   1   1  267.58    7.91
  -4  -1  -1  501.81   14.54
  -4  -1  -1  525.62   14.58
  -4  -1  -1  503.08   14.57
   4   1   1  501.86   14.60
   4   1   1  509.53   14.55
   4   1   1  513.40   14.58
  -5  -1  -1   19.90    0.68
  -5  -1  -1   20.43    0.70
  -5  -1  -1   19.92    0.73
   5   1   1   20.20    0.72
   5   1   1   19.84    0.68
   5   1   1   20.36    0.77
  -6  -1  -1  480.60   13.46
  -6  -1  -1  447.48   13.40
  -6  -1  -1  467.28   13.40
   6   1   1  456.88   13.47
   6   1   1  478.38   13.50
   6   1   1  471.10   13.40
  -7  -1  -1   52.15    1.64
  -7  -1  -1   49.82    1.63
  -7  -1  -1   51.83    1.70
   7   1   1   50.62    1.63
   7   1   1   53.40    1.67
   7   1   1   50.86    1.75
  -8  -1  -1    1.37    0.28
  -8  -1  -1    1.21    0.21
  -8  -1  -1    1.29    0.21
   8   1   1    1.01    0.32
   8   1   1    1.31    0.24
   8   1   1    1.19    0.21
  -9  -1  -1   63.49    2.13
   9   1   1   65.18    2.07
   9   1   1   63.61    2.04
   9   1   1   63.13    2.21
   9   1   1   63.42    2.08
 -10  -1  -1   20.47    0.83
  10   1   1   21.72    1.11
  10   1   1   21.59    0.90
  10   1   1   21.16    0.93
 -11  -1  -1   -0.20    0.23
  11   1   1   -0.04    0.27
  11   1   1    0.07    0.43
  11   1   1    0.15    0.27
 -12  -1  -1   17.61    0.80
  12   1   1   20.08    1.25
  12   1   1   18.50    0.87
  13   1   1    1.67    0.66
  13   1   1    2.09    0.37
  13   1   1    1.38    0.45
  14   1   1    0.73    0.77
  14   1   1    2.75    0.65
  15   1   1    1.32    0.88
  15   1   1    0.12    0.54
  14  -2  -1    7.84    1.23
  14  -2  -1    9.06    1.01
  13  -2  -1    1.47    0.84
  13  -2  -1    0.54    0.57
  12  -2  -1    0.52    0.71
  12  -2  -1    0.35    0.46
  11  -2  -1    0.25    0.59
  10  -2  -1    3.06    0.27
  10  -2  -1    5.34    0.58
  10  -2  -1    4.27    0.70
 -10   2   1    3.73    0.31
   9  -2  -1    0.75    0.46
   9  -2  -1    0.51    0.16
   9  -2  -1    0.57    0.28
  -9   2   1    0.53    0.17
   8  -2  -1    1.03    0.27
   8  -2  -1    0.77    0.16
   8  -2  -1    0.90    0.22
   8  -2  -1    1.21    0.42
  -8   2   1    0.93    0.18
  -8   2   1    1.25    0.40
   7  -2  -1   25.89    0.98
   7  -2  -1   25.45    0.92
   7  -2  -1   25.53    0.84
   7  -2  -1   24.74    1.14
  -7   2   1   23.75    1.07
  -7   2   1   25.98    0.87
   6  -2  -1   62.80    1.88
   6  -2  -1   63.07    1.99
   6  -2  -1   61.50    2.13
   6  -2  -1   62.41    1.94
  -6   2   1   62.00    1.90
  -6   2   1   63.47    2.09
   5  -2  -1   24.30    0.88
   5  -2  -1   25.59    1.02
   5  -2  -1   23.53    0.79
   5  -2  -1   25.02    0.84
  -5   2   1   23.95    0.82
  -5   2   1   25.54    0.98
   4  -2  -1    3.93    0.21
   4  -2  -1    4.14    0.23
   4  -2  -1    4.43    0.27
   4  -2  -1    4.54    0.36
  -4   2   1    4.41    0.35
  -4   2   1    3.55    0.23
   3  -2  -1    1.31    0.13
   3  -2  -1    0.84    0.17
   3  -2  -1    1.31    0.15
   3  -2  -1    1.24    0.12
  -3   2   1    1.30    0.14
  -3   2   1    1.14    0.19
   2  -2  -1  200.30    5.74
   2  -2  -1  193.66    5.70
  -2   2   1  200.13    5.72
  -2   2   1  203.52    5.81
  -2   2   1  196.82    5.72
   1  -2  -1    8.26    0.37
   1  -2  -1    8.82    0.30
   1  -2  -1    8.33    0.31
  -1   2   1    8.80    0.31
  -1   2   1    8.40    0.30
   0  -2  -1   51.14    1.47
   0  -2  -1   51.63    1.51
   0  -2  -1   49.24    1.47
   0   2   1   49.79    1.47
   0   2   1   49.88    1.48
   0   2   1   49.48    1.51
  -1  -2  -1    7.99    0.27
  -1  -2  -1    7.91    0.29
   1   2   1    7.98    0.28
   1   2   1    8.17    0.29
   1   2   1    7.77    0.27
   1   2   1    8.03    0.29
  -2  -2  -1    1.40    0.09
  -2  -2  -1    1.10    0.09
   2   2   1    1.22    0.10
  -4  -2  -1   81.90    2.44
  -4  -2  -1   81.98    2.43
  -4  -2  -1   81.99    2.41
   4   2   1   81.16    2.45
   4   2   1   82.82    2.42
   4   2   1   82.03    2.45
  -5  -2  -1  137.01    4.05
  -5  -2  -1  142.46    4.08
   5   2   1  137.65    4.11
   5   2   1  139.09    4.10
   5   2   1  138.47    4.07
  -6  -2  -1   16.48    0.64
  -6  -2  -1   17.82    0.64
  -6  -2  -1   18.63    0.68
   6   2   1   17.39    0.63
   6   2   1   17.26    0.71
  -7  -2  -1   17.34    0.72
  -7  -2  -1   17.62    0.67
  -7  -2  -1   17.18    0.66
   7   2   1   17.17    0.71
   7   2   1   17.57    0.66
   7   2   1   17.42    0.77
  -8  -2  -1   12.72    0.62
  -8  -2  -1   11.31    0.54
  -8  -2  -1   11.72    0.54
   8   2   1   11.61    0.53
   8   2   1   12.42    0.60
   8   2   1   12.96    0.69
  -9  -2  -1   16.95    0.80
  -9  -2  -1   16.05    0.75
   9   2   1   17.54    0.76
   9   2   1   17.72    0.90
   9   2   1   16.63    0.72
   9   2   1   17.27    0.76
 -10  -2  -1    1.58    0.35
 -10  -2  -1    1.70    0.26
  10   2   1    1.67    0.41
  10   2   1    1.84    0.32
  10   2   1    1.66    0.33
 -11  -2  -1    0.32    0.22
  11   2   1   -0.27    0.26
  11   2   1    0.39    0.29
  11   2   1   -0.11    0.39
 -12  -2  -1   38.68    1.38
  12   2   1   39.20    1.77
  12   2   1   41.81    1.48
  13   2   1    0.69    0.63
  13   2   1    1.12    0.43
  13   2   1    0.80    0.35
  14   2   1    0.60    0.70
  14   2   1    0.67    0.50
  15   2   1    4.84    0.74
  15   2   1    5.20    0.99
  16   2   1   11.20    1.16
  16   2   1    7.30    1.14
  13  -3  -1    1.88    0.66
  13  -3  -1    2.38    0.96
  12  -3  -1    0.32    0.52
  12  -3  -1   -0.77    0.74
  11  -3  -1    2.07    0.23
  11  -3  -1    1.31    0.68
  10  -3  -1    0.66    0.18
  10  -3  -1    1.40    0.59
 -10   3   1    0.78    0.22
   9  -3  -1    5.54    0.71
   9  -3  -1    3.58    0.42
  -9   3   1    3.61    0.36
   8  -3  -1   12.74    0.61
   8  -3  -1   13.00    0.71
   8  -3  -1   12.59    0.91
  -8   3   1   12.87    0.57
   7  -3  -1    0.71    0.33
   7  -3  -1    0.88    0.19
   7  -3  -1    0.90    0.24
   7  -3  -1    0.80    0.17
  -7   3   1    0.77    0.19
  -7   3   1    1.00    0.35
   6  -3  -1   -0.09    0.12
   6  -3  -1   -0.01    0.16
   6  -3  -1    0.13    0.28
   6  -3  -1    0.10    0.12
  -6   3   1    0.05    0.15
  -6   3   1    0.42    0.26
   5  -3  -1  123.31    3.74
   5  -3  -1  124.83    3.67
   5  -3  -1  128.10    3.70
   5  -3  -1  122.05    3.89
  -5   3   1  124.25    3.86
  -5   3   1  128.26    3.71
   4  -3  -1   64.00    1.95
   4  -3  -1   64.56    1.96
   4  -3  -1   63.12    2.13
   4  -3  -1   66.66    2.01
  -4   3   1   66.23    2.12
  -4   3   1   65.38    1.98
   3  -3  -1    0.46    0.18
   3  -3  -1    0.57    0.10
   3  -3  -1    0.35    0.10
   3  -3  -1    0.50    0.09
  -3   3   1    0.32    0.15
  -3   3   1    0.68    0.13
   2  -3  -1    1.02    0.12
   2  -3  -1    0.98    0.12
   2  -3  -1    1.02    0.18
  -2   3   1    1.15    0.12
  -2   3   1    1.12    0.14
  -2   3   1    1.29    0.19
   1  -3  -1  591.45   17.84
  -1   3   1  617.65   17.70
  -1   3   1  652.05   17.78
   0  -3  -1  174.75    5.19
   0  -3  -1  184.89    5.26
   0  -3  -1  179.16    5.22
   0   3   1  179.68    5.19
   0   3   1  182.38    5.22
   0   3   1  185.69    5.27
  -1  -3  -1   69.15    2.06
  -1  -3  -1   69.85    2.08
  -1  -3  -1   68.70    2.03
   1   3   1   71.61    2.07
   1   3   1   69.11    2.08
   1   3   1   71.10    2.03
  -2  -3  -1   38.49    1.19
  -2  -3  -1   40.27    1.23
   2   3   1   41.95    1.24
   2   3   1   40.43    1.20
   2   3   1   40.98    1.24
   2   3   1   40.90    1.25
  -3  -3  -1   62.36    1.82
  -3  -3  -1   61.20    1.86
  -3  -3  -1   59.87    1.84
   3   3   1   61.43    1.85
   3   3   1   65.63    1.83
   3   3   1   61.17    1.87
  -4  -3  -1   21.35    0.69
  -4  -3  -1   18.70    0.65
   4   3   1   20.57    0.66
   4   3   1   19.41    0.67
   4   3   1   19.45    0.68
   4   3   1   20.80    0.71
  -5  -3  -1   15.62    0.60
  -5  -3  -1   17.54    0.59
   5   3   1   17.18    0.63
  -6  -3  -1  143.69    4.27
  -6  -3  -1  145.36    4.29
  -6  -3  -1  148.34    4.30
   6   3   1  142.04    4.32
   6   3   1  144.95    4.27
   6   3   1  149.43    4.34
  -7  -3  -1   19.79    0.73
  -7  -3  -1   19.28    0.73
  -7  -3  -1   20.72    0.77
   7   3   1   19.38    0.73
   7   3   1   19.34    0.77
   7   3   1   19.79    0.81
  -8  -3  -1   11.46    0.52
  -8  -3  -1   11.33    0.57
   8   3   1   10.47    0.60
   8   3   1    9.84    0.56
   8   3   1   11.75    0.52
  -9  -3  -1   19.60    0.78
  -9  -3  -1   19.82    0.80
  -9  -3  -1   20.49    0.86
   9   3   1   21.45    0.86
   9   3   1   19.00    0.79
   9   3   1   20.39    0.94
 -10  -3  -1    2.44    0.37
 -10  -3  -1    2.79    0.31
  10   3   1    2.77    0.35
  10   3   1    3.03    0.46
  10   3   1    2.79    0.36
  10   3   1    3.02    0.36
 -11  -3  -1   48.30    1.57
  11   3   1   47.83    1.84
  11   3   1   46.09    1.67
  11   3   1   44.31    1.64
  12   3   1    1.02    0.34
  12   3   1    0.08    0.44
  13   3   1   -0.01    0.25
  13   3   1    0.25    0.39
  13   3   1   -0.24    0.36
  13   3   1   -0.02    0.55
  14   3   1    0.07    0.37
  14   3   1    0.74    0.50
  14   3   1    0.56    0.64
  15   3   1    3.96    0.93
  15   3   1    4.70    0.71
  16   3   1    1.53    0.66
  16   3   1    0.63    0.87
  13  -4  -1    0.88    0.67
  13  -4  -1    0.63    0.99
  12  -4  -1    0.97    0.92
  12  -4  -1    1.93    0.61
  11  -4  -1   -0.11    0.44
  11  -4  -1   -1.20    0.70
  10  -4  -1   15.34    0.76
  10  -4  -1   17.43    1.29
  10  -4  -1   17.46    1.00
 -10   4   1   13.04    0.74
   9  -4  -1    0.09    0.17
   9  -4  -1    0.22    0.31
   9  -4  -1    0.75    0.51
  -9   4   1    0.06    0.25
   8  -4  -1   32.31    1.50
   8  -4  -1   32.93    1.09
   8  -4  -1   30.82    1.17
   8  -4  -1   33.34    1.26
  -8   4   1   33.66    1.16
   7  -4  -1   -0.04    0.22
   7  -4  -1   -0.05    0.14
   7  -4  -1    0.04    0.17
   7  -4  -1    0.01    0.32
  -7   4   1   -0.35    0.33
  -7   4   1    0.23    0.21
   6  -4  -1    2.26    0.24
   6  -4  -1    2.12    0.28
   6  -4  -1    1.22    0.32
   6  -4  -1    1.96    0.25
  -6   4   1    1.81    0.25
  -6   4   1    1.78    0.39
   5  -4  -1    2.74    0.29
   5  -4  -1    2.91    0.24
   5  -4  -1    2.58    0.28
   5  -4  -1    2.14    0.36
  -5   4   1    2.98    0.38
  -5   4   1    2.96    0.31
   4  -4  -1    3.46    0.23
   4  -4  -1    3.68    0.28
   4  -4  -1    3.24    0.38
  -4   4   1    3.07    0.29
  -4   4   1    3.61    0.39
   3  -4  -1    3.04    0.23
   3  -4  -1    3.32    0.23
   3  -4  -1    3.96    0.38
   3  -4  -1    3.52    0.20
  -3   4   1    3.47    0.33
  -3   4   1    3.18    0.26
   2  -4  -1   11.54    0.45
   2  -4  -1   11.23    0.44
   2  -4  -1   12.21    0.57
  -2   4   1   11.97    0.43
  -2   4   1   12.11    0.56
  -2   4   1   11.34    0.47
   1  -4  -1   29.70    1.03
   1  -4  -1   29.39    0.92
   1  -4  -1   28.86    0.95
  -1   4   1   30.56    1.04
  -1   4   1   29.94    0.91
  -1   4   1   29.40    0.96
   0  -4  -1  230.26    6.76
   0  -4  -1  232.99    6.72
   0   4   1  238.36    6.71
   0   4   1  237.83    6.82
   0   4   1  232.74    6.77
  -2  -4  -1    4.26    0.17
  -2  -4  -1    3.95    0.23
  -2  -4  -1    4.38    0.24
   2   4   1    4.05    0.18
   2   4   1    4.17    0.22
   2   4   1    4.14    0.24
  -3  -4  -1   10.40    0.36
  -3  -4  -1    9.96    0.40
   3   4   1    9.87    0.37
   3   4   1   11.14    0.41
   3   4   1   10.70    0.41
  -4  -4  -1  215.12    6.52
  -4  -4  -1  227.68    6.54
   4   4   1  231.29    6.56
   4   4   1  234.94    6.56
   4   4   1  226.24    6.53
   4   4   1  224.84    6.59
  -5  -4  -1   58.84    1.78
  -5  -4  -1   55.37    1.73
   5   4   1   56.83    1.77
   5   4   1   58.58    1.80
  -6  -4  -1   13.21    0.49
  -6  -4  -1   12.97    0.53
   6   4   1   12.53    0.51
   6   4   1   11.87    0.54
   6   4   1   11.56    0.53
  -7  -4  -1   11.47    0.50
   7   4   1   12.05    0.51
   7   4   1   11.78    0.57
   7   4   1   12.79    0.54
   7   4   1   12.45    0.57
  -8  -4  -1   11.62    0.54
  -8  -4  -1   12.28    0.55
  -8  -4  -1   12.23    0.57
   8   4   1   12.46    0.63
   8   4   1   11.66    0.54
   8   4   1   12.80    0.61
  -9  -4  -1    7.32    0.45
  -9  -4  -1    7.60    0.50
  -9  -4  -1    8.14    0.46
   9   4   1    7.57    0.45
   9   4   1    8.06    0.57
   9   4   1    7.70    0.52
 -10  -4  -1   89.05    2.68
 -10  -4  -1   83.40    2.75
  10   4   1   89.15    2.76
  10   4   1   89.56    2.76
  10   4   1   85.36    2.85
  10   4   1   80.84    2.69
  11   4   1    0.39    0.37
  11   4   1    0.25    0.20
  11   4   1    0.59    0.27
  11   4   1    0.48    0.29
  12   4   1    2.45    0.31
  12   4   1    2.30    0.41
  13   4   1   33.32    1.37
  13   4   1   32.42    1.20
  13   4   1   35.05    1.63
  14   4   1    1.77    0.67
  14   4   1    2.40    0.49
  14   4   1    2.39    0.52
  15   4   1    0.38    0.56
  15   4   1   -0.90    0.70
  16   4   1    4.81    0.79
  16   4   1    5.64    1.08
  12  -5  -1    0.66    0.87
  12  -5  -1    0.59    0.60
  11  -5  -1    0.46    0.78
  11  -5  -1    0.22    0.49
  10  -5  -1    0.30    0.41
  10  -5  -1    0.31    0.20
  10  -5  -1    0.81    0.71
   9  -5  -1    0.29    0.19
   9  -5  -1    0.70    0.36
   9  -5  -1    0.50    0.56
  -9   5   1    0.71    0.37
   8  -5  -1    4.03    0.44
   8  -5  -1    4.18    0.67
   8  -5  -1    4.17    0.35
   8  -5  -1    4.05    0.46
   7  -5  -1   15.11    0.66
   7  -5  -1   15.34    0.75
   7  -5  -1   15.48    0.62
   7  -5  -1   16.21    1.02
  -7   5   1   13.44    0.81
   6  -5  -1   13.05    0.65
   6  -5  -1   13.29    0.57
   6  -5  -1   13.62    0.58
   6  -5  -1   15.41    0.90
  -6   5   1   13.60    0.84
  -6   5   1   14.06    0.65
   5  -5  -1    2.78    0.27
   5  -5  -1    2.81    0.43
   5  -5  -1    2.91    0.32
   5  -5  -1    2.35    0.24
  -5   5   1    3.41    0.45
  -5   5   1    2.51    0.30
   4  -5  -1   17.19    0.62
   4  -5  -1   16.91    0.67
   4  -5  -1   17.14    0.65
   4  -5  -1   17.94    0.86
  -4   5   1   17.80    0.83
  -4   5   1   17.31    0.70
   3  -5  -1   21.23    0.75
   3  -5  -1   20.02    0.88
   3  -5  -1   20.61    0.69
   3  -5  -1   20.85    0.74
  -3   5   1   20.90    0.78
  -3   5   1   20.26    0.88
   2  -5  -1    1.10    0.14
   2  -5  -1    1.33    0.26
   2  -5  -1    1.22    0.16
  -2   5   1    0.98    0.12
  -2   5   1    0.92    0.17
  -2   5   1    0.94    0.21
   1  -5  -1   39.22    1.33
   1  -5  -1   37.59    1.18
   1  -5  -1   37.49    1.23
  -1   5   1   38.89    1.17
  -1   5   1   39.04    1.26
  -1   5   1   39.60    1.33
   0  -5  -1   52.27    1.52
   0  -5  -1   50.42    1.64
   0  -5  -1   52.30    1.59
   0   5   1   52.08    1.65
   0   5   1   50.49    1.60
   0   5   1   49.50    1.50
  -1  -5  -1  146.01    4.24
  -1  -5  -1  140.35    4.13
  -1  -5  -1  140.55    4.21
   1   5   1  144.49    4.22
   1   5   1  146.86    4.25
   1   5   1  143.51    4.13
  -2  -5  -1   67.93    2.07
  -2  -5  -1   72.39    2.16
  -2  -5  -1   73.82    2.17
   2   5   1   73.69    2.18
   2   5   1   69.45    2.09
   2   5   1   71.00    2.16
  -3  -5  -1   71.24    2.15
  -3  -5  -1   70.88    2.09
  -3  -5  -1   69.75    2.16
   3   5   1   71.51    2.17
   3   5   1   71.97    2.17
   3   5   1   73.28    2.10
  -4  -5  -1   26.99    0.90
  -4  -5  -1   27.09    0.90
   4   5   1   26.80    0.91
   4   5   1   27.24    0.87
   4   5   1   28.01    0.93
   4   5   1   28.72    0.96
  -5  -5  -1    3.72    0.24
  -5  -5  -1    3.86    0.22
   5   5   1    3.95    0.25
   5   5   1    4.20    0.27
   5   5   1    3.74    0.27
   5   5   1    4.55    0.30
  -6  -5  -1   14.48    0.57
   6   5   1   16.15    0.62
   6   5   1   14.94    0.62
   6   5   1   15.62    0.61
   6   5   1   16.42    0.66
   6   5   1   16.25    0.59
  -7  -5  -1    7.66    0.38
   7   5   1    8.16    0.41
   7   5   1    6.88    0.37
   7   5   1    7.12    0.44
   7   5   1    7.60    0.43
   7   5   1    7.94    0.40
  -8  -5  -1    8.12    0.43
   8   5   1    7.11    0.48
   8   5   1    8.20    0.43
   8   5   1    6.96    0.43
   8   5   1    8.26    0.42
   8   5   1    7.92    0.49
  -9  -5  -1    0.26    0.17
   9   5   1    0.24    0.25
   9   5   1    0.39    0.23
   9   5   1    0.53    0.19
   9   5   1    0.49    0.20
   9   5   1    0.04    0.17
 -10  -5  -1    1.60    0.28
  10   5   1    1.89    0.26
  10   5   1    1.13    0.24
  10   5   1    1.59    0.28
  10   5   1    1.68    0.32
  10   5   1    2.06    0.31
  10   5   1    1.53    0.35
  11   5   1    0.15    0.28
  11   5   1   -0.02    0.33
  11   5   1    0.53    0.32
  11   5   1    0.22    0.22
  12   5   1   23.55    1.08
  12   5   1   24.05    0.95
  12   5   1   24.28    1.25
  13   5   1    5.45    0.51
  13   5   1    5.98    0.75
  13   5   1    5.59    0.68
  14   5   1    1.03    0.47
  14   5   1    1.55    0.63
  14   5   1    1.12    0.48
  15   5   1    0.24    0.54
  15   5   1   -0.82    0.66
  16   5   1    1.13    0.83
  16   5   1   -0.12    0.60
  12  -6  -1    0.95    0.93
  12  -6  -1    0.61    0.64
  11  -6  -1    5.79    1.09
  11  -6  -1    5.36    0.71
  10  -6  -1    7.55    1.02
  10  -6  -1    6.35    0.46
   9  -6  -1   15.22    0.66
   9  -6  -1   15.75    0.93
  -9   6   1   13.72    0.90
   8  -6  -1    3.36    0.43
   8  -6  -1    3.81    0.38
   8  -6  -1    5.10    0.51
  -8   6   1    4.21    0.45
   7  -6  -1    3.83    0.63
   7  -6  -1    2.54    0.33
   7  -6  -1    2.80    0.29
   7  -6  -1    2.28    0.37
  -7   6   1    2.66    0.37
   6  -6  -1    0.81    0.19
   6  -6  -1    1.11    0.41
   6  -6  -1    0.53    0.19
   6  -6  -1    1.21    0.27
  -6   6   1    1.25    0.30
   5  -6  -1    5.07    0.61
   5  -6  -1    4.79    0.31
   5  -6  -1    4.36    0.39
   5  -6  -1    4.67    0.35
  -5   6   1    4.56    0.43
  -5   6   1    5.00    0.60
   4  -6  -1    3.56    0.32
   4  -6  -1    3.42    0.42
   4  -6  -1    3.43    0.25
   4  -6  -1    3.74    0.31
  -4   6   1    3.72    0.39
  -4   6   1    3.52    0.43
   3  -6  -1    2.27    0.25
   3  -6  -1    2.82    0.26
   3  -6  -1    1.67    0.34
   3  -6  -1    2.41    0.19
  -3   6   1    1.97    0.34
  -3   6   1    2.67    0.32
   2  -6  -1    3.12    0.37
   2  -6  -1    2.81    0.26
   2  -6  -1    2.40    0.17
  -2   6   1    3.51    0.40
   1  -6  -1    1.29    0.14
   1  -6  -1    0.94    0.15
   1  -6  -1    0.82    0.20
  -1   6   1    1.79    0.28
  -1   6   1    1.07    0.12
   0  -6  -1   26.54    0.96
   0  -6  -1   25.20    0.81
   0  -6  -1   27.00    0.90
   0   6   1   26.29    0.79
   0   6   1   24.11    0.97
   0   6   1   26.14    0.98
  -1  -6  -1    0.05    0.13
  -1  -6  -1    0.08    0.10
  -1  -6  -1    0.12    0.05
   1   6   1   -0.10    0.13
   1   6   1    0.04    0.06
  -2  -6  -1    6.65    0.23
  -2  -6  -1    6.60    0.34
  -2  -6  -1    6.04    0.34
   2   6   1    6.27    0.36
   2   6   1    6.47    0.26
  -3  -6  -1   30.26    1.02
  -3  -6  -1   30.21    0.91
  -3  -6  -1   30.77    1.00
   3   6   1   28.49    1.06
   3   6   1   30.16    0.93
  -4  -6  -1   76.31    2.35
   4   6   1   76.97    2.40
   4   6   1   79.28    2.31
   4   6   1   78.88    2.38
  -5  -6  -1   98.45    2.95
  -5  -6  -1   97.06    2.90
   5   6   1  101.12    2.92
   5   6   1   96.29    2.96
   5   6   1  100.06    2.98
   5   6   1   99.01    3.01
  -6  -6  -1   21.88    0.78
   6   6   1   22.63    0.83
   6   6   1   23.09    0.84
   6   6   1   22.91    0.84
   6   6   1   23.84    0.80
   6   6   1   24.14    0.88
  -7  -6  -1   11.77    0.51
   7   6   1   13.06    0.57
   7   6   1   12.75    0.52
   7   6   1   11.46    0.55
   7   6   1   12.46    0.55
   7   6   1   13.49    0.61
  -8  -6  -1    9.95    0.47
   8   6   1   10.10    0.49
   8   6   1    9.94    0.48
   8   6   1   10.01    0.50
   8   6   1    9.02    0.55
   8   6   1   10.02    0.54
  -9  -6  -1    3.48    0.33
   9   6   1    3.49    0.38
   9   6   1    3.82    0.34
   9   6   1    2.81    0.36
   9   6   1    3.67    0.35
   9   6   1    3.69    0.42
 -10  -6  -1   19.05    0.81
  10   6   1   18.87    0.85
  10   6   1   18.80    0.92
  10   6   1   19.59    0.90
  10   6   1   18.23    0.81
  10   6   1   19.12    0.78
  11   6   1   28.94    1.21
  11   6   1   29.28    1.27
  11   6   1   28.34    1.08
  11   6   1   29.86    1.18
  12   6   1   23.17    1.08
  12   6   1   25.87    1.22
  12   6   1   23.94    0.97
  12   6   1   23.57    1.12
  13   6   1    0.09    0.29
  13   6   1   -0.20    0.38
  13   6   1   -0.44    0.47
  14   6   1   13.51    0.96
  14   6   1   12.76    0.94
  14   6   1   14.99    1.20
  15   6   1    4.99    0.73
  15   6   1    3.77    0.80
  15   6   1    4.28    0.68
  16   6   1    0.94    0.82
  16   6   1    0.41    0.62
  11  -7  -1   -0.48    0.57
  11  -7  -1    1.08    0.92
  10  -7  -1    0.60    0.79
   9  -7  -1    5.09    0.45
   9  -7  -1    4.52    0.85
   9  -7  -1    6.17    0.63
   8  -7  -1    5.89    0.64
   8  -7  -1    6.66    0.47
  -8   7   1    6.42    0.65
   7  -7  -1    0.11    0.20
   7  -7  -1    0.20    0.22
   7  -7  -1   -0.01    0.28
  -7   7   1    0.51    0.34
   6  -7  -1    0.51    0.18
   6  -7  -1    0.41    0.26
   6  -7  -1    0.46    0.20
   6  -7  -1    0.81    0.41
  -6   7   1   -0.12    0.30
   5  -7  -1    2.49    0.30
   5  -7  -1    2.84    0.33
   5  -7  -1    2.47    0.26
   5  -7  -1    2.50    0.49
  -5   7   1    2.59    0.45
  -5   7   1    1.60    0.32
   4  -7  -1    1.20    0.22
   4  -7  -1    1.22    0.21
   4  -7  -1    1.05    0.35
   4  -7  -1    1.28    0.16
  -4   7   1    1.41    0.28
  -4   7   1    0.66    0.32
   3  -7  -1    5.13    0.33
   3  -7  -1    4.91    0.52
   3  -7  -1    3.95    0.32
   3  -7  -1    4.80    0.36
  -3   7   1    4.69    0.53
  -3   7   1    5.26    0.43
   2  -7  -1    1.11    0.20
   2  -7  -1    1.29    0.15
   2  -7  -1    1.63    0.33
   2  -7  -1    1.48    0.23
  -2   7   1    1.38    0.23
  -2   7   1    2.02    0.35
   1  -7  -1   81.52    2.60
   1  -7  -1   82.32    2.49
   1  -7  -1   80.92    2.40
  -1   7   1   80.72    2.61
  -1   7   1   79.40    2.52
  -1   7   1   80.06    2.37
   0  -7  -1   24.38    0.85
   0  -7  -1   22.65    0.91
   0  -7  -1   22.62    0.73
   0   7   1   22.45    0.70
   0   7   1   22.65    0.93
   0   7   1   22.65    0.86
  -1  -7  -1   28.21    0.83
  -1  -7  -1   27.85    0.97
  -1  -7  -1   27.00    1.00
   1   7   1   26.90    0.98
   1   7   1   26.32    1.01
   1   7   1   27.44    0.83
  -2  -7  -1   57.31    1.72
  -2  -7  -1   58.91    1.87
   2   7   1   59.83    1.75
   2   7   1   60.14    1.88
   2   7   1   59.93    1.91
  -3  -7  -1   14.02    0.59
  -3  -7  -1   13.68    0.46
  -3  -7  -1   14.46    0.58
   3   7   1   14.34    0.60
   3   7   1   13.83    0.60
   3   7   1   14.41    0.49
  -4  -7  -1    0.94    0.18
  -4  -7  -1    1.31    0.18
   4   7   1    1.25    0.13
   4   7   1    1.15    0.19
   4   7   1    1.27    0.20
  -5  -7  -1    1.92    0.21
  -5  -7  -1    1.95    0.17
   5   7   1    1.50    0.20
   5   7   1    1.77    0.18
   5   7   1    1.29    0.21
   5   7   1    2.17    0.26
  -6  -7  -1    1.73    0.21
  -6  -7  -1    2.34    0.20
   6   7   1    2.11    0.26
   6   7   1    2.71    0.22
   6   7   1    2.05    0.26
   6   7   1    2.11    0.28
  -7  -7  -1   65.12    2.10
   7   7   1   67.41    2.16
   7   7   1   68.66    2.17
   7   7   1   68.60    2.22
   7   7   1   74.38    2.13
   7   7   1   68.93    2.17
  -8  -7  -1   16.60    0.66
   8   7   1   16.74    0.77
   8   7   1   17.48    0.71
   8   7   1   16.21    0.70
   8   7   1   15.98    0.72
   8   7   1   16.69    0.67
  -9  -7  -1   13.07    0.59
   9   7   1   12.41    0.61
   9   7   1   12.63    0.60
   9   7   1   12.26    0.69
   9   7   1   13.05    0.66
   9   7   1   12.72    0.62
 -10  -7  -1   25.79    0.98
  10   7   1   25.68    1.09
  10   7   1   23.85    0.98
  10   7   1   26.46    1.09
  10   7   1   24.90    1.02
  10   7   1   24.35    0.98
  11   7   1   16.41    0.82
  11   7   1   16.49    0.89
  11   7   1   15.72    0.75
  11   7   1   15.86    0.87
  12   7   1    2.62    0.43
  12   7   1    2.52    0.45
  12   7   1    2.28    0.34
  12   7   1    2.21    0.48
  13   7   1   15.21    0.92
  13   7   1   15.19    1.01
  13   7   1   17.49    1.09
  13   7   1   15.66    0.81
  14   7   1    0.53    0.54
  14   7   1    0.71    0.44
  14   7   1    0.53    0.46
  15   7   1   -0.76    0.50
  15   7   1    0.69    0.53
  15   7   1   -0.37    0.64
  16   7   1    3.57    0.90
  16   7   1    5.08    0.78
  11  -8  -1   -0.22    0.92
  11  -8  -1    1.08    0.62
  10  -8  -1    0.61    0.82
   9  -8  -1    1.09    0.55
   9  -8  -1    0.07    0.71
   9  -8  -1    0.69    0.28
   8  -8  -1   -0.19    0.36
   8  -8  -1    0.43    0.26
  -8   8   1   -0.54    0.67
   7  -8  -1    0.90    0.34
   7  -8  -1    1.54    0.28
   7  -8  -1    1.02    0.26
  -7   8   1    0.82    0.41
   6  -8  -1    5.93    0.41
   6  -8  -1    6.74    0.54
   6  -8  -1    5.89    0.47
  -6   8   1    6.42    0.67
   5  -8  -1   24.37    0.94
   5  -8  -1   23.92    1.26
   5  -8  -1   23.47    0.95
   5  -8  -1   23.81    0.84
  -5   8   1   22.65    1.03
   4  -8  -1   12.56    0.59
   4  -8  -1   13.51    0.86
   4  -8  -1   13.18    0.62
   4  -8  -1   12.16    0.49
  -4   8   1   11.99    0.69
  -4   8   1   11.01    0.86
   3  -8  -1    0.34    0.33
   3  -8  -1    0.73    0.19
   3  -8  -1    0.30    0.19
  -3   8   1    0.42    0.33
  -3   8   1    0.53    0.26
   2  -8  -1    1.60    0.34
   2  -8  -1    1.86    0.16
   2  -8  -1    1.83    0.21
   2  -8  -1    2.04    0.27
  -2   8   1    2.25    0.32
  -2   8   1    1.62    0.37
   1  -8  -1    0.35    0.12
   1  -8  -1    0.28    0.07
   1  -8  -1    0.16    0.15
   1  -8  -1    0.41    0.25
  -1   8   1    0.33    0.20
  -1   8   1    0.72    0.29
   0  -8  -1  204.12    6.00
   0  -8  -1  202.46    5.86
   0  -8  -1  202.93    6.08
   0   8   1  202.01    5.83
   0   8   1  207.76    6.11
   0   8   1  202.72    6.03
  -1  -8  -1   40.73    1.44
  -1  -8  -1   42.53    1.22
  -1  -8  -1   40.65    1.39
   1   8   1   39.96    1.22
   1   8   1   42.94    1.47
   1   8   1   41.61    1.41
  -2  -8  -1   15.97    0.69
  -2  -8  -1   16.15    0.51
  -2  -8  -1   16.05    0.68
   2   8   1   16.32    0.69
   2   8   1   17.49    0.55
   2   8   1   16.11    0.73
  -3  -8  -1  227.10    6.81
  -3  -8  -1  223.71    6.67
  -3  -8  -1  228.39    6.83
   3   8   1  235.59    6.85
   3   8   1  245.16    6.71
   3   8   1  237.60    6.85
  -4  -8  -1   12.49    0.54
  -4  -8  -1   10.84    0.45
  -4  -8  -1   11.58    0.56
   4   8   1   12.36    0.58
   4   8   1   12.57    0.58
   4   8   1   12.88    0.46
  -5  -8  -1    2.54    0.26
  -5  -8  -1    2.61    0.19
   5   8   1    3.13    0.33
   5   8   1    2.39    0.29
   5   8   1    2.36    0.29
   5   8   1    2.57    0.22
  -6  -8  -1    8.10    0.36
  -6  -8  -1    7.77    0.42
   6   8   1    8.45    0.39
   6   8   1    8.02    0.45
   6   8   1    8.22    0.46
   6   8   1    7.53    0.48
  -7  -8  -1    9.53    0.47
  -7  -8  -1    9.56    0.43
   7   8   1    8.89    0.50
   7   8   1    7.20    0.53
   7   8   1    8.90    0.43
   7   8   1   10.84    0.52
  -8  -8  -1    1.35    0.20
   8   8   1    1.68    0.27
   8   8   1    1.54    0.25
   8   8   1    1.40    0.31
   8   8   1    1.41    0.22
   8   8   1    1.85    0.26
  -9  -8  -1    0.98    0.21
   9   8   1    0.53    0.26
   9   8   1    0.96    0.25
   9   8   1    0.72    0.21
   9   8   1    1.17    0.27
   9   8   1    0.78    0.25
 -10  -8  -1   52.62    1.75
  10   8   1   51.80    1.86
  10   8   1   51.72    1.83
  10   8   1   50.77    1.80
  10   8   1   55.33    1.77
  10   8   1   51.86    1.77
  11   8   1    0.26    0.28
  11   8   1    0.18    0.25
  11   8   1   -0.13    0.31
  11   8   1   -0.05    0.32
  12   8   1    2.41    0.36
  12   8   1    3.22    0.49
  12   8   1    1.81    0.45
  12   8   1    2.18    0.44
  13   8   1    0.02    0.33
  13   8   1    0.12    0.35
  13   8   1    0.24    0.41
  13   8   1    0.15    0.44
  14   8   1    8.19    0.97
  14   8   1    6.99    0.81
  14   8   1    7.03    0.89
  15   8   1    1.23    0.51
  15   8   1    1.16    0.66
  15   8   1    0.60    0.56
  16   8   1   -0.06    0.75
  16   8   1   -0.12    0.57
  10  -9  -1    0.08    0.57
  10  -9  -1    1.45    0.96
   9  -9  -1    0.31    0.56
   9  -9  -1   -0.05    0.84
   8  -9  -1    0.18    0.67
   8  -9  -1    0.72    0.43
   8  -9  -1    0.23    0.30
   7  -9  -1    1.53    0.30
   7  -9  -1    1.22    0.39
   7  -9  -1    1.54    0.32
  -7   9   1    0.95    0.50
   6  -9  -1    1.02    0.23
   6  -9  -1    1.31    0.32
   6  -9  -1    0.86    0.28
  -6   9   1    1.06    0.43
   5  -9  -1    7.58    0.41
   5  -9  -1    8.92    0.88
   5  -9  -1    6.88    0.54
   5  -9  -1    8.26    0.53
  -5   9   1    7.02    0.68
   4  -9  -1    2.66    0.25
   4  -9  -1    2.05    0.29
   4  -9  -1    3.28    0.57
   4  -9  -1    2.83    0.34
  -4   9   1    2.28    0.41
   3  -9  -1    8.86    0.48
   3  -9  -1    8.63    0.44
   3  -9  -1   10.77    0.76
   3  -9  -1    9.17    0.54
  -3   9   1    9.75    0.64
  -3   9   1    7.69    0.77
   2  -9  -1    5.42    0.25
   2  -9  -1    5.40    0.35
   2  -9  -1    4.72    0.56
   2  -9  -1    5.87    0.44
  -2   9   1    5.75    0.50
  -2   9   1    4.31    0.49
   1  -9  -1   11.00    0.70
   1  -9  -1   11.07    0.44
   1  -9  -1   10.28    0.56
   1  -9  -1   10.67    0.38
  -1   9   1   12.04    0.72
  -1   9   1   10.86    0.62
   0  -9  -1   18.61    0.78
   0  -9  -1   18.58    0.86
   0  -9  -1   18.61    0.61
   0   9   1   18.04    0.82
   0   9   1   19.06    0.90
  -1  -9  -1    8.57    0.28
  -1  -9  -1    7.62    0.52
  -1  -9  -1    8.32    0.48
   1   9   1    8.29    0.28
   1   9   1    8.41    0.58
   1   9   1    8.15    0.52
  -2  -9  -1   10.70    0.57
  -2  -9  -1   11.06    0.35
  -2  -9  -1   11.42    0.57
   2   9   1   11.20    0.38
   2   9   1   10.31    0.56
   2   9   1   11.00    0.63
  -3  -9  -1   52.71    1.68
  -3  -9  -1   48.81    1.49
  -3  -9  -1   49.49    1.68
   3   9   1   51.27    1.72
   3   9   1   50.92    1.53
   3   9   1   50.94    1.71
  -4  -9  -1   77.83    2.29
  -4  -9  -1   77.17    2.47
  -4  -9  -1   75.11    2.43
   4   9   1   79.22    2.33
   4   9   1   79.00    2.48
   4   9   1   80.71    2.49
  -5  -9  -1    1.50    0.26
  -5  -9  -1    0.87    0.12
  -5  -9  -1    0.65    0.17
   5   9   1    0.81    0.22
   5   9   1    0.87    0.15
   5   9   1    0.57    0.19
  -6  -9  -1   35.07    1.12
  -6  -9  -1   33.98    1.20
   6   9   1   35.72    1.27
   6   9   1   35.86    1.15
   6   9   1   34.79    1.26
   6   9   1   34.89    1.29
  -7  -9  -1    4.74    0.30
  -7  -9  -1    4.32    0.34
   7   9   1    4.29    0.32
   7   9   1    4.47    0.40
   7   9   1    4.58    0.44
   7   9   1    4.20    0.38
  -8  -9  -1   17.73    0.70
   8   9   1   17.12    0.78
   8   9   1   17.45    0.75
   8   9   1   18.22    0.85
   8   9   1   18.51    0.72
   8   9   1   16.73    0.78
  -9  -9  -1    5.78    0.41
   9   9   1    6.25    0.44
   9   9   1    6.29    0.57
   9   9   1    6.28    0.50
   9   9   1    5.12    0.47
   9   9   1    6.12    0.48
 -10  -9  -1    4.19    0.41
  10   9   1    3.42    0.41
  10   9   1    3.37    0.37
  10   9   1    3.44    0.41
  10   9   1    3.40    0.45
  10   9   1    4.47    0.45
  11   9   1    0.58    0.28
  11   9   1   -0.04    0.30
  11   9   1    0.08    0.32
  11   9   1    0.58    0.29
  12   9   1    7.03    0.71
  12   9   1    7.14    0.74
  12   9   1    5.16    0.59
  12   9   1    5.71    0.81
  13   9   1    0.23    0.41
  13   9   1   -0.01    0.36
  13   9   1    0.21    0.42
  13   9   1    0.21    0.35
  14   9   1    4.95    0.73
  14   9   1    3.33    0.56
  14   9   1    5.01    0.66
  14   9   1    4.14    0.60
  15   9   1    1.16    0.66
  15   9   1    0.54    0.59
  15   9   1    0.61    0.53
  16   9   1   -0.63    0.83
  16   9   1   -0.05    0.62
  10 -10  -1   -0.86    0.89
  10 -10  -1    0.56    0.63
   9 -10  -1    1.03    0.81
   9 -10  -1    0.21    0.55
   8 -10  -1    0.98    0.78
   8 -10  -1   -0.06    0.46
   8 -10  -1    0.91    0.36
   7 -10  -1    1.51    0.36
   7 -10  -1    0.85    0.63
   7 -10  -1    1.79    0.33
   7 -10  -1    0.93    0.41
   6 -10  -1    7.69    0.65
   6 -10  -1    7.66    0.58
   6 -10  -1    6.06    0.47
  -6  10   1    6.01    0.69
   5 -10  -1    3.28    0.39
   5 -10  -1    3.00    0.38
   5 -10  -1    2.78    0.32
  -5  10   1    3.38    0.53
   4 -10  -1    1.66    0.20
   4 -10  -1    1.02    0.45
   4 -10  -1    1.66    0.28
   4 -10  -1    1.81    0.32
  -4  10   1    1.85    0.43
   3 -10  -1    0.90    0.26
   3 -10  -1    0.82    0.19
   3 -10  -1    0.71    0.22
   3 -10  -1    0.89    0.42
  -3  10   1    0.28    0.35
   2 -10  -1   32.70    1.42
   2 -10  -1   35.85    1.16
   2 -10  -1   34.68    1.06
   2 -10  -1   36.38    1.28
  -2  10   1   34.42    1.36
  -2  10   1   31.57    1.45
   1 -10  -1    0.22    0.08
   1 -10  -1    0.27    0.22
   1 -10  -1    0.21    0.12
   1 -10  -1    0.38    0.32
  -1  10   1    0.13    0.25
  -1  10   1    0.56    0.36
   0 -10  -1   14.26    0.44
   0 -10  -1   13.91    0.68
   0 -10  -1   14.40    0.47
   0 -10  -1   13.33    0.77
   0  10   1   13.00    0.73
   0  10   1   13.81    0.82
  -1 -10  -1    6.24    0.52
  -1 -10  -1    6.24    0.45
   1  10   1    5.60    0.50
   1  10   1    5.20    0.55
  -2 -10  -1   41.02    1.47
  -2 -10  -1   40.01    1.20
  -2 -10  -1   42.21    1.46
   2  10   1   41.66    1.49
   2  10   1   40.10    1.22
   2  10   1   43.99    1.54
  -3 -10  -1   11.85    0.39
  -3 -10  -1   12.07    0.61
  -3 -10  -1   11.63    0.61
   3  10   1   10.29    0.63
   3  10   1   13.37    0.45
   3  10   1   12.29    0.68
  -4 -10  -1   14.43    0.70
  -4 -10  -1   15.25    0.67
  -4 -10  -1   14.83    0.49
   4  10   1   14.61    0.72
   4  10   1   14.49    0.72
   4  10   1   14.68    0.55
  -5 -10  -1    5.97    0.42
  -5 -10  -1    5.34    0.42
  -5 -10  -1    5.75    0.28
   5  10   1    5.76    0.46
   5  10   1    5.62    0.44
   5  10   1    6.16    0.32
  -6 -10  -1   23.26    0.87
  -6 -10  -1   22.67    0.77
   6  10   1   22.69    0.96
   6  10   1   22.12    0.93
   6  10   1   22.29    0.80
   6  10   1   21.18    0.92
  -7 -10  -1   20.43    0.75
  -7 -10  -1   20.44    0.82
   7  10   1   20.68    0.89
   7  10   1   21.38    0.93
   7  10   1   19.61    0.87
   7  10   1   20.76    0.78
  -8 -10  -1   -0.05    0.17
  -8 -10  -1    0.17    0.16
   8  10   1    0.13    0.23
   8  10   1   -0.26    0.22
   8  10   1    0.17    0.23
   8  10   1    0.10    0.17
  -9 -10  -1   98.01    2.90
   9  10   1   89.87    2.98
   9  10   1   98.43    2.97
   9  10   1   91.56    2.90
   9  10   1   94.27    3.07
   9  10   1   92.38    2.99
  10  10   1   20.24    0.98
  10  10   1   21.03    0.91
  10  10   1   22.63    0.98
  10  10   1   23.18    0.93
  10  10   1   22.32    1.06
  10  10   1   21.25    0.97
  11  10   1    6.26    0.60
  11  10   1    6.10    0.57
  11  10   1    6.24    0.67
  11  10   1    7.13    0.63
  12  10   1    1.39    0.40
  12  10   1    2.09    0.47
  12  10   1    1.76    0.44
  13  10   1    0.45    0.44
  13  10   1   -0.27    0.37
  13  10   1    0.80    0.43
  14  10   1    4.44    0.70
  14  10   1    3.40    0.59
  14  10   1    4.70    0.66
  15  10   1   -0.07    0.61
  15  10   1    0.24    0.59
  15  10   1    0.24    0.52
  16  10   1    1.34    0.76
  16  10   1    0.12    0.63
   9 -11  -1   -0.84    0.94
   8 -11  -1    1.32    0.84
   8 -11  -1    0.83    0.40
   8 -11  -1    1.93    0.50
   7 -11  -1    0.20    0.39
   7 -11  -1   -0.38    0.34
   7 -11  -1    0.54    0.81
   6 -11  -1    0.72    0.36
   6 -11  -1   -0.58    0.67
   6 -11  -1    0.48    0.32
   6 -11  -1    0.95    0.65
   5 -11  -1    1.29    0.34
   5 -11  -1    1.48    0.36
   5 -11  -1    1.51    0.24
  -5  11   1    1.24    0.52
   4 -11  -1    4.40    0.66
   4 -11  -1    4.09    0.33
   4 -11  -1    5.13    0.54
   4 -11  -1    4.26    0.47
  -4  11   1    5.26    0.65
   3 -11  -1    9.86    0.88
   3 -11  -1   10.21    0.66
   3 -11  -1   10.55    0.55
  -3  11   1   10.59    0.83
   2 -11  -1   21.04    1.12
   2 -11  -1   20.18    0.67
   2 -11  -1   21.53    0.92
  -2  11   1   18.26    1.02
   1 -11  -1    1.87    0.44
   1 -11  -1    1.83    0.33
   1 -11  -1    1.50    0.18
   1 -11  -1    1.54    0.14
  -1  11   1    1.75    0.44
  -1  11   1    1.86    0.39
   0 -11  -1   -0.07    0.19
   0 -11  -1    0.15    0.29
   0  11   1    0.95    0.42
   0  11   1    0.17    0.29
  -1 -11  -1  118.31    3.59
  -1 -11  -1  113.34    3.51
   1  11   1  110.89    3.64
   1  11   1  109.20    3.56
  -2 -11  -1    5.12    0.46
  -2 -11  -1    5.91    0.51
   2  11   1    5.75    0.59
   2  11   1    5.21    0.53
  -3 -11  -1    1.34    0.27
  -3 -11  -1    1.56    0.11
  -3 -11  -1    1.45    0.30
   3  11   1    1.59    0.17
   3  11   1    1.53    0.33
   3  11   1    1.79    0.31
  -4 -11  -1   25.82    0.99
  -4 -11  -1   25.00    0.77
  -4 -11  -1   24.00    1.00
   4  11   1   24.01    1.06
   4  11   1   24.41    1.04
   4  11   1   24.35    0.82
  -5 -11  -1    7.07    0.48
  -5 -11  -1    7.45    0.52
  -5 -11  -1    6.95    0.32
   5  11   1    7.19    0.56
   5  11   1    7.07    0.56
   5  11   1    7.94    0.39
  -6 -11  -1    7.22    0.35
  -6 -11  -1    7.45    0.47
   6  11   1    6.66    0.53
   6  11   1    7.52    0.55
   6  11   1    6.64    0.40
   6  11   1    6.50    0.52
  -7 -11  -1   12.80    0.54
  -7 -11  -1   14.13    0.64
   7  11   1   13.16    0.58
   7  11   1   11.99    0.73
   7  11   1   12.97    0.72
   7  11   1   12.83    0.72
  -8 -11  -1   55.04    1.82
  -8 -11  -1   56.44    1.76
   8  11   1   52.70    1.77
   8  11   1   53.14    1.89
   8  11   1   54.88    1.92
   8  11   1   57.79    1.98
  -9 -11  -1    0.77    0.22
   9  11   1    0.62    0.31
   9  11   1    0.54    0.23
   9  11   1    0.55    0.29
   9  11   1   -0.03    0.29
   9  11   1    0.71    0.26
  10  11   1   79.83    2.65
  10  11   1   87.81    2.68
  10  11   1   83.57    2.82
  10  11   1   78.55    2.73
  10  11   1   88.68    2.74
  11  11   1    2.10    0.47
  11  11   1    2.56    0.39
  11  11   1    1.89    0.49
  11  11   1    2.27    0.39
  12  11   1    2.53    0.52
  13  11   1    6.04    0.70
  13  11   1    6.57    0.70
  13  11   1    5.58    0.60
  14  11   1    7.42    0.84
  14  11   1    7.28    0.85
  14  11   1    8.34    0.94
  15  11   1   -0.07    0.69
  15  11   1    1.06    0.62
  15  11   1    0.61    0.51
  16  11   1    1.14    0.74
  16  11   1    0.91    0.65
  16  11   1    1.36    0.69
   8 -12  -1    3.82    1.00
   7 -12  -1   -0.43    0.38
   7 -12  -1    0.73    0.81
   7 -12  -1   -0.26    0.43
   6 -12  -1   -0.05    0.35
   6 -12  -1    0.16    0.38
   6 -12  -1   -0.43    0.67
   5 -12  -1    2.11    0.38
   5 -12  -1    1.58    0.68
   5 -12  -1    1.24    0.39
   4 -12  -1    0.87    0.30
   4 -12  -1    1.42    0.36
   4 -12  -1    1.09    0.21
  -4  12   1    1.18    0.58
   3 -12  -1   -0.05    0.16
   3 -12  -1    0.32    0.47
   3 -12  -1    0.14    0.24
   3 -12  -1   -0.12    0.29
  -3  12   1   -0.04    0.47
   2 -12  -1    5.10    0.63
   2 -12  -1    5.35    0.26
   2 -12  -1    4.79    0.41
   2 -12  -1    5.73    0.57
  -2  12   1    5.70    0.66
   1 -12  -1    0.32    0.38
   1 -12  -1    0.23    0.27
   1 -12  -1    0.01    0.12
   1 -12  -1   -0.01    0.07
  -1  12   1   -0.15    0.40
   0 -12  -1   -0.25    0.25
   0 -12  -1   -0.29    0.30
   0  12   1    0.26    0.46
   0  12   1    0.13    0.38
  -1 -12  -1    0.46    0.28
  -1 -12  -1    0.21    0.31
   1  12   1    0.91    0.43
   1  12   1    0.90    0.34
  -2 -12  -1   15.38    0.76
  -2 -12  -1   16.37    0.83
   2  12   1   13.82    0.81
   2  12   1   13.90    0.89
  -3 -12  -1    1.47    0.34
  -3 -12  -1    1.23    0.31
   3  12   1    1.42    0.37
   3  12   1    0.62    0.32
  -4 -12  -1    0.66    0.27
  -4 -12  -1   -0.14    0.22
  -4 -12  -1    0.31    0.08
   4  12   1    0.39    0.30
   4  12   1    0.49    0.14
   4  12   1    0.29    0.31
  -5 -12  -1   33.04    1.06
  -5 -12  -1   35.39    1.34
  -5 -12  -1   34.79    1.27
   5  12   1   32.34    1.35
   5  12   1   34.56    1.35
   5  12   1   35.21    1.13
  -6 -12  -1    5.38    0.47
  -6 -12  -1    5.05    0.30
   6  12   1    5.45    0.38
   6  12   1    5.76    0.58
   6  12   1    5.38    0.56
   6  12   1    5.95    0.57
  -7 -12  -1    1.48    0.20
  -7 -12  -1    1.62    0.29
   7  12   1    1.35    0.23
   7  12   1    1.95    0.38
   7  12   1    1.25    0.32
   7  12   1    1.42    0.36
  -8 -12  -1    0.08    0.24
  -8 -12  -1    0.01    0.17
   8  12   1    0.11    0.29
   8  12   1    0.02    0.20
   8  12   1   -0.06    0.29
   8  12   1    0.17    0.31
  -9 -12  -1   34.24    1.26
   9  12   1   34.21    1.21
   9  12   1   32.90    1.22
   9  12   1   34.33    1.44
   9  12   1   31.56    1.34
  10  12   1    2.19    0.38
  10  12   1    2.02    0.35
  10  12   1    1.91    0.44
  10  12   1    2.37    0.36
  11  12   1    7.41    0.60
  11  12   1    7.71    0.66
  11  12   1    8.35    0.80
  12  12   1    5.19    0.59
  12  12   1    5.71    0.68
  13  12   1    0.04    0.43
  13  12   1   -0.76    0.35
  13  12   1   -0.74    0.46
  14  12   1    3.45    0.55
  14  12   1    3.46    0.61
  14  12   1    3.26    0.67
  15  12   1    3.23    0.71
  15  12   1    5.15    0.72
  15  12   1    5.66    0.81
  16  12   1    2.02    0.76
  16  12   1    0.10    0.71
  16  12   1    1.99    0.66
   7 -13  -1    1.78    0.88
   7 -13  -1    2.65    0.51
   6 -13  -1    2.49    0.85
   6 -13  -1    1.52    0.46
   5 -13  -1   10.58    0.85
   5 -13  -1   14.55    1.34
   5 -13  -1   12.27    0.76
   4 -13  -1    8.53    0.63
   4 -13  -1    9.13    0.75
   4 -13  -1   10.10    1.11
   3 -13  -1    1.53    0.28
   3 -13  -1    1.49    0.39
   3 -13  -1    1.01    0.18
   2 -13  -1   21.25    0.69
   2 -13  -1   20.35    0.74
   2 -13  -1   22.94    1.04
   2 -13  -1   21.92    1.30
   1 -13  -1   -0.05    0.42
   1 -13  -1    0.19    0.31
   0 -13  -1   14.59    0.81
   0 -13  -1   12.70    0.90
  -1 -13  -1    1.41    0.36
  -1 -13  -1    2.47    0.47
  -2 -13  -1    1.83    0.38
  -2 -13  -1    1.26    0.35
   2  13   1    1.10    0.47
  -3 -13  -1    8.17    0.62
  -3 -13  -1    7.08    0.61
   3  13   1    8.65    0.78
  -4 -13  -1    5.17    0.50
  -4 -13  -1    4.75    0.54
   4  13   1    5.44    0.23
   4  13   1    4.75    0.54
   4  13   1    4.92    0.28
  -5 -13  -1   16.50    0.87
  -5 -13  -1   16.57    0.81
   5  13   1   15.57    0.72
   5  13   1   15.99    0.93
   5  13   1   17.20    0.64
  -6 -13  -1    2.68    0.37
  -6 -13  -1    2.90    0.43
   6  13   1    2.24    0.43
   6  13   1    2.51    0.43
  -7 -13  -1    0.91    0.28
   7  13   1    1.29    0.36
   7  13   1    0.55    0.35
   7  13   1    1.15    0.24
   7  13   1    0.90    0.20
  -8 -13  -1   -0.25    0.23
   8  13   1    0.28    0.33
   8  13   1    0.30    0.19
   8  13   1   -0.07    0.33
   8  13   1    0.00    0.24
  -9 -13  -1    0.38    0.28
   9  13   1    1.03    0.25
   9  13   1    0.98    0.41
   9  13   1    0.75    0.27
  10  13   1    1.03    0.44
  10  13   1    1.23    0.33
  10  13   1    1.08    0.30
  10  13   1    1.35    0.34
  11  13   1    1.37    0.40
  11  13   1    1.27    0.33
  11  13   1    0.62    0.45
  12  13   1    5.32    0.82
  12  13   1    5.08    0.57
  13  13   1    6.92    0.82
  13  13   1    4.37    0.56
  13  13   1    6.44    0.80
  14  13   1    4.21    0.61
  14  13   1    4.09    0.69
  14  13   1    3.85    0.75
  15  13   1    1.69    0.64
  15  13   1    3.36    0.65
  15  13   1    2.16    0.76
  16  13   1    0.86    0.63
  16  13   1    1.46    0.80
  16  13   1    0.70    0.71
   6 -14  -1    1.16    0.50
   6 -14  -1    0.80    0.88
   5 -14  -1    0.35    0.44
   5 -14  -1   -0.65    0.75
   4 -14  -1   27.65    1.69
   4 -14  -1   29.42    1.35
   3 -14  -1    1.03    0.59
   2 -14  -1    2.86    0.77
   2 -14  -1    3.35    0.51
   1 -14  -1   12.57    0.84
   0 -14  -1    3.91    0.54
  -1 -14  -1   54.90    2.02
  -1 -14  -1   58.01    2.11
  -2 -14  -1    0.06    0.35
  -2 -14  -1   -0.02    0.31
  -3 -14  -1    0.44    0.32
  -3 -14  -1    0.21    0.35
  -4 -14  -1   29.08    1.26
  -4 -14  -1   29.12    1.23
  -5 -14  -1    0.13    0.30
  -5 -14  -1   -0.35    0.32
   5  14   1    0.01    0.12
   5  14   1   -0.55    0.47
   5  14   1    0.02    0.17
  -6 -14  -1   -0.03    0.32
  -6 -14  -1    0.00    0.28
   6  14   1   -0.52    0.30
   6  14   1    0.19    0.15
   6  14   1    0.39    0.21
  -7 -14  -1    4.88    0.52
   7  14   1    6.40    0.48
   7  14   1    5.38    0.38
   7  14   1    6.19    0.67
  -8 -14  -1    0.72    0.30
   8  14   1    0.28    0.41
   8  14   1    0.55    0.22
   8  14   1    0.24    0.27
  -9 -14  -1    9.28    0.65
   9  14   1   10.34    0.57
   9  14   1    8.49    0.62
 -10 -14  -1    4.08    0.46
  10  14   1    5.67    0.70
  10  14   1    4.40    0.49
  10  14   1    3.38    0.44
  11  14   1    2.01    0.54
  11  14   1    1.25    0.35
  11  14   1    1.69    0.41
  12  14   1    0.50    0.40
  12  14   1    0.09    0.64
  12  14   1   -0.31    0.49
  13  14   1    4.32    0.60
  13  14   1    3.41    0.53
  13  14   1    4.56    0.73
  14  14   1    4.94    0.62
  14  14   1    3.65    0.67
  14  14   1    3.85    0.78
  15  14   1    7.96    0.91
  15  14   1   10.62    1.25
  15  14   1    9.72    1.06
   6 -15  -1   -1.25    0.89
   6 -15  -1    0.34    0.54
   5 -15  -1    3.47    0.61
   5 -15  -1    3.38    0.90
   4 -15  -1    4.00    0.91
   4 -15  -1    4.17    0.60
   3 -15  -1    4.47    0.94
   3 -15  -1    4.38    0.62
   2 -15  -1    0.23    0.43
   2 -15  -1    0.35    0.58
   1 -15  -1   -0.02    0.53
   1 -15  -1   -0.11    0.39
   0 -15  -1   10.60    0.82
  -1 -15  -1    0.43    0.44
  -1 -15  -1    1.29    0.40
  -2 -15  -1    6.21    0.75
  -2 -15  -1    6.87    0.70
  -3 -15  -1    0.25    0.39
  -3 -15  -1   -0.24    0.33
  -4 -15  -1   29.99    1.24
  -4 -15  -1   24.45    1.27
  -5 -15  -1    0.33    0.35
   5  15   1    0.59    0.12
   5  15   1    0.67    0.15
  -6 -15  -1    0.73    0.33
   6  15   1    0.62    0.17
   6  15   1    1.09    0.24
  -7 -15  -1    4.77    0.56
   7  15   1    3.95    0.46
   7  15   1    4.26    0.63
   7  15   1    3.55    0.35
  -8 -15  -1   87.08    2.84
   8  15   1   87.39    2.69
   8  15   1   88.26    2.74
   8  15   1   86.86    3.04
  -9 -15  -1    0.37    0.34
   9  15   1    0.38    0.31
   9  15   1    0.73    0.47
   9  15   1   -0.02    0.23
 -10 -15  -1    0.49    0.35
  10  15   1    0.40    0.28
  10  15   1    1.94    0.55
  10  15   1    0.74    0.37
  11  15   1   13.24    0.78
  11  15   1   10.94    1.04
  11  15   1   13.67    0.88
  12  15   1   -0.28    0.40
  12  15   1    0.32    0.58
  13  15   1    0.43    0.41
  13  15   1    0.77    0.49
  13  15   1   -0.04    0.61
  14  15   1   -0.18    0.53
  14  15   1    0.95    0.50
  14  15   1   -1.14    0.64
  15  15   1    2.11    0.84
  15  15   1    4.43    0.81
  15  15   1    3.89    0.71
   4 -16  -1    1.21    0.56
   4 -16  -1   -1.00    0.79
   3 -16  -1   -0.13    0.74
   3 -16  -1    0.19    0.50
   2 -16  -1   -0.29    0.47
   2 -16  -1   -1.26    0.62
   1 -16  -1    0.60    0.47
   1 -16  -1   -0.53    0.59
   0 -16  -1    1.00    0.59
   0 -16  -1    0.55    0.43
  -1 -16  -1    1.51    0.49
  -2 -16  -1    0.57    0.43
  -3 -16  -1    2.26    0.45
  -3 -16  -1    2.73    0.55
  -4 -16  -1   -0.13    0.51
  -4 -16  -1   -0.52    0.39
  -5 -16  -1    3.39    0.77
  -6 -16  -1    1.18    0.40
   6  16   1    1.51    0.23
   6  16   1    1.00    0.18
  -7 -16  -1    3.08    0.55
   7  16   1    3.31    0.55
   7  16   1    3.28    0.34
   8  16   1    0.78    0.47
   8  16   1    1.30    0.33
   8  16   1    0.83    0.25
  -9 -16  -1    1.22    0.38
   9  16   1    1.31    0.55
   9  16   1    1.27    0.29
   9  16   1    1.06    0.36
  10  16   1   12.22    0.69
  10  16   1   12.53    0.84
  10  16   1   13.32    1.09
  11  16   1    4.26    0.55
  11  16   1    3.35    0.71
  11  16   1    3.70    0.45
  12  16   1    7.15    0.81
  12  16   1    5.73    0.80
  12  16   1    8.86    0.85
  13  16   1    1.06    0.70
  13  16   1    1.34    0.52
  13  16   1    0.38    0.47
  14  16   1    8.90    1.05
  14  16   1    9.43    0.97
  14  16   1   10.67    1.28
  15  16   1    5.20    0.96
  15  16   1    4.94    0.83
  15  16   1    5.76    0.76
   3 -17  -1    3.09    0.93
   3 -17  -1    3.57    0.69
   2 -17  -1    1.37    0.79
   2 -17  -1    1.96    0.60
   1 -17  -1    6.15    0.76
   1 -17  -1    7.43    0.95
   0 -17  -1    0.75    0.64
   0 -17  -1    1.33    0.52
  -1 -17  -1    0.31    0.55
  -1 -17  -1    1.08    0.48
  -2 -17  -1    4.17    0.61
  -2 -17  -1    3.09    0.65
  -3 -17  -1   38.67    1.65
  -3 -17  -1   36.12    2.04
  -4 -17  -1    2.34    0.53
  -5 -17  -1    0.64    0.47
   7  17   1    0.30    0.47
   7  17   1    0.48    0.21
   8  17   1    7.04    0.84
   8  17   1    7.19    0.49
   9  17   1    0.52    0.27
   9  17   1   -0.18    0.46
 -10 -17  -1    0.39    0.42
  10  17   1    0.72    0.33
  10  17   1    0.87    0.56
 -11 -17  -1    9.58    0.82
  11  17   1   10.78    1.18
  11  17   1    9.50    0.72
  12  17   1    0.94    0.42
  12  17   1    0.40    0.65
  12  17   1    0.75    0.51
  13  17   1    2.79    0.52
  13  17   1    3.23    0.81
  13  17   1    1.42    0.61
  14  17   1   -0.83    0.79
  14  17   1    0.13    0.55
  14  17   1    0.80    0.63
   2 -18  -1    3.18    0.72
   2 -18  -1    1.56    0.87
   1 -18  -1    1.32    0.79
   1 -18  -1    0.70    0.58
   0 -18  -1    0.16    0.56
   0 -18  -1    1.11    0.75
  -1 -18  -1    4.38    0.80
  -1 -18  -1    4.87    0.72
  -2 -18  -1    9.78    1.09
  -2 -18  -1    9.56    1.03
  -3 -18  -1    4.57    0.70
  -3 -18  -1    5.47    0.76
  -4 -18  -1    1.35    0.56
  -4 -18  -1    0.68    0.55
  -5 -18  -1    0.51    0.47
  -5 -18  -1    1.13    0.54
  -6 -18  -1    0.07    0.43
   6  18   1   -0.67    0.53
  -7 -18  -1    0.10    0.43
   7  18   1   -0.35    0.56
  -8 -18  -1   10.68    0.86
   8  18   1    9.07    1.06
  -9 -18  -1   -0.41    0.42
   9  18   1    0.46    0.27
   9  18   1    0.23    0.58
 -10 -18  -1    1.65    0.48
  10  18   1    1.17    0.67
  10  18   1    0.78    0.34
 -11 -18  -1    1.58    0.50
  11  18   1    2.32    0.44
  11  18   1    2.22    0.79
  12  18   1    5.64    0.58
  12  18   1    3.75    0.65
  12  18   1    5.48    0.95
  13  18   1    1.14    0.59
  13  18   1    0.97    0.81
  13  18   1    0.67    0.51
   0 -19  -1   -0.17    0.66
   0 -19  -1    1.19    0.77
  -1 -19  -1   10.52    1.26
  -1 -19  -1    8.71    1.03
  -2 -19  -1   -0.17    0.58
  -2 -19  -1   -0.01    0.68
  -3 -19  -1    0.76    0.61
  -3 -19  -1   -0.19    0.64
  -4 -19  -1    0.91    0.62
  -4 -19  -1   -0.07    0.58
  -5 -19  -1   16.32    1.23
  -5 -19  -1   17.67    1.16
   5  19   1   16.34    1.32
  -6 -19  -1    2.04    0.55
   6  19   1    0.99    0.64
  -7 -19  -1   -0.67    0.46
   7  19   1   -0.18    0.64
  -8 -19  -1    1.76    0.51
   8  19   1    1.35    0.72
  -9 -19  -1   -0.27    0.47
   9  19   1    0.76    0.64
 -10 -19  -1    3.43    0.62
  10  19   1    3.27    0.78
 -11 -19  -1    2.61    0.59
  11  19   1    2.53    0.84
  12  19   1    1.15    0.61
  12  19   1    0.34    0.84
  -2 -20  -1    0.32    0.71
  -2 -20  -1   -0.73    0.67
  -3 -20  -1    1.58    0.74
  -3 -20  -1    2.54    0.72
  -4 -20  -1    5.46    0.80
  -4 -20  -1    6.93    0.89
  -5 -20  -1    0.50    0.62
   5  20   1   -0.20    0.71
  -6 -20  -1    0.13    0.57
   6  20   1    1.23    0.71
  -7 -20  -1    1.95    0.63
   7  20   1    1.28    0.73
  -8 -20  -1    6.85    0.82
   8  20   1    7.58    1.06
  -9 -20  -1   -0.25    0.53
   9  20   1    0.55    0.75
 -10 -20  -1   -0.02    0.56
  10  20   1   -0.11    0.76
 -11 -20  -1    7.53    0.81
  11  20   1    7.17    1.09
  -4 -21  -1    1.21    0.70
   4  21   1   -0.32    0.74
  -5 -21  -1    1.25    0.71
   5  21   1    0.20    0.73
  -6 -21  -1    0.44    0.64
   6  21   1    1.91    0.73
  -7 -21  -1    0.04    0.62
   7  21   1   -0.86    0.64
  -8 -21  -1    1.06    0.59
   8  21   1    1.44    0.80
  -9 -21  -1    1.93    0.63
   9  21   1    0.18    1.01
  -7 -21   2    0.71    0.57
  -7 -21   2    0.43    1.08
  -6 -21   2    1.30    0.63
  -5 -21   2    2.33    0.67
  -5 -21   2    2.26    1.12
  10  20  -2    5.39    1.00
 -10 -20   2    6.41    0.70
   9  20  -2   -0.10    0.69
  -9 -20   2    0.13    0.52
   8  20  -2    1.15    0.69
  -8 -20   2    0.46    0.50
  -7 -20   2   -0.85    0.58
  -7 -20   2    0.78    0.51
  -6 -20   2    4.26    0.79
  -6 -20   2    2.57    0.60
  -5 -20   2    1.36    0.59
  -5 -20   2    1.01    0.67
  -4 -20   2    2.36    0.66
  -4 -20   2    2.36    0.71
  -3 -20   2    1.46    0.65
  -3 -20   2    0.49    0.66
  -2 -20   2   -0.69    0.60
  -2 -20   2   -1.37    0.67
  -1 -20   2    1.56    0.75
  -1 -20   2    0.68    0.77
  11  19  -2    0.63    0.52
  11  19  -2    0.75    0.75
  10  19  -2    1.48    0.78
 -10 -19   2    1.39    0.50
   9  19  -2   -0.32    0.59
  -9 -19   2    0.25    0.47
   8  19  -2    4.77    0.82
  -8 -19   2    5.14    0.79
  -8 -19   2    4.07    0.58
  -7 -19   2    0.67    0.54
  -7 -19   2    0.24    0.64
  -6 -19   2    0.71    0.62
  -6 -19   2    1.22    0.56
  -5 -19   2    2.15    0.64
  -5 -19   2    2.03    0.55
  -4 -19   2    5.41    0.76
  -4 -19   2    6.85    0.78
  -3 -19   2    1.24    0.61
  -3 -19   2    0.81    0.56
  -2 -19   2    3.27    0.71
  -2 -19   2    3.20    0.73
  -1 -19   2    4.37    0.81
  -1 -19   2    2.77    0.73
   0 -19   2    2.20    0.76
   0 -19   2    1.63    0.69
   1 -19   2   -1.63    0.66
   1 -19   2    0.19    0.76
  12  18  -2   -0.21    0.72
  12  18  -2    0.23    0.53
  12  18  -2    1.25    0.55
  11  18  -2    2.26    0.51
  11  18  -2    2.94    0.81
  11  18  -2    2.81    0.62
  10  18  -2   -0.37    0.65
   9  18  -2    0.12    0.58
  -8 -18   2    7.70    0.87
  -8 -18   2    9.87    1.08
  -7 -18   2    2.87    0.49
  -7 -18   2    2.10    0.60
  -6 -18   2    0.82    0.54
  -6 -18   2    0.22    0.43
  -5 -18   2    2.92    0.59
  -5 -18   2    2.63    0.60
  -4 -18   2    3.95    0.69
  -3 -18   2    0.21    0.55
  -2 -18   2    5.50    0.75
  -2 -18   2    4.89    0.74
  -1 -18   2   14.60    1.19
  -1 -18   2   18.54    1.23
   0 -18   2    1.64    0.67
   0 -18   2    1.96    0.66
   1 -18   2    7.70    0.94
   1 -18   2    9.46    0.98
   2 -18   2    0.65    0.63
   2 -18   2   -0.46    0.76
   3 -18   2    0.07    0.69
   3 -18   2    0.69    0.89
  13  17  -2    0.02    0.55
  13  17  -2    1.98    0.77
  13  17  -2    0.73    0.58
  12  17  -2    1.18    0.53
  12  17  -2    2.33    0.74
  12  17  -2    1.92    0.52
  11  17  -2   11.81    0.87
  11  17  -2   11.29    1.17
  11  17  -2   11.50    0.93
  10  17  -2    4.65    0.52
  10  17  -2    3.29    0.71
  10  17  -2    3.97    0.53
   9  17  -2   -0.17    0.30
   9  17  -2   -0.57    0.48
  -9 -17   2    0.37    0.42
   8  17  -2    0.61    0.29
  -8 -17   2    0.91    0.44
  -8 -17   2    1.04    0.52
   7  17  -2   10.27    0.55
  -7 -17   2    9.67    0.93
  -7 -17   2   11.09    0.77
  -6 -17   2   -0.46    0.34
  -6 -17   2    0.33    0.46
  -5 -17   2   16.95    0.96
  -5 -17   2   17.63    1.10
  -4 -17   2   -0.07    0.40
  -3 -17   2   17.21    1.12
  -3 -17   2   15.54    1.18
  -2 -17   2   -0.42    0.52
  -2 -17   2    0.72    0.50
  -1 -17   2    3.14    0.64
   0 -17   2    1.78    0.64
   0 -17   2    1.64    0.59
   1 -17   2    0.37    0.58
   1 -17   2    1.29    0.66
   2 -17   2    3.37    0.68
   2 -17   2    1.86    0.77
   3 -17   2    1.58    0.81
   3 -17   2    0.68    0.63
   4 -17   2    0.90    0.88
   4 -17   2    2.82    0.72
  14  16  -2    8.12    0.89
  14  16  -2    6.10    0.96
  14  16  -2    7.61    0.85
  13  16  -2    2.80    0.61
  13  16  -2    2.68    0.76
  13  16  -2    1.94    0.61
  12  16  -2    6.95    0.83
  12  16  -2    6.69    0.87
  12  16  -2    6.47    0.67
  11  16  -2   -0.13    0.55
  11  16  -2   -0.62    0.39
  11  16  -2   -0.14    0.39
  10  16  -2    1.87    0.42
  10  16  -2    1.37    0.59
   9  16  -2    2.43    0.39
   9  16  -2    2.37    0.58
  -9 -16   2    3.07    0.43
   8  16  -2    4.91    0.42
   8  16  -2    5.29    0.51
  -8 -16   2    4.73    0.61
  -8 -16   2    4.66    0.58
   7  16  -2    0.20    0.22
   7  16  -2   -0.11    0.24
  -7 -16   2    0.31    0.45
  -7 -16   2    0.47    0.33
   6  16  -2   32.65    1.05
   6  16  -2   28.99    1.15
  -6 -16   2   34.02    1.29
  -6 -16   2   32.00    1.94
  -5 -16   2    0.51    0.34
  -4 -16   2    0.47    0.36
  -3 -16   2    0.08    0.38
  -2 -16   2    2.43    0.54
  -2 -16   2    2.48    0.52
  -1 -16   2    1.04    0.47
  -1 -16   2    1.33    0.61
   0 -16   2    0.42    0.45
   1 -16   2    1.33    0.65
   1 -16   2    1.77    0.57
   2 -16   2    5.13    0.69
   2 -16   2    4.80    0.78
   3 -16   2    0.70    0.71
   3 -16   2    0.46    0.55
   4 -16   2    2.72    0.88
   4 -16   2    3.33    0.66
   5 -16   2    3.69    0.95
   5 -16   2    3.99    0.73
  14  15  -2    4.59    0.75
  14  15  -2    4.01    0.72
  14  15  -2    3.51    0.81
  13  15  -2    4.80    0.68
  13  15  -2    5.03    0.80
  13  15  -2    3.65    0.65
  12  15  -2    1.29    0.45
  12  15  -2    0.25    0.60
  12  15  -2    0.95    0.46
  11  15  -2   34.02    1.60
  11  15  -2   29.83    1.35
  11  15  -2   33.04    1.37
  10  15  -2    0.00    0.31
  10  15  -2    0.77    0.38
  10  15  -2    0.35    0.48
  10  15  -2    0.51    0.34
   9  15  -2   10.58    0.67
   9  15  -2   13.25    0.74
   9  15  -2   12.11    0.94
  -9 -15   2   12.67    0.73
   8  15  -2   29.21    1.13
   8  15  -2   30.86    1.11
  -8 -15   2   30.24    1.19
   7  15  -2    0.48    0.48
   7  15  -2    0.96    0.25
   7  15  -2    1.40    0.26
  -7 -15   2    1.69    0.34
  -7 -15   2    0.69    0.49
   6  15  -2    0.19    0.19
   6  15  -2    0.80    0.47
   6  15  -2   -0.17    0.19
  -6 -15   2   -0.01    0.27
  -6 -15   2    0.33    0.38
   5  15  -2    5.07    0.66
  -5 -15   2    4.70    0.56
   4  15  -2    8.10    0.91
  -4 -15   2   11.39    0.73
  -3 -15   2    0.21    0.35
  -2 -15   2   22.97    1.15
  -2 -15   2   25.37    1.22
  -1 -15   2    2.40    0.50
  -1 -15   2    1.14    0.42
   0 -15   2   -0.03    0.44
   0 -15   2    0.61    0.43
   1 -15   2   -0.03    0.43
   1 -15   2   -0.28    0.48
   2 -15   2   -0.09    0.45
   3 -15   2   21.94    1.47
   3 -15   2   25.80    1.32
   4 -15   2    7.64    0.89
   4 -15   2    7.69    0.97
   5 -15   2    2.57    0.84
   5 -15   2    3.04    0.66
   6 -15   2    2.43    0.93
   6 -15   2    5.39    0.72
  14  14  -2    3.45    0.75
  14  14  -2    4.21    0.73
  14  14  -2    4.92    0.75
  13  14  -2    0.50    0.50
  13  14  -2    1.38    0.53
  13  14  -2    0.53    0.58
  12  14  -2    1.07    0.53
  12  14  -2    0.96    0.44
  12  14  -2    1.05    0.47
  11  14  -2   13.04    0.85
  11  14  -2   13.76    1.03
  11  14  -2   14.16    0.85
  10  14  -2    5.83    0.69
  10  14  -2    5.55    0.63
  10  14  -2    6.41    0.60
   9  14  -2   -0.12    0.28
   9  14  -2   -0.16    0.27
   9  14  -2   -0.46    0.25
   8  14  -2   51.58    1.68
   8  14  -2   48.67    1.63
   8  14  -2   47.50    1.86
  -8 -14   2   49.23    1.70
  -8 -14   2   51.92    1.90
   7  14  -2    8.18    0.74
   7  14  -2    6.69    0.44
   7  14  -2    7.21    0.48
  -7 -14   2    7.15    0.71
  -7 -14   2    7.11    0.55
   6  14  -2   24.80    1.20
   6  14  -2   25.74    0.94
   6  14  -2   26.97    0.93
  -6 -14   2   26.43    1.05
  -6 -14   2   26.19    1.20
   5  14  -2   18.98    1.07
   5  14  -2   22.39    0.74
   5  14  -2   22.09    0.75
  -5 -14   2   19.74    1.04
  -5 -14   2   21.42    0.94
   4  14  -2    2.22    0.47
  -4 -14   2    2.36    0.46
  -4 -14   2    2.51    0.38
   3  14  -2    3.68    0.55
  -3 -14   2    3.24    0.43
   2  14  -2   23.53    1.28
  -2 -14   2   28.44    1.23
  -2 -14   2   28.04    1.20
   1  14  -2   37.25    1.85
  -1 -14   2   37.66    1.53
  -1 -14   2   38.68    1.52
   0 -14   2    0.20    0.48
   0 -14   2    0.22    0.38
   1 -14   2   21.23    1.29
   1 -14   2   23.48    1.22
   2 -14   2    8.60    0.94
   2 -14   2    9.72    0.82
   3 -14   2   -0.38    0.40
   4 -14   2    7.66    0.88
   4 -14   2    6.00    0.71
   5 -14   2    0.65    0.71
   5 -14   2    0.21    0.47
   6 -14   2    1.43    0.57
   6 -14   2    0.88    0.84
   7 -14   2    1.25    0.84
   7 -14   2    1.59    0.58
  15  13  -2   -0.22    0.65
  15  13  -2    0.27    0.70
  14  13  -2   -0.26    0.56
  14  13  -2    0.04    0.61
  14  13  -2    0.03    0.52
  13  13  -2    0.79    0.61
  13  13  -2    0.41    0.50
  12  13  -2    3.73    0.71
  12  13  -2    4.35    0.59
  12  13  -2    4.46    0.57
  11  13  -2    5.18    0.59
  11  13  -2    5.21    0.64
  11  13  -2    4.10    0.50
  10  13  -2    3.99    0.54
  10  13  -2    4.47    0.50
  10  13  -2    5.65    0.56
   9  13  -2   15.06    0.77
   9  13  -2   15.70    0.77
   9  13  -2   15.27    0.93
   9  13  -2   14.45    0.71
   9  13  -2   14.00    0.88
   8  13  -2    0.99    0.25
   8  13  -2    1.19    0.37
   8  13  -2    0.73    0.25
  -8 -13   2    0.97    0.26
  -8 -13   2    0.59    0.37
   7  13  -2    7.96    0.66
   7  13  -2    8.65    0.50
   7  13  -2    8.40    0.45
  -7 -13   2    7.72    0.68
  -7 -13   2    8.08    0.55
   6  13  -2   27.46    1.21
   6  13  -2   29.28    1.03
   6  13  -2   29.34    0.99
  -6 -13   2   29.78    1.11
  -6 -13   2   31.15    1.25
   5  13  -2   24.18    0.82
   5  13  -2   23.31    0.79
   5  13  -2   22.54    1.06
  -5 -13   2   23.98    0.97
  -5 -13   2   23.27    1.06
   4  13  -2    0.31    0.12
   4  13  -2    0.48    0.34
   4  13  -2    0.51    0.12
  -4 -13   2    0.07    0.24
  -4 -13   2    0.37    0.30
   3  13  -2    0.61    0.36
  -3 -13   2    0.47    0.32
  -3 -13   2    0.73    0.28
   2  13  -2    1.65    0.44
  -2 -13   2    1.83    0.36
  -2 -13   2    1.57    0.37
   1  13  -2   12.14    0.91
  -1 -13   2   13.04    0.80
  -1 -13   2   12.90    0.78
   0  13  -2    0.73    0.44
   0 -13   2    0.80    0.38
   0 -13   2    0.64    0.37
   1 -13   2    4.47    0.53
   1 -13   2    4.15    0.55
   2 -13   2    6.30    0.68
   2 -13   2    6.43    0.80
   3 -13   2    0.77    0.54
   3 -13   2    1.17    0.43
   4 -13   2    8.61    0.40
   5 -13   2    3.97    0.56
   5 -13   2    2.83    0.37
   5 -13   2    4.01    0.78
   6 -13   2    3.83    0.85
   6 -13   2    3.85    0.59
   7 -13   2    2.38    0.91
   7 -13   2    2.92    0.57
   8 -13   2    0.64    0.56
   8 -13   2    1.91    0.88
  15  12  -2    6.70    0.91
  15  12  -2    6.59    0.86
  14  12  -2    0.14    0.54
  14  12  -2    2.01    0.62
  14  12  -2    0.48    0.60
  13  12  -2    4.05    0.58
  13  12  -2    4.64    0.64
  13  12  -2    3.51    0.62
  12  12  -2   -0.20    0.38
  12  12  -2    0.21    0.42
  11  12  -2    7.74    0.78
  11  12  -2    6.77    0.69
  11  12  -2    7.98    0.69
  10  12  -2    7.90    0.63
  10  12  -2    9.02    0.64
  10  12  -2    8.17    0.72
  10  12  -2    5.69    0.68
   9  12  -2   -0.16    0.22
   9  12  -2   -0.19    0.31
   9  12  -2   -0.37    0.32
   9  12  -2    0.14    0.26
   9  12  -2    0.24    0.28
   8  12  -2  109.63    3.47
   8  12  -2  111.13    3.36
   8  12  -2  103.06    3.54
   8  12  -2  111.80    3.42
   8  12  -2  114.49    3.57
   8  12  -2  114.50    3.41
   7  12  -2    0.05    0.27
   7  12  -2    0.17    0.35
   7  12  -2    0.28    0.17
   7  12  -2    0.20    0.21
  -7 -12   2    0.17    0.21
  -7 -12   2   -0.28    0.26
   6  12  -2   16.33    0.62
   6  12  -2   15.79    0.80
   6  12  -2   15.91    0.66
   6  12  -2   14.83    0.89
  -6 -12   2   15.54    0.81
  -6 -12   2   16.78    0.72
   5  12  -2    4.70    0.56
   5  12  -2    6.07    0.55
   5  12  -2    6.93    0.33
   5  12  -2    5.99    0.36
  -5 -12   2    5.93    0.54
  -5 -12   2    6.87    0.47
   4  12  -2    2.32    0.37
   4  12  -2    1.95    0.19
   4  12  -2    2.46    0.45
   4  12  -2    2.42    0.22
  -4 -12   2    2.86    0.33
  -4 -12   2    2.06    0.36
   3  12  -2    0.06    0.28
   3  12  -2    0.22    0.36
  -3 -12   2    0.41    0.23
  -3 -12   2    0.07    0.24
   2  12  -2    4.66    0.49
   2  12  -2    3.36    0.50
  -2 -12   2    3.32    0.41
  -2 -12   2    3.91    0.46
   1  12  -2   35.15    1.53
   1  12  -2   37.37    1.50
  -1 -12   2   39.53    1.47
  -1 -12   2   39.54    1.44
   0  12  -2    0.03    0.37
   0  12  -2    0.02    0.34
   0 -12   2    0.77    0.32
   0 -12   2    0.29    0.31
  -1  12  -2    0.39    0.41
   1 -12   2    0.80    0.33
   1 -12   2    0.35    0.34
   2 -12   2   16.15    1.01
   2 -12   2   17.00    0.90
   3 -12   2    0.68    0.36
   3 -12   2   -0.18    0.41
   4 -12   2    0.31    0.27
   4 -12   2    0.29    0.34
   4 -12   2    0.63    0.56
   4 -12   2    0.34    0.18
   5 -12   2   56.40    1.81
   5 -12   2   63.26    2.09
   5 -12   2   52.49    1.82
   6 -12   2    0.27    0.67
   6 -12   2    0.98    0.31
   6 -12   2    0.72    0.42
   7 -12   2    0.41    0.35
   7 -12   2   -1.37    0.68
   8 -12   2    5.70    0.68
   8 -12   2    6.54    1.07
   9 -12   2    0.02    0.50
   9 -12   2    1.33    1.01
  15  11  -2    1.44    0.66
  15  11  -2    0.99    0.74
  14  11  -2    6.09    0.74
  14  11  -2    8.50    0.98
  14  11  -2    8.66    0.90
  13  11  -2    0.35    0.48
  13  11  -2    0.82    0.50
  13  11  -2    0.64    0.45
  12  11  -2    0.84    0.43
  12  11  -2    0.91    0.43
  12  11  -2    0.33    0.49
  12  11  -2    1.16    0.47
  11  11  -2   19.36    1.00
  11  11  -2   18.37    1.05
  11  11  -2   19.28    1.00
  11  11  -2   20.42    1.03
  10  11  -2   34.90    1.47
  10  11  -2   37.05    1.48
  10  11  -2   35.83    1.42
  10  11  -2   39.56    1.44
  10  11  -2   37.84    1.42
   9  11  -2   12.78    0.65
   9  11  -2   12.84    0.80
   9  11  -2   14.00    0.79
   9  11  -2   14.18    0.71
   9  11  -2   12.85    0.74
   9  11  -2   14.02    0.73
   8  11  -2   15.20    0.71
   8  11  -2   14.57    0.69
   8  11  -2   12.63    0.80
   8  11  -2   14.47    0.63
   8  11  -2   14.19    0.74
   8  11  -2   15.94    0.81
   7  11  -2   68.09    2.08
   7  11  -2   65.76    2.28
   7  11  -2   68.18    2.14
   7  11  -2   66.40    2.20
  -7 -11   2   66.61    2.13
  -7 -11   2   69.35    2.26
   6  11  -2    0.41    0.24
   6  11  -2    0.14    0.27
   6  11  -2    0.34    0.17
   6  11  -2    0.12    0.13
  -6 -11   2    0.31    0.18
  -6 -11   2    0.40    0.26
   5  11  -2    6.73    0.50
   5  11  -2    6.24    0.36
   5  11  -2    6.17    0.35
   5  11  -2    5.07    0.55
  -5 -11   2    6.20    0.41
  -5 -11   2    5.94    0.51
   4  11  -2   30.85    0.98
   4  11  -2   31.73    1.02
   4  11  -2   30.76    1.27
   4  11  -2   31.70    1.21
  -4 -11   2   31.32    1.20
  -4 -11   2   31.36    1.12
   3  11  -2    1.84    0.15
   3  11  -2    1.37    0.35
   3  11  -2    1.78    0.14
   3  11  -2    1.85    0.33
  -3 -11   2    1.60    0.27
  -3 -11   2    1.92    0.31
   2  11  -2    1.68    0.33
   2  11  -2    1.33    0.34
  -2 -11   2    1.42    0.30
  -2 -11   2    2.18    0.31
   1  11  -2    0.93    0.32
   1  11  -2   -0.02    0.31
  -1 -11   2    0.02    0.23
  -1 -11   2   -0.02    0.23
   0  11  -2    2.03    0.42
   0  11  -2    2.06    0.39
   0 -11   2    1.77    0.34
   0 -11   2    1.80    0.34
  -1  11  -2   28.46    1.29
  -1  11  -2   27.82    1.26
   1 -11   2   29.95    1.20
   1 -11   2   29.85    1.24
  -2  11  -2    6.54    0.72
  -2  11  -2    8.26    0.74
   2 -11   2    8.23    0.72
   2 -11   2    7.29    0.61
  -3  11  -2    3.87    0.57
   3 -11   2    3.33    0.24
   3 -11   2    3.55    0.56
   3 -11   2    2.90    0.43
   3 -11   2    3.23    0.24
  -4  11  -2    0.68    0.48
   4 -11   2    0.88    0.19
   4 -11   2    0.58    0.35
   4 -11   2    1.14    0.21
   4 -11   2    1.08    0.48
   5 -11   2    4.22    0.42
   5 -11   2    3.65    0.38
   5 -11   2    4.75    0.71
   5 -11   2    4.35    0.52
   6 -11   2    1.21    0.26
   6 -11   2    1.09    0.40
   6 -11   2    1.45    0.30
   7 -11   2   -0.82    0.62
   7 -11   2   -0.08    0.40
   7 -11   2   -0.02    0.32
   8 -11   2   -0.11    0.78
   8 -11   2    0.36    0.40
   8 -11   2   -0.16    0.37
   9 -11   2   -0.13    0.87
   9 -11   2   -0.52    0.49
   9 -11   2    0.33    0.55
  10 -11   2    2.16    1.01
  15  10  -2   11.38    1.28
  15  10  -2   11.78    1.14
  14  10  -2    0.91    0.51
  14  10  -2    0.10    0.59
  14  10  -2    0.79    0.53
  13  10  -2    1.17    0.52
  13  10  -2    0.15    0.44
  13  10  -2    0.99    0.49
  12  10  -2   12.70    0.88
  12  10  -2   14.38    0.90
  12  10  -2   13.83    0.92
  12  10  -2   12.41    0.89
  11  10  -2    6.50    0.67
  11  10  -2    5.67    0.65
  11  10  -2    5.43    0.65
  11  10  -2    5.81    0.66
  10  10  -2    8.37    0.66
  10  10  -2    9.28    0.65
  10  10  -2    9.36    0.69
  10  10  -2    7.79    0.65
  10  10  -2    9.67    0.68
   9  10  -2    3.17    0.41
   9  10  -2    1.99    0.29
   9  10  -2    2.74    0.39
   9  10  -2    1.45    0.32
   9  10  -2    2.35    0.35
   9  10  -2    2.30    0.34
   8  10  -2    0.07    0.27
   8  10  -2   -0.16    0.17
   8  10  -2   -0.31    0.22
   8  10  -2   -0.07    0.20
   8  10  -2    0.03    0.24
   8  10  -2    0.16    0.21
   7  10  -2   99.89    3.00
   7  10  -2   96.71    2.91
   7  10  -2   94.88    2.95
   7  10  -2   96.04    3.07
   7  10  -2   96.36    2.96
  -7 -10   2   94.08    3.02
   6  10  -2    8.60    0.39
   6  10  -2    6.82    0.55
   6  10  -2    7.60    0.49
   6  10  -2    8.36    0.44
  -6 -10   2    9.17    0.46
  -6 -10   2    8.37    0.54
   5  10  -2    0.45    0.21
   5  10  -2    0.53    0.14
   5  10  -2    0.42    0.14
   5  10  -2    0.72    0.27
  -5 -10   2    0.29    0.16
  -5 -10   2    0.66    0.24
   4  10  -2   16.24    0.80
   4  10  -2   16.86    0.57
   4  10  -2   16.96    0.73
   4  10  -2   16.06    0.61
  -4 -10   2   16.71    0.68
  -4 -10   2   17.15    0.76
   3  10  -2    0.25    0.21
   3  10  -2    0.16    0.09
   3  10  -2    0.26    0.08
   3  10  -2    0.15    0.22
  -3 -10   2   -0.01    0.19
  -3 -10   2    0.11    0.16
   2  10  -2   17.86    0.80
   2  10  -2   16.82    0.84
  -2 -10   2   17.62    0.75
  -2 -10   2   17.49    0.80
   1  10  -2    2.42    0.34
   1  10  -2    2.58    0.38
  -1 -10   2    3.05    0.37
  -1 -10   2    2.25    0.31
   0  10  -2   20.15    0.99
   0  10  -2   21.67    0.96
   0 -10   2   22.66    0.94
   0 -10   2   20.93    0.91
  -1  10  -2    1.40    0.37
  -1  10  -2    1.17    0.34
   1 -10   2    1.11    0.30
   1 -10   2    1.87    0.36
  -2  10  -2    6.40    0.63
  -2  10  -2    7.71    0.68
   2 -10   2    8.40    0.58
   2 -10   2    7.19    0.63
  -3  10  -2   -0.10    0.34
  -3  10  -2    0.82    0.40
   3 -10   2    0.05    0.12
   3 -10   2    0.05    0.27
   3 -10   2    0.33    0.13
   3 -10   2    0.13    0.34
  -4  10  -2    0.99    0.44
   4 -10   2    0.65    0.33
   4 -10   2    0.96    0.18
   4 -10   2    0.74    0.45
   4 -10   2    1.10    0.20
  -5  10  -2    3.90    0.58
   5 -10   2    4.16    0.49
   5 -10   2    3.14    0.30
   5 -10   2    3.21    0.29
   5 -10   2    3.23    0.63
  -6  10  -2    1.81    0.60
   6 -10   2    1.19    0.58
   6 -10   2    2.52    0.30
   6 -10   2    2.30    0.43
   6 -10   2    1.99    0.31
  -7  10  -2    1.38    0.78
   7 -10   2    0.64    0.38
   7 -10   2    0.64    0.31
   7 -10   2    0.86    0.63
   7 -10   2    1.18    0.31
   8 -10   2    0.11    0.34
   8 -10   2    0.75    0.40
   8 -10   2   -0.30    0.70
   9 -10   2    2.74    0.52
   9 -10   2    4.31    0.98
   9 -10   2    3.53    0.52
  10 -10   2    0.64    0.47
  10 -10   2    1.93    1.01
  15   9  -2   -0.37    0.75
  15   9  -2   -0.30    0.55
  14   9  -2    2.48    0.53
  14   9  -2    1.76    0.54
  14   9  -2    2.29    0.70
  13   9  -2   -0.01    0.51
  13   9  -2    1.09    0.49
  13   9  -2    0.72    0.42
  12   9  -2   -0.44    0.33
  12   9  -2    0.03    0.37
  12   9  -2    0.43    0.43
  12   9  -2    0.09    0.35
  11   9  -2   13.16    0.75
  11   9  -2   13.40    0.86
  11   9  -2   12.36    0.80
  10   9  -2   29.62    1.17
  10   9  -2   28.37    1.16
  10   9  -2   28.54    1.20
  10   9  -2   31.32    1.23
  10   9  -2   31.23    1.21
   9   9  -2    1.31    0.27
   9   9  -2    1.03    0.29
   9   9  -2    1.16    0.28
   9   9  -2    0.96    0.30
   9   9  -2    0.73    0.23
   9   9  -2    1.27    0.29
   8   9  -2    0.03    0.23
   8   9  -2    0.22    0.18
   8   9  -2    0.32    0.22
   8   9  -2    0.27    0.23
   8   9  -2    0.09    0.21
   8   9  -2    0.33    0.22
   7   9  -2    0.09    0.22
   7   9  -2    0.28    0.14
   7   9  -2    0.21    0.17
   7   9  -2    0.34    0.19
   7   9  -2    0.28    0.17
  -7  -9   2    0.13    0.20
   6   9  -2    8.89    0.55
   6   9  -2    8.86    0.46
   6   9  -2    8.81    0.48
   6   9  -2    9.32    0.41
  -6  -9   2    9.70    0.53
  -6  -9   2    8.74    0.44
   5   9  -2    9.83    0.57
   5   9  -2    9.50    0.44
   5   9  -2    9.47    0.50
   5   9  -2   10.21    0.40
  -5  -9   2    9.43    0.54
  -5  -9   2    9.46    0.45
   4   9  -2   41.18    1.50
   4   9  -2   41.83    1.43
   4   9  -2   43.74    1.30
   4   9  -2   43.18    1.34
  -4  -9   2   42.52    1.47
  -4  -9   2   43.36    1.39
   3   9  -2    3.44    0.18
   3   9  -2    3.69    0.35
   3   9  -2    3.37    0.21
   3   9  -2    3.72    0.41
  -3  -9   2    3.43    0.29
  -3  -9   2    3.11    0.35
   2   9  -2   77.72    2.26
   2   9  -2   77.04    2.54
   2   9  -2   76.68    2.47
   2   9  -2   82.88    2.28
  -2  -9   2   78.45    2.44
  -2  -9   2   78.39    2.50
   1   9  -2   66.47    2.14
   1   9  -2   65.51    2.18
  -1  -9   2   66.05    2.14
  -1  -9   2   63.27    2.09
   0   9  -2    7.77    0.57
   0   9  -2    7.75    0.55
   0  -9   2    7.89    0.51
   0  -9   2    7.84    0.50
  -1   9  -2   15.13    0.81
  -1   9  -2   15.59    0.80
   1  -9   2   16.26    0.76
   1  -9   2   16.40    0.78
  -2   9  -2    1.91    0.37
  -2   9  -2    3.05    0.40
   2  -9   2    2.44    0.39
   2  -9   2    2.76    0.35
   2  -9   2    2.52    0.16
   2  -9   2    2.46    0.17
  -3   9  -2    0.36    0.30
  -3   9  -2    0.06    0.30
   3  -9   2    0.56    0.33
   3  -9   2    0.21    0.11
   3  -9   2    0.31    0.11
   3  -9   2   -0.09    0.23
  -4   9  -2    0.77    0.37
  -4   9  -2    0.18    0.32
   4  -9   2   -0.03    0.34
   4  -9   2    0.22    0.25
   4  -9   2    0.38    0.15
   4  -9   2    0.65    0.15
  -5   9  -2    0.33    0.38
   5  -9   2    0.37    0.19
   5  -9   2    0.18    0.41
   5  -9   2    0.70    0.18
   5  -9   2    0.61    0.30
  -6   9  -2    4.16    0.60
   6  -9   2    4.43    0.67
   6  -9   2    3.15    0.31
   6  -9   2    3.69    0.46
   6  -9   2    3.25    0.33
  -7   9  -2    0.70    0.54
   7  -9   2    0.69    0.34
   7  -9   2    0.57    0.28
   7  -9   2    0.38    0.25
  -8   9  -2    0.44    0.60
   8  -9   2    0.92    0.38
   8  -9   2    0.82    0.33
   8  -9   2    0.26    0.59
   8  -9   2    0.16    0.32
   9  -9   2    0.74    0.39
   9  -9   2    0.82    0.40
   9  -9   2    1.05    0.75
  10  -9   2    0.00    0.43
  10  -9   2    0.27    0.86
  11  -9   2   -1.07    0.89
  11  -9   2    0.36    0.62
  15   8  -2    4.71    0.71
  15   8  -2    5.66    0.92
  14   8  -2    6.90    0.73
  14   8  -2    7.61    0.91
  13   8  -2    0.44    0.54
  13   8  -2    0.20    0.40
  13   8  -2    0.01    0.41
  12   8  -2   15.01    0.99
  12   8  -2   14.41    0.85
  12   8  -2   11.98    0.76
  12   8  -2   13.99    0.91
  11   8  -2    3.19    0.39
  11   8  -2    3.10    0.42
  11   8  -2    2.94    0.49
  10   8  -2   13.91    0.71
  10   8  -2   13.00    0.72
  10   8  -2   14.87    0.77
  10   8  -2   13.25    0.75
  10   8  -2   12.72    0.79
   9   8  -2  140.22    4.36
   9   8  -2  148.37    4.45
   9   8  -2  147.17    4.46
   9   8  -2  146.48    4.40
   9   8  -2  147.07    4.41
   9   8  -2  145.69    4.44
   8   8  -2   30.81    1.15
   8   8  -2   31.93    1.12
   8   8  -2   30.54    1.15
   8   8  -2   30.33    1.08
   8   8  -2   31.36    1.17
   8   8  -2   31.32    1.15
   7   8  -2    0.14    0.16
   7   8  -2    0.10    0.19
   7   8  -2   -0.13    0.13
   7   8  -2    0.07    0.18
   7   8  -2    0.17    0.16
   7   8  -2    0.29    0.17
   6   8  -2   29.13    1.00
   6   8  -2   27.98    1.00
   6   8  -2   29.33    0.96
   6   8  -2   27.46    1.06
   6   8  -2   30.39    1.03
  -6  -8   2   27.89    1.04
   5   8  -2   15.75    0.56
   5   8  -2   15.17    0.70
   5   8  -2   16.16    0.61
   5   8  -2   15.09    0.63
  -5  -8   2   15.39    0.60
  -5  -8   2   15.93    0.67
   4   8  -2    0.10    0.17
   4   8  -2    0.41    0.15
   4   8  -2    0.23    0.11
   4   8  -2   -0.01    0.08
  -4  -8   2    0.02    0.16
  -4  -8   2    0.04    0.11
   3   8  -2   50.99    1.53
   3   8  -2   52.85    1.74
   3   8  -2   52.76    1.57
  -3  -8   2   51.81    1.70
  -3  -8   2   50.58    1.62
   2   8  -2   42.56    1.23
   2   8  -2   42.47    1.25
   2   8  -2   40.77    1.45
   2   8  -2   39.89    1.48
  -2  -8   2   42.75    1.36
   1   8  -2   53.10    1.76
   1   8  -2   54.64    1.82
  -1  -8   2   55.10    1.78
  -1  -8   2   52.23    1.73
   0   8  -2  124.84    3.83
   0   8  -2  125.97    3.87
   0  -8   2  124.07    3.83
   0  -8   2  127.70    3.82
  -1   8  -2    2.81    0.35
  -1   8  -2    1.88    0.31
   1  -8   2    1.55    0.27
   1  -8   2    2.38    0.31
  -2   8  -2    0.93    0.29
  -2   8  -2    0.90    0.27
   2  -8   2    0.82    0.24
   2  -8   2    0.82    0.10
   2  -8   2    0.42    0.25
   2  -8   2    0.61    0.09
  -3   8  -2    4.36    0.51
  -3   8  -2    5.63    0.53
   3  -8   2    5.23    0.27
   3  -8   2    5.78    0.47
   3  -8   2    5.43    0.27
   3  -8   2    5.89    0.56
  -4   8  -2    0.60    0.34
  -4   8  -2    0.25    0.28
   4  -8   2    0.64    0.34
   4  -8   2    0.44    0.15
   4  -8   2    0.66    0.14
   4  -8   2    0.61    0.25
  -5   8  -2    3.99    0.50
  -5   8  -2    3.21    0.53
   5  -8   2    2.71    0.47
   5  -8   2    3.89    0.48
   5  -8   2    3.76    0.33
   5  -8   2    3.37    0.29
  -6   8  -2    0.17    0.38
   6  -8   2    0.28    0.43
   6  -8   2   -0.17    0.25
   6  -8   2   -0.19    0.19
   6  -8   2   -0.18    0.17
  -7   8  -2    0.24    0.44
   7  -8   2    0.12    0.66
   7  -8   2    0.50    0.31
   7  -8   2    0.22    0.24
   7  -8   2    0.38    0.24
  -8   8  -2    0.38    0.51
   8  -8   2    0.29    0.28
   8  -8   2   -0.06    0.33
   8  -8   2    0.10    0.28
  -9   8  -2   11.11    0.99
   9  -8   2   10.89    0.75
   9  -8   2   10.09    0.76
   9  -8   2   12.02    1.26
  10  -8   2    1.56    0.42
  10  -8   2    0.81    0.80
  10  -8   2    0.97    0.44
  11  -8   2    1.72    0.94
  12  -8   2    2.26    0.65
  12  -8   2    4.09    1.07
  15   7  -2    0.61    0.63
  15   7  -2    0.92    0.82
  14   7  -2   -0.10    0.62
  14   7  -2    0.02    0.49
  13   7  -2    3.60    0.48
  13   7  -2    2.78    0.63
  13   7  -2    4.40    0.63
  12   7  -2    0.49    0.34
  12   7  -2    1.15    0.52
  12   7  -2    0.36    0.30
  12   7  -2    0.84    0.41
  11   7  -2   81.45    2.68
  11   7  -2   73.86    3.02
  11   7  -2   79.75    2.47
  11   7  -2   74.78    2.51
  10   7  -2    2.85    0.36
  10   7  -2    3.08    0.37
  10   7  -2    3.25    0.45
  10   7  -2    3.34    0.42
  10   7  -2    3.19    0.41
   9   7  -2   21.87    0.96
   9   7  -2   21.48    0.87
   9   7  -2   21.76    0.92
   9   7  -2   21.25    0.85
   9   7  -2   20.07    0.84
   9   7  -2   21.19    0.89
   8   7  -2    5.70    0.46
   8   7  -2    4.94    0.43
   8   7  -2    5.07    0.37
   8   7  -2    6.04    0.41
   8   7  -2    5.98    0.41
   8   7  -2    5.47    0.43
   7   7  -2   25.20    0.96
   7   7  -2   26.26    0.97
   7   7  -2   26.43    0.91
   7   7  -2   26.17    0.98
   7   7  -2   24.35    0.95
   7   7  -2   26.44    0.94
   6   7  -2   13.94    0.56
   6   7  -2   13.13    0.61
   6   7  -2   13.02    0.53
   6   7  -2   14.33    0.58
   6   7  -2   12.88    0.56
  -6  -7   2   14.21    0.59
   5   7  -2    2.80    0.26
   5   7  -2    2.79    0.31
   5   7  -2    3.73    0.23
   5   7  -2    3.27    0.25
   5   7  -2    2.92    0.25
  -5  -7   2    2.60    0.28
   4   7  -2    9.55    0.50
   4   7  -2   10.03    0.38
   4   7  -2    9.70    0.44
   4   7  -2    9.95    0.41
  -4  -7   2    9.53    0.47
  -4  -7   2    9.50    0.40
   3   7  -2  111.96    3.39
   3   7  -2  109.27    3.25
   3   7  -2  110.38    3.22
   3   7  -2  113.66    3.31
  -3  -7   2  108.70    3.35
  -3  -7   2  111.99    3.28
   2   7  -2  154.29    4.44
   2   7  -2  148.53    4.41
   2   7  -2  156.57    4.61
   2   7  -2  154.54    4.55
  -2  -7   2  151.39    4.51
  -2  -7   2  158.79    4.59
   1   7  -2   11.32    0.51
   1   7  -2   10.08    0.55
  -1  -7   2   11.80    0.50
  -1  -7   2   10.93    0.53
   0   7  -2   50.61    1.71
   0   7  -2   48.55    1.76
   0  -7   2   53.91    1.67
   0  -7   2   51.61    1.69
  -1   7  -2    4.01    0.38
  -1   7  -2    4.26    0.40
   1  -7   2    4.53    0.37
   1  -7   2    4.76    0.39
  -2   7  -2    4.91    0.43
  -2   7  -2    5.07    0.44
   2  -7   2    4.51    0.39
   2  -7   2    4.46    0.43
   2  -7   2    4.61    0.22
   2  -7   2    4.44    0.20
  -3   7  -2    0.33    0.26
  -3   7  -2    0.82    0.25
   3  -7   2    0.69    0.22
   3  -7   2    0.31    0.23
   3  -7   2    0.57    0.11
   3  -7   2    0.63    0.11
  -4   7  -2    4.61    0.51
  -4   7  -2    3.85    0.48
   4  -7   2    3.97    0.26
   4  -7   2    4.66    0.42
   4  -7   2    4.32    0.52
   4  -7   2    4.48    0.28
  -5   7  -2    2.20    0.39
  -5   7  -2    1.41    0.38
   5  -7   2    2.57    0.26
   5  -7   2    2.24    0.43
   5  -7   2    2.38    0.34
   5  -7   2    2.56    0.28
  -6   7  -2    9.28    0.71
   6  -7   2    9.89    0.81
   6  -7   2    9.78    0.47
   6  -7   2    9.58    0.51
   6  -7   2    9.66    0.63
  -7   7  -2   13.78    0.87
   7  -7   2   13.92    0.99
   7  -7   2   12.83    0.61
   7  -7   2   12.89    0.75
   7  -7   2   13.37    0.65
  -8   7  -2    0.88    0.44
   8  -7   2    1.11    0.29
   8  -7   2    1.70    0.58
   8  -7   2    0.51    0.27
   8  -7   2    1.37    0.34
  -9   7  -2    6.79    0.72
   9  -7   2    8.38    0.65
   9  -7   2    5.78    0.86
   9  -7   2    7.64    0.67
  10  -7   2    0.38    0.38
  10  -7   2    0.62    0.70
  10  -7   2    0.42    0.37
  11  -7   2    6.53    1.04
  11  -7   2    5.67    0.70
  12  -7   2    0.79    0.58
  12  -7   2    1.80    0.99
  15   6  -2    1.51    0.63
  15   6  -2    1.51    0.81
  14   6  -2    0.70    0.53
  14   6  -2    1.06    0.69
  13   6  -2    1.24    0.37
  13   6  -2    2.05    0.50
  13   6  -2    1.45    0.60
  12   6  -2   19.08    1.04
  12   6  -2   18.14    0.78
  12   6  -2   17.40    0.87
  11   6  -2    1.56    0.27
  11   6  -2    1.20    0.46
  11   6  -2    1.33    0.41
  11   6  -2    1.52    0.32
  10   6  -2   13.57    0.62
  10   6  -2   13.63    0.70
  10   6  -2   13.51    0.76
  10   6  -2   12.09    0.68
  10   6  -2   14.51    0.84
   9   6  -2    3.27    0.37
   9   6  -2    4.07    0.42
   9   6  -2    3.28    0.41
   9   6  -2    3.87    0.45
   9   6  -2    3.34    0.34
   9   6  -2    3.38    0.39
   8   6  -2   35.67    1.21
   8   6  -2   33.29    1.22
   8   6  -2   35.72    1.29
   8   6  -2   36.18    1.21
   8   6  -2   35.16    1.27
   8   6  -2   34.60    1.20
   7   6  -2   26.24    0.98
   7   6  -2   27.98    0.96
   7   6  -2   27.16    1.00
   7   6  -2   26.52    1.00
   7   6  -2   27.51    0.97
   7   6  -2   27.57    0.96
   6   6  -2   24.08    0.83
   6   6  -2   24.79    0.88
   6   6  -2   24.89    0.85
   6   6  -2   23.52    0.87
   6   6  -2   22.97    0.87
   6   6  -2   23.77    0.87
   5   6  -2   10.71    0.45
   5   6  -2   10.69    0.43
   5   6  -2   10.58    0.46
   5   6  -2   10.21    0.48
  -5  -6   2   10.08    0.46
   4   6  -2  122.88    3.56
   4   6  -2  122.30    3.59
   4   6  -2  120.71    3.65
   4   6  -2  122.15    3.59
  -4  -6   2  122.67    3.63
  -4  -6   2  119.61    3.56
   3   6  -2    1.07    0.12
   3   6  -2    1.28    0.13
   3   6  -2    1.40    0.19
   3   6  -2    1.00    0.14
  -3  -6   2    1.11    0.17
   2   6  -2   51.65    1.55
   2   6  -2   51.83    1.67
   2   6  -2   51.64    1.52
   2   6  -2   53.19    1.61
  -2  -6   2   50.82    1.65
  -2  -6   2   52.14    1.59
   1   6  -2  130.83    3.79
   1   6  -2  128.24    3.85
   1   6  -2  124.56    3.66
   1   6  -2  129.49    3.67
  -1  -6   2  125.78    3.82
   0   6  -2  117.97    3.54
   0   6  -2  119.29    3.59
   0  -6   2  120.28    3.54
   0  -6   2  116.06    3.56
  -1   6  -2    0.97    0.21
  -1   6  -2    1.05    0.07
   1  -6   2    0.89    0.19
   1  -6   2    1.03    0.19
   1  -6   2    0.90    0.09
  -2   6  -2    1.26    0.26
  -2   6  -2    1.61    0.26
   2  -6   2    1.03    0.21
   2  -6   2    1.32    0.13
   2  -6   2    1.36    0.24
  -3   6  -2   36.19    1.29
  -3   6  -2   35.46    1.28
   3  -6   2   36.00    1.09
   3  -6   2   33.93    1.24
   3  -6   2   35.23    1.31
   3  -6   2   33.73    1.08
  -4   6  -2  112.77    3.55
  -4   6  -2  114.81    3.53
   4  -6   2  111.72    3.57
   4  -6   2  115.83    3.34
   4  -6   2  113.24    3.34
   4  -6   2  112.41    3.48
  -5   6  -2    9.97    0.62
  -5   6  -2    8.34    0.63
   5  -6   2    9.60    0.43
   5  -6   2    9.43    0.55
   5  -6   2    8.89    0.41
   5  -6   2    8.48    0.66
  -6   6  -2   14.25    0.78
  -6   6  -2   13.80    0.84
   6  -6   2   13.70    0.69
   6  -6   2   12.72    0.85
   6  -6   2   13.83    0.60
   6  -6   2   13.91    0.58
  -7   6  -2    6.13    0.61
   7  -6   2    6.19    0.53
   7  -6   2    5.66    0.41
   7  -6   2    6.60    0.76
   7  -6   2    6.58    0.45
  -8   6  -2    0.97    0.41
   8  -6   2    0.24    0.44
   8  -6   2    0.34    0.25
   8  -6   2    0.66    0.29
   8  -6   2    0.29    0.23
  -9   6  -2    1.28    0.47
   9  -6   2    0.79    0.32
   9  -6   2    0.37    0.30
   9  -6   2    0.97    0.33
 -10   6  -2   -0.03    0.47
  10  -6   2    0.45    0.34
  10  -6   2    0.15    0.64
  10  -6   2    0.91    0.37
  11  -6   2    0.59    0.79
  11  -6   2    1.25    0.40
  12  -6   2    0.32    0.50
  12  -6   2    0.73    0.90
  13  -6   2    0.67    0.58
  13  -6   2    0.62    0.94
  15   5  -2    1.12    0.65
  15   5  -2    1.18    0.83
  14   5  -2    0.80    0.71
  14   5  -2    0.74    0.54
  13   5  -2    4.33    0.47
  13   5  -2    4.99    0.75
  13   5  -2    3.87    0.56
  12   5  -2    0.22    0.30
  12   5  -2    0.01    0.27
  12   5  -2    0.35    0.47
  11   5  -2    5.12    0.61
  11   5  -2    6.11    0.51
  11   5  -2    5.68    0.59
  10   5  -2    8.27    0.61
  10   5  -2    7.60    0.52
  10   5  -2    6.93    0.69
 -10  -5   2    7.37    0.59
   9   5  -2   12.99    0.75
   9   5  -2   12.13    0.60
   9   5  -2   11.78    0.60
   9   5  -2   12.66    0.66
  -9  -5   2   13.37    0.65
   8   5  -2    3.75    0.31
   8   5  -2    4.48    0.41
   8   5  -2    4.08    0.46
   8   5  -2    4.55    0.35
   8   5  -2    4.43    0.36
  -8  -5   2    4.24    0.39
   7   5  -2    6.43    0.37
   7   5  -2    6.73    0.45
   7   5  -2    7.38    0.40
   7   5  -2    6.76    0.37
   7   5  -2    6.75    0.43
   7   5  -2    5.78    0.35
   6   5  -2    6.57    0.36
   6   5  -2    7.41    0.36
   6   5  -2    6.90    0.35
   6   5  -2    6.52    0.38
   6   5  -2    6.48    0.39
   6   5  -2    6.51    0.37
   5   5  -2   32.92    1.06
   5   5  -2   32.83    1.06
   5   5  -2   33.51    1.09
   5   5  -2   33.44    1.10
   5   5  -2   31.27    1.08
  -5  -5   2   32.39    1.07
   4   5  -2   27.98    0.89
   4   5  -2   28.14    0.89
   4   5  -2   29.27    0.90
   4   5  -2   26.72    0.91
   4   5  -2   26.45    0.93
  -4  -5   2   26.48    0.92
   3   5  -2  130.89    3.79
   3   5  -2  127.79    3.86
   3   5  -2  129.14    3.80
  -3  -5   2  132.79    3.79
  -3  -5   2  131.71    3.85
   2   5  -2    5.17    0.24
   2   5  -2    4.54    0.29
   2   5  -2    4.48    0.21
  -2  -5   2    4.70    0.21
  -2  -5   2    4.65    0.28
  -2  -5   2    4.98    0.22
   1   5  -2   69.04    2.00
   1   5  -2   70.30    2.13
   1   5  -2   71.06    2.07
  -1  -5   2   66.33    2.05
  -1  -5   2   65.53    1.98
  -1  -5   2   68.95    2.11
   0   5  -2   76.68    2.36
   0   5  -2   84.65    2.49
   0   5  -2   84.83    2.54
   0  -5   2   85.56    2.37
   0  -5   2   80.81    2.48
   0  -5   2   81.87    2.52
  -1   5  -2    0.14    0.03
  -1   5  -2    0.21    0.13
  -1   5  -2    0.15    0.13
   1  -5   2    0.07    0.12
   1  -5   2    0.18    0.13
   1  -5   2    0.10    0.05
  -2   5  -2    1.10    0.09
  -2   5  -2    1.43    0.26
   2  -5   2    1.22    0.12
   2  -5   2    1.26    0.21
   2  -5   2    1.26    0.21
  -3   5  -2   25.32    0.97
  -3   5  -2   26.23    0.80
  -3   5  -2   23.27    0.95
   3  -5   2   25.48    0.94
   3  -5   2   25.30    0.80
   3  -5   2   26.09    0.99
  -4   5  -2  253.81    7.43
  -4   5  -2  267.91    7.63
  -4   5  -2  255.46    7.59
   4  -5   2  259.34    7.57
   4  -5   2  254.93    7.44
   4  -5   2  257.13    7.65
  -5   5  -2  135.05    4.25
  -5   5  -2  144.18    4.23
   5  -5   2  134.31    4.06
   5  -5   2  137.52    4.08
   5  -5   2  136.56    4.30
   5  -5   2  142.87    4.20
  -6   5  -2    7.74    0.56
  -6   5  -2    7.39    0.62
   6  -5   2    7.54    0.40
   6  -5   2    7.35    0.51
   6  -5   2    7.69    0.42
   6  -5   2    8.14    0.65
  -7   5  -2    2.99    0.40
  -7   5  -2    4.25    0.52
   7  -5   2    4.09    0.37
   7  -5   2    3.32    0.33
   7  -5   2    3.38    0.44
   7  -5   2    4.11    0.53
  -8   5  -2   10.66    0.72
   8  -5   2   10.09    0.59
   8  -5   2    9.68    0.64
   8  -5   2   10.20    0.87
   8  -5   2    9.19    0.53
  -9   5  -2   10.31    0.78
   9  -5   2   10.99    0.66
   9  -5   2    8.61    0.62
   9  -5   2   11.24    0.68
 -10   5  -2    0.78    0.45
  10  -5   2    0.90    0.33
  10  -5   2    0.72    0.35
  11  -5   2    5.93    0.64
  11  -5   2    6.84    0.73
  11  -5   2    7.12    0.97
  12  -5   2   10.18    1.17
  12  -5   2    7.43    0.87
  12  -5   2    9.13    0.72
  13  -5   2    0.34    0.93
  13  -5   2    0.14    0.55
  15   4  -2    1.61    0.95
  15   4  -2    2.99    0.72
  14   4  -2    1.04    0.57
  14   4  -2    1.34    0.79
  13   4  -2   -0.03    0.43
  13   4  -2    0.13    0.60
  12   4  -2    0.68    0.20
  12   4  -2    0.07    0.48
  11   4  -2   21.57    0.86
  11   4  -2   19.54    0.75
  11   4  -2   21.30    1.15
  10   4  -2   34.12    1.12
  10   4  -2   33.67    1.34
  10   4  -2   34.48    1.20
  10   4  -2   36.14    1.46
 -10  -4   2   32.17    1.31
   9   4  -2    7.14    0.49
   9   4  -2    7.26    0.51
   9   4  -2    7.95    0.47
   9   4  -2    6.99    0.37
   9   4  -2    8.20    0.62
  -9  -4   2    7.03    0.52
   8   4  -2   11.78    0.55
   8   4  -2   10.88    0.60
   8   4  -2   11.31    0.47
   8   4  -2   11.54    0.66
   8   4  -2   11.37    0.53
  -8  -4   2   11.93    0.59
   7   4  -2    3.00    0.33
   7   4  -2    2.98    0.36
   7   4  -2    3.25    0.28
   7   4  -2    2.92    0.23
   7   4  -2    3.66    0.30
  -7  -4   2    3.44    0.32
   6   4  -2  128.17    3.73
   6   4  -2  124.60    3.78
   6   4  -2  124.41    3.78
   6   4  -2  125.48    3.77
   6   4  -2  125.66    3.70
  -6  -4   2  126.78    3.74
   5   4  -2  101.56    3.15
   5   4  -2  104.58    3.16
   5   4  -2  104.39    3.12
   5   4  -2  109.77    3.13
  -5  -4   2  107.02    3.14
   4   4  -2    3.71    0.26
   4   4  -2    3.92    0.24
   4   4  -2    4.03    0.26
   4   4  -2    4.16    0.22
   4   4  -2    3.90    0.25
  -4  -4   2    3.77    0.23
   3   4  -2   24.26    0.75
   3   4  -2   23.20    0.79
   3   4  -2   24.94    0.75
   3   4  -2   22.93    0.82
  -3  -4   2   22.14    0.77
  -3  -4   2   22.61    0.76
   2   4  -2   32.66    0.97
   2   4  -2   31.04    1.03
   2   4  -2   31.08    0.98
  -2  -4   2   31.29    0.97
  -2  -4   2   31.61    1.03
  -2  -4   2   31.29    0.96
   1   4  -2   19.66    0.64
   1   4  -2   20.27    0.62
   1   4  -2   19.13    0.70
  -1  -4   2   18.97    0.62
  -1  -4   2   19.48    0.60
   0   4  -2    6.30    0.33
   0   4  -2    6.16    0.29
   0   4  -2    5.65    0.22
   0  -4   2    6.37    0.33
   0  -4   2    6.16    0.28
   0  -4   2    6.19    0.22
  -1   4  -2   56.70    1.74
  -1   4  -2   55.23    1.63
  -1   4  -2   58.17    1.78
   1  -4   2   57.63    1.75
   1  -4   2   54.25    1.76
  -2   4  -2    5.05    0.20
  -2   4  -2    4.74    0.33
  -2   4  -2    5.46    0.34
   2  -4   2    4.72    0.33
   2  -4   2    5.16    0.22
   2  -4   2    5.42    0.33
  -3   4  -2   87.11    2.70
  -3   4  -2   88.40    2.56
   3  -4   2   83.00    2.68
   3  -4   2   88.14    2.57
   3  -4   2   91.12    2.73
  -4   4  -2  133.32    3.86
  -4   4  -2  129.97    4.01
   4  -4   2  135.12    3.88
   4  -4   2  135.41    4.05
   4  -4   2  129.18    3.98
  -5   4  -2   44.97    1.53
  -5   4  -2   45.21    1.39
  -5   4  -2   44.88    1.55
   5  -4   2   41.63    1.57
   5  -4   2   42.49    1.38
   5  -4   2   45.55    1.50
  -6   4  -2   14.96    0.76
  -6   4  -2   14.82    0.72
  -6   4  -2   14.21    0.57
   6  -4   2   14.07    0.57
   6  -4   2   14.74    0.82
   6  -4   2   14.19    0.67
  -7   4  -2   67.83    2.32
  -7   4  -2   68.09    2.26
   7  -4   2   71.09    2.24
   7  -4   2   69.72    2.42
   7  -4   2   68.09    2.17
   7  -4   2   68.63    2.15
  -8   4  -2   14.45    0.76
   8  -4   2   13.52    0.91
   8  -4   2   14.03    0.72
   8  -4   2   13.30    0.64
   8  -4   2   13.76    0.66
  -9   4  -2    0.37    0.34
   9  -4   2    0.46    0.27
   9  -4   2    0.24    0.26
   9  -4   2    0.39    0.27
   9  -4   2    0.85    0.45
 -10   4  -2    0.37    0.39
  10  -4   2   -0.14    0.29
  10  -4   2    0.13    0.31
 -11   4  -2   14.05    0.97
  11  -4   2   17.07    0.86
  11  -4   2   16.40    0.94
  12  -4   2    9.19    0.85
  12  -4   2   12.19    1.34
  12  -4   2    9.05    0.72
  13  -4   2   -0.18    0.82
  13  -4   2   -0.34    0.50
  14  -4   2    7.12    1.16
  14  -4   2    3.82    0.74
  15   3  -2    6.03    1.08
  15   3  -2    7.04    0.91
  14   3  -2   -0.79    0.74
  14   3  -2   -0.33    0.55
  13   3  -2    0.24    0.61
  13   3  -2    0.07    0.44
  12   3  -2    6.46    0.87
  12   3  -2    6.26    0.77
  11   3  -2    0.89    0.17
  11   3  -2    1.06    0.22
  11   3  -2    1.03    0.46
  10   3  -2   20.07    1.08
  10   3  -2   18.92    0.68
  10   3  -2   19.87    0.75
  10   3  -2   19.61    0.95
   9   3  -2    5.00    0.38
   9   3  -2    5.48    0.29
   9   3  -2    5.95    0.51
   9   3  -2    6.11    0.62
   9   3  -2    5.53    0.47
  -9  -3   2    4.87    0.49
   8   3  -2   54.05    1.69
   8   3  -2   51.07    1.74
   8   3  -2   53.97    1.83
   8   3  -2   47.45    1.61
   8   3  -2   51.78    1.57
  -8  -3   2   51.12    1.72
   7   3  -2   12.47    0.54
   7   3  -2   12.70    0.61
   7   3  -2   12.35    0.52
   7   3  -2   12.97    0.47
   7   3  -2   12.96    0.67
  -7  -3   2   12.53    0.59
   6   3  -2   15.84    0.59
   6   3  -2   16.00    0.67
   6   3  -2   15.55    0.56
   6   3  -2   16.98    0.70
   6   3  -2   16.71    0.63
  -6  -3   2   17.56    0.66
   5   3  -2  121.62    3.57
   5   3  -2  117.19    3.47
   5   3  -2  122.54    3.52
   5   3  -2  117.60    3.55
   5   3  -2  115.74    3.48
   4   3  -2   56.13    1.80
   4   3  -2   57.35    1.81
   4   3  -2   60.01    1.76
  -4  -3   2   61.40    1.78
  -4  -3   2   58.31    1.75
   3   3  -2   40.77    1.23
   3   3  -2   38.92    1.24
   3   3  -2   40.53    1.22
   3   3  -2   40.79    1.21
  -3  -3   2   38.56    1.22
  -3  -3   2   39.63    1.24
   2   3  -2   24.03    0.73
   2   3  -2   23.36    0.76
   2   3  -2   24.20    0.78
   2   3  -2   23.53    0.73
  -2  -3   2   24.68    0.76
  -2  -3   2   23.02    0.77
   1   3  -2  168.86    4.79
   1   3  -2  169.66    4.85
   1   3  -2  166.98    4.80
  -1  -3   2  165.47    4.79
  -1  -3   2  164.17    4.84
  -1  -3   2  165.92    4.78
   0   3  -2   33.02    1.05
   0   3  -2   33.00    0.99
   0   3  -2   31.37    0.96
   0  -3   2   31.25    1.03
   0  -3   2   32.50    0.98
   0  -3   2   31.58    0.96
  -1   3  -2  171.51    5.23
  -1   3  -2  193.74    5.36
  -1   3  -2  185.58    5.30
   1  -3   2  193.15    5.35
   1  -3   2  172.85    5.24
   1  -3   2  181.76    5.31
  -2   3  -2  337.37    9.52
  -2   3  -2  334.19    9.49
   2  -3   2  320.95    9.40
   2  -3   2  323.85    9.50
  -3   3  -2  472.00   13.22
  -3   3  -2  463.14   13.22
   3  -3   2  455.15   13.21
   3  -3   2  443.95   13.11
   3  -3   2  460.71   13.23
  -4   3  -2   11.19    0.53
  -4   3  -2   10.73    0.40
  -4   3  -2   10.06    0.52
   4  -3   2   10.62    0.41
   4  -3   2   10.50    0.55
   4  -3   2   11.99    0.52
  -5   3  -2   13.28    0.63
  -5   3  -2   13.62    0.51
  -5   3  -2   13.13    0.63
   5  -3   2   12.89    0.67
   5  -3   2   14.15    0.61
   5  -3   2   12.94    0.51
  -6   3  -2   11.33    0.48
  -6   3  -2   11.42    0.60
  -6   3  -2   11.23    0.62
   6  -3   2   11.50    0.57
   6  -3   2   11.01    0.66
   6  -3   2   11.10    0.48
  -7   3  -2    0.18    0.15
  -7   3  -2    0.18    0.22
  -7   3  -2    0.12    0.27
   7  -3   2    0.47    0.30
   7  -3   2    0.36    0.15
   7  -3   2    0.35    0.21
  -8   3  -2   18.70    0.85
  -8   3  -2   16.43    0.89
   8  -3   2   18.60    1.00
   8  -3   2   17.61    0.80
   8  -3   2   18.09    0.74
   8  -3   2   17.95    0.77
  -9   3  -2    2.87    0.40
   9  -3   2    2.14    0.48
   9  -3   2    3.14    0.36
   9  -3   2    2.92    0.34
   9  -3   2    2.69    0.37
 -10   3  -2    5.05    0.61
  10  -3   2    6.30    0.55
  10  -3   2    5.79    0.56
 -11   3  -2    8.78    0.73
  11  -3   2    8.45    0.65
  12  -3   2    0.80    0.36
  12  -3   2    0.29    0.68
  12  -3   2    0.33    0.49
  13  -3   2   -1.07    0.75
  13  -3   2    0.08    0.49
  14  -3   2    0.28    0.57
  14  -3   2   -0.40    0.91
  15   2  -2    0.96    0.94
  15   2  -2   -0.57    0.67
  14   2  -2   -0.22    0.75
  14   2  -2    0.55    0.61
  13   2  -2   -0.31    0.43
  13   2  -2    0.78    0.68
  12   2  -2   17.36    1.04
  12   2  -2   17.91    1.24
  10   2  -2   77.59    2.26
  10   2  -2   74.95    2.29
  10   2  -2   78.37    2.57
  10   2  -2   77.09    2.70
   9   2  -2    1.46    0.33
   9   2  -2    1.41    0.17
   9   2  -2    1.58    0.40
   9   2  -2    1.36    0.19
  -9  -2   2    0.97    0.32
   8   2  -2   11.98    0.57
   8   2  -2   12.67    0.44
   8   2  -2   12.08    0.65
   8   2  -2   12.56    0.74
   8   2  -2   12.27    0.50
  -8  -2   2   12.84    0.65
   7   2  -2    1.34    0.15
   7   2  -2    1.27    0.28
   7   2  -2    1.65    0.17
   7   2  -2    0.91    0.17
   7   2  -2    1.12    0.22
  -7  -2   2    1.09    0.23
   6   2  -2   40.96    1.41
   6   2  -2   41.90    1.26
   6   2  -2   40.43    1.37
   6   2  -2   40.11    1.32
   6   2  -2   40.19    1.22
  -6  -2   2   40.19    1.36
   5   2  -2    0.22    0.07
   5   2  -2    0.43    0.09
   5   2  -2    0.23    0.12
   5   2  -2    0.13    0.12
   5   2  -2    0.18    0.15
  -5  -2   2    0.06    0.12
   4   2  -2   20.56    0.74
   4   2  -2   20.90    0.75
   4   2  -2   21.18    0.67
   4   2  -2   20.65    0.71
   4   2  -2   20.69    0.67
  -4  -2   2   22.99    0.74
   3   2  -2   86.69    2.59
   3   2  -2   87.80    2.54
   3   2  -2   87.61    2.59
  -3  -2   2   87.09    2.58
  -3  -2   2   85.25    2.53
  -3  -2   2   88.49    2.57
   2   2  -2   85.16    2.44
   2   2  -2   83.02    2.45
   2   2  -2   81.26    2.42
  -2  -2   2   83.35    2.42
  -2  -2   2   84.91    2.45
  -2  -2   2   81.32    2.43
   1   2  -2   48.87    1.51
   1   2  -2   49.32    1.47
   1   2  -2   52.37    1.53
   1   2  -2   51.60    1.47
  -1  -2   2   51.34    1.53
  -1  -2   2   51.81    1.51
   0   2  -2   52.71    1.64
   0   2  -2   53.70    1.58
   0   2  -2   57.27    1.60
   0  -2   2   55.99    1.60
   0  -2   2   51.18    1.64
   0  -2   2   54.94    1.58
  -1   2  -2   58.12    1.79
  -1   2  -2   59.37    1.72
  -1   2  -2   60.97    1.75
   1  -2   2   57.81    1.72
   1  -2   2   59.67    1.75
   1  -2   2   57.15    1.79
  -3   2  -2  176.22    5.05
  -3   2  -2  177.65    5.03
  -3   2  -2  163.71    4.94
   3  -2   2  170.45    5.04
   3  -2   2  169.03    4.95
   3  -2   2  173.18    5.04
  -4   2  -2   60.51    1.78
  -4   2  -2   62.28    1.88
  -4   2  -2   56.30    1.94
   4  -2   2   55.95    1.89
   4  -2   2   60.53    1.79
   4  -2   2   61.13    1.89
  -5   2  -2    4.73    0.35
  -5   2  -2    4.40    0.35
  -5   2  -2    4.60    0.25
   5  -2   2    5.08    0.27
   5  -2   2    4.72    0.38
   5  -2   2    4.69    0.35
  -6   2  -2    1.77    0.27
  -6   2  -2    1.73    0.25
  -6   2  -2    2.09    0.21
   6  -2   2    1.93    0.22
   6  -2   2    1.71    0.25
   6  -2   2    2.24    0.34
  -7   2  -2    0.03    0.22
  -7   2  -2    0.29    0.15
  -7   2  -2    0.13    0.22
   7  -2   2    0.07    0.14
   7  -2   2   -0.34    0.23
   7  -2   2    0.07    0.19
  -8   2  -2   11.69    0.53
  -8   2  -2   11.52    0.70
  -8   2  -2   10.07    0.60
   8  -2   2   10.60    0.74
   8  -2   2   10.27    0.52
   8  -2   2    9.84    0.59
  -9   2  -2    1.03    0.30
   9  -2   2    1.26    0.29
   9  -2   2    1.65    0.31
   9  -2   2    1.43    0.28
   9  -2   2    2.04    0.48
 -10   2  -2    7.29    0.62
  10  -2   2    8.26    0.59
  10  -2   2    7.00    0.57
 -11   2  -2   -0.07    0.32
  11  -2   2    0.29    0.36
  11  -2   2    0.72    0.32
  12  -2   2    4.79    0.59
  12  -2   2    4.96    0.86
  13  -2   2    1.57    0.53
  13  -2   2    1.56    0.39
  13  -2   2    1.28    0.73
  14  -2   2    1.54    0.91
  14  -2   2    1.62    0.59
  15  -2   2    0.16    0.64
  15  -2   2    0.83    1.36
  14   1  -2    3.56    0.93
  14   1  -2    4.69    0.78
  13   1  -2    2.32    0.60
  13   1  -2    2.39    0.77
  12   1  -2   30.37    1.42
  12   1  -2   31.50    1.64
  11   1  -2   -0.14    0.48
  10   1  -2    1.33    0.46
  10   1  -2    0.68    0.32
   9   1  -2    6.42    0.69
   9   1  -2    7.36    0.58
  -9  -1   2    7.44    0.65
   8   1  -2    1.69    0.29
   8   1  -2    1.32    0.23
   8   1  -2    1.24    0.13
   8   1  -2    1.42    0.34
   8   1  -2    1.38    0.18
  -8  -1   2    1.19    0.30
   7   1  -2   11.93    0.43
   7   1  -2   11.72    0.40
   7   1  -2   12.69    0.55
   7   1  -2   12.66    0.70
   7   1  -2   12.20    0.61
  -7  -1   2   12.39    0.63
   6   1  -2   18.03    0.74
   6   1  -2   18.43    0.57
   6   1  -2   18.88    0.60
   6   1  -2   18.36    0.69
   6   1  -2   18.43    0.81
  -6  -1   2   18.93    0.77
   5   1  -2  118.47    3.61
   5   1  -2  122.14    3.58
   5   1  -2  123.74    3.49
   5   1  -2  116.63    3.66
   5   1  -2  118.84    3.47
  -5  -1   2  125.05    3.63
   4   1  -2    8.22    0.27
   4   1  -2    7.42    0.37
   4   1  -2    7.62    0.26
   4   1  -2    7.05    0.39
  -4  -1   2    7.25    0.35
  -4  -1   2    7.85    0.38
   3   1  -2  289.44    8.49
   3   1  -2  286.39    8.48
   3   1  -2  294.62    8.40
  -3  -1   2  304.63    8.48
  -3  -1   2  297.45    8.47
   2   1  -2  310.59    9.02
   2   1  -2  312.11    9.01
  -2  -1   2  316.11    9.01
  -2  -1   2  318.30    9.00
   1   1  -2    4.78    0.19
   1   1  -2    4.55    0.21
   1   1  -2    4.39    0.17
  -1  -1   2    4.29    0.20
  -1  -1   2    4.51    0.17
  -1  -1   2    4.75    0.19
   0   1  -2   66.67    1.92
   0   1  -2   64.27    1.90
   0  -1   2   65.92    1.90
   0  -1   2   62.12    1.91
  -1   1  -2   23.05    0.68
  -1   1  -2   22.19    0.73
  -1   1  -2   22.08    0.67
   1  -1   2   22.25    0.69
   1  -1   2   21.95    0.67
   1  -1   2   21.10    0.72
   2  -1   2  764.74   21.83
  -3   1  -2   13.38    0.53
  -3   1  -2   13.69    0.51
  -3   1  -2   13.22    0.46
   3  -1   2   13.85    0.53
   3  -1   2   14.43    0.47
   3  -1   2   12.91    0.52
  -4   1  -2   64.88    1.94
  -4   1  -2   63.04    1.92
  -4   1  -2   61.37    1.85
   4  -1   2   62.26    1.86
   4  -1   2   62.94    1.93
   4  -1   2   57.74    1.93
  -5   1  -2   45.29    1.48
  -5   1  -2   46.54    1.49
  -5   1  -2   45.35    1.40
   5  -1   2   45.07    1.41
   5  -1   2   45.75    1.48
   5  -1   2   43.78    1.51
  -6   1  -2    2.34    0.21
  -6   1  -2    2.35    0.28
  -6   1  -2    2.05    0.26
   6  -1   2    2.00    0.22
   6  -1   2    2.12    0.27
   6  -1   2    2.26    0.30
  -7   1  -2   41.54    1.46
  -7   1  -2   42.92    1.37
   7  -1   2   41.99    1.53
   7  -1   2   42.31    1.37
   7  -1   2   40.84    1.43
  -8   1  -2    2.56    0.37
  -8   1  -2    2.43    0.32
  -8   1  -2    1.81    0.23
   8  -1   2    1.48    0.35
   8  -1   2    2.24    0.31
   8  -1   2    2.18    0.25
  -9   1  -2   41.56    1.41
  -9   1  -2   39.25    1.52
  -9   1  -2   38.33    1.43
   9  -1   2   40.21    1.43
   9  -1   2   41.41    1.41
   9  -1   2   43.70    1.65
   9  -1   2   41.49    1.46
 -10   1  -2    0.84    0.30
  10  -1   2    1.80    0.34
  10  -1   2    1.47    0.43
  10  -1   2    1.59    0.32
 -11   1  -2    7.04    0.59
  11  -1   2    6.81    0.61
  11  -1   2    8.02    0.61
  11  -1   2    8.70    1.13
 -12   1  -2    0.95    0.35
  12  -1   2    0.60    0.34
  13  -1   2    2.02    0.52
  13  -1   2    2.03    0.78
  13  -1   2    2.00    0.41
  14  -1   2    4.10    0.68
  14  -1   2    2.33    0.85
  15  -1   2    2.50    0.94
  15  -1   2    1.02    0.65
  14   0  -2   10.54    1.21
  14   0  -2   11.12    1.31
  13   0  -2   -0.55    0.52
  13   0  -2   -0.84    0.70
  12   0  -2    2.13    0.54
  12   0  -2    2.75    0.72
  11   0  -2    4.51    0.74
  10   0  -2    6.68    0.73
  10   0  -2    6.80    0.75
   9   0  -2   15.09    0.81
   9   0  -2   15.09    0.96
   8   0  -2    6.72    0.64
   8   0  -2    6.62    0.44
   8   0  -2    7.21    0.53
  -8   0   2    6.25    0.58
   7   0  -2   19.28    0.75
   7   0  -2   18.91    0.81
   7   0  -2   19.39    0.91
  -7   0   2   18.27    0.85
   6   0  -2   59.51    1.84
   6   0  -2   57.23    1.97
   6   0  -2   59.21    1.89
  -6   0   2   58.03    1.92
   5   0  -2    3.35    0.29
   5   0  -2    3.56    0.25
   5   0  -2    3.47    0.35
  -5   0   2    3.44    0.33
   4   0  -2    4.83    0.30
   4   0  -2    4.78    0.34
  -4   0   2    5.13    0.29
   3   0  -2  161.12    4.86
   3   0  -2  163.75    4.82
  -3   0   2  170.28    4.81
  -3   0   2  165.91    4.84
   2   0  -2   67.01    2.04
   2   0  -2   66.79    2.05
  -2   0   2   69.94    2.05
  -2   0   2   68.97    2.03
   1   0  -2   41.89    1.31
   1   0  -2   43.11    1.27
   1   0  -2   42.82    1.32
  -1   0   2   44.20    1.31
  -1   0   2   44.25    1.27
  -1   0   2   44.73    1.31
   0   0  -2    5.87    0.23
   0   0  -2    6.04    0.24
   0   0  -2    6.59    0.21
   0   0   2    5.84    0.23
   0   0   2    6.46    0.21
   0   0   2    6.25    0.24
  -1   0  -2    4.14    0.18
  -1   0  -2    4.71    0.16
  -1   0  -2    4.07    0.20
   1   0   2    4.58    0.19
   1   0   2    4.32    0.21
   1   0   2    4.86    0.16
  -2   0  -2   32.32    0.98
  -2   0  -2   31.60    0.98
  -2   0  -2   33.13    1.03
   2   0   2   31.53    0.98
   2   0   2   33.51    0.99
   2   0   2   32.05    1.03
  -3   0  -2  123.20    3.98
  -3   0  -2  143.08    3.93
  -3   0  -2  128.24    3.95
   3   0   2  156.26    3.95
   3   0   2  128.82    3.99
  -4   0  -2   34.37    1.11
  -4   0  -2   34.08    1.12
  -4   0  -2   34.12    1.06
   4   0   2   33.51    1.13
   4   0   2   34.22    1.13
   4   0   2   34.72    1.07
  -5   0  -2   46.79    1.47
  -5   0  -2   44.10    1.39
  -5   0  -2   46.55    1.46
   5   0   2   44.03    1.48
   5   0   2   44.70    1.41
  -6   0  -2   58.62    1.83
  -6   0  -2   58.78    1.88
  -6   0  -2   59.37    1.90
   6   0   2   58.89    1.95
   6   0   2   60.34    1.90
   6   0   2   61.65    1.85
  -7   0  -2   -0.08    0.16
  -7   0  -2    0.04    0.12
  -7   0  -2   -0.13    0.18
   7   0   2   -0.01    0.17
   7   0   2    0.13    0.22
   7   0   2   -0.12    0.13
  -8   0  -2    0.45    0.22
  -8   0  -2    0.10    0.16
  -8   0  -2    0.10    0.23
   8   0   2    0.49    0.16
   8   0   2    0.75    0.23
   8   0   2    0.27    0.26
  -9   0  -2    8.33    0.49
  -9   0  -2    8.74    0.53
  -9   0  -2    9.41    0.62
   9   0   2    8.13    0.50
   9   0   2    8.42    0.67
   9   0   2    9.01    0.57
 -10   0  -2    1.32    0.28
  10   0   2    1.84    0.46
  10   0   2    1.78    0.33
  10   0   2    1.78    0.31
 -11   0  -2    7.32    0.57
  11   0   2    6.66    0.58
  11   0   2    7.12    0.59
  11   0   2    6.84    1.10
 -12   0  -2    2.39    0.40
  12   0   2    2.98    0.64
  12   0   2    3.00    0.44
  13   0   2    0.59    0.38
  13   0   2    0.41    0.42
  13   0   2    0.68    0.65
  14   0   2    0.74    0.53
  14   0   2   -0.44    0.71
  15   0   2    0.12    0.85
  15   0   2    0.00    0.59
  14  -1  -2   -0.18    0.63
  14  -1  -2   -0.03    0.92
  13  -1  -2   -0.77    0.76
  13  -1  -2   -0.15    0.58
  12  -1  -2    2.56    0.56
  12  -1  -2    2.23    0.75
  11  -1  -2   -0.29    0.55
  10  -1  -2   30.74    1.91
   9  -1  -2   13.94    0.96
   9  -1  -2   13.89    0.79
   8  -1  -2    6.61    0.51
   8  -1  -2    6.08    0.45
   8  -1  -2    7.42    0.68
  -8   1   2    6.08    0.64
   7  -1  -2    5.18    0.55
   7  -1  -2    3.97    0.34
   7  -1  -2    3.61    0.40
  -7   1   2    4.75    0.50
   6  -1  -2    0.28    0.23
   6  -1  -2    0.25    0.17
   6  -1  -2    0.49    0.14
  -6   1   2    0.62    0.25
   5  -1  -2   12.89    0.56
   5  -1  -2   12.10    0.64
  -5   1   2   12.60    0.61
   4  -1  -2   30.87    1.17
   4  -1  -2   33.05    1.11
  -4   1   2   34.40    1.09
  -4   1   2   34.25    1.16
   3  -1  -2    0.52    0.12
   3  -1  -2    0.63    0.16
  -3   1   2    0.79    0.13
  -3   1   2    0.51    0.15
   2  -1  -2   53.70    1.74
   2  -1  -2   57.98    1.77
  -2   1   2   57.51    1.76
  -2   1   2   57.50    1.72
  -2   1   2   58.99    1.64
   1  -1  -2   30.89    1.01
   1  -1  -2   32.33    1.03
  -1   1   2   33.62    1.04
  -1   1   2   33.51    1.01
  -1   1   2   32.97    0.96
   0  -1  -2   57.51    1.75
   0  -1  -2   57.73    1.75
   0  -1  -2   61.34    1.73
   0   1   2   60.03    1.75
   0   1   2   59.70    1.73
   0   1   2   58.73    1.75
  -1  -1  -2   10.07    0.33
  -1  -1  -2    9.76    0.35
  -1  -1  -2    9.72    0.34
   1   1   2    9.93    0.33
   1   1   2    9.80    0.35
   1   1   2    9.56    0.34
  -2  -1  -2   12.21    0.42
  -2  -1  -2   12.90    0.42
  -2  -1  -2   12.81    0.46
   2   1   2   11.91    0.42
   2   1   2   13.03    0.42
   2   1   2   13.36    0.46
  -3  -1  -2  341.17    9.88
  -3  -1  -2  345.26    9.87
  -3  -1  -2  344.78    9.92
   3   1   2  350.81    9.93
   3   1   2  351.32    9.88
   3   1   2  337.40    9.89
  -4  -1  -2  206.06    5.99
  -4  -1  -2  202.74    5.94
  -4  -1  -2  210.89    5.97
   4   1   2  205.41    5.95
   4   1   2  204.06    5.98
   4   1   2  207.36    6.00
  -5  -1  -2   12.54    0.51
  -5  -1  -2   12.29    0.51
  -5  -1  -2   12.67    0.46
   5   1   2   11.10    0.49
   5   1   2   11.69    0.52
  -6  -1  -2   18.59    0.67
  -6  -1  -2   18.76    0.72
  -6  -1  -2   20.51    0.74
   6   1   2   18.70    0.68
   6   1   2   18.39    0.78
   6   1   2   20.46    0.76
  -7  -1  -2   42.88    1.40
  -7  -1  -2   44.85    1.48
  -7  -1  -2   42.78    1.44
   7   1   2   42.99    1.53
   7   1   2   46.02    1.50
   7   1   2   43.77    1.42
  -8  -1  -2   98.65    2.92
  -8  -1  -2   92.66    2.94
  -8  -1  -2   91.37    2.87
   8   1   2   95.34    2.89
   8   1   2   94.49    2.95
   8   1   2   94.79    3.03
  -9  -1  -2    4.55    0.40
  -9  -1  -2    3.77    0.43
  -9  -1  -2    3.85    0.36
   9   1   2    2.92    0.43
   9   1   2    3.47    0.34
   9   1   2    4.02    0.45
 -10  -1  -2    7.52    0.51
 -10  -1  -2    8.69    0.54
  10   1   2    7.98    0.57
  10   1   2    6.55    0.56
  10   1   2    7.23    0.70
 -11  -1  -2    2.66    0.36
  11   1   2    2.87    0.54
  11   1   2    2.55    0.39
  11   1   2    2.92    0.40
 -12  -1  -2    3.47    0.41
  12   1   2    3.69    0.46
  12   1   2    2.86    0.66
  13   1   2    1.38    0.43
  13   1   2    1.82    0.48
  13   1   2    0.92    0.62
  14   1   2    4.45    0.90
  14   1   2    5.80    0.68
  14   1   2    5.82    0.69
  15   1   2    3.40    0.89
  15   1   2    3.09    0.68
  16   1   2    4.17    1.20
  16   1   2    3.70    0.72
  13  -2  -2    2.88    0.71
  13  -2  -2    2.82    1.00
  12  -2  -2    7.12    0.98
  12  -2  -2    9.04    0.99
  11  -2  -2   -0.07    0.62
  11  -2  -2    0.02    0.43
  10  -2  -2    0.89    0.39
  10  -2  -2    0.57    0.54
   9  -2  -2   16.00    1.06
   9  -2  -2   14.53    0.82
   8  -2  -2    6.97    0.48
   8  -2  -2    7.60    0.56
   8  -2  -2    8.04    0.74
  -8   2   2    7.70    0.84
   7  -2  -2    2.56    0.33
   7  -2  -2    1.73    0.24
   7  -2  -2    2.14    0.15
   7  -2  -2    2.80    0.45
  -7   2   2    1.65    0.35
  -7   2   2    2.11    0.17
   6  -2  -2   56.04    1.62
   6  -2  -2   53.62    1.93
   6  -2  -2   54.28    1.80
   6  -2  -2   56.10    1.75
  -6   2   2   55.34    1.64
  -6   2   2   54.82    1.89
   5  -2  -2    0.20    0.12
   5  -2  -2    0.08    0.14
   5  -2  -2    0.12    0.21
   5  -2  -2    0.14    0.06
  -5   2   2    0.20    0.09
  -5   2   2   -0.17    0.20
   4  -2  -2   15.14    0.70
   4  -2  -2   14.97    0.61
   4  -2  -2   15.14    0.48
  -4   2   2   15.01    0.51
  -4   2   2   16.17    0.59
  -4   2   2   15.11    0.69
   3  -2  -2   29.32    0.89
   3  -2  -2   31.03    1.08
   3  -2  -2   29.32    0.99
  -3   2   2   30.14    1.08
  -3   2   2   31.02    0.98
  -3   2   2   28.88    0.91
   2  -2  -2   18.62    0.59
   2  -2  -2   19.21    0.73
  -2   2   2   19.64    0.65
  -2   2   2   19.89    0.73
  -2   2   2   19.63    0.61
   1  -2  -2  147.23    4.23
   1  -2  -2  139.65    4.18
  -1   2   2  136.67    4.13
  -1   2   2  148.08    4.17
  -1   2   2  146.73    4.22
  -1   2   2  144.70    4.13
  -1  -2  -2   95.62    2.84
  -1  -2  -2   96.00    2.84
  -1  -2  -2   98.44    2.84
   1   2   2  101.59    2.84
   1   2   2   97.47    2.85
   1   2   2   94.89    2.84
  -2  -2  -2    0.49    0.07
  -2  -2  -2    0.62    0.08
   2   2   2    0.89    0.11
   2   2   2    0.52    0.07
   2   2   2    0.81    0.10
  -3  -2  -2    3.90    0.20
  -3  -2  -2    4.91    0.22
   3   2   2    5.08    0.22
  -4  -2  -2  509.61   14.49
  -4  -2  -2  521.30   14.52
   4   2   2  479.41   14.49
   4   2   2  522.55   14.48
   4   2   2  505.73   14.48
   4   2   2  499.86   14.53
  -5  -2  -2  192.14    5.29
  -5  -2  -2  180.72    5.22
   5   2   2  168.74    5.36
   5   2   2  179.20    5.28
  -6  -2  -2   20.12    0.75
  -6  -2  -2   19.92    0.70
  -6  -2  -2   20.70    0.76
   6   2   2   21.03    0.73
   6   2   2   20.54    0.79
   6   2   2   19.44    0.78
  -7  -2  -2  122.57    3.69
  -7  -2  -2  126.43    3.73
  -7  -2  -2  122.89    3.74
   7   2   2  128.64    3.77
   7   2   2  123.57    3.79
   7   2   2  122.70    3.70
  -8  -2  -2   86.05    2.69
  -8  -2  -2   88.70    2.74
  -8  -2  -2   88.53    2.68
   8   2   2   88.30    2.75
   8   2   2   87.56    2.68
   8   2   2   86.19    2.80
  -9  -2  -2   22.60    0.90
  -9  -2  -2   23.69    0.88
  -9  -2  -2   22.91    0.95
   9   2   2   23.06    0.95
   9   2   2   22.74    1.02
   9   2   2   22.38    0.89
 -10  -2  -2   26.49    0.99
 -10  -2  -2   24.71    1.06
 -10  -2  -2   24.15    0.97
  10   2   2   25.53    1.06
  10   2   2   27.17    1.20
  10   2   2   24.51    0.99
 -11  -2  -2    0.56    0.26
  11   2   2    0.45    0.27
  11   2   2    0.23    0.29
  11   2   2    0.55    0.43
 -12  -2  -2   16.27    0.82
  12   2   2   17.48    0.90
  12   2   2   17.83    0.92
 -13  -2  -2    1.19    0.33
  13   2   2    0.39    0.38
  13   2   2    0.40    0.57
  13   2   2    0.49    0.40
  14   2   2    2.62    0.49
  14   2   2    2.22    0.55
  14   2   2    3.51    0.80
  15   2   2    4.09    0.72
  15   2   2    5.67    0.96
  16   2   2    1.59    0.91
  16   2   2    0.05    0.63
  13  -3  -2    2.12    0.72
  13  -3  -2    1.72    1.04
  12  -3  -2    1.82    0.88
  12  -3  -2    0.41    0.58
  11  -3  -2    0.89    0.48
  11  -3  -2    1.24    0.70
  10  -3  -2    5.92    0.71
  10  -3  -2    4.85    0.75
   9  -3  -2    1.25    0.38
   8  -3  -2   10.51    0.38
   8  -3  -2    9.63    0.58
   8  -3  -2   10.30    0.68
   8  -3  -2    9.66    0.85
  -8   3   2   10.28    0.41
   7  -3  -2    6.06    0.66
   7  -3  -2    5.55    0.26
   7  -3  -2    5.62    0.39
   7  -3  -2    5.36    0.49
  -7   3   2    6.48    0.64
  -7   3   2    5.77    0.32
   6  -3  -2    1.00    0.18
   6  -3  -2    1.11    0.13
   6  -3  -2    1.46    0.27
   6  -3  -2    1.05    0.34
  -6   3   2    0.95    0.16
  -6   3   2    1.36    0.34
   5  -3  -2   53.62    1.76
   5  -3  -2   53.64    1.62
   5  -3  -2   55.95    1.70
  -5   3   2   55.79    1.66
  -5   3   2   52.07    1.85
   4  -3  -2    6.76    0.49
   4  -3  -2    7.11    0.34
   4  -3  -2    6.58    0.38
   4  -3  -2    7.08    0.28
  -4   3   2    7.62    0.50
  -4   3   2    6.68    0.32
   3  -3  -2    7.23    0.29
   3  -3  -2    7.87    0.37
   3  -3  -2    7.23    0.45
  -3   3   2    7.27    0.45
  -3   3   2    7.71    0.32
   2  -3  -2   63.36    1.92
   2  -3  -2   65.70    2.01
   2  -3  -2   63.06    1.86
  -2   3   2   58.02    2.07
  -2   3   2   63.51    1.88
  -2   3   2   64.76    1.90
   1  -3  -2  535.31   15.25
   1  -3  -2  522.40   15.32
  -1   3   2  542.92   15.32
   0  -3  -2   53.74    1.65
   0  -3  -2   53.43    1.64
   0  -3  -2   56.47    1.71
   0   3   2   56.58    1.71
   0   3   2   54.95    1.64
   0   3   2   55.14    1.64
  -1  -3  -2  104.43    3.15
  -1  -3  -2  109.78    3.12
   1   3   2  106.67    3.14
   1   3   2  106.64    3.13
   1   3   2  108.33    3.12
  -2  -3  -2   64.31    2.04
  -2  -3  -2   68.29    2.02
  -2  -3  -2   72.71    2.07
   2   3   2   68.44    2.03
   2   3   2   70.40    2.06
   2   3   2   68.71    2.07
  -3  -3  -2    2.95    0.18
  -3  -3  -2    2.55    0.16
   3   3   2    2.65    0.17
   3   3   2    2.76    0.18
   3   3   2    2.86    0.22
  -4  -3  -2   72.14    2.25
  -4  -3  -2   76.97    2.31
   4   3   2   75.04    2.28
   4   3   2   80.20    2.27
   4   3   2   77.64    2.28
  -5  -3  -2   33.80    1.10
  -5  -3  -2   33.41    1.05
   5   3   2   32.93    1.12
   5   3   2   31.76    1.08
  -6  -3  -2   28.07    0.98
  -6  -3  -2   27.57    0.93
  -6  -3  -2   28.38    0.97
   6   3   2   26.85    1.01
   6   3   2   26.77    0.99
   6   3   2   32.90    0.97
  -7  -3  -2  255.91    7.33
  -7  -3  -2  245.62    7.27
   7   3   2  255.30    7.37
   7   3   2  246.25    7.36
   7   3   2  251.94    7.30
  -8  -3  -2   41.87    1.37
  -8  -3  -2   38.79    1.31
  -8  -3  -2   40.15    1.35
   8   3   2   39.32    1.33
   8   3   2   39.42    1.43
   8   3   2   39.88    1.40
  -9  -3  -2   -0.06    0.18
  -9  -3  -2    0.02    0.16
  -9  -3  -2    0.24    0.19
   9   3   2   -0.30    0.26
   9   3   2    0.22    0.17
   9   3   2    0.47    0.25
 -10  -3  -2    0.20    0.27
 -10  -3  -2   -0.04    0.20
 -10  -3  -2    0.30    0.18
  10   3   2    0.21    0.31
  10   3   2    0.24    0.26
  10   3   2    0.22    0.23
 -11  -3  -2    4.15    0.46
 -11  -3  -2    5.04    0.46
  11   3   2    5.05    0.57
  11   3   2    4.13    0.55
 -12  -3  -2   81.25    2.56
  12   3   2   80.14    2.94
  12   3   2   79.05    2.65
 -13  -3  -2   10.76    0.69
  13   3   2   10.78    0.80
  13   3   2   12.93    1.06
  13   3   2   10.72    0.82
  14   3   2    0.44    0.42
  14   3   2   -0.14    0.42
  14   3   2    0.64    0.60
  15   3   2    1.93    0.82
  15   3   2    2.96    0.63
  16   3   2   -0.05    0.82
  16   3   2    0.80    0.63
  13  -4  -2    2.97    1.02
  13  -4  -2    6.27    0.87
  12  -4  -2    0.08    0.59
  12  -4  -2   -0.22    0.81
  11  -4  -2    3.38    0.89
  11  -4  -2    3.17    0.62
  10  -4  -2    0.55    0.64
   9  -4  -2    0.51    0.55
   9  -4  -2    0.55    0.12
   9  -4  -2    0.14    0.34
  -9   4   2    0.61    0.17
   8  -4  -2    0.25    0.30
   8  -4  -2   -0.35    0.44
   8  -4  -2    0.05    0.12
  -8   4   2   -0.08    0.17
   7  -4  -2   12.54    0.61
   7  -4  -2   14.17    0.74
   7  -4  -2   14.34    0.52
   7  -4  -2   15.40    0.97
  -7   4   2   14.15    0.58
   6  -4  -2    7.10    0.66
   6  -4  -2    6.48    0.32
   6  -4  -2    7.04    0.48
   6  -4  -2    6.80    0.40
  -6   4   2    6.23    0.63
  -6   4   2    6.66    0.39
   5  -4  -2    5.26    0.28
   5  -4  -2    5.31    0.32
   5  -4  -2    5.01    0.55
   5  -4  -2    5.89    0.41
  -5   4   2    5.74    0.35
  -5   4   2    5.11    0.54
   4  -4  -2    0.14    0.23
   4  -4  -2    0.13    0.10
   4  -4  -2    0.17    0.15
   4  -4  -2    0.25    0.12
  -4   4   2    0.17    0.13
  -4   4   2    0.28    0.24
   3  -4  -2   51.21    1.60
   3  -4  -2   50.06    1.73
   3  -4  -2   50.09    1.53
  -3   4   2   46.09    1.61
  -3   4   2   51.63    1.57
  -3   4   2   53.71    1.73
   2  -4  -2  331.36    9.78
   2  -4  -2  341.44    9.82
   2  -4  -2  345.62    9.94
  -2   4   2  341.88    9.80
  -2   4   2  340.20    9.79
  -2   4   2  345.67    9.93
   1  -4  -2  108.14    3.14
   1  -4  -2  102.67    3.03
   1  -4  -2  101.06    3.02
  -1   4   2  103.20    3.01
  -1   4   2   99.36    3.14
  -1   4   2  102.46    3.03
   0  -4  -2    0.93    0.12
   0  -4  -2    0.46    0.13
   0  -4  -2    0.92    0.11
   0   4   2    1.03    0.11
   0   4   2    0.98    0.12
   0   4   2    0.67    0.16
  -1  -4  -2  405.79   11.82
  -1  -4  -2  418.71   11.79
   1   4   2  425.49   11.87
   1   4   2  410.25   11.82
   1   4   2  404.87   11.79
   1   4   2  409.99   11.83
  -3  -4  -2    1.36    0.16
  -3  -4  -2    1.66    0.13
  -3  -4  -2    2.06    0.18
   3   4   2    1.42    0.16
   3   4   2    1.78    0.19
   3   4   2    1.61    0.14
  -4  -4  -2   27.81    0.93
  -4  -4  -2   30.92    1.00
  -4  -4  -2   28.57    0.95
   4   4   2   29.68    0.96
   4   4   2   30.50    1.01
   4   4   2   29.87    0.94
  -5  -4  -2    3.67    0.21
  -5  -4  -2    3.66    0.26
   5   4   2    4.43    0.28
   5   4   2    3.73    0.29
   5   4   2    3.33    0.24
   5   4   2    3.22    0.24
  -6  -4  -2    3.74    0.24
   6   4   2    3.85    0.27
   6   4   2    4.44    0.30
   6   4   2    4.34    0.27
   6   4   2    3.79    0.32
  -7  -4  -2   42.36    1.34
  -7  -4  -2   41.37    1.38
   7   4   2   41.61    1.35
   7   4   2   42.53    1.37
   7   4   2   42.11    1.43
   7   4   2   40.25    1.40
  -8  -4  -2   59.34    1.88
  -8  -4  -2   56.69    1.91
   8   4   2   61.21    1.97
   8   4   2   58.82    1.97
   8   4   2   61.60    1.92
   8   4   2   61.14    1.90
  -9  -4  -2    0.19    0.17
  -9  -4  -2    0.20    0.18
  -9  -4  -2    0.20    0.23
   9   4   2    0.17    0.22
   9   4   2    0.04    0.20
   9   4   2    0.33    0.18
 -10  -4  -2    5.41    0.50
 -10  -4  -2    4.52    0.41
 -10  -4  -2    4.12    0.37
  10   4   2    5.15    0.43
  10   4   2    4.19    0.49
  10   4   2    5.21    0.53
 -11  -4  -2   36.83    1.32
 -11  -4  -2   36.80    1.34
  11   4   2   36.24    1.50
  11   4   2   36.04    1.40
 -12  -4  -2   -0.20    0.28
  12   4   2    0.85    0.76
  12   4   2    0.09    0.34
  13   4   2    3.60    0.51
  13   4   2    3.69    0.64
  14   4   2    2.49    0.52
  14   4   2    1.30    0.64
  14   4   2    1.95    0.48
  15   4   2    1.01    0.64
  15   4   2    1.43    0.77
  15   4   2    1.32    0.55
  16   4   2   -0.59    0.57
  16   4   2    0.16    0.80
  12  -5  -2    2.68    1.02
  12  -5  -2    3.13    0.74
  11  -5  -2   10.26    1.21
  11  -5  -2   10.68    1.04
  10  -5  -2    8.50    1.05
   9  -5  -2   15.78    0.62
   9  -5  -2   18.27    1.29
   9  -5  -2   17.50    0.96
  -9   5   2   16.80    0.68
   8  -5  -2    5.34    0.78
   8  -5  -2    4.38    0.36
   8  -5  -2    5.08    0.58
  -8   5   2    4.81    0.44
   7  -5  -2   19.61    0.80
   7  -5  -2   20.33    0.72
   7  -5  -2   19.61    0.92
   7  -5  -2   20.46    1.15
  -7   5   2   19.30    0.80
   6  -5  -2    2.55    0.34
   6  -5  -2    2.81    0.26
   6  -5  -2    3.58    0.54
   6  -5  -2    2.66    0.27
  -6   5   2    2.84    0.36
  -6   5   2    2.20    0.42
   5  -5  -2    0.34    0.19
   5  -5  -2   -0.34    0.26
   5  -5  -2    0.16    0.12
   5  -5  -2    0.27    0.14
  -5   5   2   -0.08    0.29
  -5   5   2    0.10    0.18
   4  -5  -2   96.61    2.88
   4  -5  -2   97.58    2.96
   4  -5  -2   98.41    3.13
   4  -5  -2   98.35    2.90
  -4   5   2   92.64    3.09
  -4   5   2   97.38    2.93
   3  -5  -2   47.38    1.51
   3  -5  -2   47.65    1.46
   3  -5  -2   46.62    1.66
  -3   5   2   46.53    1.50
  -3   5   2   45.17    1.63
  -3   5   2   47.01    1.47
   2  -5  -2    3.70    0.24
   2  -5  -2    3.94    0.27
   2  -5  -2    2.99    0.38
  -2   5   2    3.90    0.23
  -2   5   2    3.43    0.38
  -2   5   2    3.45    0.27
   1  -5  -2   16.64    0.74
   1  -5  -2   17.81    0.64
   1  -5  -2   18.66    0.64
  -1   5   2   18.72    0.66
  -1   5   2   17.91    0.61
   0  -5  -2   30.04    0.94
   0  -5  -2   28.42    1.03
   0  -5  -2   29.05    0.96
   0   5   2   28.96    0.96
   0   5   2   30.27    0.92
  -1  -5  -2   17.75    0.59
  -1  -5  -2   17.62    0.67
  -1  -5  -2   17.73    0.64
   1   5   2   17.83    0.60
   1   5   2   17.38    0.69
   1   5   2   18.03    0.64
  -2  -5  -2  103.56    3.12
  -2  -5  -2  106.05    3.20
   2   5   2  105.55    3.14
   2   5   2  110.52    3.19
   2   5   2  109.21    3.22
   2   5   2  109.45    3.21
  -3  -5  -2   15.17    0.51
  -3  -5  -2   15.11    0.56
   3   5   2   14.87    0.59
   3   5   2   15.43    0.57
   3   5   2   14.98    0.53
   3   5   2   15.15    0.58
  -4  -5  -2   22.45    0.77
  -4  -5  -2   22.10    0.74
   4   5   2   21.84    0.74
   4   5   2   23.62    0.83
   4   5   2   22.73    0.79
   4   5   2   22.27    0.78
  -5  -5  -2   47.35    1.46
  -5  -5  -2   47.02    1.49
  -5  -5  -2   48.61    1.55
   5   5   2   46.20    1.49
   5   5   2   49.71    1.56
   5   5   2   47.79    1.51
  -6  -5  -2  149.92    4.53
  -6  -5  -2  153.44    4.60
   6   5   2  159.48    4.59
   6   5   2  155.55    4.64
   6   5   2  154.24    4.56
   6   5   2  159.57    4.59
  -7  -5  -2    4.01    0.32
  -7  -5  -2    3.16    0.25
   7   5   2    2.94    0.28
   7   5   2    3.30    0.30
   7   5   2    2.77    0.26
   7   5   2    3.86    0.34
  -8  -5  -2    0.36    0.18
  -8  -5  -2    0.13    0.14
   8   5   2   -0.04    0.15
   8   5   2    0.22    0.20
   8   5   2    0.35    0.18
   8   5   2    0.05    0.18
  -9  -5  -2   10.01    0.55
  -9  -5  -2   10.49    0.52
   9   5   2   10.96    0.62
   9   5   2   10.12    0.62
   9   5   2   10.57    0.56
   9   5   2   11.25    0.54
 -10  -5  -2   26.24    0.98
 -10  -5  -2   25.07    0.96
  10   5   2   26.11    1.08
  10   5   2   25.81    1.10
  10   5   2   22.60    0.97
  10   5   2   23.65    0.99
 -11  -5  -2    0.27    0.24
 -11  -5  -2   -0.07    0.21
  11   5   2   -0.14    0.30
  11   5   2   -0.09    0.30
  12   5   2    2.15    0.33
  12   5   2    2.24    0.47
  12   5   2    1.88    0.43
  13   5   2   10.14    0.64
  13   5   2    8.90    0.92
  13   5   2   10.45    0.82
  14   5   2    1.96    0.51
  14   5   2    1.38    0.59
  15   5   2    3.70    0.78
  15   5   2    2.54    0.57
  15   5   2    3.76    0.64
  16   5   2    8.88    0.94
  16   5   2    9.45    1.16
  12  -6  -2    0.90    0.73
  12  -6  -2    0.95    0.94
  11  -6  -2    4.10    1.05
  10  -6  -2    0.67    0.81
  10  -6  -2   -0.65    0.75
   9  -6  -2    0.49    0.19
   9  -6  -2    0.70    0.68
   8  -6  -2   -0.09    0.34
   8  -6  -2    1.01    0.59
   8  -6  -2    0.27    0.18
  -8   6   2   -0.02    0.28
   7  -6  -2    1.68    0.58
   7  -6  -2    1.94    0.37
   7  -6  -2    1.64    0.22
   7  -6  -2    1.68    0.28
  -7   6   2    1.91    0.52
   6  -6  -2    4.52    0.47
   6  -6  -2    6.31    0.74
   6  -6  -2    4.61    0.36
   6  -6  -2    4.60    0.34
   5  -6  -2   29.58    1.09
   5  -6  -2   28.99    0.99
   5  -6  -2   28.77    1.29
   5  -6  -2   28.41    0.98
  -5   6   2   27.54    1.27
   4  -6  -2   15.67    0.62
   4  -6  -2   17.37    0.70
   4  -6  -2   16.72    0.89
   4  -6  -2   15.08    0.60
  -4   6   2   13.14    0.91
  -4   6   2   17.12    0.88
   3  -6  -2    7.46    0.59
   3  -6  -2    7.81    0.41
   3  -6  -2    7.37    0.38
  -3   6   2    7.66    0.57
  -3   6   2    6.67    0.51
  -3   6   2    7.26    0.36
   2  -6  -2   54.37    1.82
   2  -6  -2   52.94    1.65
   2  -6  -2   49.94    1.64
  -2   6   2   54.98    1.83
  -2   6   2   53.02    1.61
  -2   6   2   50.39    1.69
   1  -6  -2    2.24    0.22
   1  -6  -2    2.07    0.28
   1  -6  -2    2.51    0.22
  -1   6   2    2.85    0.34
  -1   6   2    2.24    0.18
  -1   6   2    2.05    0.25
   0  -6  -2    0.29    0.10
   0  -6  -2    0.75    0.19
   0  -6  -2    0.30    0.11
   0   6   2    0.44    0.14
   0   6   2    0.31    0.19
   0   6   2    0.38    0.09
  -1  -6  -2    0.30    0.09
  -1  -6  -2    0.24    0.14
  -1  -6  -2    0.21    0.11
   1   6   2    0.16    0.08
   1   6   2    0.13    0.14
  -2  -6  -2    4.42    0.30
  -2  -6  -2    4.64    0.28
  -2  -6  -2    4.57    0.21
   2   6   2    4.40    0.23
   2   6   2    4.25    0.31
  -3  -6  -2  102.48    2.99
  -3  -6  -2  103.04    3.08
   3   6   2  105.61    3.11
   3   6   2   93.55    3.16
   3   6   2  102.97    3.08
   3   6   2  107.58    3.02
  -4  -6  -2   26.05    0.84
  -4  -6  -2   25.98    0.89
   4   6   2   26.10    0.91
   4   6   2   25.25    0.94
   4   6   2   26.80    0.92
   4   6   2   26.42    0.86
  -5  -6  -2    1.34    0.18
  -5  -6  -2    1.62    0.16
   5   6   2    1.54    0.17
   5   6   2    1.37    0.18
   5   6   2    1.40    0.19
   5   6   2    1.57    0.23
  -6  -6  -2   44.56    1.53
  -6  -6  -2   50.44    1.51
   6   6   2   48.46    1.56
   6   6   2   47.88    1.52
   6   6   2   49.17    1.62
   6   6   2   49.94    1.58
  -7  -6  -2    9.16    0.41
   7   6   2    9.34    0.47
   7   6   2    8.54    0.46
   7   6   2    8.51    0.45
   7   6   2    8.84    0.43
   7   6   2    9.15    0.53
  -8  -6  -2    7.83    0.41
   8   6   2    8.90    0.45
   8   6   2    8.01    0.46
   8   6   2    8.22    0.45
   8   6   2    7.94    0.48
   8   6   2    7.70    0.51
  -9  -6  -2    0.88    0.19
   9   6   2    0.72    0.23
   9   6   2    0.83    0.27
   9   6   2    1.20    0.23
   9   6   2    1.22    0.22
   9   6   2    1.00    0.25
 -10  -6  -2   16.90    0.73
  10   6   2   17.11    0.74
  10   6   2   16.64    0.77
  10   6   2   16.77    0.84
  10   6   2   16.54    0.78
  10   6   2   16.90    0.86
 -11  -6  -2    0.11    0.20
  11   6   2    0.41    0.32
  11   6   2    0.27    0.30
  11   6   2    0.06    0.22
  12   6   2   19.67    0.89
  12   6   2   19.52    1.08
  12   6   2   21.39    1.07
  13   6   2    0.66    0.45
  13   6   2    0.20    0.31
  13   6   2    0.56    0.41
  14   6   2    7.99    0.82
  14   6   2    6.55    0.81
  14   6   2    6.43    0.69
  14   6   2    5.90    0.60
  15   6   2    6.46    0.73
  15   6   2    5.77    0.67
  15   6   2    4.53    0.82
  16   6   2    4.41    0.70
  16   6   2    5.53    1.01
  11  -7  -2    0.06    0.62
  11  -7  -2   -0.34    0.89
  10  -7  -2    1.17    0.82
  10  -7  -2    0.29    0.55
   9  -7  -2   12.18    0.95
   9  -7  -2   10.91    0.54
   9  -7  -2   14.72    1.33
   8  -7  -2   -0.18    0.63
   8  -7  -2   -0.17    0.37
   8  -7  -2    0.59    0.21
  -8   7   2   -0.11    0.34
   7  -7  -2   15.47    1.16
   7  -7  -2   15.07    0.64
   7  -7  -2   13.08    0.68
   7  -7  -2   14.83    0.83
  -7   7   2   14.86    0.78
   6  -7  -2   -0.08    0.18
   6  -7  -2   -0.04    0.17
   6  -7  -2    0.07    0.46
   6  -7  -2   -0.09    0.27
  -6   7   2    0.71    0.30
   5  -7  -2    0.15    0.23
   5  -7  -2   -0.20    0.38
   5  -7  -2    0.26    0.16
   5  -7  -2   -0.13    0.16
  -5   7   2   -0.10    0.24
   4  -7  -2    6.72    0.36
   4  -7  -2    6.59    0.40
   4  -7  -2    6.38    0.45
   4  -7  -2    6.06    0.68
  -4   7   2    6.14    0.68
  -4   7   2    6.22    0.49
   3  -7  -2    4.58    0.27
   3  -7  -2    3.48    0.34
   3  -7  -2    3.92    0.32
   3  -7  -2    4.61    0.53
  -3   7   2    4.50    0.55
  -3   7   2    4.11    0.40
   2  -7  -2    1.38    0.32
   2  -7  -2    1.16    0.20
   2  -7  -2    1.38    0.20
  -2   7   2    1.12    0.33
  -2   7   2    1.28    0.24
  -2   7   2    1.27    0.16
   1  -7  -2    3.27    0.38
   1  -7  -2    2.68    0.26
  -1   7   2    3.10    0.31
  -1   7   2    2.91    0.20
  -1   7   2    3.00    0.37
   0  -7  -2    2.62    0.21
   0  -7  -2    2.26    0.31
   0  -7  -2    2.10    0.25
   0   7   2    2.40    0.31
   0   7   2    2.38    0.18
   0   7   2    2.38    0.27
  -1  -7  -2   12.86    0.47
  -1  -7  -2   12.82    0.61
  -1  -7  -2   13.52    0.56
   1   7   2   13.66    0.57
   1   7   2   13.17    0.64
   1   7   2   13.01    0.47
  -2  -7  -2   65.67    2.08
  -2  -7  -2   65.24    1.94
  -2  -7  -2   62.70    2.04
   2   7   2   67.69    2.11
   2   7   2   64.63    1.96
   2   7   2   67.69    2.06
  -3  -7  -2  132.17    3.89
  -3  -7  -2  132.75    4.00
  -3  -7  -2  132.68    4.01
   3   7   2  138.73    4.01
   3   7   2  140.62    3.92
   3   7   2  128.48    4.02
  -4  -7  -2    3.91    0.30
  -4  -7  -2    3.91    0.25
   4   7   2    4.30    0.25
   4   7   2    4.16    0.33
   4   7   2    4.39    0.31
   4   7   2    4.80    0.34
  -5  -7  -2  153.19    4.67
  -5  -7  -2  156.40    4.61
   5   7   2  156.58    4.71
   5   7   2  166.18    4.72
   5   7   2  159.63    4.75
   5   7   2  159.84    4.64
  -6  -7  -2    0.59    0.16
  -6  -7  -2    0.57    0.12
   6   7   2    0.48    0.16
   6   7   2    0.50    0.14
   6   7   2    0.46    0.18
   6   7   2    0.24    0.14
  -7  -7  -2    0.21    0.13
  -7  -7  -2    0.13    0.11
   7   7   2    0.26    0.16
   7   7   2    0.21    0.16
   7   7   2    0.15    0.16
   7   7   2    0.05    0.12
   7   7   2    0.48    0.21
  -8  -7  -2    6.25    0.37
   8   7   2    7.12    0.44
   8   7   2    5.37    0.43
   8   7   2    6.34    0.49
   8   7   2    6.65    0.43
   8   7   2    7.46    0.42
  -9  -7  -2    3.62    0.33
   9   7   2    3.59    0.42
   9   7   2    3.86    0.39
   9   7   2    3.17    0.36
   9   7   2    3.98    0.45
   9   7   2    4.47    0.38
 -10  -7  -2    0.49    0.21
  10   7   2    0.78    0.26
  10   7   2    0.62    0.30
  10   7   2    0.75    0.27
  10   7   2    0.97    0.25
  10   7   2    0.47    0.23
 -11  -7  -2    4.20    0.43
  11   7   2    4.04    0.50
  11   7   2    4.70    0.53
  11   7   2    3.49    0.42
 -12  -7  -2    1.00    0.48
  12   7   2    0.85    0.40
  12   7   2    0.77    0.29
  12   7   2    1.60    0.43
  13   7   2    6.66    0.60
  13   7   2    5.36    0.65
  13   7   2    5.75    0.68
  13   7   2    6.62    0.82
  14   7   2    4.64    0.53
  14   7   2    3.85    0.61
  14   7   2    4.43    0.61
  14   7   2    5.66    0.75
  15   7   2    0.18    0.53
  15   7   2   -0.02    0.50
  15   7   2    0.65    0.63
  16   7   2    1.47    0.79
  16   7   2    0.57    0.54
  17   7   2    0.65    0.87
  11  -8  -2    1.46    0.71
  11  -8  -2    1.93    1.16
  10  -8  -2   -0.54    0.57
  10  -8  -2    0.74    0.91
   9  -8  -2    3.21    0.88
   9  -8  -2    4.74    0.66
   8  -8  -2    2.89    0.32
   8  -8  -2    2.41    0.49
   8  -8  -2    2.47    0.76
   7  -8  -2    4.38    0.48
   7  -8  -2    3.09    0.39
   7  -8  -2    3.84    0.48
  -7   8   2    3.79    0.48
   6  -8  -2   16.11    0.81
   6  -8  -2   14.86    0.69
   6  -8  -2   15.69    0.68
  -6   8   2   15.93    0.86
   5  -8  -2    6.16    0.38
   5  -8  -2    5.86    0.43
   5  -8  -2    6.62    0.82
   5  -8  -2    6.35    0.54
  -5   8   2    5.79    0.56
   4  -8  -2   17.23    1.01
   4  -8  -2   16.18    0.62
   4  -8  -2   16.21    0.70
   4  -8  -2   15.36    0.73
  -4   8   2   17.47    1.16
  -4   8   2   15.57    0.78
   3  -8  -2   31.22    1.10
   3  -8  -2   30.29    1.09
   3  -8  -2   30.60    1.00
   3  -8  -2   30.78    1.33
  -3   8   2   30.40    1.34
  -3   8   2   30.62    1.17
   2  -8  -2    8.26    0.65
   2  -8  -2    8.19    0.44
   2  -8  -2    8.63    0.47
  -2   8   2    8.39    0.68
  -2   8   2    8.35    0.38
  -2   8   2    8.03    0.52
   1  -8  -2    2.02    0.25
   1  -8  -2    1.50    0.31
   1  -8  -2    2.13    0.36
  -1   8   2    2.25    0.40
  -1   8   2    1.90    0.19
  -1   8   2    1.90    0.28
   0  -8  -2   23.35    0.86
   0  -8  -2   22.76    0.76
   0  -8  -2   21.39    0.95
   0   8   2   23.41    0.89
   0   8   2   22.29    0.72
   0   8   2   20.30    0.95
  -1  -8  -2    8.38    0.52
  -1  -8  -2    8.82    0.35
  -1  -8  -2    7.89    0.44
   1   8   2    8.50    0.48
   1   8   2    8.70    0.34
   1   8   2    8.93    0.56
  -2  -8  -2   33.24    1.02
  -2  -8  -2   33.25    1.19
  -2  -8  -2   33.25    1.15
   2   8   2   33.98    1.17
   2   8   2   33.14    1.22
   2   8   2   31.88    1.04
  -3  -8  -2   68.41    2.30
  -3  -8  -2   73.44    2.31
  -3  -8  -2   72.16    2.17
   3   8   2   75.22    2.32
   3   8   2   77.07    2.21
   3   8   2   75.19    2.35
  -4  -8  -2   25.75    0.91
  -4  -8  -2   27.59    0.99
   4   8   2   28.17    0.92
   4   8   2   28.05    1.04
   4   8   2   27.39    1.03
   4   8   2   29.54    1.02
  -5  -8  -2    2.97    0.28
  -5  -8  -2    2.92    0.20
   5   8   2    2.79    0.30
   5   8   2    3.33    0.29
   5   8   2    2.93    0.35
   5   8   2    2.90    0.25
  -6  -8  -2    0.58    0.17
  -6  -8  -2    1.00    0.14
   6   8   2    0.90    0.23
   6   8   2    0.66    0.20
   6   8   2    0.62    0.15
   6   8   2    0.64    0.18
  -7  -8  -2    6.33    0.40
  -7  -8  -2    6.41    0.35
   7   8   2    6.79    0.45
   7   8   2    7.15    0.48
   7   8   2    7.01    0.39
   7   8   2    6.55    0.44
  -8  -8  -2    8.64    0.41
   8   8   2    7.58    0.46
   8   8   2    5.89    0.50
   8   8   2    6.66    0.47
   8   8   2    8.03    0.49
   8   8   2    7.07    0.43
  -9  -8  -2   22.39    0.85
   9   8   2   22.93    1.01
   9   8   2   21.60    0.90
   9   8   2   22.16    0.92
   9   8   2   22.93    0.89
   9   8   2   22.73    0.93
 -10  -8  -2   15.17    0.69
  10   8   2   13.95    0.76
  10   8   2   14.50    0.72
  10   8   2   13.69    0.74
  10   8   2   15.57    0.73
  10   8   2   15.62    0.83
 -11  -8  -2    0.21    0.23
  11   8   2    0.38    0.32
  11   8   2    0.56    0.27
  11   8   2    0.68    0.35
 -12  -8  -2    4.48    0.52
  12   8   2    4.54    0.48
  12   8   2    4.32    0.54
  12   8   2    5.06    0.60
  13   8   2    3.20    0.55
  13   8   2    2.17    0.43
  13   8   2    2.00    0.49
  13   8   2    1.99    0.41
  14   8   2    3.71    0.67
  14   8   2    3.08    0.48
  14   8   2    3.53    0.53
  14   8   2    2.95    0.62
  15   8   2   14.46    1.14
  15   8   2   15.51    1.05
  15   8   2   15.03    1.28
  16   8   2    1.49    0.59
  16   8   2    1.60    0.72
  16   8   2    1.39    0.80
  17   8   2   -0.53    0.80
  17   8   2    1.91    1.01
  10  -9  -2    1.54    0.94
  10  -9  -2    1.74    0.70
   9  -9  -2    3.07    0.92
   8  -9  -2    1.78    0.51
   8  -9  -2    2.41    0.34
   8  -9  -2    2.05    0.79
   7  -9  -2    7.16    0.72
   7  -9  -2    5.20    0.54
   7  -9  -2    6.73    0.54
  -7   9   2    5.34    0.92
   6  -9  -2    2.13    0.41
   6  -9  -2    2.49    0.32
   6  -9  -2    1.88    0.27
  -6   9   2    2.61    0.47
   5  -9  -2   16.84    0.69
   5  -9  -2   17.69    0.77
   5  -9  -2   18.06    0.84
  -5   9   2   17.21    0.91
   4  -9  -2    1.28    0.28
   4  -9  -2    1.29    0.26
   4  -9  -2    1.09    0.18
   4  -9  -2    0.70    0.43
  -4   9   2    1.34    0.35
   3  -9  -2    3.39    0.54
   3  -9  -2    3.72    0.27
   3  -9  -2    3.72    0.39
   3  -9  -2    3.54    0.39
  -3   9   2    3.83    0.60
  -3   9   2    3.82    0.49
   2  -9  -2   44.01    1.42
   2  -9  -2   46.65    1.56
   2  -9  -2   46.98    1.76
   2  -9  -2   46.60    1.50
  -2   9   2   46.87    1.63
  -2   9   2   45.27    1.77
   1  -9  -2    2.47    0.27
   1  -9  -2    2.59    0.38
   1  -9  -2    2.70    0.33
  -1   9   2    2.53    0.40
  -1   9   2    2.34    0.21
  -1   9   2    2.47    0.34
   0  -9  -2    0.61    0.26
   0  -9  -2    0.25    0.17
   0  -9  -2    0.45    0.13
   0   9   2    0.48    0.22
   0   9   2    0.56    0.10
   0   9   2    0.42    0.28
  -1  -9  -2   32.48    1.02
  -1  -9  -2   32.76    1.17
  -1  -9  -2   33.86    1.25
   1   9   2   32.86    1.02
   1   9   2   31.93    1.20
   1   9   2   32.66    1.28
  -2  -9  -2   92.88    2.93
  -2  -9  -2   96.13    2.77
  -2  -9  -2   95.00    2.98
   2   9   2   95.72    2.80
   2   9   2   95.67    2.96
   2   9   2   94.58    3.03
  -3  -9  -2   21.10    0.84
  -3  -9  -2   20.56    0.83
  -3  -9  -2   20.55    0.66
   3   9   2   19.59    0.83
   3   9   2   21.12    0.71
   3   9   2   20.32    0.89
  -4  -9  -2   83.47    2.68
  -4  -9  -2   85.55    2.71
   4   9   2   87.89    2.74
   4   9   2   88.17    2.71
   4   9   2   86.36    2.58
   4   9   2   86.13    2.74
  -5  -9  -2    7.82    0.45
  -5  -9  -2    8.00    0.34
   5   9   2    7.26    0.51
   5   9   2    7.71    0.49
   5   9   2    8.32    0.39
   5   9   2    7.83    0.48
  -6  -9  -2   42.51    1.32
  -6  -9  -2   39.16    1.40
   6   9   2   44.63    1.53
   6   9   2   41.51    1.47
   6   9   2   44.02    1.48
   6   9   2   41.87    1.37
  -7  -9  -2   45.97    1.55
  -7  -9  -2   46.78    1.47
   7   9   2   48.11    1.61
   7   9   2   46.62    1.52
   7   9   2   46.73    1.65
   7   9   2   45.72    1.60
  -8  -9  -2   -0.06    0.14
  -8  -9  -2   -0.17    0.16
   8   9   2   -0.02    0.22
   8   9   2   -0.03    0.16
   8   9   2    0.38    0.23
   8   9   2    0.40    0.21
  -9  -9  -2   12.22    0.57
   9   9   2   12.41    0.65
   9   9   2   10.82    0.66
   9   9   2   12.88    0.75
   9   9   2   12.12    0.64
   9   9   2   12.74    0.61
 -10  -9  -2  151.58    4.55
  10   9   2  149.89    4.58
  10   9   2  146.71    4.63
  10   9   2  158.17    4.65
  10   9   2  150.02    4.62
  10   9   2  154.38    4.73
 -11  -9  -2    1.02    0.27
  11   9   2    1.06    0.34
  11   9   2    0.96    0.38
  11   9   2    1.11    0.31
 -12  -9  -2    0.33    0.28
  12   9   2    0.61    0.33
  12   9   2    0.20    0.34
  12   9   2    0.09    0.38
  13   9   2   46.69    1.80
  13   9   2   52.26    1.86
  13   9   2   51.57    1.96
  13   9   2   50.02    1.96
  14   9   2    2.33    0.57
  14   9   2    2.84    0.53
  14   9   2    2.89    0.58
  15   9   2   -0.18    0.46
  15   9   2   -0.22    0.60
  15   9   2    0.27    0.59
  16   9   2    1.21    0.75
  16   9   2    1.54    0.68
  16   9   2    1.46    0.61
  17   9   2    0.69    0.69
  17   9   2    0.34    0.89
   9 -10  -2    1.37    0.89
   8 -10  -2    3.27    0.59
   8 -10  -2    4.07    0.98
   7 -10  -2    3.17    0.52
   7 -10  -2    3.25    0.41
   7 -10  -2    4.54    0.86
   6 -10  -2    0.78    0.29
   6 -10  -2    0.09    0.25
   6 -10  -2    0.60    0.37
  -6  10   2   -0.07    0.49
   5 -10  -2    4.79    0.47
   5 -10  -2    4.99    0.50
   5 -10  -2    4.74    0.39
  -5  10   2    3.61    0.52
   4 -10  -2    9.20    0.45
   4 -10  -2    9.74    0.59
   4 -10  -2    8.91    0.59
  -4  10   2    9.83    0.75
   3 -10  -2   -0.04    0.22
   3 -10  -2   -0.06    0.12
   3 -10  -2   -0.16    0.38
   3 -10  -2   -0.05    0.22
  -3  10   2    0.22    0.33
   2 -10  -2    3.30    0.37
   2 -10  -2    3.33    0.49
   2 -10  -2    3.31    0.28
   2 -10  -2    4.45    0.41
  -2  10   2    4.12    0.46
  -2  10   2    2.30    0.51
   1 -10  -2    0.45    0.19
   1 -10  -2    0.53    0.32
   1 -10  -2    0.40    0.11
   1 -10  -2    0.72    0.24
  -1  10   2   -0.16    0.35
  -1  10   2    0.74    0.28
   0 -10  -2    0.37    0.30
   0 -10  -2    0.57    0.22
   0 -10  -2    0.53    0.14
   0  10   2    0.78    0.11
   0  10   2    1.04    0.35
   0  10   2    0.72    0.26
  -1 -10  -2   25.26    1.06
  -1 -10  -2   24.83    0.97
  -1 -10  -2   25.39    0.79
   1  10   2   23.51    1.08
   1  10   2   23.54    0.77
   1  10   2   25.07    1.02
  -2 -10  -2    0.46    0.21
  -2 -10  -2    0.69    0.10
  -2 -10  -2    0.08    0.21
   2  10   2    0.53    0.11
   2  10   2    0.61    0.29
   2  10   2    0.62    0.23
  -3 -10  -2    9.27    0.56
  -3 -10  -2    9.62    0.57
  -3 -10  -2    9.80    0.36
   3  10   2    8.86    0.62
   3  10   2   10.80    0.59
   3  10   2   10.00    0.41
  -4 -10  -2   11.95    0.61
  -4 -10  -2   12.48    0.62
   4  10   2   11.50    0.66
   4  10   2   12.77    0.65
   4  10   2   11.62    0.50
  -5 -10  -2   47.29    1.46
  -5 -10  -2   45.76    1.60
   5  10   2   48.52    1.68
   5  10   2   48.88    1.52
   5  10   2   48.27    1.66
   5  10   2   48.16    1.67
  -6 -10  -2    0.55    0.19
  -6 -10  -2    0.44    0.12
   6  10   2   -0.01    0.24
   6  10   2    0.44    0.17
   6  10   2    0.29    0.22
   6  10   2    0.49    0.25
  -7 -10  -2    3.70    0.27
  -7 -10  -2    3.39    0.36
   7  10   2    3.59    0.45
   7  10   2    3.48    0.42
   7  10   2    3.88    0.44
   7  10   2    3.64    0.33
  -8 -10  -2   14.54    0.61
  -8 -10  -2   14.63    0.69
   8  10   2   14.88    0.73
   8  10   2   16.57    0.82
   8  10   2   14.85    0.76
   8  10   2   15.21    0.66
  -9 -10  -2    2.63    0.29
   9  10   2    2.31    0.41
   9  10   2    2.61    0.34
   9  10   2    2.73    0.39
   9  10   2    2.00    0.29
   9  10   2    2.22    0.35
 -10 -10  -2   -0.05    0.20
  10  10   2    0.19    0.29
  10  10   2   -0.59    0.31
  10  10   2   -0.41    0.23
  10  10   2   -0.06    0.25
  10  10   2    0.39    0.32
 -11 -10  -2   23.98    0.99
  11  10   2   23.54    1.08
  11  10   2   25.68    1.21
  11  10   2   25.20    1.10
 -12 -10  -2    3.81    0.43
  12  10   2    3.15    0.53
  12  10   2    3.22    0.57
  12  10   2    2.70    0.45
  13  10   2   15.05    1.06
  13  10   2   13.67    0.99
  13  10   2   16.72    0.91
  14  10   2    0.72    0.43
  14  10   2   -0.01    0.46
  14  10   2   -0.36    0.49
  15  10   2    3.73    0.75
  15  10   2    4.63    0.63
  15  10   2    3.93    0.74
  16  10   2    3.03    0.69
  16  10   2    2.66    0.79
   9 -11  -2   -1.96    1.07
   8 -11  -2   -0.47    0.83
   8 -11  -2    0.29    0.54
   7 -11  -2    3.60    0.44
   7 -11  -2    2.19    0.77
   7 -11  -2    3.44    0.55
   6 -11  -2    6.49    0.61
   6 -11  -2    5.64    0.86
   6 -11  -2    6.46    0.60
   5 -11  -2    0.42    0.31
   5 -11  -2    0.86    0.24
   5 -11  -2    1.09    0.37
  -5  11   2    0.33    0.49
   4 -11  -2    1.95    0.37
   4 -11  -2    2.01    0.24
   4 -11  -2    2.17    0.36
  -4  11   2    1.75    0.49
   3 -11  -2    2.37    0.37
   3 -11  -2    1.56    0.30
   3 -11  -2    2.25    0.25
   3 -11  -2    2.21    0.59
  -3  11   2    2.93    0.49
   2 -11  -2   11.65    0.67
   2 -11  -2   11.32    0.56
   2 -11  -2   10.67    0.45
   2 -11  -2   11.14    0.87
  -2  11   2   11.27    0.78
   1 -11  -2    0.48    0.11
   1 -11  -2    0.65    0.38
   1 -11  -2    0.59    0.26
  -1  11   2   -0.07    0.30
   0 -11  -2    0.12    0.23
   0 -11  -2    0.39    0.33
   0 -11  -2    0.11    0.12
   0  11   2    0.19    0.30
   0  11   2   -0.47    0.39
  -1 -11  -2    5.06    0.25
  -1 -11  -2    5.48    0.46
  -1 -11  -2    5.56    0.56
   1  11   2    5.24    0.24
   1  11   2    4.03    0.52
   1  11   2    6.17    0.55
  -2 -11  -2    1.77    0.34
  -2 -11  -2    1.54    0.30
  -2 -11  -2    1.58    0.13
   2  11   2    2.31    0.41
   2  11   2    1.50    0.32
   2  11   2    1.48    0.17
  -3 -11  -2    1.74    0.14
  -3 -11  -2    1.49    0.30
  -3 -11  -2    1.62    0.31
   3  11   2    1.69    0.17
   3  11   2    1.11    0.28
   3  11   2    1.17    0.34
  -4 -11  -2    6.72    0.50
  -4 -11  -2    6.24    0.28
  -4 -11  -2    5.95    0.49
   4  11   2    6.71    0.36
   4  11   2    7.10    0.58
  -5 -11  -2    1.36    0.26
  -5 -11  -2    1.37    0.14
   5  11   2    1.32    0.21
   5  11   2    1.53    0.34
   5  11   2    1.52    0.32
   5  11   2    0.97    0.28
  -6 -11  -2    0.32    0.22
  -6 -11  -2    0.25    0.12
   6  11   2    0.48    0.27
   6  11   2    0.23    0.25
   6  11   2   -0.23    0.17
   6  11   2    0.03    0.25
  -7 -11  -2   14.65    0.58
  -7 -11  -2   14.49    0.71
   7  11   2   13.45    0.76
   7  11   2   15.18    0.65
   7  11   2   15.41    0.79
   7  11   2   17.21    0.84
  -8 -11  -2   30.15    1.13
  -8 -11  -2   29.41    1.02
   8  11   2   30.04    1.08
   8  11   2   28.37    1.20
   8  11   2   29.25    1.19
   8  11   2   29.33    1.23
  -9 -11  -2   44.18    1.46
  -9 -11  -2   44.94    1.54
   9  11   2   49.70    1.74
   9  11   2   42.18    1.61
   9  11   2   42.61    1.51
   9  11   2   42.07    1.62
 -10 -11  -2    3.66    0.40
  10  11   2    3.87    0.47
  10  11   2    3.82    0.44
  10  11   2    4.29    0.43
  10  11   2    3.04    0.48
 -11 -11  -2    0.59    0.25
  11  11   2    0.60    0.31
  11  11   2    0.34    0.38
 -12 -11  -2    4.13    0.45
  12  11   2    4.33    0.50
  12  11   2    3.16    0.56
  12  11   2    2.99    0.54
  13  11   2    2.01    0.43
  13  11   2    1.85    0.48
  13  11   2    1.64    0.52
  14  11   2    0.19    0.54
  14  11   2    0.03    0.42
  14  11   2   -0.15    0.49
  15  11   2    2.77    0.69
  15  11   2    3.18    0.61
  15  11   2    2.59    0.67
  16  11   2    2.54    0.78
  16  11   2    1.63    0.81
  16  11   2    1.83    0.61
   8 -12  -2   -0.56    0.82
   7 -12  -2    8.61    0.79
   7 -12  -2    8.19    0.91
   7 -12  -2    8.40    1.09
   6 -12  -2    0.23    0.68
   6 -12  -2    0.28    0.42
   6 -12  -2    0.80    0.37
   5 -12  -2    1.01    0.69
   5 -12  -2    0.10    0.36
   5 -12  -2    0.27    0.33
  -5  12   2   -1.28    0.55
   4 -12  -2    5.99    0.79
   4 -12  -2    6.77    0.60
   4 -12  -2    5.29    0.39
   4 -12  -2    6.11    0.63
  -4  12   2    8.13    0.97
   3 -12  -2    0.79    0.32
   3 -12  -2    0.10    0.27
   3 -12  -2    0.39    0.16
  -3  12   2    0.08    0.49
   2 -12  -2    3.35    0.24
   2 -12  -2    3.17    0.43
   2 -12  -2    2.79    0.32
  -2  12   2    3.06    0.53
   1 -12  -2   -0.21    0.36
   1 -12  -2   -0.07    0.10
   1 -12  -2    0.09    0.27
  -1  12   2   -0.24    0.39
   0 -12  -2    0.03    0.12
   0 -12  -2    0.15    0.08
   0 -12  -2    0.20    0.37
   0 -12  -2    0.09    0.26
   0  12   2    0.66    0.40
  -1 -12  -2   11.59    0.40
  -1 -12  -2   13.10    0.81
  -1 -12  -2   12.49    0.69
   1  12   2   11.03    0.90
   1  12   2   12.41    0.79
  -2 -12  -2    3.83    0.45
  -2 -12  -2    3.95    0.17
  -2 -12  -2    3.41    0.44
   2  12   2    4.41    0.52
   2  12   2    3.78    0.20
   2  12   2    3.81    0.54
  -3 -12  -2    8.55    0.63
  -3 -12  -2    8.86    0.31
  -3 -12  -2    8.40    0.60
   3  12   2    8.62    0.36
   3  12   2    8.63    0.72
   3  12   2    8.61    0.66
  -4 -12  -2    5.85    0.49
  -4 -12  -2    5.12    0.51
  -4 -12  -2    5.86    0.25
   4  12   2    6.14    0.55
   4  12   2    5.79    0.58
   4  12   2    5.83    0.34
  -5 -12  -2   46.15    1.36
  -5 -12  -2   43.01    1.57
   5  12   2   41.28    1.63
   5  12   2   46.49    1.67
   5  12   2   44.81    1.43
   5  12   2   43.86    1.66
  -6 -12  -2   12.39    0.48
  -6 -12  -2   13.13    0.68
   6  12   2   10.32    0.72
   6  12   2   11.42    0.57
   6  12   2   13.57    0.77
   6  12   2   11.02    0.73
  -7 -12  -2    6.60    0.37
  -7 -12  -2    6.72    0.52
   7  12   2    6.42    0.60
   7  12   2    6.57    0.63
   7  12   2    7.46    0.47
   7  12   2    8.06    0.65
  -8 -12  -2    7.58    0.41
  -8 -12  -2    7.00    0.53
   8  12   2    5.01    0.62
   8  12   2    6.25    0.72
   8  12   2    6.70    0.65
   8  12   2    6.42    0.48
  -9 -12  -2    4.01    0.43
  -9 -12  -2    3.77    0.37
   9  12   2    3.18    0.57
   9  12   2    3.97    0.40
   9  12   2    3.80    0.51
 -10 -12  -2   19.75    0.82
  10  12   2   18.58    0.88
  10  12   2   20.63    0.94
  10  12   2   20.23    1.07
 -11 -12  -2    0.85    0.28
  11  12   2   -0.28    0.28
  11  12   2    0.07    0.40
  12  12   2    1.56    0.40
  12  12   2    0.97    0.51
  12  12   2    0.71    0.33
  13  12   2    9.56    0.77
  13  12   2    6.90    0.82
  14  12   2    1.18    0.46
  14  12   2    2.64    0.64
  14  12   2    1.90    0.57
  15  12   2   -0.24    0.49
  15  12   2   -1.03    0.55
  15  12   2   -0.49    0.61
  16  12   2    4.28    0.73
  16  12   2    4.05    0.86
  16  12   2    4.49    0.80
   7 -13  -2    1.81    0.88
   6 -13  -2   -0.63    0.38
   6 -13  -2    1.28    0.78
   5 -13  -2    0.91    0.40
   5 -13  -2    0.28    0.74
   5 -13  -2    0.59    0.38
   4 -13  -2    8.01    0.64
   4 -13  -2    8.09    0.96
   4 -13  -2    8.73    0.70
   3 -13  -2    1.09    0.31
   3 -13  -2    1.90    0.58
   3 -13  -2    1.58    0.33
   3 -13  -2    1.76    0.41
   2 -13  -2    2.54    0.43
   2 -13  -2    2.47    0.24
   2 -13  -2    2.70    0.30
   1 -13  -2   12.10    0.51
   1 -13  -2   12.02    0.43
   1 -13  -2    9.38    1.06
   1 -13  -2   13.75    0.76
   0 -13  -2    3.74    0.58
   0 -13  -2    3.59    0.21
   0 -13  -2    4.23    0.52
  -1 -13  -2   13.36    0.76
  -1 -13  -2   12.20    0.86
  -2 -13  -2   22.01    1.01
  -2 -13  -2   22.19    1.08
  -3 -13  -2    4.20    0.54
  -3 -13  -2    4.87    0.59
   3  13   2    4.61    0.22
   3  13   2    3.25    0.51
  -4 -13  -2    8.06    0.31
  -4 -13  -2    7.64    0.58
  -4 -13  -2    8.80    0.64
   4  13   2    8.63    0.39
   4  13   2    8.55    0.77
  -5 -13  -2    9.51    0.39
  -5 -13  -2   10.39    0.69
  -5 -13  -2    9.69    0.64
   5  13   2    8.79    0.80
   5  13   2    9.39    0.68
   5  13   2    9.89    0.48
  -6 -13  -2    2.38    0.23
  -6 -13  -2    2.03    0.34
   6  13   2    2.25    0.45
   6  13   2    2.09    0.28
   6  13   2    2.51    0.45
  -7 -13  -2   29.85    1.03
  -7 -13  -2   31.77    1.22
   7  13   2   33.13    1.44
   7  13   2   29.41    1.32
   7  13   2   32.57    1.14
  -8 -13  -2   13.85    0.59
  -8 -13  -2   12.87    0.72
   8  13   2   13.38    0.67
   8  13   2   14.22    0.88
  -9 -13  -2   14.36    0.65
  -9 -13  -2   14.14    0.75
   9  13   2   14.30    0.74
   9  13   2   14.85    0.94
 -10 -13  -2   33.23    1.19
 -10 -13  -2   33.80    1.29
  10  13   2   32.57    1.28
  10  13   2   31.62    1.47
 -11 -13  -2    5.89    0.53
  11  13   2    5.81    1.08
  12  13   2    0.48    0.50
  12  13   2    0.76    0.36
  12  13   2    1.13    0.43
  13  13   2    0.60    0.57
  13  13   2    1.57    0.46
  13  13   2    1.26    0.45
  14  13   2    8.62    0.96
  14  13   2    8.88    1.07
  14  13   2    8.33    0.80
  15  13   2    6.10    0.90
  15  13   2    5.65    0.72
  15  13   2    6.11    0.84
  16  13   2   -0.45    0.73
  16  13   2   -0.67    0.56
  16  13   2   -0.02    0.67
   6 -14  -2   -0.90    0.46
   6 -14  -2    0.24    0.90
   5 -14  -2   -0.10    0.73
   5 -14  -2   -0.08    0.47
   4 -14  -2    8.67    1.02
   3 -14  -2    1.10    0.33
   3 -14  -2    0.72    0.64
   3 -14  -2    0.97    0.41
   2 -14  -2    0.95    0.39
   2 -14  -2    0.81    0.55
   1 -14  -2   10.58    0.75
   1 -14  -2    8.38    0.37
   0 -14  -2   11.04    0.76
   0 -14  -2   10.86    0.95
  -1 -14  -2    1.85    0.40
  -1 -14  -2    1.43    0.52
  -2 -14  -2    2.28    0.48
  -2 -14  -2    2.31    0.44
  -3 -14  -2   23.21    1.11
  -3 -14  -2   25.15    1.16
  -4 -14  -2    7.44    0.65
  -4 -14  -2    7.20    0.64
   4  14   2    6.17    0.32
  -5 -14  -2    9.37    0.66
  -5 -14  -2    7.37    0.68
   5  14   2    7.42    0.67
   5  14   2    8.12    0.44
  -6 -14  -2    3.63    0.45
  -6 -14  -2    2.46    0.24
   6  14   2    3.16    0.54
   6  14   2    2.56    0.42
  -7 -14  -2    0.11    0.15
  -7 -14  -2   -0.25    0.27
   7  14   2    0.07    0.26
   7  14   2   -0.18    0.33
  -8 -14  -2    7.10    0.60
  -8 -14  -2    6.97    0.41
   8  14   2    5.27    0.53
   8  14   2    7.20    0.75
  -9 -14  -2    0.15    0.30
  -9 -14  -2    0.09    0.20
   9  14   2    0.41    0.29
 -10 -14  -2    0.40    0.32
 -10 -14  -2    0.04    0.23
  10  14   2   -0.13    0.33
  10  14   2   -0.12    0.41
  11  14   2    0.24    0.30
  11  14   2    0.21    0.36
  11  14   2   -0.28    0.44
  12  14   2   -0.03    0.48
  12  14   2    0.34    0.41
  12  14   2    0.68    0.37
  13  14   2    4.11    0.55
  13  14   2    2.97    0.55
  13  14   2    3.19    0.68
  14  14   2    0.48    0.47
  14  14   2    2.10    0.58
  14  14   2    0.90    0.71
  15  14   2    0.16    0.61
  15  14   2   -0.13    0.74
  15  14   2    1.30    0.57
  16  14   2    0.92    0.83
  16  14   2    1.74    0.73
  16  14   2    2.64    0.68
   5 -15  -2   -0.44    0.52
   5 -15  -2   -0.27    0.85
   4 -15  -2   -0.52    0.75
   4 -15  -2   -0.14    0.48
   3 -15  -2   -0.42    0.69
   3 -15  -2   -0.31    0.41
   2 -15  -2   -0.08    0.40
   2 -15  -2    0.22    0.60
   1 -15  -2    3.45    0.71
   1 -15  -2    3.39    0.51
   0 -15  -2    1.70    0.91
   0 -15  -2    0.35    0.39
  -1 -15  -2    3.81    0.52
  -2 -15  -2   18.77    1.05
  -2 -15  -2   20.15    1.15
  -3 -15  -2    7.92    0.89
  -3 -15  -2    6.95    0.82
  -4 -15  -2    1.69    0.43
  -4 -15  -2    1.08    0.42
  -5 -15  -2   19.25    0.98
  -5 -15  -2   18.31    1.01
   5  15   2   17.40    0.66
   5  15   2   18.51    1.18
   5  15   2   17.87    0.61
  -6 -15  -2   -0.11    0.33
   6  15   2    0.07    0.23
  -7 -15  -2   10.10    0.73
   7  15   2    9.85    0.59
  -8 -15  -2   42.38    1.62
   8  15   2   44.79    1.82
   8  15   2   43.56    1.52
   9  15   2   12.08    0.75
   9  15   2   11.50    0.62
   9  15   2   13.13    0.98
 -10 -15  -2    3.17    0.45
  10  15   2    4.72    0.72
  10  15   2    4.48    0.49
  10  15   2    4.53    0.44
  11  15   2    4.12    0.46
  11  15   2    3.48    0.68
  12  15   2    0.60    0.36
  12  15   2    0.36    0.40
  12  15   2    1.25    0.60
  13  15   2    1.74    0.53
  13  15   2    1.54    0.45
  13  15   2    1.23    0.64
  14  15   2    1.99    0.55
  14  15   2    1.96    0.59
  14  15   2    2.18    0.79
  15  15   2    4.53    0.89
  15  15   2    5.52    0.72
  15  15   2    5.54    0.85
   4 -16  -2    0.97    0.58
   4 -16  -2    1.16    0.84
   3 -16  -2    0.14    0.51
   3 -16  -2   -1.60    0.75
   2 -16  -2   -0.20    0.47
   2 -16  -2   -0.96    0.63
   1 -16  -2    8.83    0.86
   1 -16  -2    7.43    0.91
   0 -16  -2    0.73    0.59
   0 -16  -2    0.14    0.42
  -1 -16  -2    0.45    0.52
  -1 -16  -2    0.27    0.44
  -2 -16  -2    8.91    0.83
  -3 -16  -2    7.90    0.77
  -4 -16  -2    7.26    0.81
  -4 -16  -2    7.13    0.70
  -5 -16  -2    1.36    0.44
  -6 -16  -2    3.66    0.54
   6  16   2    3.60    0.38
  -7 -16  -2    0.17    0.36
   7  16   2    0.37    0.30
   7  16   2    0.32    0.18
  -8 -16  -2   -0.08    0.35
   8  16   2   -0.50    0.32
   8  16   2    0.03    0.22
   8  16   2    0.25    0.48
   9  16   2    5.55    0.71
   9  16   2    6.11    0.54
   9  16   2    6.35    0.51
  10  16   2   13.95    1.10
  10  16   2   12.00    0.86
  10  16   2   13.82    0.72
 -11 -16  -2   12.87    0.85
  11  16   2   14.10    0.79
  11  16   2   12.71    1.16
  12  16   2    6.64    0.82
  12  16   2    5.15    0.81
  12  16   2    5.47    0.64
  13  16   2    6.26    0.65
  13  16   2    7.59    0.77
  13  16   2    7.21    0.95
  14  16   2    6.72    0.98
  14  16   2    9.50    0.93
  14  16   2   12.12    1.08
  15  16   2    8.44    0.95
  15  16   2    7.73    1.08
  15  16   2    9.15    1.03
   3 -17  -2    0.26    0.61
   3 -17  -2   -0.90    0.80
   2 -17  -2    1.90    0.84
   2 -17  -2    1.42    0.61
   1 -17  -2    0.68    0.56
   1 -17  -2    0.69    0.71
   0 -17  -2    0.81    0.67
   0 -17  -2   -0.16    0.49
  -1 -17  -2    4.63    0.68
  -1 -17  -2    5.13    0.74
  -2 -17  -2    0.14    0.57
  -2 -17  -2    0.70    0.50
  -3 -17  -2    6.43    0.76
  -3 -17  -2    6.57    0.81
  -4 -17  -2   -0.13    0.45
  -4 -17  -2   -0.39    0.48
   5  17   2    0.78    0.49
   6  17   2    3.26    0.65
   7  17   2    0.28    0.19
   8  17   2   -0.28    0.48
   8  17   2   -0.35    0.21
  -9 -17  -2    3.25    0.60
   9  17   2    4.33    0.72
   9  17   2    2.95    0.36
 -10 -17  -2    2.35    0.51
  10  17   2    2.73    0.68
  10  17   2    1.26    0.33
 -11 -17  -2    0.18    0.43
  11  17   2    0.24    0.35
  11  17   2   -0.01    0.66
  12  17   2    0.68    0.49
  12  17   2   -0.20    0.38
  12  17   2    0.32    0.65
  13  17   2   17.96    1.06
  13  17   2   19.41    1.21
  13  17   2   18.43    1.53
  14  17   2   -0.14    0.75
  14  17   2    0.95    0.62
  14  17   2    0.01    0.51
   2 -18  -2    1.57    0.67
   2 -18  -2    1.03    0.88
   1 -18  -2   -0.12    0.59
   1 -18  -2   -0.19    0.76
   0 -18  -2    3.42    0.69
   0 -18  -2    4.64    0.93
  -1 -18  -2    1.11    0.58
  -1 -18  -2    1.19    0.72
  -2 -18  -2    1.10    0.56
  -2 -18  -2    0.16    0.63
  -3 -18  -2   -0.47    0.57
  -3 -18  -2    0.02    0.52
  -4 -18  -2    3.58    0.67
  -4 -18  -2    3.53    0.63
   4  18   2    3.95    0.73
  -5 -18  -2    5.91    0.73
   5  18   2    5.98    0.77
  -6 -18  -2    0.50    0.47
   6  18   2   -0.65    0.53
  -7 -18  -2    0.04    0.48
   7  18   2   -0.18    0.50
  -8 -18  -2    1.58    0.47
   8  18   2    2.48    0.67
  -9 -18  -2    0.90    0.48
   9  18   2    1.44    0.64
   9  18   2    0.68    0.27
 -10 -18  -2    1.13    0.48
  10  18   2    0.59    0.64
  10  18   2    1.46    0.33
 -11 -18  -2    6.35    0.71
  11  18   2    3.89    0.90
  11  18   2    6.23    0.64
  12  18   2    0.28    0.40
  12  18   2    0.60    0.74
  12  18   2    0.22    0.52
  13  18   2   17.21    1.17
  13  18   2   15.89    1.07
  13  18   2   17.25    1.57
  14  18   2    9.88    1.01
  14  18   2    7.93    1.11
  14  18   2    7.05    0.86
   0 -19  -2    0.68    0.82
   0 -19  -2    1.33    0.70
  -1 -19  -2    3.68    0.88
  -1 -19  -2    3.12    0.76
  -2 -19  -2    6.08    0.85
  -2 -19  -2    5.42    0.89
  -3 -19  -2    3.17    0.76
  -3 -19  -2    3.58    0.71
   3  19   2    2.76    0.74
  -4 -19  -2    4.74    0.75
   4  19   2    6.44    0.85
  -5 -19  -2    0.87    0.60
   5  19   2   -0.66    0.61
  -6 -19  -2    0.57    0.52
   6  19   2   -0.13    0.66
  -7 -19  -2   -0.37    0.51
   7  19   2    0.72    0.67
  -8 -19  -2    0.23    0.48
   8  19   2    0.86    0.66
  -9 -19  -2    1.99    0.55
   9  19   2    2.29    0.71
 -10 -19  -2    0.36    0.50
  10  19   2    0.55    0.71
 -11 -19  -2    1.80    0.55
  11  19   2    2.26    0.79
 -12 -19  -2   -0.07    0.50
  12  19   2   -0.14    0.80
  13  19   2    5.50    1.07
  13  19   2    4.63    0.78
  -2 -20  -2    2.68    0.85
   2  20   2    2.67    0.87
  -3 -20  -2    1.04    0.73
   3  20   2    0.78    0.76
  -4 -20  -2   -1.48    0.66
   4  20   2   -0.78    0.61
  -5 -20  -2    9.03    0.96
   5  20   2   10.23    1.22
  -6 -20  -2    5.51    0.75
   6  20   2    4.98    0.92
  -7 -20  -2    1.21    0.61
   7  20   2    1.94    0.77
  -8 -20  -2    2.79    0.63
   8  20   2    2.35    0.83
  -9 -20  -2    1.21    0.59
   9  20   2    2.73    0.85
 -10 -20  -2   -0.16    0.53
  10  20   2   -0.13    0.76
 -11 -20  -2    0.49    0.56
  11  20   2    0.73    0.82
  -5 -21  -2    1.32    0.73
   5  21   2   -0.19    0.71
  -6 -21  -2    0.20    0.66
   6  21   2    0.10    0.75
  -7 -21  -2   -0.58    0.61
   7  21   2    1.05    0.72
  -8 -21  -2    0.76    0.60
   8  21   2    0.86    0.77
  -9 -21  -2    1.57    0.65
   9  21   2    0.27    1.11
   9  20  -3   -0.59    0.65
  -9 -20   3    0.13    0.49
  -8 -20   3    1.25    0.69
  -8 -20   3    0.94    0.49
  -7 -20   3    4.66    0.64
  -7 -20   3    3.28    0.76
  -6 -20   3    7.06    0.72
  -6 -20   3    5.97    0.85
  -5 -20   3    2.18    0.60
  -5 -20   3    2.55    0.67
  -4 -20   3   17.17    1.30
  -4 -20   3   16.77    1.23
  -3 -20   3   -0.10    0.63
  -3 -20   3   -1.17    0.58
  -2 -20   3    0.30    0.66
  -2 -20   3    1.58    0.67
  -1 -20   3    6.61    0.92
  -1 -20   3    6.27    0.93
  11  19  -3    2.39    0.60
  11  19  -3    1.85    0.81
  10  19  -3    1.38    0.51
  10  19  -3    0.48    0.71
   9  19  -3    6.67    0.91
  -9 -19   3    6.15    0.73
  -8 -19   3    0.71    0.65
  -7 -19   3    4.23    0.75
  -6 -19   3   -0.37    0.55
  -5 -19   3    0.99    0.64
  -4 -19   3   -0.71    0.54
  -4 -19   3   -0.46    0.57
  -3 -19   3    1.52    0.60
  -3 -19   3    1.50    0.60
  -2 -19   3    0.40    0.61
  -2 -19   3   -0.24    0.63
  -1 -19   3    1.71    0.72
  -1 -19   3    3.61    0.74
   0 -19   3    5.06    0.86
   0 -19   3    5.13    0.84
   1 -19   3    2.33    0.82
   1 -19   3    1.43    0.82
  12  18  -3    0.60    0.76
  12  18  -3    1.17    0.57
  11  18  -3    4.62    0.82
  11  18  -3    5.23    0.63
  10  18  -3    0.14    0.45
  10  18  -3    1.25    0.66
   9  18  -3   -0.74    0.59
  -9 -18   3   -0.79    0.41
  -8 -18   3    5.69    0.73
  -8 -18   3    4.53    0.56
  -7 -18   3    1.30    0.61
  -7 -18   3    1.62    0.57
  -6 -18   3    2.90    0.62
  -5 -18   3    0.48    0.46
  -5 -18   3    0.82    0.57
  -4 -18   3    2.40    0.52
  -4 -18   3    2.33    0.64
  -3 -18   3    0.75    0.55
  -2 -18   3    2.66    0.65
  -1 -18   3    2.29    0.63
  -1 -18   3    1.36    0.62
   0 -18   3   -0.49    0.60
   0 -18   3   -0.24    0.61
   1 -18   3    0.18    0.66
   1 -18   3    0.52    0.68
   2 -18   3    2.50    0.83
   2 -18   3    3.73    0.77
   3 -18   3    0.49    0.70
   3 -18   3   -0.66    0.83
  12  17  -3    1.37    0.52
  12  17  -3    1.60    0.56
  12  17  -3    0.87    0.71
  11  17  -3    2.13    0.51
  11  17  -3    1.35    0.68
  11  17  -3    3.75    0.58
  10  17  -3    1.36    0.43
  10  17  -3    0.69    0.61
  10  17  -3    1.78    0.44
   9  17  -3    1.54    0.59
   9  17  -3    1.99    0.40
  -9 -17   3    1.94    0.45
   8  17  -3    2.96    0.40
  -8 -17   3    3.25    0.62
  -8 -17   3    2.81    0.43
   7  17  -3    0.80    0.27
  -7 -17   3    1.13    0.37
  -7 -17   3    0.50    0.50
  -6 -17   3    0.25    0.34
  -6 -17   3   -0.14    0.43
  -5 -17   3   13.53    1.00
  -5 -17   3   11.29    0.82
  -4 -17   3    3.50    0.64
  -4 -17   3    5.01    0.58
  -3 -17   3    1.75    0.49
  -3 -17   3    0.62    0.51
  -2 -17   3    5.52    0.70
  -2 -17   3    6.73    0.87
  -1 -17   3    4.51    0.70
   0 -17   3    9.26    0.98
   0 -17   3    7.21    0.99
   1 -17   3    5.00    0.77
   1 -17   3    3.40    0.70
   2 -17   3    0.45    0.60
   2 -17   3    0.27    0.68
   3 -17   3    0.77    0.77
   3 -17   3    0.11    0.65
   4 -17   3    8.47    1.14
   4 -17   3   10.38    1.24
  13  16  -3    2.12    0.71
  13  16  -3    2.05    0.63
  13  16  -3    2.21    0.63
  12  16  -3    0.39    0.50
  12  16  -3    0.98    0.52
  12  16  -3    1.00    0.67
  11  16  -3    0.12    0.41
  11  16  -3    0.13    0.52
  11  16  -3   -0.68    0.53
  10  16  -3    3.88    0.51
  10  16  -3    3.90    0.68
  10  16  -3    3.03    0.50
   9  16  -3    0.25    0.33
   9  16  -3    0.40    0.49
   9  16  -3    0.33    0.35
   8  16  -3   -0.06    0.28
  -8 -16   3    0.16    0.30
  -8 -16   3   -0.62    0.43
   7  16  -3    1.13    0.32
   7  16  -3    0.71    0.27
  -7 -16   3    1.06    0.33
  -7 -16   3    1.10    0.47
   6  16  -3   19.20    0.73
   6  16  -3   19.83    0.76
  -6 -16   3   20.39    1.15
  -6 -16   3   19.52    0.94
  -5 -16   3    9.16    0.70
  -5 -16   3    9.37    0.86
  -4 -16   3   10.72    0.77
  -3 -16   3   10.75    0.81
  -2 -16   3   34.78    1.55
  -2 -16   3   34.17    1.46
  -1 -16   3   16.34    1.04
  -1 -16   3   13.00    0.94
   0 -16   3    2.43    0.57
   0 -16   3    2.47    0.56
   1 -16   3    3.53    0.62
   2 -16   3    0.13    0.59
   2 -16   3   -0.68    0.51
   3 -16   3   10.94    1.24
   3 -16   3   10.52    1.03
   4 -16   3   -1.13    0.73
   4 -16   3    1.13    0.62
   5 -16   3    5.02    1.03
   5 -16   3    3.38    0.75
  14  15  -3    2.23    0.71
  14  15  -3    2.72    0.77
  14  15  -3    2.60    0.71
  13  15  -3    5.64    0.73
  13  15  -3    5.43    0.80
  13  15  -3    6.17    0.74
  12  15  -3   -0.21    0.46
  12  15  -3   -0.42    0.56
  12  15  -3   -0.02    0.46
  11  15  -3    8.11    0.85
  10  15  -3    0.19    0.35
  10  15  -3    0.41    0.35
  10  15  -3   -0.28    0.45
   9  15  -3    2.91    0.43
   9  15  -3    2.11    0.36
   9  15  -3    2.87    0.41
   9  15  -3    1.90    0.55
   8  15  -3   18.98    1.11
   8  15  -3   20.08    0.89
   8  15  -3   18.96    0.82
  -8 -15   3   20.77    0.90
   7  15  -3    0.59    0.49
   7  15  -3    0.15    0.24
   7  15  -3    0.23    0.21
  -7 -15   3    0.36    0.28
   6  15  -3    3.10    0.32
   6  15  -3    3.30    0.57
  -6 -15   3    3.53    0.40
   5  15  -3    0.14    0.16
   5  15  -3    0.22    0.45
   5  15  -3    0.09    0.15
  -5 -15   3    0.21    0.45
  -5 -15   3    0.17    0.29
   4  15  -3    4.61    0.63
  -4 -15   3    4.45    0.47
   3  15  -3    1.85    0.56
  -3 -15   3    2.40    0.43
  -2 -15   3   46.32    1.73
  -1 -15   3   10.59    0.83
  -1 -15   3   11.72    0.89
   0 -15   3    0.14    0.42
   0 -15   3    0.64    0.45
   1 -15   3    0.88    0.44
   2 -15   3    3.53    0.60
   3 -15   3    0.33    0.49
   3 -15   3    0.66    0.63
   4 -15   3    4.67    0.87
   4 -15   3    2.73    0.60
   5 -15   3    3.54    0.68
   5 -15   3    6.58    0.99
   6 -15   3    7.10    1.04
   6 -15   3    8.24    1.06
  14  14  -3    0.26    0.63
  14  14  -3    1.30    0.65
  14  14  -3    1.68    0.74
  13  14  -3    2.26    0.65
  13  14  -3    1.99    0.58
  13  14  -3    2.73    0.63
  12  14  -3    0.96    0.57
  12  14  -3    1.03    0.48
  11  14  -3    1.19    0.52
  11  14  -3    0.62    0.47
  11  14  -3    0.43    0.37
  10  14  -3    2.82    0.42
  10  14  -3    3.13    0.44
  10  14  -3    2.41    0.56
   9  14  -3    1.47    0.31
   9  14  -3    0.60    0.43
   9  14  -3    1.38    0.35
   9  14  -3    1.53    0.55
   9  14  -3    0.89    0.31
   8  14  -3   18.41    1.00
   8  14  -3   18.03    0.83
   8  14  -3   16.66    0.74
  -8 -14   3   16.88    1.10
  -8 -14   3   17.74    0.82
   7  14  -3   64.28    2.31
   7  14  -3   68.62    2.10
   7  14  -3   67.30    2.16
  -7 -14   3   68.26    2.39
  -7 -14   3   67.73    2.18
   6  14  -3   24.96    0.91
   6  14  -3   21.99    1.14
   6  14  -3   24.15    0.84
  -6 -14   3   24.59    1.11
  -6 -14   3   22.86    0.96
   5  14  -3   51.84    1.56
   5  14  -3   50.11    1.61
   5  14  -3   48.95    1.87
  -5 -14   3   52.56    1.76
  -5 -14   3   51.64    1.90
   4  14  -3   84.64    2.93
  -4 -14   3   91.29    2.97
  -4 -14   3   89.99    2.82
   3  14  -3   28.71    1.34
  -3 -14   3   32.53    1.25
   2  14  -3   16.66    1.02
  -2 -14   3   18.45    1.02
  -2 -14   3   16.95    0.89
   1  14  -3    1.36    0.49
  -1 -14   3    0.88    0.36
   0 -14   3    3.22    0.58
   0 -14   3    3.71    0.52
   1 -14   3    2.89    0.53
   1 -14   3    4.81    0.61
   2 -14   3    3.08    0.52
   2 -14   3    4.85    0.80
   3 -14   3    2.45    0.52
   4 -14   3    2.11    0.53
   4 -14   3    1.69    0.66
   5 -14   3   -0.67    0.63
   5 -14   3    0.47    0.51
   6 -14   3   -0.11    0.51
   6 -14   3    0.39    0.81
   7 -14   3    1.87    0.89
   7 -14   3    0.99    0.57
  14  13  -3    1.34    0.62
  14  13  -3    1.35    0.64
  14  13  -3    3.20    0.68
  13  13  -3   15.28    1.08
  13  13  -3   13.64    1.07
  12  13  -3    3.12    0.68
  12  13  -3    2.88    0.57
  12  13  -3    3.11    0.54
  11  13  -3   19.47    1.03
  11  13  -3   18.20    1.10
  11  13  -3   19.45    1.02
  10  13  -3    0.62    0.31
  10  13  -3    0.49    0.33
  10  13  -3    0.38    0.38
   9  13  -3    1.20    0.32
   9  13  -3    0.18    0.25
   9  13  -3    0.58    0.36
   9  13  -3    0.99    0.39
   8  13  -3   26.73    1.13
   8  13  -3   25.62    1.04
   8  13  -3   25.50    1.03
   8  13  -3   23.97    0.94
  -8 -13   3   26.98    1.16
   7  13  -3   19.81    0.83
   7  13  -3   18.68    0.75
   7  13  -3   19.12    0.95
  -7 -13   3   19.74    0.82
  -7 -13   3   18.35    0.96
   6  13  -3    2.78    0.43
   6  13  -3    3.17    0.31
   6  13  -3    2.91    0.29
  -6 -13   3    2.86    0.44
  -6 -13   3    2.47    0.32
   5  13  -3   59.20    1.83
   5  13  -3   58.93    1.78
   5  13  -3   57.94    2.04
  -5 -13   3   59.15    1.92
  -5 -13   3   56.95    2.06
   4  13  -3  118.85    3.44
   4  13  -3  113.83    3.72
   4  13  -3  117.51    3.46
  -4 -13   3  124.47    3.79
  -4 -13   3  117.49    3.63
   3  13  -3    0.20    0.33
  -3 -13   3    0.02    0.26
  -3 -13   3    0.06    0.29
   2  13  -3  118.44    3.93
  -2 -13   3  127.46    3.87
  -2 -13   3  127.89    3.97
   1  13  -3    0.16    0.39
  -1 -13   3    1.04    0.34
  -1 -13   3    0.91    0.35
   0  13  -3    3.08    0.54
   0 -13   3    3.91    0.51
   0 -13   3    3.04    0.47
  -1  13  -3   29.34    1.44
   1 -13   3   29.49    1.35
   1 -13   3   32.91    1.35
   2 -13   3    4.47    0.61
   2 -13   3    5.10    0.57
   3 -13   3    0.07    0.46
   4 -13   3    2.01    0.50
   5 -13   3    7.73    0.92
   5 -13   3    5.65    0.67
   6 -13   3    3.43    0.80
   6 -13   3    4.37    0.62
   7 -13   3   -0.08    0.77
   7 -13   3    0.50    0.51
   8 -13   3    5.48    0.73
   8 -13   3    4.89    1.08
  15  12  -3    5.22    0.81
  15  12  -3    4.47    0.89
  14  12  -3    2.31    0.62
  14  12  -3    1.47    0.67
  14  12  -3    1.55    0.61
  13  12  -3    7.44    0.78
  13  12  -3    7.12    0.78
  13  12  -3    7.03    0.75
  12  12  -3    2.72    0.54
  12  12  -3    2.24    0.53
  11  12  -3   21.51    1.06
  11  12  -3   19.90    1.07
  11  12  -3   19.51    1.09
  10  12  -3   11.16    0.79
  10  12  -3   11.30    0.84
  10  12  -3   12.84    0.79
  10  12  -3   12.14    0.75
   9  12  -3    8.70    0.56
   9  12  -3    9.38    0.66
   9  12  -3    9.65    0.74
   9  12  -3    8.16    0.68
   9  12  -3    7.94    0.61
   8  12  -3    0.58    0.26
   8  12  -3    0.05    0.28
   8  12  -3    0.04    0.22
   8  12  -3   -0.19    0.39
   8  12  -3    0.26    0.20
  -8 -12   3    0.54    0.31
   7  12  -3   10.07    0.78
   7  12  -3    9.80    0.58
   7  12  -3   10.53    0.65
   7  12  -3    9.92    0.49
  -7 -12   3   11.28    0.71
  -7 -12   3   10.13    0.54
   6  12  -3    1.37    0.24
   6  12  -3    0.83    0.29
   6  12  -3    0.73    0.38
  -6 -12   3    0.78    0.23
  -6 -12   3    1.20    0.31
   5  12  -3   12.25    0.69
   5  12  -3   12.13    0.54
   5  12  -3   11.96    0.79
  -5 -12   3   11.36    0.59
  -5 -12   3   12.12    0.69
   4  12  -3    1.13    0.22
   4  12  -3    0.89    0.13
   4  12  -3    0.51    0.35
   4  12  -3    0.43    0.28
  -4 -12   3    0.64    0.28
  -4 -12   3    0.95    0.25
   3  12  -3   37.72    1.41
   3  12  -3   33.68    1.49
   3  12  -3   37.04    1.10
  -3 -12   3   38.39    1.43
  -3 -12   3   38.00    1.33
   2  12  -3   39.83    1.51
   2  12  -3   37.42    1.57
  -2 -12   3   40.54    1.44
  -2 -12   3   41.85    1.52
   1  12  -3    5.85    0.65
   1  12  -3    5.70    0.61
  -1 -12   3    6.10    0.58
  -1 -12   3    5.59    0.53
   0  12  -3   16.29    0.91
   0 -12   3   15.32    0.86
   0 -12   3   16.90    0.87
  -1  12  -3    1.49    0.41
   1 -12   3    1.45    0.39
   1 -12   3    1.00    0.37
  -2  12  -3    8.10    0.83
   2 -12   3    9.58    0.79
   2 -12   3    9.40    0.72
   3 -12   3    7.65    0.76
   3 -12   3    5.93    0.66
   4 -12   3    2.33    0.45
   4 -12   3    3.88    0.65
   4 -12   3    2.42    0.22
   4 -12   3    2.11    0.20
   5 -12   3    2.75    0.32
   5 -12   3    3.12    0.50
   5 -12   3    2.61    0.28
   6 -12   3    9.53    0.57
   6 -12   3    9.39    1.20
   6 -12   3    7.92    0.94
   7 -12   3    0.95    0.33
   7 -12   3    1.35    0.51
   7 -12   3    1.85    0.82
   8 -12   3    0.29    0.84
   8 -12   3    1.17    0.53
   9 -12   3    7.90    1.25
   9 -12   3    8.81    1.02
  15  11  -3    4.35    0.82
  15  11  -3    4.17    0.87
  14  11  -3    0.57    0.60
  14  11  -3    0.75    0.62
  13  11  -3    2.32    0.60
  13  11  -3    2.81    0.61
  13  11  -3    2.79    0.58
  12  11  -3    5.05    0.60
  12  11  -3    3.27    0.62
  12  11  -3    4.70    0.62
  12  11  -3    3.17    0.55
  11  11  -3   22.76    1.09
  11  11  -3   20.96    1.11
  11  11  -3   20.16    1.05
  11  11  -3   20.20    1.07
  10  11  -3   17.36    0.89
  10  11  -3   16.27    0.97
  10  11  -3   16.59    0.88
  10  11  -3   16.95    0.88
  10  11  -3   17.42    0.92
   9  11  -3    0.67    0.28
   9  11  -3    0.69    0.27
   9  11  -3    0.57    0.30
   9  11  -3    0.31    0.28
   9  11  -3    0.65    0.38
   9  11  -3    0.18    0.30
   8  11  -3   24.79    0.98
   8  11  -3   26.23    1.03
   8  11  -3   23.80    1.02
   8  11  -3   24.22    0.92
   8  11  -3   24.57    1.12
  -8 -11   3   25.38    1.07
   7  11  -3    0.15    0.20
   7  11  -3    0.50    0.18
   7  11  -3    0.19    0.19
   7  11  -3    0.30    0.32
   7  11  -3    0.22    0.24
  -7 -11   3    0.77    0.27
   6  11  -3    5.76    0.47
   6  11  -3    5.86    0.34
   6  11  -3    5.81    0.60
   6  11  -3    5.84    0.41
  -6 -11   3    5.33    0.39
  -6 -11   3    6.17    0.53
   5  11  -3   15.42    0.62
   5  11  -3   15.18    0.72
   5  11  -3   15.40    0.56
   5  11  -3   13.65    0.82
  -5 -11   3   14.68    0.64
  -5 -11   3   14.51    0.76
   4  11  -3   51.57    1.93
   4  11  -3   53.94    1.82
   4  11  -3   54.86    1.63
   4  11  -3   54.68    1.68
  -4 -11   3   54.45    1.75
  -4 -11   3   54.89    1.87
   3  11  -3   48.28    1.46
   3  11  -3   48.34    1.67
   3  11  -3   47.07    1.77
   3  11  -3   48.27    1.43
  -3 -11   3   48.56    1.70
  -3 -11   3   47.35    1.59
   2  11  -3   26.54    1.09
   2  11  -3   28.24    1.22
  -2 -11   3   26.73    1.04
  -2 -11   3   27.78    1.13
   1  11  -3    0.03    0.25
   1  11  -3   -0.02    0.33
  -1 -11   3   -0.14    0.22
  -1 -11   3   -0.07    0.24
   0  11  -3    1.95    0.37
   0  11  -3    1.26    0.42
   0 -11   3    1.45    0.32
   0 -11   3    1.37    0.32
  -1  11  -3   13.22    0.83
  -1  11  -3   12.56    0.86
   1 -11   3   15.45    0.82
   1 -11   3   15.64    0.81
  -2  11  -3    1.72    0.42
  -2  11  -3    2.21    0.48
   2 -11   3    2.33    0.42
   2 -11   3    1.84    0.37
  -3  11  -3   -0.26    0.37
  -3  11  -3   -0.29    0.47
   3 -11   3   -0.06    0.29
   3 -11   3    0.26    0.38
   3 -11   3    0.16    0.12
   4 -11   3   14.15    1.00
   4 -11   3   13.88    0.54
   4 -11   3   13.36    0.82
   4 -11   3   10.65    0.57
   5 -11   3   21.57    1.48
   5 -11   3   22.53    1.10
   5 -11   3   22.95    0.82
   5 -11   3   19.97    0.84
   6 -11   3   28.30    1.07
   6 -11   3   30.99    1.35
   6 -11   3   30.05    1.08
   7 -11   3   19.25    1.10
   7 -11   3   22.21    1.47
   7 -11   3   19.56    0.88
   8 -11   3   29.42    1.21
   8 -11   3   31.78    1.85
   9 -11   3    0.72    0.53
   9 -11   3    1.38    0.58
   9 -11   3    0.16    0.85
  10 -11   3    0.81    0.57
  10 -11   3    0.47    0.98
  15  10  -3   11.07    1.35
  15  10  -3    9.09    0.98
  14  10  -3    1.70    0.69
  14  10  -3    2.12    0.67
  13  10  -3    1.97    0.58
  13  10  -3    1.86    0.59
  13  10  -3    1.06    0.47
  12  10  -3    2.11    0.49
  12  10  -3    1.51    0.46
  12  10  -3    1.46    0.44
  12  10  -3    0.96    0.43
  11  10  -3    0.22    0.39
  11  10  -3    0.30    0.35
  11  10  -3    0.31    0.37
  11  10  -3   -0.33    0.33
  10  10  -3    1.97    0.39
  10  10  -3    2.32    0.40
  10  10  -3    2.84    0.43
  10  10  -3    2.67    0.40
  10  10  -3    2.55    0.43
   9  10  -3    2.95    0.37
   9  10  -3    3.09    0.38
   9  10  -3    3.34    0.42
   9  10  -3    3.56    0.44
   9  10  -3    2.88    0.33
   9  10  -3    3.50    0.41
   8  10  -3    4.38    0.52
   8  10  -3    4.81    0.44
   8  10  -3    5.36    0.45
   8  10  -3    4.58    0.46
   8  10  -3    4.79    0.38
   8  10  -3    5.33    0.51
   7  10  -3    4.08    0.51
   7  10  -3    3.69    0.37
   7  10  -3    4.65    0.38
   7  10  -3    4.77    0.42
   7  10  -3    4.19    0.33
  -7 -10   3    4.53    0.45
   6  10  -3    1.20    0.32
   6  10  -3    0.63    0.21
   6  10  -3    0.62    0.20
   6  10  -3    0.73    0.16
  -6 -10   3    0.43    0.17
  -6 -10   3    0.91    0.25
   5  10  -3  191.20    5.55
   5  10  -3  198.61    5.68
   5  10  -3  189.51    5.61
   5  10  -3  191.60    5.78
  -5 -10   3  183.37    5.60
  -5 -10   3  194.08    5.73
   4  10  -3    1.30    0.25
   4  10  -3    0.81    0.29
   4  10  -3    1.50    0.19
   4  10  -3    1.21    0.14
  -4 -10   3    1.27    0.20
  -4 -10   3    1.09    0.28
   3  10  -3   13.68    0.77
   3  10  -3   14.44    0.49
   3  10  -3   15.01    0.69
   3  10  -3   15.26    0.54
  -3 -10   3   14.48    0.62
  -3 -10   3   15.06    0.74
   2  10  -3    8.50    0.32
   2  10  -3    9.03    0.64
   2  10  -3    8.94    0.29
   2  10  -3    8.69    0.54
  -2 -10   3    9.23    0.49
  -2 -10   3    8.93    0.57
   1  10  -3    8.45    0.63
   1  10  -3    8.32    0.56
  -1 -10   3    8.29    0.50
  -1 -10   3    8.03    0.56
   0  10  -3   14.58    0.76
   0  10  -3   14.79    0.85
   0 -10   3   15.47    0.74
   0 -10   3   15.39    0.78
  -1  10  -3    1.05    0.30
  -1  10  -3    1.52    0.41
   1 -10   3    0.73    0.28
   1 -10   3    1.01    0.31
  -2  10  -3   10.15    0.76
  -2  10  -3    9.62    0.69
   2 -10   3    9.92    0.70
   2 -10   3   10.72    0.66
  -3  10  -3    1.37    0.38
  -3  10  -3    2.08    0.47
   3 -10   3    2.16    0.40
   3 -10   3    1.87    0.36
   3 -10   3    2.19    0.19
  -4  10  -3    8.99    0.82
  -4  10  -3    7.66    0.80
   4 -10   3    7.42    0.81
   4 -10   3    8.61    0.66
   4 -10   3    8.46    0.41
   4 -10   3    7.72    0.40
  -5  10  -3   21.10    1.21
   5 -10   3   22.86    1.25
   5 -10   3   21.97    0.81
   5 -10   3   21.43    0.82
   5 -10   3   22.64    1.07
   6 -10   3    6.74    0.50
   6 -10   3    8.59    1.35
   6 -10   3    8.66    0.74
   6 -10   3    8.19    0.51
   7 -10   3    2.75    0.49
   7 -10   3    2.05    0.35
   7 -10   3    1.71    0.33
   8 -10   3    5.74    0.59
   8 -10   3    7.02    0.75
   8 -10   3    6.86    0.99
   9 -10   3    5.53    0.56
   9 -10   3    6.06    1.07
   9 -10   3    7.47    0.81
  10 -10   3    0.48    0.45
  10 -10   3    0.19    0.91
  11 -10   3    2.23    1.00
  15   9  -3    1.12    0.72
  15   9  -3   -0.12    0.77
  14   9  -3    0.94    0.65
  14   9  -3    0.33    0.58
  13   9  -3    0.22    0.41
  13   9  -3    0.86    0.55
  13   9  -3   -0.41    0.47
  12   9  -3    2.72    0.53
  12   9  -3    2.49    0.48
  12   9  -3    3.06    0.48
  12   9  -3    2.12    0.44
  11   9  -3    2.24    0.46
  11   9  -3    2.22    0.46
  11   9  -3    1.91    0.39
  11   9  -3    1.84    0.39
  10   9  -3    4.43    0.53
  10   9  -3    4.13    0.43
  10   9  -3    4.15    0.49
  10   9  -3    4.85    0.56
  10   9  -3    4.47    0.54
   9   9  -3   16.12    0.76
   9   9  -3   17.89    0.83
   9   9  -3   16.58    0.82
   9   9  -3   18.43    0.85
   9   9  -3   17.18    0.82
   9   9  -3   16.11    0.74
   8   9  -3   17.39    0.80
   8   9  -3   16.81    0.80
   8   9  -3   16.33    0.69
   8   9  -3   15.86    0.76
   8   9  -3   16.25    0.73
   8   9  -3   17.07    0.76
   7   9  -3    8.91    0.45
   7   9  -3    8.92    0.59
   7   9  -3    9.20    0.52
   7   9  -3    8.90    0.49
   7   9  -3    9.55    0.51
  -7  -9   3   10.17    0.56
   6   9  -3    1.68    0.25
   6   9  -3    1.82    0.30
   6   9  -3    1.63    0.22
   6   9  -3    1.76    0.20
   6   9  -3    1.83    0.24
  -6  -9   3    1.87    0.28
   5   9  -3    8.96    0.46
   5   9  -3    9.57    0.40
   5   9  -3    8.94    0.48
   5   9  -3    9.47    0.59
  -5  -9   3    9.29    0.44
  -5  -9   3    9.10    0.53
   4   9  -3    1.68    0.23
   4   9  -3    1.88    0.21
   4   9  -3    2.03    0.18
   4   9  -3    1.24    0.27
  -4  -9   3    1.92    0.21
  -4  -9   3    1.84    0.28
   3   9  -3    0.07    0.07
   3   9  -3    0.35    0.19
   3   9  -3   -0.25    0.22
   3   9  -3    0.21    0.11
  -3  -9   3    0.12    0.20
  -3  -9   3   -0.03    0.13
   2   9  -3    4.18    0.22
   2   9  -3    4.36    0.38
   2   9  -3    4.04    0.17
   2   9  -3    4.24    0.45
  -2  -9   3    3.79    0.37
  -2  -9   3    4.31    0.33
   1   9  -3   79.72    2.59
   1   9  -3   80.93    2.50
  -1  -9   3   75.31    2.51
  -1  -9   3   78.73    2.46
   0   9  -3   17.85    0.80
   0   9  -3   18.52    0.87
   0  -9   3   18.33    0.82
   0  -9   3   18.07    0.78
  -1   9  -3    0.52    0.31
  -1   9  -3    0.34    0.25
   1  -9   3   -0.14    0.21
   1  -9   3   -0.05    0.21
  -2   9  -3   18.83    0.94
  -2   9  -3   18.39    0.89
   2  -9   3   19.68    0.87
   2  -9   3   18.92    0.61
   2  -9   3   18.71    0.59
   2  -9   3   20.09    0.91
  -3   9  -3   11.54    0.77
  -3   9  -3   12.70    0.76
   3  -9   3   12.02    0.43
   3  -9   3   12.09    0.76
   3  -9   3   12.71    0.70
   3  -9   3   11.20    0.46
  -4   9  -3   13.49    0.86
  -4   9  -3   14.41    0.88
   4  -9   3   13.96    0.89
   4  -9   3   14.96    0.56
   4  -9   3   15.31    0.58
   4  -9   3   14.77    0.80
  -5   9  -3    0.23    0.51
  -5   9  -3    0.31    0.40
   5  -9   3    0.30    0.40
   5  -9   3   -0.02    0.15
   5  -9   3   -0.13    0.28
   5  -9   3    0.24    0.19
  -6   9  -3    6.11    0.68
   6  -9   3    5.09    0.41
   6  -9   3    6.43    0.45
   6  -9   3    5.55    0.64
   6  -9   3    7.10    0.79
  -7   9  -3   27.72    1.46
   7  -9   3   31.24    1.29
   7  -9   3   27.83    1.09
   7  -9   3   29.99    1.11
   7  -9   3   31.82    1.57
  -8   9  -3    0.54    0.76
   8  -9   3   -0.22    0.31
   8  -9   3   -0.03    0.29
   8  -9   3    0.16    0.39
   8  -9   3   -0.07    0.60
   9  -9   3    2.35    0.77
   9  -9   3    2.42    0.51
   9  -9   3    1.81    0.40
  10  -9   3    2.23    0.47
  10  -9   3    2.34    0.89
  10  -9   3    2.34    0.51
  11  -9   3    2.71    0.86
  11  -9   3    2.41    1.02
  15   8  -3    3.49    0.94
  15   8  -3    3.20    0.75
  14   8  -3    0.44    0.58
  14   8  -3   -0.55    0.63
  13   8  -3    0.49    0.40
  13   8  -3   -0.04    0.46
  13   8  -3   -0.06    0.54
  12   8  -3    8.85    0.74
  12   8  -3    9.83    0.92
  12   8  -3   12.32    0.87
  12   8  -3    8.70    0.69
  11   8  -3   11.08    0.85
  11   8  -3   10.92    0.69
  11   8  -3   10.65    0.79
  11   8  -3   11.81    0.72
  10   8  -3    1.04    0.31
  10   8  -3    1.39    0.37
  10   8  -3    0.81    0.33
  10   8  -3    1.86    0.35
  10   8  -3    1.57    0.32
   9   8  -3    2.89    0.34
   9   8  -3    2.63    0.33
   9   8  -3    2.47    0.30
   9   8  -3    3.07    0.37
   9   8  -3    2.49    0.36
   9   8  -3    2.63    0.37
   8   8  -3   22.87    0.95
   8   8  -3   24.03    0.95
   8   8  -3   23.56    0.94
   8   8  -3   22.63    0.89
   8   8  -3   22.92    0.88
   8   8  -3   22.67    0.95
   7   8  -3   12.60    0.56
   7   8  -3   13.22    0.60
   7   8  -3   13.77    0.64
   7   8  -3   13.74    0.61
   7   8  -3   12.57    0.65
  -7  -8   3   13.37    0.63
   6   8  -3   18.76    0.72
   6   8  -3   18.23    0.70
   6   8  -3   17.82    0.78
   6   8  -3   17.05    0.66
   6   8  -3   18.36    0.74
  -6  -8   3   17.88    0.75
   5   8  -3   16.57    0.74
   5   8  -3   16.66    0.59
   5   8  -3   15.60    0.64
   5   8  -3   15.70    0.63
  -5  -8   3   15.34    0.68
  -5  -8   3   15.72    0.60
   4   8  -3   97.06    2.82
   4   8  -3   96.89    2.99
   4   8  -3   95.94    2.86
   4   8  -3   92.39    2.94
  -4  -8   3   95.65    2.84
  -4  -8   3   93.79    2.94
   3   8  -3   84.98    2.74
   3   8  -3   88.32    2.54
   3   8  -3   87.68    2.64
  -3  -8   3   88.29    2.60
  -3  -8   3   84.03    2.70
   2   8  -3   29.94    0.96
   2   8  -3   31.27    1.16
   2   8  -3   30.96    1.07
   2   8  -3   30.70    0.92
  -2  -8   3   29.90    1.12
  -2  -8   3   30.57    1.02
   1   8  -3    8.57    0.27
   1   8  -3    7.90    0.30
   1   8  -3    8.43    0.52
  -1  -8   3    8.33    0.50
  -1  -8   3    8.89    0.44
   0   8  -3   10.06    0.53
   0   8  -3    9.45    0.58
   0  -8   3   10.25    0.56
   0  -8   3    9.82    0.52
  -1   8  -3   31.57    1.23
  -1   8  -3   32.42    1.18
   1  -8   3   29.69    1.15
   1  -8   3   31.44    1.17
  -2   8  -3   42.12    1.57
  -2   8  -3   43.50    1.53
   2  -8   3   41.73    1.27
   2  -8   3   42.01    1.29
   2  -8   3   43.80    1.53
   2  -8   3   44.20    1.54
  -3   8  -3   27.79    1.20
  -3   8  -3   29.00    1.18
   3  -8   3   29.94    1.16
   3  -8   3   29.87    0.95
   3  -8   3   29.44    0.92
   3  -8   3   29.95    1.21
  -4   8  -3   -0.31    0.28
  -4   8  -3    0.02    0.30
   4  -8   3    0.29    0.13
   4  -8   3    0.03    0.29
   4  -8   3    0.25    0.13
   4  -8   3   -0.28    0.24
  -5   8  -3   13.97    0.88
   5  -8   3   14.75    0.79
   5  -8   3   14.90    0.91
   5  -8   3   14.47    0.59
   5  -8   3   14.80    0.60
  -6   8  -3    3.19    0.54
   6  -8   3    2.58    0.28
   6  -8   3    3.11    0.35
   6  -8   3    3.26    0.59
   6  -8   3    3.36    0.45
  -7   8  -3   36.37    1.61
   7  -8   3   38.72    1.34
   7  -8   3   38.44    1.34
   7  -8   3   38.69    1.52
   7  -8   3   40.67    1.73
  -8   8  -3    8.29    0.97
   8  -8   3    9.92    0.62
   8  -8   3    7.89    0.59
   8  -8   3    9.67    0.74
  -9   8  -3    0.95    0.67
   9  -8   3    1.16    0.35
   9  -8   3    1.49    0.44
   9  -8   3    0.88    0.39
   9  -8   3    1.88    0.75
  10  -8   3   13.37    0.93
  10  -8   3   12.71    0.87
  10  -8   3   14.52    1.44
  11  -8   3    0.48    0.47
  11  -8   3   -0.07    0.88
  12  -8   3   11.23    1.36
  12  -8   3   11.82    1.07
  15   7  -3    1.29    0.83
  15   7  -3    1.70    0.68
  14   7  -3    3.05    0.68
  14   7  -3    2.23    0.78
  13   7  -3    9.75    0.83
  13   7  -3    9.53    1.08
  13   7  -3   10.25    0.94
  12   7  -3    0.98    0.35
  12   7  -3    0.01    0.33
  12   7  -3    0.33    0.40
  11   7  -3    0.07    0.40
  11   7  -3    0.15    0.32
  11   7  -3   -0.06    0.28
  11   7  -3   -0.30    0.26
  10   7  -3   21.96    1.00
  10   7  -3   19.51    0.86
  10   7  -3   21.17    0.91
  10   7  -3   21.75    1.04
  10   7  -3   19.79    0.89
   9   7  -3   63.03    2.04
   9   7  -3   66.13    2.15
   9   7  -3   60.36    2.05
   9   7  -3   67.07    2.14
   9   7  -3   63.09    2.15
   9   7  -3   60.75    2.04
   8   7  -3   13.33    0.61
   8   7  -3   12.63    0.62
   8   7  -3   12.62    0.59
   8   7  -3   12.76    0.66
   8   7  -3   12.97    0.66
   8   7  -3   12.24    0.60
   7   7  -3   80.32    2.50
   7   7  -3   77.63    2.50
   7   7  -3   79.71    2.45
   7   7  -3   78.78    2.52
   7   7  -3   80.85    2.51
   7   7  -3   82.39    2.47
   6   7  -3   15.75    0.63
   6   7  -3   16.76    0.62
   6   7  -3   15.69    0.69
   6   7  -3   16.03    0.64
   6   7  -3   15.88    0.68
  -6  -7   3   15.59    0.66
   5   7  -3   50.66    1.60
   5   7  -3   50.68    1.65
   5   7  -3   48.47    1.55
   5   7  -3   48.95    1.54
  -5  -7   3   49.38    1.61
   4   7  -3   15.93    0.61
   4   7  -3   14.98    0.58
   4   7  -3   16.30    0.69
  -4  -7   3   14.24    0.55
  -4  -7   3   16.29    0.65
   3   7  -3  203.56    5.94
   3   7  -3  197.60    5.81
   3   7  -3  200.27    5.77
   3   7  -3  204.47    5.83
  -3  -7   3  195.77    5.79
  -3  -7   3  198.95    5.90
   2   7  -3  154.43    4.57
   2   7  -3  159.16    4.68
   2   7  -3  158.59    4.52
  -2  -7   3  152.12    4.55
  -2  -7   3  151.83    4.64
  -2  -7   3  156.59    4.49
   1   7  -3    0.50    0.16
   1   7  -3    0.48    0.09
   1   7  -3    0.72    0.20
  -1  -7   3    0.45    0.14
  -1  -7   3    0.83    0.20
  -1  -7   3    0.48    0.07
   0   7  -3    1.81    0.24
   0   7  -3    1.68    0.10
   0   7  -3    1.51    0.25
   0  -7   3    1.55    0.22
   0  -7   3    1.18    0.23
   0  -7   3    1.66    0.10
  -1   7  -3   29.26    0.83
  -1   7  -3   27.14    1.03
  -1   7  -3   28.81    1.10
   1  -7   3   27.51    0.85
   1  -7   3   27.64    1.06
   1  -7   3   28.24    1.03
  -2   7  -3   79.67    2.34
  -2   7  -3   82.23    2.62
  -2   7  -3   82.14    2.56
   2  -7   3   80.96    2.57
   2  -7   3   79.42    2.56
   2  -7   3   79.34    2.37
  -3   7  -3    0.69    0.28
  -3   7  -3    0.65    0.10
  -3   7  -3    0.31    0.21
   3  -7   3    0.46    0.25
   3  -7   3    0.58    0.12
   3  -7   3    0.37    0.21
  -4   7  -3    0.30    0.25
  -4   7  -3   -0.09    0.26
   4  -7   3    0.27    0.13
   4  -7   3    0.25    0.22
   4  -7   3    0.35    0.29
  -5   7  -3    1.13    0.34
  -5   7  -3    1.44    0.34
   5  -7   3    1.33    0.39
   5  -7   3    1.12    0.30
   5  -7   3    1.47    0.19
   5  -7   3    1.82    0.21
  -6   7  -3   99.52    3.29
  -6   7  -3  101.10    3.30
   6  -7   3   99.53    3.22
   6  -7   3  103.58    3.38
   6  -7   3  100.24    3.05
   6  -7   3  102.92    3.06
  -7   7  -3    0.83    0.42
   7  -7   3    1.14    0.25
   7  -7   3    0.67    0.24
   7  -7   3    0.82    0.50
   7  -7   3    1.38    0.36
  -8   7  -3    0.80    0.46
   8  -7   3   -0.59    0.30
   8  -7   3   -0.06    0.23
   8  -7   3   -0.39    0.24
  -9   7  -3    0.33    0.54
   9  -7   3   -0.06    0.30
   9  -7   3   -0.19    0.34
   9  -7   3   -0.36    0.31
 -10   7  -3    7.30    0.82
  10  -7   3    8.48    0.98
  10  -7   3    7.23    0.76
  10  -7   3    7.68    0.71
  11  -7   3   -0.16    0.76
  11  -7   3   -0.27    0.42
  11  -7   3    0.12    0.49
  12  -7   3    1.92    0.99
  12  -7   3    1.28    0.52
  15   6  -3    1.27    0.68
  15   6  -3    2.66    0.95
  14   6  -3    0.04    0.56
  14   6  -3    0.76    0.69
  13   6  -3   -0.56    0.50
  13   6  -3    0.81    0.61
  12   6  -3   17.04    1.01
  12   6  -3   13.79    1.25
  12   6  -3   14.94    0.78
  11   6  -3    8.11    0.57
  11   6  -3    8.15    0.72
  11   6  -3    8.34    0.82
  11   6  -3    7.57    0.51
  10   6  -3   28.50    1.26
  10   6  -3   27.21    1.06
  10   6  -3   27.63    1.02
  10   6  -3   28.83    1.18
  10   6  -3   26.84    1.09
   9   6  -3    4.27    0.49
   9   6  -3    3.17    0.40
   9   6  -3    4.36    0.48
   9   6  -3    4.15    0.37
   9   6  -3    3.35    0.40
   8   6  -3    5.72    0.39
   8   6  -3    6.03    0.51
   8   6  -3    5.28    0.39
   8   6  -3    5.81    0.47
   8   6  -3    5.83    0.42
   8   6  -3    5.68    0.40
   7   6  -3   25.41    0.96
   7   6  -3   25.20    0.90
   7   6  -3   25.26    0.92
   7   6  -3   25.03    0.97
   7   6  -3   25.15    0.91
   7   6  -3   24.46    0.92
   6   6  -3   51.24    1.60
   6   6  -3   49.50    1.63
   6   6  -3   50.90    1.62
   6   6  -3   49.65    1.64
   6   6  -3   51.03    1.59
  -6  -6   3   49.36    1.60
   5   6  -3   65.93    2.04
   5   6  -3   66.40    2.11
   5   6  -3   68.22    2.06
   5   6  -3   66.82    2.09
   5   6  -3   68.75    2.05
  -5  -6   3   66.81    2.08
   4   6  -3    2.33    0.23
   4   6  -3    2.25    0.27
   4   6  -3    2.02    0.20
   4   6  -3    2.07    0.20
   4   6  -3    2.23    0.18
  -4  -6   3    2.26    0.24
   3   6  -3   24.36    0.93
   3   6  -3   26.51    0.85
   3   6  -3   25.41    0.86
  -3  -6   3   25.66    0.81
  -3  -6   3   25.73    0.83
  -3  -6   3   24.83    0.91
   2   6  -3    0.55    0.17
   2   6  -3    0.42    0.10
   2   6  -3    0.30    0.11
  -2  -6   3    0.83    0.17
   1   6  -3    1.66    0.20
   1   6  -3    1.52    0.14
   1   6  -3    1.68    0.25
  -1  -6   3    1.42    0.12
  -1  -6   3    1.40    0.17
  -1  -6   3    2.03    0.26
   0   6  -3   95.81    2.77
   0   6  -3   92.06    2.85
   0   6  -3   87.44    2.64
   0  -6   3   92.74    2.64
   0  -6   3   88.87    2.81
  -1   6  -3   16.73    0.67
  -1   6  -3   17.07    0.52
  -1   6  -3   16.65    0.73
   1  -6   3   16.35    0.54
   1  -6   3   17.21    0.68
   1  -6   3   16.80    0.72
  -2   6  -3   41.31    1.43
  -2   6  -3   40.10    1.37
  -2   6  -3   41.36    1.19
   2  -6   3   38.60    1.38
   2  -6   3   39.04    1.22
   2  -6   3   40.47    1.40
  -3   6  -3   30.10    0.91
  -3   6  -3   30.56    1.11
  -3   6  -3   28.83    1.13
   3  -6   3   28.41    0.93
   3  -6   3   29.19    1.11
   3  -6   3   29.20    1.10
  -4   6  -3    7.01    0.53
  -4   6  -3    8.54    0.57
  -4   6  -3    7.62    0.33
   4  -6   3    7.15    0.55
   4  -6   3    7.51    0.36
   4  -6   3    7.61    0.51
  -5   6  -3   15.99    0.57
  -5   6  -3   15.39    0.79
  -5   6  -3   13.42    0.78
   5  -6   3   16.26    0.77
   5  -6   3   15.42    0.83
   5  -6   3   14.96    0.60
  -6   6  -3    0.43    0.32
  -6   6  -3    0.98    0.36
   6  -6   3    0.89    0.29
   6  -6   3    0.43    0.17
   6  -6   3    0.42    0.18
   6  -6   3    0.68    0.34
  -7   6  -3    0.06    0.34
  -7   6  -3    1.08    0.40
   7  -6   3    0.38    0.29
   7  -6   3    0.44    0.19
   7  -6   3    0.57    0.21
   7  -6   3    0.12    0.39
  -8   6  -3    0.75    0.42
   8  -6   3    0.19    0.23
   8  -6   3    0.06    0.41
   8  -6   3    0.08    0.30
   8  -6   3   -0.14    0.22
  -9   6  -3    4.99    0.63
   9  -6   3    6.15    0.55
   9  -6   3    5.01    0.76
   9  -6   3    5.49    0.55
   9  -6   3    5.87    0.64
 -10   6  -3    6.49    0.70
  10  -6   3    6.98    0.87
  10  -6   3    7.24    0.67
  10  -6   3    8.53    0.73
  11  -6   3    9.64    1.13
  11  -6   3    8.81    0.79
  11  -6   3    9.53    0.80
  12  -6   3   -0.59    0.84
  12  -6   3    1.24    0.51
  12  -6   3    1.50    0.46
  13  -6   3    6.99    1.19
  13  -6   3    6.73    0.77
  15   5  -3    1.31    0.65
  15   5  -3    1.29    0.93
  14   5  -3   -0.55    0.54
  14   5  -3    1.03    0.75
  13   5  -3    6.04    0.75
  13   5  -3    4.37    0.79
  12   5  -3    1.60    0.56
  12   5  -3    1.34    0.45
  11   5  -3    6.05    0.69
  11   5  -3    6.22    0.68
  11   5  -3    5.27    0.41
  11   5  -3    5.82    0.48
  10   5  -3    0.08    0.27
  10   5  -3    0.06    0.22
  10   5  -3    0.14    0.19
  10   5  -3    0.20    0.35
 -10  -5   3    0.18    0.30
   9   5  -3    3.54    0.33
   9   5  -3    3.22    0.40
   9   5  -3    2.30    0.42
   9   5  -3    3.41    0.37
  -9  -5   3    2.49    0.34
   8   5  -3    1.24    0.26
   8   5  -3    1.19    0.20
   8   5  -3    1.13    0.22
   8   5  -3    1.50    0.25
   8   5  -3    1.48    0.30
  -8  -5   3    1.63    0.26
   7   5  -3   -0.02    0.14
   7   5  -3    0.18    0.15
   7   5  -3   -0.19    0.13
   7   5  -3    0.13    0.18
   7   5  -3   -0.01    0.19
  -7  -5   3    0.04    0.16
   6   5  -3   12.83    0.55
   6   5  -3   13.75    0.60
   6   5  -3   13.90    0.56
   6   5  -3   13.25    0.55
   6   5  -3   14.01    0.60
   6   5  -3   13.14    0.54
   5   5  -3  109.63    3.32
   5   5  -3  110.34    3.28
   5   5  -3  112.91    3.30
   5   5  -3  111.94    3.26
   5   5  -3  109.29    3.30
  -5  -5   3  108.57    3.28
   4   5  -3   19.64    0.64
   4   5  -3   18.61    0.69
   4   5  -3   17.60    0.69
   4   5  -3   18.90    0.71
  -4  -5   3   18.51    0.68
  -4  -5   3   18.80    0.67
   3   5  -3    5.58    0.34
   3   5  -3    5.23    0.24
   3   5  -3    4.94    0.25
   3   5  -3    5.17    0.29
  -3  -5   3    5.41    0.30
  -3  -5   3    5.57    0.27
   2   5  -3   10.47    0.41
   2   5  -3   10.04    0.38
   2   5  -3   10.59    0.49
  -2  -5   3   10.51    0.39
  -2  -5   3   10.76    0.46
  -2  -5   3   10.28    0.37
   1   5  -3   29.90    0.93
   1   5  -3   29.44    0.94
   1   5  -3   29.49    1.04
  -1  -5   3   29.45    0.93
  -1  -5   3   30.38    0.91
  -1  -5   3   28.76    1.02
   0   5  -3   79.09    2.33
   0   5  -3   81.46    2.40
   0  -5   3   77.01    2.38
   0  -5   3   79.87    2.47
   0  -5   3   81.15    2.33
  -1   5  -3  123.90    3.58
  -1   5  -3  122.32    3.65
  -1   5  -3  118.85    3.47
   1  -5   3  116.50    3.48
   1  -5   3  119.81    3.63
  -2   5  -3   32.30    0.98
  -2   5  -3   32.34    1.11
  -2   5  -3   32.95    1.18
   2  -5   3   31.90    1.12
   2  -5   3   32.34    1.15
   2  -5   3   32.68    1.01
  -3   5  -3    9.07    0.53
  -3   5  -3    8.73    0.48
  -3   5  -3    8.78    0.33
   3  -5   3    8.28    0.51
   3  -5   3    9.16    0.36
   3  -5   3    7.90    0.48
  -4   5  -3   28.65    0.90
  -4   5  -3   29.33    1.08
  -4   5  -3   28.38    1.10
   4  -5   3   26.79    1.06
   4  -5   3   28.39    0.92
   4  -5   3   27.55    1.10
  -5   5  -3  118.82    3.49
  -5   5  -3  117.30    3.67
  -5   5  -3  121.55    3.69
   5  -5   3  119.93    3.72
   5  -5   3  118.06    3.51
   5  -5   3  115.34    3.65
  -6   5  -3    0.70    0.29
  -6   5  -3    0.21    0.26
  -6   5  -3    0.24    0.14
   6  -5   3    0.57    0.25
   6  -5   3    0.40    0.16
   6  -5   3    0.27    0.30
  -7   5  -3   -0.22    0.30
  -7   5  -3   -0.17    0.15
  -7   5  -3   -0.23    0.32
   7  -5   3   -0.01    0.25
   7  -5   3    0.30    0.18
   7  -5   3   -0.25    0.30
  -8   5  -3    4.95    0.54
   8  -5   3    3.72    0.42
   8  -5   3    5.45    0.55
   8  -5   3    4.86    0.45
   8  -5   3    4.50    0.60
  -9   5  -3    5.72    0.60
   9  -5   3    4.88    0.48
   9  -5   3    7.36    0.87
   9  -5   3    6.67    0.62
   9  -5   3    5.35    0.53
 -10   5  -3    5.60    0.67
  10  -5   3    4.67    0.55
  10  -5   3    5.40    0.59
 -11   5  -3    1.77    0.71
  11  -5   3    2.49    0.53
  11  -5   3    3.71    0.81
  11  -5   3    2.76    0.46
  12  -5   3    4.22    0.96
  12  -5   3    4.21    0.59
  12  -5   3    4.87    0.57
  13  -5   3   25.25    1.93
  13  -5   3   26.59    1.39
  15   4  -3    5.21    1.07
  15   4  -3    4.04    1.01
  14   4  -3    1.08    0.64
  14   4  -3    0.25    0.78
  13   4  -3    0.10    0.52
  13   4  -3    0.84    0.65
  12   4  -3   -0.02    0.52
  11   4  -3   11.63    0.51
  11   4  -3   11.10    0.48
  11   4  -3   12.46    0.96
  10   4  -3   16.02    0.95
  10   4  -3   15.67    0.85
  10   4  -3   14.49    0.64
  10   4  -3   15.41    0.59
 -10  -4   3   14.02    0.87
   9   4  -3    2.60    0.28
   9   4  -3    2.65    0.44
   9   4  -3    2.70    0.41
   9   4  -3    3.16    0.40
  -9  -4   3    2.75    0.36
   8   4  -3   13.80    0.54
   8   4  -3   13.75    0.63
   8   4  -3   12.97    0.74
   8   4  -3   14.36    0.71
  -8  -4   3   12.59    0.64
   7   4  -3   47.73    1.61
   7   4  -3   48.62    1.55
   7   4  -3   45.69    1.47
   7   4  -3   46.59    1.62
  -7  -4   3   47.23    1.55
   6   4  -3    1.47    0.19
   6   4  -3    2.01    0.26
   6   4  -3    2.08    0.21
   6   4  -3    2.18    0.27
  -6  -4   3    1.80    0.21
   5   4  -3   17.00    0.62
   5   4  -3   16.12    0.66
   5   4  -3   16.27    0.65
   5   4  -3   17.01    0.61
  -5  -4   3   16.79    0.61
  -5  -4   3   15.32    0.61
   4   4  -3   68.86    2.12
   4   4  -3   71.14    2.06
   4   4  -3   71.39    2.10
  -4  -4   3   68.52    2.10
  -4  -4   3   64.60    2.11
   3   4  -3   33.31    1.11
   3   4  -3   33.85    1.03
   3   4  -3   33.73    1.10
   3   4  -3   33.64    1.04
  -3  -4   3   33.80    1.08
   2   4  -3    0.82    0.12
   2   4  -3    0.88    0.16
   2   4  -3    0.86    0.10
  -2  -4   3    0.90    0.08
  -2  -4   3    0.66    0.16
  -2  -4   3    0.99    0.11
   1   4  -3   19.27    0.63
   1   4  -3   18.73    0.70
   1   4  -3   19.60    0.61
  -1  -4   3   19.22    0.59
  -1  -4   3   18.41    0.61
  -1  -4   3   17.80    0.69
   0   4  -3   51.69    1.59
   0   4  -3   53.14    1.68
   0   4  -3   51.26    1.57
   0  -4   3   51.75    1.58
   0  -4   3   53.47    1.67
   0  -4   3   55.05    1.57
  -1   4  -3   92.27    2.71
  -1   4  -3   83.48    2.56
  -1   4  -3   88.80    2.62
   1  -4   3   88.27    2.63
   1  -4   3   85.56    2.57
   1  -4   3   89.96    2.69
  -2   4  -3  207.59    6.04
  -2   4  -3  190.92    5.85
  -2   4  -3  207.31    5.95
   2  -4   3  211.34    5.88
   2  -4   3  203.30    5.96
   2  -4   3  202.95    6.00
  -3   4  -3    7.10    0.28
  -3   4  -3    6.48    0.44
   3  -4   3    6.57    0.41
   3  -4   3    6.93    0.42
   3  -4   3    6.72    0.30
  -4   4  -3  136.61    4.06
  -4   4  -3  140.04    4.24
  -4   4  -3  147.25    4.22
   4  -4   3  140.60    4.09
   4  -4   3  138.14    4.24
   4  -4   3  136.73    4.21
  -5   4  -3   99.07    3.08
  -5   4  -3   97.86    2.90
  -5   4  -3   98.16    3.05
   5  -4   3   97.91    2.92
   5  -4   3   97.62    3.04
   5  -4   3   96.50    3.09
  -6   4  -3   49.56    1.55
  -6   4  -3   50.12    1.72
  -6   4  -3   49.79    1.71
   6  -4   3   48.40    1.68
   6  -4   3   49.89    1.78
   6  -4   3   47.85    1.56
  -7   4  -3   14.57    0.78
  -7   4  -3   14.74    0.81
  -7   4  -3   15.99    0.62
   7  -4   3   14.33    0.74
   7  -4   3   15.06    0.87
   7  -4   3   14.49    0.63
  -8   4  -3   19.18    0.97
  -8   4  -3   20.14    0.78
  -8   4  -3   19.30    0.95
   8  -4   3   18.87    0.79
   8  -4   3   18.71    0.90
   8  -4   3   18.72    1.05
  -9   4  -3    1.30    0.38
   9  -4   3    1.13    0.49
   9  -4   3    0.72    0.28
   9  -4   3    0.99    0.32
   9  -4   3    0.61    0.30
 -10   4  -3    2.43    0.48
  10  -4   3    0.91    0.32
  10  -4   3    1.29    0.38
 -11   4  -3   11.84    0.92
  11  -4   3   13.03    0.82
  12  -4   3    1.40    0.45
  12  -4   3    0.84    0.69
  13  -4   3   -1.08    0.83
  13  -4   3    0.37    0.48
  14  -4   3    4.73    1.13
  14  -4   3    5.69    0.78
  14   3  -3    0.95    0.80
  14   3  -3   -0.79    0.54
  13   3  -3    0.07    0.53
  13   3  -3    0.84    0.68
  12   3  -3    7.87    0.89
  12   3  -3    8.64    0.89
  11   3  -3    4.31    0.65
  10   3  -3   -0.28    0.37
   9   3  -3   10.35    0.76
   9   3  -3    9.86    0.40
   9   3  -3   10.19    0.66
   9   3  -3    9.59    0.44
  -9  -3   3   11.12    0.66
   8   3  -3    7.94    0.38
   8   3  -3    7.57    0.48
   8   3  -3    8.11    0.35
   8   3  -3    8.01    0.53
   8   3  -3    7.87    0.62
  -8  -3   3    7.47    0.52
   7   3  -3   25.84    0.99
   7   3  -3   24.68    0.92
   7   3  -3   24.83    0.85
   7   3  -3   25.99    0.84
   7   3  -3   26.19    1.03
  -7  -3   3   26.53    0.97
   6   3  -3   11.95    0.51
   6   3  -3   12.24    0.45
   6   3  -3   12.10    0.57
   6   3  -3   12.57    0.60
   6   3  -3   10.79    0.45
  -6  -3   3   11.58    0.53
   5   3  -3   50.48    1.59
   5   3  -3   50.45    1.63
   5   3  -3   50.43    1.54
   5   3  -3   53.32    1.54
   5   3  -3   50.86    1.64
  -5  -3   3   47.94    1.64
   4   3  -3   46.41    1.42
   4   3  -3   44.48    1.47
   4   3  -3   46.07    1.46
  -4  -3   3   45.54    1.42
  -4  -3   3   48.26    1.47
  -4  -3   3   46.31    1.40
   3   3  -3    5.53    0.25
   3   3  -3    4.87    0.26
   3   3  -3    5.14    0.29
  -3  -3   3    5.25    0.23
  -3  -3   3    4.86    0.27
  -3  -3   3    4.89    0.24
   2   3  -3   44.53    1.33
   2   3  -3   42.54    1.44
   2   3  -3   48.11    1.42
   2   3  -3   44.90    1.34
  -2  -3   3   45.31    1.40
  -2  -3   3   46.62    1.39
   1   3  -3    6.42    0.31
   1   3  -3    6.10    0.27
   1   3  -3    5.85    0.21
  -1  -3   3    5.63    0.20
  -1  -3   3    6.31    0.30
  -1  -3   3    5.95    0.26
   0   3  -3  157.73    4.58
   0   3  -3  161.10    4.61
   0   3  -3  159.21    4.68
   0  -3   3  159.01    4.58
   0  -3   3  159.23    4.61
   0  -3   3  160.70    4.68
  -1   3  -3   98.12    2.97
  -1   3  -3  101.57    2.89
  -1   3  -3   96.71    2.87
   1  -3   3  101.32    2.89
   1  -3   3   93.06    3.02
   1  -3   3  100.17    2.88
  -2   3  -3  112.92    3.43
  -2   3  -3  121.17    3.56
  -2   3  -3  120.53    3.49
   2  -3   3  117.23    3.45
   2  -3   3  118.39    3.50
   2  -3   3  120.75    3.56
  -3   3  -3  451.89   12.85
  -3   3  -3  434.18   12.71
  -3   3  -3  449.60   12.80
   3  -3   3  439.77   12.73
   3  -3   3  448.95   12.84
   3  -3   3  445.47   12.82
  -4   3  -3    5.16    0.24
  -4   3  -3    5.00    0.34
   4  -3   3    5.20    0.37
   4  -3   3    5.15    0.27
   4  -3   3    5.43    0.38
  -5   3  -3   40.28    1.37
  -5   3  -3   40.93    1.40
  -5   3  -3   39.59    1.24
   5  -3   3   37.66    1.39
   5  -3   3   40.06    1.38
   5  -3   3   39.61    1.27
  -6   3  -3   26.23    0.91
  -6   3  -3   28.86    1.08
  -6   3  -3   26.88    1.05
   6  -3   3   26.49    1.04
   6  -3   3   28.18    0.94
   6  -3   3   25.59    1.09
  -7   3  -3   39.18    1.23
  -7   3  -3   37.19    1.38
  -7   3  -3   37.98    1.38
   7  -3   3   34.71    1.34
   7  -3   3   36.71    1.24
   7  -3   3   36.35    1.44
  -8   3  -3    0.13    0.16
  -8   3  -3   -0.04    0.28
  -8   3  -3    0.64    0.29
   8  -3   3    0.58    0.26
   8  -3   3    0.13    0.19
   8  -3   3    0.16    0.29
  -9   3  -3   20.18    0.96
  -9   3  -3   21.13    0.84
   9  -3   3   19.75    0.93
   9  -3   3   19.20    0.85
   9  -3   3   21.11    1.11
 -10   3  -3    4.53    0.53
  10  -3   3    5.01    0.53
  10  -3   3    5.95    0.59
 -11   3  -3    2.26    0.48
  11  -3   3    2.55    0.42
  11  -3   3    2.75    0.44
  12  -3   3   18.22    1.82
  12  -3   3   15.68    0.95
  13  -3   3    0.50    0.42
  13  -3   3    1.63    0.80
  13  -3   3    1.02    0.49
  14  -3   3    1.06    0.58
  14  -3   3    0.05    0.88
  14   2  -3    0.43    0.84
  14   2  -3    0.09    0.62
  13   2  -3   19.68    1.47
  13   2  -3   18.53    1.28
  12   2  -3    9.48    0.92
  12   2  -3    9.82    1.11
  11   2  -3    1.04    0.55
  10   2  -3   34.01    1.52
   9   2  -3    2.20    0.38
   9   2  -3    1.77    0.42
  -9  -2   3    2.50    0.41
   8   2  -3   -0.11    0.23
   8   2  -3    0.02    0.20
   8   2  -3    0.38    0.30
  -8  -2   3   -0.26    0.25
   7   2  -3   33.82    1.21
   7   2  -3   36.57    1.08
   7   2  -3   35.70    1.10
   7   2  -3   35.01    1.35
   7   2  -3   35.20    1.30
  -7  -2   3   38.29    1.29
   6   2  -3   45.45    1.53
   6   2  -3   47.68    1.63
   6   2  -3   47.49    1.42
   6   2  -3   47.58    1.59
   6   2  -3   49.00    1.43
  -6  -2   3   48.40    1.57
   5   2  -3  153.63    4.78
   5   2  -3  159.73    4.64
   5   2  -3  165.54    4.64
   5   2  -3  156.37    4.77
  -5  -2   3  163.42    4.75
  -5  -2   3  166.93    4.75
   4   2  -3    2.18    0.24
   4   2  -3    2.04    0.16
   4   2  -3    2.26    0.24
  -4  -2   3    2.17    0.13
  -4  -2   3    2.33    0.22
  -4  -2   3    2.32    0.22
   3   2  -3   44.79    1.44
   3   2  -3   44.33    1.38
   3   2  -3   46.55    1.42
  -3  -2   3   44.52    1.36
  -3  -2   3   47.12    1.43
  -3  -2   3   45.81    1.39
   2   2  -3   51.70    1.71
   2   2  -3   53.95    1.60
   2   2  -3   54.13    1.62
  -2  -2   3   53.76    1.61
  -2  -2   3   54.36    1.59
  -2  -2   3   54.68    1.64
   1   2  -3   33.92    1.03
   1   2  -3   33.36    0.95
   1   2  -3   31.68    1.03
  -1  -2   3   32.41    1.02
  -1  -2   3   30.60    1.02
   0   2  -3  139.14    3.96
   0   2  -3  129.29    3.91
   0  -2   3  133.29    3.91
   0  -2   3  136.60    3.95
  -1   2  -3   21.39    0.64
  -1   2  -3   19.36    0.72
  -1   2  -3   20.73    0.66
   1  -2   3   19.05    0.72
   1  -2   3   21.84    0.67
   1  -2   3   19.93    0.64
  -2   2  -3   35.04    1.21
  -2   2  -3   38.55    1.13
  -2   2  -3   36.30    1.14
   2  -2   3   38.83    1.14
   2  -2   3   36.03    1.16
   2  -2   3   36.79    1.24
   3  -2   3 1000.00   28.58
  -4   2  -3    8.29    0.45
  -4   2  -3    8.23    0.34
  -4   2  -3    8.00    0.47
   4  -2   3    9.27    0.45
   4  -2   3    8.67    0.36
   4  -2   3    8.48    0.46
  -5   2  -3    3.85    0.22
  -5   2  -3    2.64    0.46
  -5   2  -3    3.70    0.32
   5  -2   3    3.33    0.23
   5  -2   3    3.29    0.34
   5  -2   3    3.20    0.33
  -6   2  -3    3.13    0.34
  -6   2  -3    2.83    0.33
  -6   2  -3    2.44    0.22
   6  -2   3    2.32    0.32
   6  -2   3    2.93    0.26
   6  -2   3    3.04    0.36
  -7   2  -3   25.95    0.89
  -7   2  -3   24.47    1.00
  -7   2  -3   25.68    1.02
   7  -2   3   26.34    0.92
   7  -2   3   25.58    1.01
   7  -2   3   24.87    1.08
  -8   2  -3    0.84    0.28
  -8   2  -3    1.27    0.32
  -8   2  -3    1.15    0.21
   8  -2   3    0.84    0.30
   8  -2   3    0.84    0.28
   8  -2   3    0.98    0.21
  -9   2  -3    4.08    0.45
  -9   2  -3    3.93    0.37
  -9   2  -3    2.83    0.51
   9  -2   3    3.68    0.49
   9  -2   3    3.32    0.36
   9  -2   3    4.11    0.50
 -10   2  -3   14.24    0.82
  10  -2   3   15.62    0.77
  10  -2   3   15.33    1.00
  10  -2   3   13.93    0.79
 -11   2  -3   15.70    0.88
  11  -2   3   15.23    0.86
  11  -2   3   15.47    0.85
 -12   2  -3    5.79    0.70
  12  -2   3    3.82    0.50
  13  -2   3   -0.25    0.40
  13  -2   3    0.12    0.74
  13  -2   3    0.22    0.42
  14  -2   3   -0.45    0.76
  14  -2   3    0.60    0.54
  15  -2   3   -0.47    0.60
  15  -2   3   -1.54    0.89
  14   1  -3   -0.12    0.88
  14   1  -3   -1.09    0.63
  13   1  -3    0.80    0.61
  13   1  -3    2.59    0.85
  12   1  -3   23.56    1.50
  12   1  -3   21.27    1.26
  11   1  -3    9.77    0.90
  11   1  -3    8.73    0.98
  10   1  -3    6.79    0.83
  10   1  -3    7.12    0.70
   9   1  -3   13.77    0.90
   9   1  -3   13.96    0.80
  -9  -1   3   12.77    0.81
   8   1  -3    0.02    0.30
   8   1  -3   -0.36    0.22
   8   1  -3    0.03    0.20
  -8  -1   3    0.11    0.27
   7   1  -3   43.83    1.61
   7   1  -3   43.95    1.46
   7   1  -3   44.44    1.54
  -7  -1   3   44.10    1.54
   6   1  -3   27.53    1.04
   6   1  -3   28.49    1.10
   6   1  -3   27.35    0.98
  -6  -1   3   29.66    1.06
   5   1  -3    4.41    0.35
   5   1  -3    4.52    0.38
  -5  -1   3    4.57    0.31
  -5  -1   3    3.85    0.33
   4   1  -3   36.79    1.25
   4   1  -3   37.98    1.11
   4   1  -3   36.80    1.27
   4   1  -3   38.32    1.11
  -4  -1   3   38.71    1.24
  -4  -1   3   38.76    1.25
   3   1  -3   50.87    1.49
   3   1  -3   49.50    1.60
   3   1  -3   51.10    1.59
  -3  -1   3   52.08    1.57
  -3  -1   3   50.04    1.47
   2   1  -3   81.54    2.46
   2   1  -3   86.31    2.43
   2   1  -3   81.59    2.49
  -2  -1   3   83.35    2.42
  -2  -1   3   81.68    2.45
  -2  -1   3   84.91    2.48
   1   1  -3  145.78    4.21
   1   1  -3  143.38    4.15
   1   1  -3  147.81    4.19
  -1  -1   3  141.98    4.15
  -1  -1   3  143.30    4.18
  -1  -1   3  144.26    4.20
   0   1  -3    8.86    0.26
   0   1  -3    8.21    0.34
   0   1  -3    8.56    0.36
   0  -1   3    9.03    0.35
   0  -1   3    8.28    0.35
  -1   1  -3  165.18    4.82
[truncated: 1,109,258 more chars]
