# Supplementary material for: Equilibrium and thermodynamic studies of chromic overcrowded fluorenylidene-acridanes with modified fluorene moieties
Source: Commun Chem. 2020 Jul 24;3:93. doi: 10.1038/s42004-020-00345-6 (PMC9814365; doi:10.1038/s42004-020-00345-6)
Supplement: Supplementary file 13 — Supplementary Data 11 [file 42004_2020_345_MOESM13_ESM.cif]

data_sq
_audit_creation_date               2018-07-21
_audit_creation_method
;
Olex2 1.2
(compiled 2018.05.29 svn.r3508 for OlexSys, GUI svn.r5506)
;
_shelx_SHELXL_version_number       '2018/3'
_audit_contact_author_address      ?
_audit_contact_author_email        ?
_audit_contact_author_name         ''
_audit_contact_author_phone        ?
_publ_contact_author_id_orcid      ?
_publ_section_references
;
Dolomanov, O.V., Bourhis, L.J., Gildea, R.J, Howard, J.A.K. & Puschmann, H.
 (2009), J. Appl. Cryst. 42, 339-341.

Sheldrick, G.M. (2015). Acta Cryst. C71, 3-8.
;
_chemical_name_common              ?
_chemical_name_systematic          ?
_chemical_formula_moiety           'C34 H25 N'
_chemical_formula_sum              'C34 H25 N'
_chemical_formula_weight           447.55
_chemical_melting_point            ?
loop_
  _atom_type_symbol
  _atom_type_description
  _atom_type_scat_dispersion_real
  _atom_type_scat_dispersion_imag
  _atom_type_scat_source
 'C' 'C' 0.0030 0.0020 'International Tables Vol C Tables 4.2.6.8 and 6.1.1.4'
 'H' 'H' 0.0000 0.0000 'International Tables Vol C Tables 4.2.6.8 and 6.1.1.4'
 'N' 'N' 0.0060 0.0030 'International Tables Vol C Tables 4.2.6.8 and 6.1.1.4'

_shelx_space_group_comment
;
The symmetry employed for this shelxl refinement is uniquely defined
by the following loop, which should always be used as a source of
symmetry information in preference to the above space-group names.
They are only intended as comments.
;
_space_group_crystal_system        'triclinic'
_space_group_IT_number             2
_space_group_name_H-M_alt          'P -1'
_space_group_name_Hall             '-P 1'
loop_
  _space_group_symop_operation_xyz
 'x, y, z'
 '-x, -y, -z'

_cell_length_a                     13.2599(13)
_cell_length_b                     14.2167(14)
_cell_length_c                     16.9297(15)
_cell_angle_alpha                  102.706(3)
_cell_angle_beta                   111.272(3)
_cell_angle_gamma                  95.022(3)
_cell_volume                       2851.6(5)
_cell_formula_units_Z              4
_cell_measurement_reflns_used      9973
_cell_measurement_temperature      100.15
_cell_measurement_theta_max        26.83
_cell_measurement_theta_min        2.22
_shelx_estimated_absorpt_T_max     ?
_shelx_estimated_absorpt_T_min     ?
_exptl_absorpt_coefficient_mu      0.060
_exptl_absorpt_correction_T_max    0.7455
_exptl_absorpt_correction_T_min    0.6903
_exptl_absorpt_correction_type     multi-scan
_exptl_absorpt_process_details    
 'SADABS-2016/2 (Bruker,2016/2) was used for absorption correction. wR2(int) was 0.1562 before and 0.0699 after correction. The Ratio of minimum to maximum transmission is 0.9260. The \l/2 correction factor is Not present.'
_exptl_crystal_colour              colourless
_exptl_crystal_colour_primary      colourless
_exptl_crystal_density_diffrn      1.042
_exptl_crystal_density_meas        ?
_exptl_crystal_density_method      ?
_exptl_crystal_description         block
_exptl_crystal_F_000               944
_exptl_crystal_size_max            ?
_exptl_crystal_size_mid            ?
_exptl_crystal_size_min            ?
_exptl_transmission_factor_max     ?
_exptl_transmission_factor_min     ?
_diffrn_reflns_av_R_equivalents    0.0566
_diffrn_reflns_av_unetI/netI       0.0708
_diffrn_reflns_Laue_measured_fraction_full  0.992
_diffrn_reflns_Laue_measured_fraction_max  0.986
_diffrn_reflns_limit_h_max         17
_diffrn_reflns_limit_h_min         -17
_diffrn_reflns_limit_k_max         18
_diffrn_reflns_limit_k_min         -18
_diffrn_reflns_limit_l_max         21
_diffrn_reflns_limit_l_min         -21
_diffrn_reflns_number              44479
_diffrn_reflns_point_group_measured_fraction_full  0.992
_diffrn_reflns_point_group_measured_fraction_max  0.986
_diffrn_reflns_theta_full          25.242
_diffrn_reflns_theta_max           27.572
_diffrn_reflns_theta_min           1.341
_diffrn_ambient_temperature        100.15
_diffrn_detector_area_resol_mean   ?
_diffrn_measured_fraction_theta_full  0.992
_diffrn_measured_fraction_theta_max  0.986
_diffrn_measurement_device_type    'Bruker APEX-II CCD'
_diffrn_measurement_method         '\f and \w scans'
_diffrn_radiation_type             MoK\a
_diffrn_radiation_wavelength       0.71073
_diffrn_source                     ?
_diffrn_standards_number           0
_reflns_Friedel_coverage           0.000
_reflns_Friedel_fraction_full      .
_reflns_Friedel_fraction_max       .
_reflns_number_gt                  7360
_reflns_number_total               13031
_reflns_special_details
;
 Reflections were merged by SHELXL according to the crystal
 class for the calculation of statistics and refinement.
 
 Structure factors included contributions from the .fab file.
 
 _reflns_Friedel_fraction is defined as the number of unique
 Friedel pairs measured divided by the number that would be
 possible theoretically, ignoring centric projections and
 systematic absences.
;
_reflns_threshold_expression       'I > 2\s(I)'
_computing_cell_refinement         'SAINT v8.37A (Bruker, 2015)'
_computing_data_collection         ?
_computing_data_reduction          'SAINT v8.37A (Bruker, 2015)'
_computing_molecular_graphics      'Olex2 (Dolomanov et al., 2009)'
_computing_publication_material    'Olex2 (Dolomanov et al., 2009)'
_computing_structure_refinement    'ShelXL (Sheldrick, 2015)'
_computing_structure_solution      'SHELXT 2014/5 (Sheldrick, 2014)'
_refine_diff_density_max           0.591
_refine_diff_density_min           -0.387
_refine_diff_density_rms           0.092
_refine_ls_extinction_coef         0.043(6)
_refine_ls_extinction_expression  
 'Fc^*^=kFc[1+0.001xFc^2^\l^3^/sin(2\q)]^-1/4^'
_refine_ls_extinction_method       'SHELXL-2018/3 (Sheldrick 2018)'
_refine_ls_goodness_of_fit_ref     1.022
_refine_ls_hydrogen_treatment      constr
_refine_ls_matrix_type             full
_refine_ls_number_parameters       636
_refine_ls_number_reflns           13031
_refine_ls_number_restraints       0
_refine_ls_R_factor_all            0.1383
_refine_ls_R_factor_gt             0.0867
_refine_ls_restrained_S_all        1.022
_refine_ls_shift/su_max            0.001
_refine_ls_shift/su_mean           0.000
_refine_ls_structure_factor_coef   Fsqd
_refine_ls_weighting_details      
 'w=1/[\s^2^(Fo^2^)+(0.2000P)^2^] where P=(Fo^2^+2Fc^2^)/3'
_refine_ls_weighting_scheme        calc
_refine_ls_wR_factor_gt            0.2612
_refine_ls_wR_factor_ref           0.2996
_refine_special_details            ?
_olex2_refinement_description
;
1. Fixed Uiso
 At 1.2 times of:
  All C(H) groups
 At 1.5 times of:
  All C(H,H,H) groups
2.a Aromatic/amide H refined with riding coordinates:
 C6(H6), C7(H7), C8(H8), C9(H9), C15(H15), C16(H16), C18(H18), C20(H20),
 C22(H22), C23(H23), C25(H25), C26(H26), C27(H27), C28(H28), C30(H30), C31(H31),
  C32(H32), C33(H33), C34(H34), C40(H40), C41(H41), C42(H42), C43(H43),
 C49(H49), C50(H50), C52(H52), C54(H54), C56(H56), C57(H57), C59(H59), C60(H60),
  C61(H61), C62(H62), C64(H64), C65(H65), C66(H66), C67(H67), C68(H68)
2.b Idealised Me refined as rotating group:
 C19(H19A,H19B,H19C), C24(H24A,H24B,H24C), C53(H53A,H53B,H53C), C58(H58A,H58B,
 H58C)
;
_atom_sites_solution_hydrogens     geom
_atom_sites_solution_primary       ?
_atom_sites_solution_secondary     ?
loop_
  _atom_site_label
  _atom_site_type_symbol
  _atom_site_fract_x
  _atom_site_fract_y
  _atom_site_fract_z
  _atom_site_U_iso_or_equiv
  _atom_site_adp_type
  _atom_site_occupancy
  _atom_site_site_symmetry_order
  _atom_site_calc_flag
  _atom_site_refinement_flags_posn
  _atom_site_refinement_flags_adp
  _atom_site_refinement_flags_occupancy
  _atom_site_disorder_assembly
  _atom_site_disorder_group
 N1 N 1.01095(16) 0.68638(14) 0.43730(12) 0.0435(5) Uani 1 1 d . . . . .
 C1 C 1.07674(19) 0.64349(16) 0.39775(14) 0.0406(5) Uani 1 1 d . . . . .
 C2 C 1.04133(19) 0.62007(17) 0.30550(14) 0.0411(5) Uani 1 1 d . . . . .
 C3 C 0.93541(19) 0.63660(17) 0.24955(14) 0.0425(6) Uani 1 1 d . . . . .
 C4 C 0.87465(19) 0.68993(17) 0.29628(15) 0.0439(6) Uani 1 1 d . . . . .
 C5 C 0.91563(19) 0.71639(16) 0.38898(15) 0.0405(5) Uani 1 1 d . . . . .
 C6 C 0.8591(2) 0.76989(17) 0.43313(17) 0.0479(6) Uani 1 1 d . . . . .
 H6 H 0.889552 0.790554 0.495664 0.057 Uiso 1 1 calc R . . . .
 C7 C 0.7605(2) 0.79273(18) 0.38713(19) 0.0539(7) Uani 1 1 d . . . . .
 H7 H 0.724033 0.830909 0.417772 0.065 Uiso 1 1 calc R . . . .
 C8 C 0.7139(2) 0.7606(2) 0.2965(2) 0.0582(7) Uani 1 1 d . . . . .
 H8 H 0.644051 0.774458 0.264652 0.070 Uiso 1 1 calc R . . . .
 C9 C 0.7691(2) 0.7084(2) 0.25256(18) 0.0553(7) Uani 1 1 d . . . . .
 H9 H 0.734618 0.683944 0.190292 0.066 Uiso 1 1 calc R . . . .
 C10 C 0.8963(2) 0.6042(2) 0.15780(16) 0.0534(7) Uani 1 1 d . . . . .
 C11 C 0.8388(2) 0.6549(2) 0.09120(17) 0.0628(8) Uani 1 1 d . . . . .
 C12 C 0.8190(2) 0.5954(3) 0.00740(18) 0.0690(9) Uani 1 1 d . . . . .
 C13 C 0.8583(2) 0.5046(3) 0.01588(16) 0.0650(9) Uani 1 1 d . . . . .
 C14 C 0.9073(2) 0.5100(2) 0.10690(17) 0.0574(7) Uani 1 1 d . . . . .
 C15 C 0.9444(3) 0.4284(2) 0.13077(19) 0.0686(8) Uani 1 1 d . . . . .
 H15 H 0.973985 0.429036 0.191126 0.082 Uiso 1 1 calc R . . . .
 C16 C 0.9385(3) 0.3470(2) 0.0679(2) 0.0769(9) Uani 1 1 d . . . . .
 H16 H 0.964761 0.291688 0.085341 0.092 Uiso 1 1 calc R . . . .
 C17 C 0.8946(3) 0.3429(3) -0.0220(2) 0.0786(10) Uani 1 1 d . . . . .
 C18 C 0.8524(3) 0.4215(3) -0.04587(19) 0.0784(10) Uani 1 1 d . . . . .
 H18 H 0.818353 0.418433 -0.106591 0.094 Uiso 1 1 calc R . . . .
 C19 C 0.8941(3) 0.2519(3) -0.0889(2) 0.1077(14) Uani 1 1 d . . . . .
 H19A H 0.851315 0.256109 -0.148516 0.162 Uiso 1 1 calc GR . . . .
 H19B H 0.860826 0.193559 -0.079067 0.162 Uiso 1 1 calc GR . . . .
 H19C H 0.969884 0.247218 -0.082388 0.162 Uiso 1 1 calc GR . . . .
 C20 C 0.7749(3) 0.6289(4) -0.0684(2) 0.0974(13) Uani 1 1 d . . . . .
 H20 H 0.762016 0.587861 -0.124931 0.117 Uiso 1 1 calc R . . . .
 C21 C 0.7508(4) 0.7226(4) -0.0591(3) 0.1131(15) Uani 1 1 d . . . . .
 C22 C 0.7748(3) 0.7807(3) 0.0226(3) 0.1026(13) Uani 1 1 d . . . . .
 H22 H 0.760563 0.845678 0.027888 0.123 Uiso 1 1 calc R . . . .
 C23 C 0.8192(3) 0.7512(3) 0.0995(2) 0.0767(9) Uani 1 1 d . . . . .
 H23 H 0.835550 0.794888 0.155611 0.092 Uiso 1 1 calc R . . . .
 C24 C 0.7064(6) 0.7589(5) -0.1423(4) 0.184(3) Uani 1 1 d . . . . .
 H24A H 0.715777 0.713985 -0.190973 0.277 Uiso 1 1 calc GR . . . .
 H24B H 0.747065 0.824734 -0.130871 0.277 Uiso 1 1 calc GR . . . .
 H24C H 0.628041 0.761178 -0.157902 0.277 Uiso 1 1 calc GR . . . .
 C25 C 1.1201(2) 0.5916(2) 0.27177(17) 0.0534(7) Uani 1 1 d . . . . .
 H25 H 1.102679 0.582971 0.210717 0.064 Uiso 1 1 calc R . . . .
 C26 C 1.2204(2) 0.5759(2) 0.32268(18) 0.0583(7) Uani 1 1 d . . . . .
 H26 H 1.269851 0.554096 0.296797 0.070 Uiso 1 1 calc R . . . .
 C27 C 1.2491(2) 0.5920(2) 0.41224(18) 0.0579(7) Uani 1 1 d . . . . .
 H27 H 1.317739 0.579493 0.448045 0.069 Uiso 1 1 calc R . . . .
 C28 C 1.1784(2) 0.62609(19) 0.44942(16) 0.0499(6) Uani 1 1 d . . . . .
 H28 H 1.198988 0.637972 0.511150 0.060 Uiso 1 1 calc R . . . .
 C29 C 1.03798(19) 0.69517(17) 0.52933(14) 0.0427(6) Uani 1 1 d . . . . .
 C30 C 0.9906(2) 0.62263(18) 0.55380(17) 0.0501(6) Uani 1 1 d . . . . .
 H30 H 0.937794 0.568985 0.510052 0.060 Uiso 1 1 calc R . . . .
 C31 C 1.0198(3) 0.6277(2) 0.64168(18) 0.0603(7) Uani 1 1 d . . . . .
 H31 H 0.987385 0.577563 0.658741 0.072 Uiso 1 1 calc R . . . .
 C32 C 1.0957(3) 0.7055(2) 0.70421(18) 0.0662(8) Uani 1 1 d . . . . .
 H32 H 1.116304 0.708950 0.764837 0.079 Uiso 1 1 calc R . . . .
 C33 C 1.1418(3) 0.7776(2) 0.68035(18) 0.0694(8) Uani 1 1 d . . . . .
 H33 H 1.193848 0.831444 0.724535 0.083 Uiso 1 1 calc R . . . .
 C34 C 1.1140(2) 0.7739(2) 0.59268(17) 0.0586(7) Uani 1 1 d . . . . .
 H34 H 1.146578 0.824442 0.576227 0.070 Uiso 1 1 calc R . . . .
 N2 N 0.54489(16) 0.63960(13) 0.41608(13) 0.0437(5) Uani 1 1 d . . . . .
 C35 C 0.61650(19) 0.70355(16) 0.49844(15) 0.0424(6) Uani 1 1 d . . . . .
 C36 C 0.5940(2) 0.79844(16) 0.52228(16) 0.0434(6) Uani 1 1 d . . . . .
 C37 C 0.48801(19) 0.81838(15) 0.46687(16) 0.0415(6) Uani 1 1 d . . . . .
 C38 C 0.46798(19) 0.77777(16) 0.37378(16) 0.0422(6) Uani 1 1 d . . . . .
 C39 C 0.49006(18) 0.68268(16) 0.34925(15) 0.0417(6) Uani 1 1 d . . . . .
 C40 C 0.4579(2) 0.63554(19) 0.26045(17) 0.0518(6) Uani 1 1 d . . . . .
 H40 H 0.464127 0.568816 0.242822 0.062 Uiso 1 1 calc R . . . .
 C41 C 0.4172(2) 0.6855(2) 0.19809(18) 0.0612(7) Uani 1 1 d . . . . .
 H41 H 0.393878 0.652269 0.137480 0.073 Uiso 1 1 calc R . . . .
 C42 C 0.4097(2) 0.7830(2) 0.22222(19) 0.0608(7) Uani 1 1 d . . . . .
 H42 H 0.387378 0.818432 0.179197 0.073 Uiso 1 1 calc R . . . .
 C43 C 0.4349(2) 0.82816(19) 0.30933(18) 0.0527(7) Uani 1 1 d . . . . .
 H43 H 0.429803 0.895297 0.326113 0.063 Uiso 1 1 calc R . . . .
 C44 C 0.4160(2) 0.86055(15) 0.49724(16) 0.0419(6) Uani 1 1 d . . . . .
 C45 C 0.4289(2) 0.90019(15) 0.59042(16) 0.0449(6) Uani 1 1 d . . . . .
 C46 C 0.3392(2) 0.94640(16) 0.59119(17) 0.0474(6) Uani 1 1 d . . . . .
 C47 C 0.2621(2) 0.93239(16) 0.50038(17) 0.0449(6) Uani 1 1 d . . . . .
 C48 C 0.3043(2) 0.87738(16) 0.44333(16) 0.0432(6) Uani 1 1 d . . . . .
 C49 C 0.2355(2) 0.84408(18) 0.35492(17) 0.0517(6) Uani 1 1 d . . . . .
 H49 H 0.258300 0.802689 0.314818 0.062 Uiso 1 1 calc R . . . .
 C50 C 0.1340(2) 0.87120(19) 0.32533(18) 0.0547(7) Uani 1 1 d . . . . .
 H50 H 0.088083 0.847527 0.264447 0.066 Uiso 1 1 calc R . . . .
 C51 C 0.0957(2) 0.93121(17) 0.38000(18) 0.0496(6) Uani 1 1 d . . . . .
 C52 C 0.1611(2) 0.95976(17) 0.46904(18) 0.0511(6) Uani 1 1 d . . . . .
 H52 H 0.136161 0.998655 0.508973 0.061 Uiso 1 1 calc R . . . .
 C53 C -0.0144(2) 0.9620(2) 0.3448(2) 0.0672(8) Uani 1 1 d . . . . .
 H53A H -0.073386 0.904721 0.323871 0.101 Uiso 1 1 calc GR . . . .
 H53B H -0.019134 0.990045 0.295876 0.101 Uiso 1 1 calc GR . . . .
 H53C H -0.022336 1.011228 0.391691 0.101 Uiso 1 1 calc GR . . . .
 C54 C 0.3279(2) 0.98964(19) 0.66831(17) 0.0555(7) Uani 1 1 d . . . . .
 H54 H 0.267180 1.021353 0.666076 0.067 Uiso 1 1 calc R . . . .
 C55 C 0.4046(3) 0.9870(2) 0.74875(19) 0.0626(8) Uani 1 1 d . . . . .
 C56 C 0.4921(3) 0.93868(19) 0.74848(19) 0.0621(8) Uani 1 1 d . . . . .
 H56 H 0.544903 0.935058 0.802976 0.074 Uiso 1 1 calc R . . . .
 C57 C 0.5042(2) 0.89633(18) 0.67203(18) 0.0543(7) Uani 1 1 d . . . . .
 H57 H 0.564657 0.864002 0.674705 0.065 Uiso 1 1 calc R . . . .
 C58 C 0.3958(3) 1.0360(3) 0.8343(2) 0.0905(11) Uani 1 1 d . . . . .
 H58A H 0.378984 0.985851 0.861479 0.136 Uiso 1 1 calc GR . . . .
 H58B H 0.336928 1.074628 0.822537 0.136 Uiso 1 1 calc GR . . . .
 H58C H 0.465800 1.079354 0.874428 0.136 Uiso 1 1 calc GR . . . .
 C59 C 0.6761(2) 0.86811(19) 0.59403(18) 0.0559(7) Uani 1 1 d . . . . .
 H59 H 0.666559 0.934412 0.606905 0.067 Uiso 1 1 calc R . . . .
 C60 C 0.7701(2) 0.8425(2) 0.64612(19) 0.0634(8) Uani 1 1 d . . . . .
 H60 H 0.825253 0.890739 0.694219 0.076 Uiso 1 1 calc R . . . .
 C61 C 0.7835(2) 0.7470(2) 0.62809(18) 0.0632(8) Uani 1 1 d . . . . .
 H61 H 0.845300 0.728237 0.667166 0.076 Uiso 1 1 calc R . . . .
 C62 C 0.7092(2) 0.6772(2) 0.55434(17) 0.0528(7) Uani 1 1 d . . . . .
 H62 H 0.721285 0.611626 0.541799 0.063 Uiso 1 1 calc R . . . .
 C63 C 0.5683(2) 0.54281(16) 0.39024(16) 0.0451(6) Uani 1 1 d . . . . .
 C64 C 0.5018(2) 0.46251(17) 0.39039(16) 0.0508(6) Uani 1 1 d . . . . .
 H64 H 0.442576 0.471326 0.408531 0.061 Uiso 1 1 calc R . . . .
 C65 C 0.5217(3) 0.36904(18) 0.36405(19) 0.0614(7) Uani 1 1 d . . . . .
 H65 H 0.476252 0.313755 0.364421 0.074 Uiso 1 1 calc R . . . .
 C66 C 0.6068(3) 0.35632(19) 0.33749(18) 0.0625(8) Uani 1 1 d . . . . .
 H66 H 0.619770 0.292158 0.318722 0.075 Uiso 1 1 calc R . . . .
 C67 C 0.6734(3) 0.4364(2) 0.33797(19) 0.0652(8) Uani 1 1 d . . . . .
 H67 H 0.733148 0.427590 0.320505 0.078 Uiso 1 1 calc R . . . .
 C68 C 0.6535(2) 0.5295(2) 0.36379(19) 0.0594(7) Uani 1 1 d . . . . .
 H68 H 0.699008 0.584647 0.363242 0.071 Uiso 1 1 calc R . . . .

loop_
  _atom_site_aniso_label
  _atom_site_aniso_U_11
  _atom_site_aniso_U_22
  _atom_site_aniso_U_33
  _atom_site_aniso_U_23
  _atom_site_aniso_U_13
  _atom_site_aniso_U_12
 N1 0.0428(12) 0.0554(12) 0.0380(10) 0.0162(9) 0.0187(9) 0.0155(9)
 C1 0.0434(14) 0.0417(12) 0.0422(12) 0.0139(10) 0.0211(11) 0.0097(10)
 C2 0.0429(14) 0.0461(13) 0.0390(12) 0.0135(10) 0.0202(11) 0.0085(10)
 C3 0.0374(13) 0.0513(14) 0.0385(12) 0.0138(10) 0.0146(10) 0.0044(10)
 C4 0.0387(14) 0.0466(13) 0.0487(14) 0.0171(11) 0.0174(11) 0.0070(10)
 C5 0.0378(13) 0.0404(12) 0.0478(13) 0.0152(10) 0.0200(11) 0.0064(10)
 C6 0.0503(16) 0.0459(13) 0.0558(15) 0.0156(11) 0.0284(13) 0.0118(11)
 C7 0.0474(15) 0.0519(15) 0.0778(19) 0.0232(14) 0.0372(14) 0.0159(12)
 C8 0.0352(14) 0.0645(17) 0.082(2) 0.0300(15) 0.0242(14) 0.0135(12)
 C9 0.0383(15) 0.0672(17) 0.0593(16) 0.0219(13) 0.0155(12) 0.0076(12)
 C10 0.0461(15) 0.0694(17) 0.0460(14) 0.0188(13) 0.0185(12) 0.0061(13)
 C11 0.0454(16) 0.096(2) 0.0451(15) 0.0251(15) 0.0140(12) 0.0072(15)
 C12 0.0479(17) 0.111(3) 0.0451(16) 0.0288(16) 0.0121(13) 0.0071(17)
 C13 0.0450(16) 0.106(2) 0.0348(14) 0.0036(15) 0.0179(12) -0.0044(16)
 C14 0.0518(16) 0.0738(19) 0.0439(14) 0.0098(13) 0.0212(12) 0.0025(14)
 C15 0.077(2) 0.074(2) 0.0513(16) 0.0049(15) 0.0311(15) 0.0054(16)
 C16 0.078(2) 0.077(2) 0.067(2) -0.0009(17) 0.0321(17) 0.0044(17)
 C17 0.059(2) 0.100(3) 0.0579(19) -0.0190(18) 0.0305(16) -0.0080(18)
 C18 0.0516(19) 0.125(3) 0.0452(16) 0.0038(19) 0.0184(14) 0.0000(19)
 C19 0.092(3) 0.122(3) 0.081(2) -0.028(2) 0.039(2) 0.006(2)
 C20 0.070(2) 0.166(4) 0.0496(18) 0.039(2) 0.0126(16) 0.012(3)
 C21 0.100(3) 0.159(4) 0.082(3) 0.072(3) 0.014(2) 0.031(3)
 C22 0.098(3) 0.125(3) 0.089(3) 0.064(3) 0.020(2) 0.024(2)
 C23 0.071(2) 0.089(2) 0.073(2) 0.0422(18) 0.0191(17) 0.0174(18)
 C24 0.192(6) 0.258(7) 0.113(4) 0.125(4) 0.021(4) 0.077(6)
 C25 0.0506(16) 0.0680(17) 0.0486(14) 0.0143(12) 0.0281(13) 0.0121(13)
 C26 0.0481(16) 0.0716(18) 0.0635(17) 0.0149(14) 0.0317(14) 0.0189(13)
 C27 0.0467(16) 0.0711(18) 0.0578(16) 0.0186(14) 0.0195(13) 0.0231(13)
 C28 0.0454(15) 0.0641(16) 0.0441(13) 0.0193(12) 0.0168(12) 0.0210(12)
 C29 0.0436(14) 0.0493(14) 0.0399(12) 0.0125(11) 0.0202(11) 0.0144(11)
 C30 0.0531(16) 0.0453(14) 0.0542(15) 0.0134(11) 0.0236(13) 0.0094(11)
 C31 0.078(2) 0.0606(17) 0.0573(16) 0.0252(14) 0.0376(15) 0.0139(15)
 C32 0.079(2) 0.083(2) 0.0423(15) 0.0219(15) 0.0264(15) 0.0183(17)
 C33 0.076(2) 0.0716(19) 0.0437(15) 0.0011(14) 0.0167(14) -0.0042(16)
 C34 0.0646(18) 0.0546(15) 0.0538(16) 0.0106(13) 0.0254(14) -0.0015(13)
 N2 0.0453(12) 0.0349(10) 0.0533(12) 0.0079(9) 0.0238(10) 0.0108(9)
 C35 0.0419(14) 0.0420(13) 0.0500(14) 0.0145(11) 0.0243(11) 0.0092(10)
 C36 0.0441(14) 0.0375(12) 0.0516(14) 0.0090(10) 0.0240(12) 0.0073(10)
 C37 0.0428(14) 0.0295(11) 0.0562(14) 0.0120(10) 0.0236(11) 0.0077(10)
 C38 0.0353(13) 0.0403(12) 0.0566(14) 0.0130(11) 0.0238(11) 0.0100(10)
 C39 0.0344(12) 0.0426(12) 0.0519(14) 0.0107(11) 0.0221(11) 0.0082(10)
 C40 0.0402(14) 0.0563(15) 0.0557(16) 0.0051(13) 0.0211(12) 0.0094(12)
 C41 0.0449(16) 0.087(2) 0.0494(15) 0.0145(15) 0.0180(13) 0.0127(14)
 C42 0.0487(16) 0.086(2) 0.0595(17) 0.0315(15) 0.0254(13) 0.0207(14)
 C43 0.0447(15) 0.0537(15) 0.0731(18) 0.0277(14) 0.0304(13) 0.0168(12)
 C44 0.0448(14) 0.0295(11) 0.0558(14) 0.0117(10) 0.0238(11) 0.0098(10)
 C45 0.0539(15) 0.0310(11) 0.0551(15) 0.0107(10) 0.0276(13) 0.0102(10)
 C46 0.0522(15) 0.0368(12) 0.0608(16) 0.0103(11) 0.0324(13) 0.0086(11)
 C47 0.0490(15) 0.0336(12) 0.0585(15) 0.0088(11) 0.0300(12) 0.0091(10)
 C48 0.0460(14) 0.0312(11) 0.0588(15) 0.0086(10) 0.0293(12) 0.0102(10)
 C49 0.0482(15) 0.0459(14) 0.0604(16) 0.0030(12) 0.0266(13) 0.0123(12)
 C50 0.0465(16) 0.0555(15) 0.0565(15) 0.0053(12) 0.0193(13) 0.0103(12)
 C51 0.0429(14) 0.0454(14) 0.0661(17) 0.0143(12) 0.0278(13) 0.0108(11)
 C52 0.0530(16) 0.0414(13) 0.0709(18) 0.0112(12) 0.0387(14) 0.0153(11)
 C53 0.0540(18) 0.0715(19) 0.083(2) 0.0192(16) 0.0338(16) 0.0230(15)
 C54 0.0662(18) 0.0503(15) 0.0593(17) 0.0119(12) 0.0362(15) 0.0140(13)
 C55 0.076(2) 0.0574(16) 0.0633(18) 0.0136(14) 0.0389(16) 0.0103(15)
 C56 0.081(2) 0.0529(16) 0.0553(16) 0.0176(13) 0.0277(15) 0.0146(15)
 C57 0.0626(18) 0.0454(14) 0.0626(17) 0.0172(12) 0.0305(14) 0.0166(12)
 C58 0.112(3) 0.102(3) 0.066(2) 0.0130(19) 0.049(2) 0.029(2)
 C59 0.0558(17) 0.0452(14) 0.0652(17) 0.0075(12) 0.0266(14) 0.0081(12)
 C60 0.0482(17) 0.0687(19) 0.0582(16) 0.0045(14) 0.0133(14) 0.0013(14)
 C61 0.0508(17) 0.082(2) 0.0552(16) 0.0200(15) 0.0154(14) 0.0240(15)
 C62 0.0503(16) 0.0568(15) 0.0623(16) 0.0222(13) 0.0288(14) 0.0205(13)
 C63 0.0500(15) 0.0385(13) 0.0538(14) 0.0127(11) 0.0265(12) 0.0162(11)
 C64 0.0546(16) 0.0455(14) 0.0560(15) 0.0130(11) 0.0259(13) 0.0114(12)
 C65 0.075(2) 0.0389(14) 0.0704(18) 0.0136(13) 0.0295(16) 0.0103(13)
 C66 0.078(2) 0.0403(14) 0.0635(17) 0.0058(12) 0.0235(16) 0.0202(14)
 C67 0.0652(19) 0.0649(18) 0.0753(19) 0.0128(15) 0.0383(16) 0.0298(15)
 C68 0.0586(17) 0.0529(15) 0.0808(19) 0.0200(14) 0.0403(15) 0.0181(13)

_geom_special_details
;
 All esds (except the esd in the dihedral angle between two l.s. planes)
 are estimated using the full covariance matrix.  The cell esds are taken
 into account individually in the estimation of esds in distances, angles
 and torsion angles; correlations between esds in cell parameters are only
 used when they are defined by crystal symmetry.  An approximate (isotropic)
 treatment of cell esds is used for estimating esds involving l.s. planes.
;
loop_
  _geom_bond_atom_site_label_1
  _geom_bond_atom_site_label_2
  _geom_bond_distance
  _geom_bond_site_symmetry_2
  _geom_bond_publ_flag
 N1 C1 1.385(3) . ?
 N1 C5 1.395(3) . ?
 N1 C29 1.440(3) . ?
 C1 C2 1.408(3) . ?
 C1 C28 1.393(3) . ?
 C2 C3 1.455(3) . ?
 C2 C25 1.410(3) . ?
 C3 C4 1.468(3) . ?
 C3 C10 1.397(3) . ?
 C4 C5 1.409(3) . ?
 C4 C9 1.405(3) . ?
 C5 C6 1.398(3) . ?
 C6 H6 0.9500 . ?
 C6 C7 1.367(4) . ?
 C7 H7 0.9500 . ?
 C7 C8 1.378(4) . ?
 C8 H8 0.9500 . ?
 C8 C9 1.374(4) . ?
 C9 H9 0.9500 . ?
 C10 C11 1.484(4) . ?
 C10 C14 1.475(4) . ?
 C11 C12 1.400(4) . ?
 C11 C23 1.402(4) . ?
 C12 C13 1.450(5) . ?
 C12 C20 1.410(5) . ?
 C13 C14 1.420(4) . ?
 C13 C18 1.370(4) . ?
 C14 C15 1.383(4) . ?
 C15 H15 0.9500 . ?
 C15 C16 1.364(4) . ?
 C16 H16 0.9500 . ?
 C16 C17 1.404(5) . ?
 C17 C18 1.366(5) . ?
 C17 C19 1.519(5) . ?
 C18 H18 0.9500 . ?
 C19 H19A 0.9800 . ?
 C19 H19B 0.9800 . ?
 C19 H19C 0.9800 . ?
 C20 H20 0.9500 . ?
 C20 C21 1.387(6) . ?
 C21 C22 1.352(6) . ?
 C21 C24 1.538(6) . ?
 C22 H22 0.9500 . ?
 C22 C23 1.395(5) . ?
 C23 H23 0.9500 . ?
 C24 H24A 0.9800 . ?
 C24 H24B 0.9800 . ?
 C24 H24C 0.9800 . ?
 C25 H25 0.9500 . ?
 C25 C26 1.366(4) . ?
 C26 H26 0.9500 . ?
 C26 C27 1.382(4) . ?
 C27 H27 0.9500 . ?
 C27 C28 1.373(4) . ?
 C28 H28 0.9500 . ?
 C29 C30 1.376(3) . ?
 C29 C34 1.381(3) . ?
 C30 H30 0.9500 . ?
 C30 C31 1.378(4) . ?
 C31 H31 0.9500 . ?
 C31 C32 1.369(4) . ?
 C32 H32 0.9500 . ?
 C32 C33 1.357(4) . ?
 C33 H33 0.9500 . ?
 C33 C34 1.381(4) . ?
 C34 H34 0.9500 . ?
 N2 C35 1.415(3) . ?
 N2 C39 1.403(3) . ?
 N2 C63 1.445(3) . ?
 C35 C36 1.411(3) . ?
 C35 C62 1.393(4) . ?
 C36 C37 1.471(3) . ?
 C36 C59 1.402(3) . ?
 C37 C38 1.469(3) . ?
 C37 C44 1.362(3) . ?
 C38 C39 1.413(3) . ?
 C38 C43 1.396(3) . ?
 C39 C40 1.390(3) . ?
 C40 H40 0.9500 . ?
 C40 C41 1.376(4) . ?
 C41 H41 0.9500 . ?
 C41 C42 1.380(4) . ?
 C42 H42 0.9500 . ?
 C42 C43 1.374(4) . ?
 C43 H43 0.9500 . ?
 C44 C45 1.494(3) . ?
 C44 C48 1.504(3) . ?
 C45 C46 1.410(3) . ?
 C45 C57 1.397(4) . ?
 C46 C47 1.462(4) . ?
 C46 C54 1.382(3) . ?
 C47 C48 1.412(3) . ?
 C47 C52 1.375(4) . ?
 C48 C49 1.385(3) . ?
 C49 H49 0.9500 . ?
 C49 C50 1.378(4) . ?
 C50 H50 0.9500 . ?
 C50 C51 1.383(3) . ?
 C51 C52 1.382(4) . ?
 C51 C53 1.508(4) . ?
 C52 H52 0.9500 . ?
 C53 H53A 0.9800 . ?
 C53 H53B 0.9800 . ?
 C53 H53C 0.9800 . ?
 C54 H54 0.9500 . ?
 C54 C55 1.383(4) . ?
 C55 C56 1.401(4) . ?
 C55 C58 1.514(4) . ?
 C56 H56 0.9500 . ?
 C56 C57 1.374(4) . ?
 C57 H57 0.9500 . ?
 C58 H58A 0.9800 . ?
 C58 H58B 0.9800 . ?
 C58 H58C 0.9800 . ?
 C59 H59 0.9500 . ?
 C59 C60 1.374(4) . ?
 C60 H60 0.9500 . ?
 C60 C61 1.367(4) . ?
 C61 H61 0.9500 . ?
 C61 C62 1.380(4) . ?
 C62 H62 0.9500 . ?
 C63 C64 1.381(3) . ?
 C63 C68 1.372(3) . ?
 C64 H64 0.9500 . ?
 C64 C65 1.385(4) . ?
 C65 H65 0.9500 . ?
 C65 C66 1.370(4) . ?
 C66 H66 0.9500 . ?
 C66 C67 1.375(4) . ?
 C67 H67 0.9500 . ?
 C67 C68 1.380(4) . ?
 C68 H68 0.9500 . ?

loop_
  _geom_angle_atom_site_label_1
  _geom_angle_atom_site_label_2
  _geom_angle_atom_site_label_3
  _geom_angle
  _geom_angle_site_symmetry_1
  _geom_angle_site_symmetry_3
  _geom_angle_publ_flag
 C1 N1 C5 121.51(18) . . ?
 C1 N1 C29 119.29(19) . . ?
 C5 N1 C29 119.10(18) . . ?
 N1 C1 C2 119.5(2) . . ?
 N1 C1 C28 119.9(2) . . ?
 C28 C1 C2 120.5(2) . . ?
 C1 C2 C3 121.9(2) . . ?
 C1 C2 C25 115.8(2) . . ?
 C25 C2 C3 121.8(2) . . ?
 C2 C3 C4 115.33(19) . . ?
 C10 C3 C2 121.4(2) . . ?
 C10 C3 C4 123.3(2) . . ?
 C5 C4 C3 120.7(2) . . ?
 C9 C4 C3 122.8(2) . . ?
 C9 C4 C5 116.3(2) . . ?
 N1 C5 C4 120.2(2) . . ?
 N1 C5 C6 119.5(2) . . ?
 C6 C5 C4 120.3(2) . . ?
 C5 C6 H6 119.7 . . ?
 C7 C6 C5 120.6(2) . . ?
 C7 C6 H6 119.7 . . ?
 C6 C7 H7 119.9 . . ?
 C6 C7 C8 120.3(2) . . ?
 C8 C7 H7 119.9 . . ?
 C7 C8 H8 120.3 . . ?
 C9 C8 C7 119.5(3) . . ?
 C9 C8 H8 120.3 . . ?
 C4 C9 H9 118.8 . . ?
 C8 C9 C4 122.5(3) . . ?
 C8 C9 H9 118.8 . . ?
 C3 C10 C11 129.0(3) . . ?
 C3 C10 C14 125.6(2) . . ?
 C14 C10 C11 105.3(2) . . ?
 C12 C11 C10 108.6(3) . . ?
 C12 C11 C23 118.8(3) . . ?
 C23 C11 C10 131.7(3) . . ?
 C11 C12 C13 109.2(2) . . ?
 C11 C12 C20 121.3(4) . . ?
 C20 C12 C13 129.4(3) . . ?
 C14 C13 C12 108.1(3) . . ?
 C18 C13 C12 131.7(3) . . ?
 C18 C13 C14 120.1(3) . . ?
 C13 C14 C10 108.7(3) . . ?
 C15 C14 C10 132.6(2) . . ?
 C15 C14 C13 118.4(3) . . ?
 C14 C15 H15 119.9 . . ?
 C16 C15 C14 120.2(3) . . ?
 C16 C15 H15 119.9 . . ?
 C15 C16 H16 119.2 . . ?
 C15 C16 C17 121.6(3) . . ?
 C17 C16 H16 119.2 . . ?
 C16 C17 C19 119.4(4) . . ?
 C18 C17 C16 118.1(3) . . ?
 C18 C17 C19 122.5(3) . . ?
 C13 C18 H18 119.3 . . ?
 C17 C18 C13 121.4(3) . . ?
 C17 C18 H18 119.3 . . ?
 C17 C19 H19A 109.5 . . ?
 C17 C19 H19B 109.5 . . ?
 C17 C19 H19C 109.5 . . ?
 H19A C19 H19B 109.5 . . ?
 H19A C19 H19C 109.5 . . ?
 H19B C19 H19C 109.5 . . ?
 C12 C20 H20 120.6 . . ?
 C21 C20 C12 118.9(4) . . ?
 C21 C20 H20 120.6 . . ?
 C20 C21 C24 118.0(5) . . ?
 C22 C21 C20 119.1(4) . . ?
 C22 C21 C24 122.6(5) . . ?
 C21 C22 H22 118.0 . . ?
 C21 C22 C23 124.0(4) . . ?
 C23 C22 H22 118.0 . . ?
 C11 C23 H23 121.1 . . ?
 C22 C23 C11 117.8(3) . . ?
 C22 C23 H23 121.1 . . ?
 C21 C24 H24A 109.5 . . ?
 C21 C24 H24B 109.5 . . ?
 C21 C24 H24C 109.5 . . ?
 H24A C24 H24B 109.5 . . ?
 H24A C24 H24C 109.5 . . ?
 H24B C24 H24C 109.5 . . ?
 C2 C25 H25 118.4 . . ?
 C26 C25 C2 123.1(2) . . ?
 C26 C25 H25 118.4 . . ?
 C25 C26 H26 120.4 . . ?
 C25 C26 C27 119.3(2) . . ?
 C27 C26 H26 120.4 . . ?
 C26 C27 H27 120.0 . . ?
 C28 C27 C26 119.9(2) . . ?
 C28 C27 H27 120.0 . . ?
 C1 C28 H28 119.6 . . ?
 C27 C28 C1 120.8(2) . . ?
 C27 C28 H28 119.6 . . ?
 C30 C29 N1 119.4(2) . . ?
 C30 C29 C34 120.2(2) . . ?
 C34 C29 N1 120.3(2) . . ?
 C29 C30 H30 120.0 . . ?
 C29 C30 C31 120.1(2) . . ?
 C31 C30 H30 120.0 . . ?
 C30 C31 H31 120.2 . . ?
 C32 C31 C30 119.5(2) . . ?
 C32 C31 H31 120.2 . . ?
 C31 C32 H32 119.7 . . ?
 C33 C32 C31 120.6(2) . . ?
 C33 C32 H32 119.7 . . ?
 C32 C33 H33 119.6 . . ?
 C32 C33 C34 120.8(3) . . ?
 C34 C33 H33 119.6 . . ?
 C29 C34 H34 120.6 . . ?
 C33 C34 C29 118.8(3) . . ?
 C33 C34 H34 120.6 . . ?
 C35 N2 C63 118.43(19) . . ?
 C39 N2 C35 117.21(18) . . ?
 C39 N2 C63 117.89(18) . . ?
 C36 C35 N2 117.9(2) . . ?
 C62 C35 N2 122.4(2) . . ?
 C62 C35 C36 119.6(2) . . ?
 C35 C36 C37 117.4(2) . . ?
 C59 C36 C35 117.8(2) . . ?
 C59 C36 C37 124.8(2) . . ?
 C38 C37 C36 109.16(19) . . ?
 C44 C37 C36 125.2(2) . . ?
 C44 C37 C38 125.5(2) . . ?
 C39 C38 C37 117.1(2) . . ?
 C43 C38 C37 124.8(2) . . ?
 C43 C38 C39 117.9(2) . . ?
 N2 C39 C38 118.4(2) . . ?
 C40 C39 N2 122.4(2) . . ?
 C40 C39 C38 119.2(2) . . ?
 C39 C40 H40 120.0 . . ?
 C41 C40 C39 120.0(2) . . ?
 C41 C40 H40 120.0 . . ?
 C40 C41 H41 119.5 . . ?
 C40 C41 C42 121.0(3) . . ?
 C42 C41 H41 119.5 . . ?
 C41 C42 H42 120.5 . . ?
 C43 C42 C41 119.0(3) . . ?
 C43 C42 H42 120.5 . . ?
 C38 C43 H43 119.2 . . ?
 C42 C43 C38 121.6(2) . . ?
 C42 C43 H43 119.2 . . ?
 C37 C44 C45 128.5(2) . . ?
 C37 C44 C48 127.2(2) . . ?
 C45 C44 C48 104.23(19) . . ?
 C46 C45 C44 109.0(2) . . ?
 C57 C45 C44 134.4(2) . . ?
 C57 C45 C46 116.5(2) . . ?
 C45 C46 C47 108.9(2) . . ?
 C54 C46 C45 122.4(3) . . ?
 C54 C46 C47 128.5(2) . . ?
 C48 C47 C46 108.5(2) . . ?
 C52 C47 C46 129.7(2) . . ?
 C52 C47 C48 121.7(2) . . ?
 C47 C48 C44 108.9(2) . . ?
 C49 C48 C44 133.7(2) . . ?
 C49 C48 C47 117.2(2) . . ?
 C48 C49 H49 120.1 . . ?
 C50 C49 C48 119.8(2) . . ?
 C50 C49 H49 120.1 . . ?
 C49 C50 H50 118.4 . . ?
 C49 C50 C51 123.2(2) . . ?
 C51 C50 H50 118.4 . . ?
 C50 C51 C53 121.7(3) . . ?
 C52 C51 C50 117.2(2) . . ?
 C52 C51 C53 121.1(2) . . ?
 C47 C52 C51 120.6(2) . . ?
 C47 C52 H52 119.7 . . ?
 C51 C52 H52 119.7 . . ?
 C51 C53 H53A 109.5 . . ?
 C51 C53 H53B 109.5 . . ?
 C51 C53 H53C 109.5 . . ?
 H53A C53 H53B 109.5 . . ?
 H53A C53 H53C 109.5 . . ?
 H53B C53 H53C 109.5 . . ?
 C46 C54 H54 119.8 . . ?
 C46 C54 C55 120.4(3) . . ?
 C55 C54 H54 119.8 . . ?
 C54 C55 C56 117.6(3) . . ?
 C54 C55 C58 121.5(3) . . ?
 C56 C55 C58 120.9(3) . . ?
 C55 C56 H56 118.9 . . ?
 C57 C56 C55 122.2(3) . . ?
 C57 C56 H56 118.9 . . ?
 C45 C57 H57 119.6 . . ?
 C56 C57 C45 120.9(3) . . ?
 C56 C57 H57 119.6 . . ?
 C55 C58 H58A 109.5 . . ?
 C55 C58 H58B 109.5 . . ?
 C55 C58 H58C 109.5 . . ?
 H58A C58 H58B 109.5 . . ?
 H58A C58 H58C 109.5 . . ?
 H58B C58 H58C 109.5 . . ?
 C36 C59 H59 119.3 . . ?
 C60 C59 C36 121.4(2) . . ?
 C60 C59 H59 119.3 . . ?
 C59 C60 H60 120.3 . . ?
 C61 C60 C59 119.4(3) . . ?
 C61 C60 H60 120.3 . . ?
 C60 C61 H61 119.3 . . ?
 C60 C61 C62 121.4(3) . . ?
 C62 C61 H61 119.3 . . ?
 C35 C62 H62 120.2 . . ?
 C61 C62 C35 119.5(2) . . ?
 C61 C62 H62 120.2 . . ?
 C64 C63 N2 119.2(2) . . ?
 C68 C63 N2 121.1(2) . . ?
 C68 C63 C64 119.7(2) . . ?
 C63 C64 H64 120.0 . . ?
 C63 C64 C65 119.9(2) . . ?
 C65 C64 H64 120.0 . . ?
 C64 C65 H65 120.0 . . ?
 C66 C65 C64 120.0(3) . . ?
 C66 C65 H65 120.0 . . ?
 C65 C66 H66 120.0 . . ?
 C65 C66 C67 120.0(2) . . ?
 C67 C66 H66 120.0 . . ?
 C66 C67 H67 120.0 . . ?
 C66 C67 C68 120.1(3) . . ?
 C68 C67 H67 120.0 . . ?
 C63 C68 C67 120.2(3) . . ?
 C63 C68 H68 119.9 . . ?
 C67 C68 H68 119.9 . . ?

loop_
  _geom_torsion_atom_site_label_1
  _geom_torsion_atom_site_label_2
  _geom_torsion_atom_site_label_3
  _geom_torsion_atom_site_label_4
  _geom_torsion
  _geom_torsion_site_symmetry_1
  _geom_torsion_site_symmetry_2
  _geom_torsion_site_symmetry_3
  _geom_torsion_site_symmetry_4
  _geom_torsion_publ_flag
 N1 C1 C2 C3 -2.1(3) . . . . ?
 N1 C1 C2 C25 170.1(2) . . . . ?
 N1 C1 C28 C27 -174.0(2) . . . . ?
 N1 C5 C6 C7 -174.2(2) . . . . ?
 N1 C29 C30 C31 176.9(2) . . . . ?
 N1 C29 C34 C33 -177.0(3) . . . . ?
 C1 N1 C5 C4 9.9(3) . . . . ?
 C1 N1 C5 C6 -172.3(2) . . . . ?
 C1 N1 C29 C30 -92.9(3) . . . . ?
 C1 N1 C29 C34 84.7(3) . . . . ?
 C1 C2 C3 C4 7.1(3) . . . . ?
 C1 C2 C3 C10 -173.5(2) . . . . ?
 C1 C2 C25 C26 7.6(4) . . . . ?
 C2 C1 C28 C27 4.4(4) . . . . ?
 C2 C3 C4 C5 -3.9(3) . . . . ?
 C2 C3 C4 C9 -177.2(2) . . . . ?
 C2 C3 C10 C11 -138.8(3) . . . . ?
 C2 C3 C10 C14 39.7(4) . . . . ?
 C2 C25 C26 C27 -2.7(4) . . . . ?
 C3 C2 C25 C26 179.8(2) . . . . ?
 C3 C4 C5 N1 -4.3(3) . . . . ?
 C3 C4 C5 C6 178.0(2) . . . . ?
 C3 C4 C9 C8 -178.3(2) . . . . ?
 C3 C10 C11 C12 177.9(3) . . . . ?
 C3 C10 C11 C23 8.9(5) . . . . ?
 C3 C10 C14 C13 -179.4(2) . . . . ?
 C3 C10 C14 C15 7.8(5) . . . . ?
 C4 C3 C10 C11 40.6(4) . . . . ?
 C4 C3 C10 C14 -141.0(3) . . . . ?
 C4 C5 C6 C7 3.5(3) . . . . ?
 C5 N1 C1 C2 -6.7(3) . . . . ?
 C5 N1 C1 C28 171.7(2) . . . . ?
 C5 N1 C29 C30 83.6(3) . . . . ?
 C5 N1 C29 C34 -98.8(3) . . . . ?
 C5 C4 C9 C8 8.2(4) . . . . ?
 C5 C6 C7 C8 2.0(4) . . . . ?
 C6 C7 C8 C9 -2.3(4) . . . . ?
 C7 C8 C9 C4 -3.0(4) . . . . ?
 C9 C4 C5 N1 169.4(2) . . . . ?
 C9 C4 C5 C6 -8.3(3) . . . . ?
 C10 C3 C4 C5 176.7(2) . . . . ?
 C10 C3 C4 C9 3.4(4) . . . . ?
 C10 C11 C12 C13 2.0(3) . . . . ?
 C10 C11 C12 C20 -173.7(3) . . . . ?
 C10 C11 C23 C22 171.6(3) . . . . ?
 C10 C14 C15 C16 175.5(3) . . . . ?
 C11 C10 C14 C13 -0.6(3) . . . . ?
 C11 C10 C14 C15 -173.5(3) . . . . ?
 C11 C12 C13 C14 -2.4(3) . . . . ?
 C11 C12 C13 C18 175.7(3) . . . . ?
 C11 C12 C20 C21 -0.2(5) . . . . ?
 C12 C11 C23 C22 3.5(5) . . . . ?
 C12 C13 C14 C10 1.8(3) . . . . ?
 C12 C13 C14 C15 175.8(3) . . . . ?
 C12 C13 C18 C17 -178.9(3) . . . . ?
 C12 C20 C21 C22 3.0(7) . . . . ?
 C12 C20 C21 C24 178.0(4) . . . . ?
 C13 C12 C20 C21 -174.9(4) . . . . ?
 C13 C14 C15 C16 3.2(5) . . . . ?
 C14 C10 C11 C12 -0.8(3) . . . . ?
 C14 C10 C11 C23 -169.8(3) . . . . ?
 C14 C13 C18 C17 -1.0(5) . . . . ?
 C14 C15 C16 C17 -0.4(5) . . . . ?
 C15 C16 C17 C18 -3.1(5) . . . . ?
 C15 C16 C17 C19 177.7(3) . . . . ?
 C16 C17 C18 C13 3.8(5) . . . . ?
 C18 C13 C14 C10 -176.5(3) . . . . ?
 C18 C13 C14 C15 -2.5(4) . . . . ?
 C19 C17 C18 C13 -177.0(3) . . . . ?
 C20 C12 C13 C14 172.9(3) . . . . ?
 C20 C12 C13 C18 -9.1(6) . . . . ?
 C20 C21 C22 C23 -2.6(7) . . . . ?
 C21 C22 C23 C11 -0.7(6) . . . . ?
 C23 C11 C12 C13 172.6(3) . . . . ?
 C23 C11 C12 C20 -3.1(5) . . . . ?
 C24 C21 C22 C23 -177.4(5) . . . . ?
 C25 C2 C3 C4 -164.6(2) . . . . ?
 C25 C2 C3 C10 14.8(4) . . . . ?
 C25 C26 C27 C28 -1.8(4) . . . . ?
 C26 C27 C28 C1 0.9(4) . . . . ?
 C28 C1 C2 C3 179.5(2) . . . . ?
 C28 C1 C2 C25 -8.3(3) . . . . ?
 C29 N1 C1 C2 169.7(2) . . . . ?
 C29 N1 C1 C28 -11.9(3) . . . . ?
 C29 N1 C5 C4 -166.5(2) . . . . ?
 C29 N1 C5 C6 11.3(3) . . . . ?
 C29 C30 C31 C32 0.2(4) . . . . ?
 C30 C29 C34 C33 0.5(4) . . . . ?
 C30 C31 C32 C33 0.4(5) . . . . ?
 C31 C32 C33 C34 -0.6(5) . . . . ?
 C32 C33 C34 C29 0.1(5) . . . . ?
 C34 C29 C30 C31 -0.7(4) . . . . ?
 N2 C35 C36 C37 9.9(3) . . . . ?
 N2 C35 C36 C59 -166.9(2) . . . . ?
 N2 C35 C62 C61 171.5(2) . . . . ?
 N2 C39 C40 C41 -171.7(2) . . . . ?
 N2 C63 C64 C65 178.7(2) . . . . ?
 N2 C63 C68 C67 -178.9(2) . . . . ?
 C35 N2 C39 C38 -27.9(3) . . . . ?
 C35 N2 C39 C40 151.5(2) . . . . ?
 C35 N2 C63 C64 107.8(3) . . . . ?
 C35 N2 C63 C68 -73.7(3) . . . . ?
 C35 C36 C37 C38 -44.3(3) . . . . ?
 C35 C36 C37 C44 130.8(2) . . . . ?
 C35 C36 C59 C60 -7.6(4) . . . . ?
 C36 C35 C62 C61 -6.2(4) . . . . ?
 C36 C37 C38 C39 44.1(3) . . . . ?
 C36 C37 C38 C43 -132.1(2) . . . . ?
 C36 C37 C44 C45 3.5(4) . . . . ?
 C36 C37 C44 C48 -176.3(2) . . . . ?
 C36 C59 C60 C61 -0.5(4) . . . . ?
 C37 C36 C59 C60 175.8(2) . . . . ?
 C37 C38 C39 N2 -9.6(3) . . . . ?
 C37 C38 C39 C40 170.9(2) . . . . ?
 C37 C38 C43 C42 -175.0(2) . . . . ?
 C37 C44 C45 C46 173.8(2) . . . . ?
 C37 C44 C45 C57 -10.2(4) . . . . ?
 C37 C44 C48 C47 -173.8(2) . . . . ?
 C37 C44 C48 C49 12.5(4) . . . . ?
 C38 C37 C44 C45 177.7(2) . . . . ?
 C38 C37 C44 C48 -2.1(4) . . . . ?
 C38 C39 C40 C41 7.7(4) . . . . ?
 C39 N2 C35 C36 27.7(3) . . . . ?
 C39 N2 C35 C62 -150.0(2) . . . . ?
 C39 N2 C63 C64 -101.2(3) . . . . ?
 C39 N2 C63 C68 77.3(3) . . . . ?
 C39 C38 C43 C42 8.9(4) . . . . ?
 C39 C40 C41 C42 1.4(4) . . . . ?
 C40 C41 C42 C43 -5.4(4) . . . . ?
 C41 C42 C43 C38 0.0(4) . . . . ?
 C43 C38 C39 N2 166.8(2) . . . . ?
 C43 C38 C39 C40 -12.6(3) . . . . ?
 C44 C37 C38 C39 -130.9(2) . . . . ?
 C44 C37 C38 C43 52.9(3) . . . . ?
 C44 C45 C46 C47 4.2(3) . . . . ?
 C44 C45 C46 C54 179.6(2) . . . . ?
 C44 C45 C57 C56 -177.9(2) . . . . ?
 C44 C48 C49 C50 178.0(2) . . . . ?
 C45 C44 C48 C47 6.4(2) . . . . ?
 C45 C44 C48 C49 -167.3(3) . . . . ?
 C45 C46 C47 C48 0.0(3) . . . . ?
 C45 C46 C47 C52 176.3(2) . . . . ?
 C45 C46 C54 C55 -1.4(4) . . . . ?
 C46 C45 C57 C56 -2.1(4) . . . . ?
 C46 C47 C48 C44 -4.1(2) . . . . ?
 C46 C47 C48 C49 170.8(2) . . . . ?
 C46 C47 C52 C51 -173.7(2) . . . . ?
 C46 C54 C55 C56 -0.5(4) . . . . ?
 C46 C54 C55 C58 178.4(3) . . . . ?
 C47 C46 C54 C55 173.0(2) . . . . ?
 C47 C48 C49 C50 4.7(4) . . . . ?
 C48 C44 C45 C46 -6.4(2) . . . . ?
 C48 C44 C45 C57 169.6(3) . . . . ?
 C48 C47 C52 C51 2.1(4) . . . . ?
 C48 C49 C50 C51 0.0(4) . . . . ?
 C49 C50 C51 C52 -3.8(4) . . . . ?
 C49 C50 C51 C53 178.0(2) . . . . ?
 C50 C51 C52 C47 2.7(4) . . . . ?
 C52 C47 C48 C44 179.2(2) . . . . ?
 C52 C47 C48 C49 -5.8(3) . . . . ?
 C53 C51 C52 C47 -179.1(2) . . . . ?
 C54 C46 C47 C48 -175.0(2) . . . . ?
 C54 C46 C47 C52 1.3(4) . . . . ?
 C54 C55 C56 C57 1.1(4) . . . . ?
 C55 C56 C57 C45 0.2(4) . . . . ?
 C57 C45 C46 C47 -172.7(2) . . . . ?
 C57 C45 C46 C54 2.7(3) . . . . ?
 C58 C55 C56 C57 -177.8(3) . . . . ?
 C59 C36 C37 C38 132.3(2) . . . . ?
 C59 C36 C37 C44 -52.7(3) . . . . ?
 C59 C60 C61 C62 5.6(4) . . . . ?
 C60 C61 C62 C35 -2.2(4) . . . . ?
 C62 C35 C36 C37 -172.3(2) . . . . ?
 C62 C35 C36 C59 10.9(3) . . . . ?
 C63 N2 C35 C36 178.9(2) . . . . ?
 C63 N2 C35 C62 1.2(3) . . . . ?
 C63 N2 C39 C38 -179.2(2) . . . . ?
 C63 N2 C39 C40 0.2(3) . . . . ?
 C63 C64 C65 C66 -0.3(4) . . . . ?
 C64 C63 C68 C67 -0.4(4) . . . . ?
 C64 C65 C66 C67 0.8(4) . . . . ?
 C65 C66 C67 C68 -1.1(4) . . . . ?
 C66 C67 C68 C63 0.9(4) . . . . ?
 C68 C63 C64 C65 0.1(4) . . . . ?

_shelx_res_file
;
TITL mefmeaph_bP -1_0m R = 0.10
    sq.res
    created by SHELXL-2018/3 at 22:05:19 on 21-Jul-2018
CELL 0.71073 13.2599 14.2167 16.9297 102.706 111.272 95.022
ZERR 4 0.0013 0.0014 0.0015 0.003 0.003 0.003
LATT 1
SFAC  C 2.310 20.844 1.02 10.208 1.589 0.569 0.865 51.651 0.216 0.003 0.002 =
 11.5 0.68 12.01
SFAC  H 0.493 10.511 0.323 26.126 0.14 3.142 0.041 57.8 0.003 0 0 0.624 =
 0.35 1.008
SFAC  N 12.213 0.006 3.132 9.893 2.013 28.998 1.166 0.583 -11.529 0.006 =
 0.003 19.6 0.68 14.01
UNIT 136 100 4

L.S. 5 0 110
PLAN  -20
TEMP -173
BOND $H
CONF
ABIN
fmap 2
acta
OMIT -1 0 2
OMIT 3 1 1
OMIT 3 0 1
OMIT -2 -3 1
OMIT 1 -2 3
OMIT 2 2 0
REM <olex2.extras>
REM <HklSrc "%.\\sq.hkl">
REM </olex2.extras>

WGHT    0.200000
EXTI    0.043386
FVAR       0.73371
N1    3    1.010945    0.686378    0.437302    11.00000    0.04276    0.05539 =
         0.03796    0.01625    0.01867    0.01547
C1    1    1.076738    0.643486    0.397753    11.00000    0.04340    0.04166 =
         0.04223    0.01391    0.02109    0.00970
C2    1    1.041330    0.620065    0.305503    11.00000    0.04288    0.04611 =
         0.03901    0.01350    0.02017    0.00847
C3    1    0.935406    0.636595    0.249549    11.00000    0.03738    0.05132 =
         0.03854    0.01382    0.01461    0.00437
C4    1    0.874648    0.689935    0.296282    11.00000    0.03867    0.04663 =
         0.04867    0.01713    0.01742    0.00697
C5    1    0.915631    0.716389    0.388984    11.00000    0.03779    0.04036 =
         0.04778    0.01522    0.01997    0.00640
C6    1    0.859138    0.769887    0.433126    11.00000    0.05027    0.04586 =
         0.05576    0.01555    0.02840    0.01184
AFIX  43
H6    2    0.889552    0.790554    0.495664    11.00000   -1.20000
AFIX   0
C7    1    0.760544    0.792729    0.387130    11.00000    0.04741    0.05186 =
         0.07776    0.02315    0.03716    0.01595
AFIX  43
H7    2    0.724033    0.830909    0.417772    11.00000   -1.20000
AFIX   0
C8    1    0.713855    0.760620    0.296492    11.00000    0.03521    0.06450 =
         0.08199    0.02996    0.02422    0.01352
AFIX  43
H8    2    0.644051    0.774458    0.264652    11.00000   -1.20000
AFIX   0
C9    1    0.769084    0.708437    0.252560    11.00000    0.03829    0.06716 =
         0.05928    0.02190    0.01550    0.00760
AFIX  43
H9    2    0.734618    0.683944    0.190292    11.00000   -1.20000
AFIX   0
C10   1    0.896337    0.604177    0.157798    11.00000    0.04606    0.06936 =
         0.04595    0.01877    0.01846    0.00608
C11   1    0.838833    0.654924    0.091196    11.00000    0.04542    0.09626 =
         0.04514    0.02511    0.01401    0.00722
C12   1    0.819007    0.595377    0.007398    11.00000    0.04791    0.11088 =
         0.04510    0.02880    0.01208    0.00708
C13   1    0.858293    0.504601    0.015878    11.00000    0.04496    0.10578 =
         0.03483    0.00363    0.01789   -0.00436
C14   1    0.907278    0.509970    0.106898    11.00000    0.05178    0.07383 =
         0.04390    0.00982    0.02125    0.00253
C15   1    0.944350    0.428395    0.130771    11.00000    0.07734    0.07444 =
         0.05130    0.00487    0.03110    0.00539
AFIX  43
H15   2    0.973985    0.429036    0.191126    11.00000   -1.20000
AFIX   0
C16   1    0.938482    0.346994    0.067881    11.00000    0.07757    0.07698 =
         0.06705   -0.00091    0.03213    0.00441
AFIX  43
H16   2    0.964761    0.291688    0.085341    11.00000   -1.20000
AFIX   0
C17   1    0.894557    0.342947   -0.022017    11.00000    0.05932    0.09988 =
         0.05791   -0.01897    0.03047   -0.00803
C18   1    0.852435    0.421502   -0.045874    11.00000    0.05163    0.12462 =
         0.04517    0.00380    0.01836   -0.00004
AFIX  43
H18   2    0.818353    0.418433   -0.106591    11.00000   -1.20000
AFIX   0
C19   1    0.894105    0.251876   -0.088936    11.00000    0.09228    0.12186 =
         0.08148   -0.02822    0.03851    0.00596
AFIX 137
H19A  2    0.851315    0.256109   -0.148516    11.00000   -1.50000
H19B  2    0.860826    0.193559   -0.079067    11.00000   -1.50000
H19C  2    0.969884    0.247218   -0.082388    11.00000   -1.50000
AFIX   0
C20   1    0.774938    0.628852   -0.068423    11.00000    0.06994    0.16618 =
         0.04961    0.03893    0.01265    0.01233
AFIX  43
H20   2    0.762016    0.587861   -0.124931    11.00000   -1.20000
AFIX   0
C21   1    0.750788    0.722595   -0.059109    11.00000    0.10008    0.15885 =
         0.08237    0.07165    0.01411    0.03088
C22   1    0.774797    0.780732    0.022563    11.00000    0.09761    0.12524 =
         0.08896    0.06436    0.01976    0.02417
AFIX  43
H22   2    0.760563    0.845678    0.027888    11.00000   -1.20000
AFIX   0
C23   1    0.819186    0.751218    0.099493    11.00000    0.07105    0.08933 =
         0.07258    0.04220    0.01914    0.01744
AFIX  43
H23   2    0.835550    0.794888    0.155611    11.00000   -1.20000
AFIX   0
C24   1    0.706389    0.758919   -0.142259    11.00000    0.19249    0.25825 =
         0.11278    0.12459    0.02066    0.07719
AFIX 137
H24A  2    0.715777    0.713985   -0.190973    11.00000   -1.50000
H24B  2    0.747065    0.824734   -0.130871    11.00000   -1.50000
H24C  2    0.628041    0.761178   -0.157902    11.00000   -1.50000
AFIX   0
C25   1    1.120131    0.591615    0.271767    11.00000    0.05057    0.06801 =
         0.04857    0.01426    0.02810    0.01214
AFIX  43
H25   2    1.102679    0.582971    0.210717    11.00000   -1.20000
AFIX   0
C26   1    1.220393    0.575884    0.322684    11.00000    0.04814    0.07164 =
         0.06348    0.01493    0.03171    0.01892
AFIX  43
H26   2    1.269851    0.554096    0.296797    11.00000   -1.20000
AFIX   0
C27   1    1.249117    0.591995    0.412239    11.00000    0.04670    0.07113 =
         0.05785    0.01855    0.01945    0.02310
AFIX  43
H27   2    1.317739    0.579493    0.448045    11.00000   -1.20000
AFIX   0
C28   1    1.178371    0.626092    0.449417    11.00000    0.04543    0.06409 =
         0.04408    0.01927    0.01676    0.02100
AFIX  43
H28   2    1.198988    0.637972    0.511150    11.00000   -1.20000
AFIX   0
C29   1    1.037983    0.695174    0.529332    11.00000    0.04357    0.04932 =
         0.03994    0.01249    0.02018    0.01442
C30   1    0.990635    0.622630    0.553795    11.00000    0.05309    0.04526 =
         0.05420    0.01340    0.02357    0.00935
AFIX  43
H30   2    0.937794    0.568985    0.510052    11.00000   -1.20000
AFIX   0
C31   1    1.019762    0.627685    0.641677    11.00000    0.07775    0.06059 =
         0.05731    0.02515    0.03762    0.01388
AFIX  43
H31   2    0.987385    0.577563    0.658741    11.00000   -1.20000
AFIX   0
C32   1    1.095700    0.705469    0.704206    11.00000    0.07880    0.08295 =
         0.04231    0.02186    0.02644    0.01828
AFIX  43
H32   2    1.116304    0.708950    0.764837    11.00000   -1.20000
AFIX   0
C33   1    1.141790    0.777628    0.680351    11.00000    0.07594    0.07160 =
         0.04370    0.00109    0.01672   -0.00419
AFIX  43
H33   2    1.193848    0.831444    0.724535    11.00000   -1.20000
AFIX   0
C34   1    1.114005    0.773851    0.592681    11.00000    0.06458    0.05456 =
         0.05383    0.01062    0.02540   -0.00150
AFIX  43
H34   2    1.146578    0.824442    0.576227    11.00000   -1.20000
AFIX   0

N2    3    0.544885    0.639598    0.416085    11.00000    0.04534    0.03495 =
         0.05332    0.00794    0.02381    0.01075
C35   1    0.616502    0.703553    0.498445    11.00000    0.04188    0.04201 =
         0.05001    0.01453    0.02429    0.00918
C36   1    0.593955    0.798444    0.522284    11.00000    0.04408    0.03746 =
         0.05163    0.00902    0.02398    0.00734
C37   1    0.488011    0.818381    0.466870    11.00000    0.04281    0.02948 =
         0.05615    0.01199    0.02360    0.00770
C38   1    0.467984    0.777774    0.373782    11.00000    0.03526    0.04033 =
         0.05660    0.01298    0.02379    0.00998
C39   1    0.490061    0.682680    0.349252    11.00000    0.03438    0.04256 =
         0.05194    0.01073    0.02212    0.00822
C40   1    0.457943    0.635541    0.260455    11.00000    0.04023    0.05629 =
         0.05568    0.00511    0.02108    0.00940
AFIX  43
H40   2    0.464127    0.568816    0.242822    11.00000   -1.20000
AFIX   0
C41   1    0.417202    0.685468    0.198092    11.00000    0.04492    0.08669 =
         0.04944    0.01445    0.01799    0.01268
AFIX  43
H41   2    0.393878    0.652269    0.137480    11.00000   -1.20000
AFIX   0
C42   1    0.409692    0.783017    0.222216    11.00000    0.04875    0.08555 =
         0.05952    0.03151    0.02540    0.02075
AFIX  43
H42   2    0.387378    0.818432    0.179197    11.00000   -1.20000
AFIX   0
C43   1    0.434948    0.828162    0.309333    11.00000    0.04466    0.05369 =
         0.07307    0.02772    0.03041    0.01678
AFIX  43
H43   2    0.429803    0.895297    0.326113    11.00000   -1.20000
AFIX   0
C44   1    0.416035    0.860546    0.497236    11.00000    0.04485    0.02945 =
         0.05576    0.01171    0.02384    0.00983
C45   1    0.428855    0.900192    0.590422    11.00000    0.05391    0.03096 =
         0.05514    0.01070    0.02760    0.01021
C46   1    0.339209    0.946398    0.591193    11.00000    0.05222    0.03684 =
         0.06084    0.01032    0.03245    0.00859
C47   1    0.262085    0.932393    0.500379    11.00000    0.04896    0.03361 =
         0.05849    0.00880    0.02995    0.00911
C48   1    0.304272    0.877382    0.443333    11.00000    0.04601    0.03125 =
         0.05882    0.00858    0.02934    0.01016
C49   1    0.235530    0.844080    0.354923    11.00000    0.04821    0.04594 =
         0.06042    0.00302    0.02665    0.01233
AFIX  43
H49   2    0.258300    0.802689    0.314818    11.00000   -1.20000
AFIX   0
C50   1    0.133979    0.871200    0.325332    11.00000    0.04647    0.05552 =
         0.05648    0.00531    0.01928    0.01026
AFIX  43
H50   2    0.088083    0.847527    0.264447    11.00000   -1.20000
AFIX   0
C51   1    0.095679    0.931209    0.380000    11.00000    0.04287    0.04538 =
         0.06613    0.01434    0.02775    0.01078
C52   1    0.161137    0.959761    0.469043    11.00000    0.05298    0.04144 =
         0.07086    0.01118    0.03870    0.01534
AFIX  43
H52   2    0.136161    0.998655    0.508973    11.00000   -1.20000
AFIX   0
C53   1   -0.014432    0.961995    0.344777    11.00000    0.05401    0.07155 =
         0.08332    0.01917    0.03380    0.02304
AFIX 137
H53A  2   -0.073386    0.904721    0.323871    11.00000   -1.50000
H53B  2   -0.019134    0.990045    0.295876    11.00000   -1.50000
H53C  2   -0.022336    1.011228    0.391691    11.00000   -1.50000
AFIX   0
C54   1    0.327929    0.989642    0.668314    11.00000    0.06621    0.05025 =
         0.05933    0.01189    0.03621    0.01402
AFIX  43
H54   2    0.267180    1.021353    0.666076    11.00000   -1.20000
AFIX   0
C55   1    0.404580    0.987024    0.748754    11.00000    0.07559    0.05745 =
         0.06330    0.01360    0.03889    0.01034
C56   1    0.492122    0.938685    0.748476    11.00000    0.08078    0.05287 =
         0.05533    0.01760    0.02767    0.01463
AFIX  43
H56   2    0.544903    0.935058    0.802976    11.00000   -1.20000
AFIX   0
C57   1    0.504235    0.896331    0.672028    11.00000    0.06265    0.04536 =
         0.06264    0.01723    0.03054    0.01664
AFIX  43
H57   2    0.564657    0.864002    0.674705    11.00000   -1.20000
AFIX   0
C58   1    0.395799    1.036034    0.834343    11.00000    0.11202    0.10239 =
         0.06634    0.01298    0.04897    0.02921
AFIX 137
H58A  2    0.378984    0.985851    0.861479    11.00000   -1.50000
H58B  2    0.336928    1.074628    0.822537    11.00000   -1.50000
H58C  2    0.465800    1.079354    0.874428    11.00000   -1.50000
AFIX   0
C59   1    0.676098    0.868110    0.594034    11.00000    0.05578    0.04523 =
         0.06521    0.00755    0.02656    0.00813
AFIX  43
H59   2    0.666559    0.934412    0.606905    11.00000   -1.20000
AFIX   0
C60   1    0.770094    0.842516    0.646122    11.00000    0.04818    0.06874 =
         0.05818    0.00452    0.01327    0.00125
AFIX  43
H60   2    0.825253    0.890739    0.694219    11.00000   -1.20000
AFIX   0
C61   1    0.783512    0.746986    0.628089    11.00000    0.05075    0.08191 =
         0.05521    0.02004    0.01541    0.02405
AFIX  43
H61   2    0.845300    0.728237    0.667166    11.00000   -1.20000
AFIX   0
C62   1    0.709248    0.677172    0.554344    11.00000    0.05029    0.05680 =
         0.06231    0.02222    0.02875    0.02050
AFIX  43
H62   2    0.721285    0.611626    0.541799    11.00000   -1.20000
AFIX   0
C63   1    0.568250    0.542813    0.390237    11.00000    0.05005    0.03853 =
         0.05380    0.01270    0.02651    0.01618
C64   1    0.501819    0.462505    0.390390    11.00000    0.05463    0.04547 =
         0.05601    0.01304    0.02589    0.01142
AFIX  43
H64   2    0.442576    0.471326    0.408531    11.00000   -1.20000
AFIX   0
C65   1    0.521671    0.369041    0.364054    11.00000    0.07517    0.03890 =
         0.07036    0.01361    0.02954    0.01026
AFIX  43
H65   2    0.476252    0.313755    0.364421    11.00000   -1.20000
AFIX   0
C66   1    0.606767    0.356320    0.337486    11.00000    0.07769    0.04035 =
         0.06346    0.00578    0.02349    0.02018
AFIX  43
H66   2    0.619770    0.292158    0.318722    11.00000   -1.20000
AFIX   0
C67   1    0.673372    0.436402    0.337970    11.00000    0.06524    0.06490 =
         0.07532    0.01280    0.03827    0.02975
AFIX  43
H67   2    0.733148    0.427590    0.320505    11.00000   -1.20000
AFIX   0
C68   1    0.653500    0.529538    0.363787    11.00000    0.05861    0.05289 =
         0.08076    0.02001    0.04030    0.01810
AFIX  43
H68   2    0.699008    0.584647    0.363242    11.00000   -1.20000
AFIX   0
HKLF 4


REM  mefmeaph_bP -1_0m R = 0.10
REM wR2 = 0.2996, GooF = S = 1.022, Restrained GooF = 1.022 for all data
REM R1 = 0.0867 for 7360 Fo > 4sig(Fo) and 0.1383 for all 13031 data
REM 636 parameters refined using 0 restraints

END

WGHT      0.2000      0.0000

REM Highest difference peak  0.591,  deepest hole -0.387,  1-sigma level  0.092
Q1    1   0.4563  1.0193  0.8989  11.00000  0.05    0.59
Q2    1   0.8221  0.7984 -0.1398  11.00000  0.05    0.44
Q3    1   0.4217  1.1171  0.8581  11.00000  0.05    0.43
Q4    1   0.7841  0.8215 -0.1492  11.00000  0.05    0.42
Q5    1   0.8558  0.8492  0.0226  11.00000  0.05    0.38
Q6    1   0.8026  0.8401 -0.0338  11.00000  0.05    0.37
Q7    1   0.7995  0.8839  0.0132  11.00000  0.05    0.36
Q8    1   0.5018  0.9293  0.8414  11.00000  0.05    0.34
Q9    1   1.0745  0.7253  0.5583  11.00000  0.05    0.33
Q10   1   1.1341  0.7738  0.7829  11.00000  0.05    0.32
Q11   1   0.3613  0.9934  0.7180  11.00000  0.05    0.31
Q12   1   0.3925  1.0153  0.7931  11.00000  0.05    0.31
Q13   1   1.0344  0.6920  0.4899  11.00000  0.05    0.30
Q14   1   0.7034  0.8817 -0.1008  11.00000  0.05    0.30
Q15   1   1.1760  0.8298  0.7713  11.00000  0.05    0.29
Q16   1   0.5833  0.3315  0.2635  11.00000  0.05    0.29
Q17   1   0.3811  0.5852  0.1053  11.00000  0.05    0.28
Q18   1   0.8363  0.7782 -0.0665  11.00000  0.05    0.28
Q19   1   1.0462  0.6899  0.6859  11.00000  0.05    0.27
Q20   1   1.1165  0.7942  0.6489  11.00000  0.05    0.27
;
_shelx_res_checksum                46995
_shelx_hkl_file
;
  -1   0   0    0.63    0.33
   1   0   0    0.62    0.36
  -2   0   0 2536.00  120.71
  -2   0   0 2457.14  120.58
  -2   0   0 2750.18  120.42
   2   0   0 2609.61  120.43
   2   0   0 2416.67  120.69
   2   0   0 2559.89  120.63
  -3   0   0 2923.42  148.57
  -3   0   0 3198.79  148.46
  -3   0   0 3374.22  148.18
   3   0   0 3329.04  148.54
   3   0   0 2856.80  148.57
   3   0   0 3171.87  148.20
  -4   0   0   25.51    3.08
  -4   0   0   19.93    2.48
  -4   0   0   25.24    2.08
   4   0   0   22.37    2.67
   4   0   0   25.42    3.05
   4   0   0   25.19    2.22
  -5   0   0  268.67   14.38
  -5   0   0  265.85   14.11
  -5   0   0  263.81   14.34
  -5   0   0  292.83   13.58
   5   0   0  257.77   14.18
   5   0   0  276.56   13.64
  -6   0   0  227.80   13.02
  -6   0   0  227.87   12.70
  -6   0   0  223.92   13.03
  -6   0   0  247.19   11.93
   6   0   0  238.21   13.06
  -7   0   0   44.49    5.80
  -7   0   0   40.65    5.39
  -7   0   0   48.94    4.94
  -7   0   0   51.98    3.88
   7   0   0   45.24    4.35
   7   0   0   46.58    5.40
  -8   0   0  186.36   10.62
  -8   0   0  190.85   12.21
  -8   0   0  190.57   11.18
  -8   0   0  175.96   12.22
   8   0   0  189.34   10.49
   8   0   0  184.16   11.86
  -9   0   0   72.69    5.53
  -9   0   0   70.39    8.24
  -9   0   0   66.30    7.04
  -9   0   0   72.60    7.79
   9   0   0   72.90    6.08
   9   0   0   72.47    8.47
 -10   0   0   24.80    3.48
 -10   0   0   28.29    5.41
 -10   0   0   24.75    6.07
  10   0   0   30.30    3.96
 -11   0   0  144.10    9.12
 -11   0   0  134.80   16.96
 -11   0   0  150.95   11.75
  11   0   0  144.92    9.65
 -12   0   0   72.61    8.61
 -12   0   0   82.76    7.05
  12   0   0   77.05    7.96
 -13   0   0    7.75    7.36
 -13   0   0    4.00    7.15
  13   0   0    3.40    4.31
 -14   0   0   -0.61    8.21
 -14   0   0   -1.71    9.16
 -15   0   0   14.08    9.56
 -15   0   0   -7.17   10.24
 -15   1   0   12.17    9.37
 -15   1   0    2.25   10.54
 -14   1   0   22.25   10.11
 -14   1   0   38.14    9.34
  13  -1   0   38.68    5.11
 -13   1   0   51.63    8.51
 -13   1   0   47.96    9.96
  12  -1   0    2.02    3.26
 -12   1   0   -5.68    5.73
 -12   1   0    5.46    3.14
  11  -1   0   41.87    4.59
 -11   1   0   40.93    7.01
 -11   1   0   39.55   11.79
 -11   1   0   49.88    4.66
  10  -1   0    2.37    2.49
 -10   1   0   -0.66    2.37
 -10   1   0    0.02    4.00
 -10   1   0    5.38    4.97
   9  -1   0   21.18    3.02
   9  -1   0   11.81    5.25
  -9   1   0   11.05    4.45
  -9   1   0   10.81    4.55
  -9   1   0   15.95    2.73
  -9   1   0   19.86    5.15
   8  -1   0   -6.00    3.64
   8  -1   0    1.85    2.00
  -8   1   0    3.80    3.56
  -8   1   0   -0.98    1.73
  -8   1   0   -3.49    3.10
  -8   1   0   -0.14    3.21
   7  -1   0   -1.48    2.66
   7  -1   0    2.47    3.17
  -7   1   0    1.96    1.59
  -7   1   0    1.29    2.78
  -7   1   0    2.93    2.80
   6  -1   0  226.22   12.89
   6  -1   0  221.26   13.08
   6  -1   0  223.73   11.58
  -6   1   0  231.85   12.77
  -6   1   0  247.70   11.67
  -6   1   0  220.93   12.71
   5  -1   0   20.05    2.93
   5  -1   0   22.29    2.98
   5  -1   0   18.83    1.94
  -5   1   0   17.69    2.70
  -5   1   0   23.03    2.96
  -5   1   0   19.41    2.16
   4  -1   0   39.90    3.63
   4  -1   0   38.70    3.68
   4  -1   0   36.53    2.55
  -4   1   0   42.87    2.69
  -4   1   0   44.79    3.58
  -4   1   0   38.15    3.35
   3  -1   0 6940.10  306.67
   3  -1   0 6055.36  306.52
  -3   1   0 5896.10  306.49
  -3   1   0 7122.96  306.61
   2  -1   0 1257.80   62.61
   2  -1   0 1479.67   62.67
   2  -1   0 1172.96   62.23
  -2   1   0 1492.54   62.63
  -2   1   0 1276.77   62.64
  -2   1   0 1244.19   62.27
   1  -1   0  697.15   33.04
   1  -1   0  640.26   33.26
   1  -1   0  762.38   33.19
   0  -1   0    0.13    0.19
   0  -1   0    0.26    0.17
   0   1   0   -0.05    0.15
   0   1   0   -0.12    0.18
   0   1   0   -0.06    0.08
  -1  -1   0 1916.79   90.43
  -2  -1   0  850.78   41.30
  -2  -1   0  862.40   41.27
  -2  -1   0  892.94   41.47
   2   1   0  843.41   41.33
   2   1   0  836.08   41.29
   2   1   0  929.36   41.51
  -4  -1   0    0.50    1.59
  -4  -1   0    3.02    1.09
  -4  -1   0    2.03    1.74
  -4  -1   0    3.58    1.58
   4   1   0    2.94    1.72
   4   1   0    3.06    1.21
  -5  -1   0  352.76   17.08
  -5  -1   0  346.80   17.90
  -5  -1   0  345.98   17.45
  -5  -1   0  324.50   17.74
   5   1   0  352.58   17.71
  -6  -1   0  129.83    8.94
  -6  -1   0  137.34    7.70
  -6  -1   0  141.24    8.39
  -6  -1   0  137.33    8.93
   6   1   0  152.13    8.91
   6   1   0  144.80    8.12
  -7  -1   0  282.54   15.16
  -7  -1   0  280.98   15.90
  -7  -1   0  271.44   15.77
   7   1   0  283.67   14.85
   7   1   0  294.18   15.69
  -8  -1   0   21.14    4.47
  -8  -1   0   35.32    3.93
  -8  -1   0   27.43    4.99
  -8  -1   0   23.22    3.97
   8   1   0   30.96    4.00
   8   1   0   32.34    5.15
  -9  -1   0    5.62    4.74
  -9  -1   0    7.85    4.22
  -9  -1   0   18.13    3.84
  -9  -1   0   12.97    2.88
   9   1   0   15.95    3.68
   9   1   0   18.02    5.31
 -10  -1   0   58.21    6.55
 -10  -1   0   38.86    6.95
 -10  -1   0   43.97    5.15
  10   1   0   42.91    5.29
 -11  -1   0    5.14    5.09
 -11  -1   0    3.99    3.08
  11   1   0    5.42    3.86
 -12  -1   0   54.20    7.90
 -12  -1   0   43.24    5.22
  12   1   0   42.69    5.98
 -13  -1   0    7.93    8.04
 -13  -1   0   19.73    7.62
  13   1   0   16.98    5.18
 -14  -1   0   25.63    8.96
 -14  -1   0   23.78   10.07
  14   1   0   11.65    9.30
 -15  -1   0   -3.47    9.17
 -15  -1   0  -17.63    9.94
 -16   2   0    5.26   12.79
 -16   2   0   10.57    9.78
 -15   2   0  -16.57    8.77
 -15   2   0    7.56   10.30
 -14   2   0    1.72    9.71
 -14   2   0    3.07    8.54
  13  -2   0   -5.12    3.03
 -13   2   0    2.78    8.42
 -13   2   0   -6.76    7.16
  12  -2   0    7.08    3.06
 -12   2   0   13.89    3.38
 -12   2   0    9.70    6.27
  11  -2   0   51.79    5.43
 -11   2   0   44.73    5.22
 -11   2   0   57.04    8.07
  10  -2   0   17.25    2.94
 -10   2   0   16.00    2.85
 -10   2   0   15.03    5.06
 -10   2   0   15.26    5.44
   9  -2   0   63.13    7.16
   9  -2   0   67.56    8.24
   9  -2   0   64.09    5.13
  -9   2   0   77.05    5.27
  -9   2   0   60.78    7.43
  -9   2   0   69.20    7.69
   8  -2   0   54.69    6.27
   8  -2   0   70.56    7.67
   8  -2   0   67.92    7.21
  -8   2   0   57.19    6.81
  -8   2   0   66.99    4.67
  -8   2   0   64.90    6.32
   7  -2   0   24.36    3.83
   7  -2   0   22.52    2.57
   7  -2   0   27.18    4.45
  -7   2   0   32.67    4.18
  -7   2   0   35.20    4.58
  -7   2   0   28.06    3.01
   6  -2   0 3317.08  163.97
   6  -2   0 3113.59  162.81
   6  -2   0 3854.86  164.35
  -6   2   0 3343.55  162.97
  -6   2   0 3292.51  163.87
  -6   2   0 3801.85  164.02
   5  -2   0   14.95    2.88
   5  -2   0   18.69    3.03
   5  -2   0   15.36    1.65
  -5   2   0   11.17    2.50
  -5   2   0   17.77    1.86
  -5   2   0   18.07    2.65
   4  -2   0  166.54    8.76
   4  -2   0  169.79    9.62
   4  -2   0  205.87    9.88
  -4   2   0  173.82    9.76
  -4   2   0  179.05    8.91
   3  -2   0 1923.68   85.52
  -3   2   0 1998.33   85.48
  -3   2   0 1928.93   84.96
  -3   2   0 1665.12   85.63
  -3   2   0 1700.38   85.56
  -3   2   0 1586.10   84.94
   2  -2   0 1111.35   59.23
   2  -2   0 1485.70   58.83
   2  -2   0 1328.04   59.09
  -2   2   0 1140.56   58.75
  -2   2   0 1155.17   59.23
   1  -2   0  892.11   40.47
   1  -2   0  905.50   40.71
   1  -2   0  770.00   40.44
  -1   2   0  772.77   40.44
  -1   2   0  906.14   40.68
  -1   2   0  884.68   40.44
   0  -2   0 2127.43  100.29
   0  -2   0 2166.78  100.30
   0   2   0 2105.08  100.26
   0   2   0 2105.96  100.32
  -1  -2   0   13.24    1.22
  -1  -2   0    9.67    1.14
   1   2   0    9.63    1.03
   1   2   0   14.37    1.28
  -2  -2   0  428.26   23.45
  -2  -2   0  517.39   23.38
  -2  -2   0  516.96   23.47
   2   2   0  491.68   23.50
   2   2   0  440.13   23.50
   2   2   0  525.31   23.44
  -3  -2   0  229.63   12.31
  -3  -2   0  242.17   12.37
   3   2   0  273.67   12.77
   3   2   0  248.85   12.50
   3   2   0  243.73   12.47
  -4  -2   0  605.62   29.72
  -4  -2   0  633.10   30.25
  -4  -2   0  617.96   29.84
   4   2   0  601.62   30.21
   4   2   0  618.10   29.88
  -5  -2   0  203.86   12.25
  -5  -2   0  229.44   11.69
  -5  -2   0  219.62   12.53
  -5  -2   0  234.11   11.89
   5   2   0  244.43   12.39
   5   2   0  229.78   11.93
  -6  -2   0   -0.22    2.08
  -6  -2   0   -0.01    1.58
  -6  -2   0    4.43    3.07
  -6  -2   0    2.44    2.61
   6   2   0    0.23    2.49
   6   2   0    1.07    1.98
  -7  -2   0   77.48    6.31
  -7  -2   0   86.63    5.62
  -7  -2   0   79.60    7.27
  -7  -2   0   74.70    7.24
   7   2   0   81.86    6.22
   7   2   0   76.76    6.87
  -8  -2   0   45.01    5.84
  -8  -2   0   46.10    5.68
  -8  -2   0   48.40    4.66
  -8  -2   0   54.74    5.66
   8   2   0   37.87    5.44
   8   2   0   45.05    4.82
  -9  -2   0   24.50    5.54
  -9  -2   0   32.89    3.86
  -9  -2   0   28.04    4.47
  -9  -2   0   50.79    6.60
   9   2   0   27.42    5.54
   9   2   0   28.92    4.69
 -10  -2   0   35.43    7.18
 -10  -2   0   47.84    6.20
 -10  -2   0   31.97    4.24
  10   2   0   37.87    5.29
 -11  -2   0    0.63    3.46
 -11  -2   0    3.12    6.50
  11   2   0    5.42    4.51
 -12  -2   0   64.45    7.82
 -12  -2   0   63.47   10.21
 -12  -2   0   77.31    8.85
  12   2   0   90.59    9.71
 -13  -2   0   28.52    8.88
 -13  -2   0   37.00    7.62
  13   2   0   42.53    6.63
 -14  -2   0    8.86    9.34
 -14  -2   0   -6.75    7.46
  14   2   0    2.07    6.58
 -15  -2   0    0.98   10.59
 -15  -2   0    3.06    8.43
 -16   3   0   -6.48    9.49
 -16   3   0   -5.29   13.04
 -15   3   0   20.27   11.01
 -15   3   0    1.72    9.71
 -14   3   0   42.71    9.83
 -14   3   0   13.45   10.02
 -13   3   0   27.61    8.65
 -13   3   0   35.40    4.36
 -12   3   0   24.89    3.85
 -12   3   0   18.57    6.90
 -11   3   0  207.46   11.66
 -11   3   0  221.05   14.99
  10  -3   0    4.65    4.95
 -10   3   0   -4.66    5.26
 -10   3   0    3.92    2.49
   9  -3   0  131.55   10.19
   9  -3   0  105.88    6.61
   9  -3   0  113.40    9.65
  -9   3   0   96.68    8.97
  -9   3   0  108.93    6.83
  -9   3   0  113.55    9.49
   8  -3   0   11.87    4.11
   8  -3   0    6.84    3.72
  -8   3   0   13.26    2.39
  -8   3   0    9.61    3.68
  -8   3   0   11.89    3.22
   7  -3   0   39.12    4.80
   7  -3   0   48.96    5.24
  -7   3   0   42.25    5.29
  -7   3   0   42.46    4.98
  -7   3   0   34.32    3.22
  -7   3   0   36.71    3.47
  -7   3   0   46.61    5.70
   6  -3   0   31.36    3.97
  -6   3   0   21.49    3.76
  -6   3   0   27.54    2.43
  -6   3   0   33.75    3.88
  -6   3   0   22.07    2.72
  -6   3   0   26.55    3.79
   5  -3   0    3.76    2.19
  -5   3   0    4.59    1.23
  -5   3   0    3.03    1.69
  -5   3   0    4.29    2.46
  -5   3   0    8.54    2.50
  -5   3   0    1.74    1.01
   4  -3   0   26.82    3.23
  -4   3   0   29.99    2.87
  -4   3   0   24.36    1.91
   3  -3   0 4763.80  232.44
  -3   3   0 5126.22  232.00
  -3   3   0 4866.59  232.36
   2  -3   0 1648.49   81.07
   2  -3   0 1716.48   81.59
   2  -3   0 1766.19   81.27
  -2   3   0 1691.63   81.49
  -2   3   0 1666.19   81.07
  -2   3   0 1810.35   81.18
   1  -3   0  955.83   44.10
   1  -3   0  862.42   43.81
   1  -3   0  910.67   43.74
  -1   3   0  980.59   43.70
  -1   3   0  953.99   44.04
  -1   3   0  877.51   43.86
  -2  -3   0 2838.18  132.84
  -2  -3   0 2806.01  132.78
  -2  -3   0 2786.45  132.88
   2   3   0 2961.79  133.00
   2   3   0 2778.34  132.76
   2   3   0 2699.85  133.37
  -3  -3   0    7.17    1.75
  -3  -3   0    4.84    1.27
  -3  -3   0    4.39    1.23
   3   3   0    4.03    1.30
   3   3   0    3.85    1.37
   3   3   0    8.27    1.76
  -4  -3   0   23.52    2.65
  -4  -3   0   25.17    3.21
  -4  -3   0   25.01    3.01
   4   3   0   26.34    3.09
   4   3   0   27.11    3.03
   4   3   0   24.10    3.00
  -5  -3   0  197.02   10.55
  -5  -3   0  192.03   10.51
  -5  -3   0  198.32   11.14
   5   3   0  201.66   11.36
   5   3   0  198.71   10.89
   5   3   0  201.73   10.82
  -6  -3   0   39.57    4.12
  -6  -3   0   44.73    5.15
  -6  -3   0   39.33    5.15
  -6  -3   0   44.36    4.04
   6   3   0   37.80    4.57
   6   3   0   45.39    4.49
  -7  -3   0   97.22    6.37
  -7  -3   0   87.82    7.91
  -7  -3   0   97.51    6.87
  -7  -3   0   96.81    8.16
   7   3   0   93.89    7.13
   7   3   0   90.16    7.72
  -8  -3   0   10.43    3.99
  -8  -3   0    6.45    3.19
  -8  -3   0    5.60    4.05
  -8  -3   0    5.93    2.50
   8   3   0    7.97    3.60
   8   3   0    4.17    4.04
  -9  -3   0   35.95    6.10
  -9  -3   0   29.15    6.17
  -9  -3   0   36.56    4.93
  -9  -3   0   29.93    3.81
   9   3   0   41.10    5.28
   9   3   0   16.98    5.71
 -10  -3   0   16.50    6.48
 -10  -3   0   13.75    4.84
 -10  -3   0   18.73    3.82
  10   3   0   25.60    4.93
 -11  -3   0   36.18    6.48
 -11  -3   0   20.71    7.09
 -11  -3   0   26.72    4.78
  11   3   0   35.84    6.08
 -12  -3   0   39.09    8.54
 -12  -3   0   37.03    6.59
 -12  -3   0   39.87    5.72
  12   3   0   25.16    6.72
 -13  -3   0    6.16    6.41
 -13  -3   0   -2.21    8.27
  13   3   0   -6.40    6.17
 -14  -3   0   10.37   10.44
 -14  -3   0    0.94    7.53
  14   3   0    6.67    6.46
 -15  -3   0   18.21    8.31
 -15  -3   0    4.85   10.72
 -16   4   0    8.31    9.75
 -16   4   0    7.36   13.78
 -15   4   0  -14.11   10.29
 -15   4   0  -13.77    9.77
 -14   4   0   12.57    9.78
 -14   4   0   -2.87    9.50
 -13   4   0   27.94    3.72
 -13   4   0   39.45    8.86
 -13   4   0   27.76    9.43
 -12   4   0   43.91    4.36
 -12   4   0   57.88    8.92
 -12   4   0   44.67    4.35
 -11   4   0    8.79    3.11
 -11   4   0   12.44    6.39
 -11   4   0    8.51    2.77
  10  -4   0    5.18    5.24
 -10   4   0   12.59    5.79
 -10   4   0   10.19    2.75
 -10   4   0   12.35    2.53
   9  -4   0   32.42    5.87
  -9   4   0   31.73    6.51
  -9   4   0   45.57    6.38
  -9   4   0   38.61    5.37
  -9   4   0   44.39    4.11
  -9   4   0   44.76    4.28
   8  -4   0  137.27   10.01
  -8   4   0  130.28    9.11
  -8   4   0  112.06   10.09
  -8   4   0  132.95    9.61
  -8   4   0  127.41    7.43
   7  -4   0   -0.96    2.93
  -7   4   0    0.96    2.42
  -7   4   0    0.38    1.31
  -7   4   0    0.75    1.56
  -7   4   0    0.38    2.87
  -7   4   0    1.77    3.50
   6  -4   0   37.75    5.24
  -6   4   0   55.33    3.41
  -6   4   0   51.93    4.93
  -6   4   0   51.69    3.74
  -6   4   0   63.21    5.87
  -6   4   0   52.54    5.76
   5  -4   0    8.62    2.28
  -5   4   0   11.45    2.34
  -5   4   0    3.81    1.17
  -5   4   0    3.32    1.11
  -5   4   0    3.84    2.55
  -5   4   0    1.67    2.26
   4  -4   0 1449.96   72.64
   4  -4   0 1661.94   71.68
   4  -4   0 1506.47   72.25
  -4   4   0 1511.43   72.51
  -4   4   0 1424.33   71.51
   3  -4   0   74.41    4.18
   3  -4   0   78.37    5.23
   3  -4   0   70.82    4.62
  -3   4   0   78.21    4.43
  -3   4   0   84.58    5.18
  -3   4   0   66.00    4.08
   2  -4   0  878.53   40.50
   2  -4   0  816.17   40.87
   2  -4   0  848.14   40.40
  -2   4   0  852.54   40.44
  -2   4   0  861.58   40.34
  -2   4   0  828.86   40.77
  -1   4   0    2.82    1.13
   0  -4   0  596.91   28.89
   0  -4   0  610.81   28.49
   0  -4   0  610.22   28.97
   0   4   0  580.98   28.57
   0   4   0  607.28   28.85
   0   4   0  596.02   28.99
  -1  -4   0    5.75    1.30
   1   4   0    6.64    1.17
   1   4   0    4.47    1.37
   1   4   0    7.66    1.24
  -2  -4   0  737.87   36.66
  -2  -4   0  782.95   36.60
  -2  -4   0  769.62   36.80
   2   4   0  792.67   36.64
   2   4   0  740.78   36.90
   2   4   0  760.04   36.76
  -3  -4   0  175.55    9.05
  -3  -4   0  171.15    9.27
  -3  -4   0  172.86    9.26
   3   4   0  182.15    9.54
   3   4   0  167.66    9.44
   3   4   0  174.20    9.16
  -4  -4   0  228.87   12.33
  -4  -4   0  236.60   11.97
  -4  -4   0  236.85   12.15
   4   4   0  222.47   12.48
   4   4   0  236.32   12.15
   4   4   0  231.03   12.44
  -5  -4   0    4.36    1.87
  -5  -4   0    6.24    2.06
  -5  -4   0    3.85    2.27
   5   4   0    5.18    2.51
   5   4   0    4.65    2.15
   5   4   0    2.76    2.15
  -6  -4   0   43.19    4.25
  -6  -4   0   40.46    4.24
  -6  -4   0   42.23    4.88
   6   4   0   43.65    5.07
   6   4   0   48.73    5.12
   6   4   0   43.68    5.30
  -7  -4   0    0.73    2.58
  -7  -4   0   -0.78    3.70
  -7  -4   0    4.92    2.49
  -7  -4   0    2.55    3.43
   7   4   0   -2.87    3.37
   7   4   0    4.43    2.98
  -8  -4   0   70.83    8.49
  -8  -4   0   69.00    6.05
  -8  -4   0   78.73    6.59
  -8  -4   0   70.20    7.98
   8   4   0   80.85    8.00
   8   4   0   69.08    7.60
  -9  -4   0   18.71    5.35
  -9  -4   0   34.29    4.91
  -9  -4   0   29.67    4.17
   9   4   0   37.43    5.46
 -10  -4   0    2.36    4.24
 -10  -4   0   11.09    3.72
 -10  -4   0    1.84    5.54
  10   4   0    4.62    4.42
 -11  -4   0    0.02    4.52
 -11  -4   0   -1.89    4.55
  11   4   0    1.51    5.61
 -12  -4   0   32.23    6.58
 -12  -4   0   31.02    9.01
  12   4   0   35.68    7.23
 -13  -4   0   22.49    9.64
 -13  -4   0   11.91    7.44
  13   4   0   17.38    7.51
 -14  -4   0  -18.76    9.92
 -14  -4   0   10.34    7.58
  14   4   0   18.27    8.06
 -15   5   0   47.33   13.17
 -15   5   0   20.19   11.86
 -14   5   0   19.68   10.59
 -14   5   0   14.46   10.28
 -13   5   0    1.48    2.31
 -13   5   0    8.52    7.70
 -13   5   0  -10.91    9.05
 -12   5   0   -1.43    2.96
 -12   5   0   -2.32    6.97
 -12   5   0   -1.54    2.49
 -11   5   0    9.65    7.25
 -11   5   0    9.88    3.02
 -11   5   0    5.14    2.37
  10  -5   0   28.74    6.26
 -10   5   0   39.48    4.61
 -10   5   0   35.80    3.27
 -10   5   0   27.66    6.62
   9  -5   0    6.45    4.50
  -9   5   0    4.31    4.91
  -9   5   0    7.58    2.13
  -9   5   0   11.43    5.78
  -9   5   0    9.43    2.65
  -9   5   0    0.15    4.05
   8  -5   0   35.84    5.49
  -8   5   0   34.36    5.34
  -8   5   0   44.09    5.16
  -8   5   0   43.47    6.46
  -8   5   0   32.72    3.84
  -8   5   0   35.81    3.61
   7  -5   0    0.02    3.21
  -7   5   0    5.15    1.75
  -7   5   0    3.44    3.63
  -7   5   0    0.20    2.64
  -7   5   0    1.16    1.47
  -7   5   0    7.87    3.93
   6  -5   0  196.16   12.20
  -6   5   0  220.85   10.92
  -6   5   0  222.66   12.59
  -6   5   0  217.14   12.80
  -6   5   0  205.75   11.69
  -6   5   0  210.21   10.77
   5  -5   0 1761.87   77.99
   5  -5   0 1552.00   79.13
   5  -5   0 1607.94   78.68
  -5   5   0 1638.72   77.84
  -5   5   0 1644.71   79.01
  -5   5   0 1637.28   78.31
   4  -5   0   69.05    4.20
   4  -5   0   62.57    4.98
   4  -5   0   84.88    5.91
  -4   5   0   58.55    4.09
  -4   5   0   76.89    5.47
  -4   5   0   69.44    4.51
   3  -5   0   24.04    3.20
   3  -5   0   29.53    2.43
   3  -5   0   27.83    2.91
  -3   5   0   29.41    2.46
  -3   5   0   31.03    3.40
  -3   5   0   28.24    2.45
   2  -5   0  649.29   31.06
   2  -5   0  653.30   31.09
   2  -5   0  628.22   31.65
  -2   5   0  684.48   30.89
  -2   5   0  672.65   31.18
  -2   5   0  584.05   31.76
   1  -5   0  247.02   12.21
   1  -5   0  239.83   11.80
  -1   5   0  213.11   12.25
  -1   5   0  232.73   11.37
  -1   5   0  237.30   11.93
   0  -5   0  622.03   28.89
   0  -5   0  563.76   29.35
   0  -5   0  544.85   28.35
   0   5   0  553.78   28.91
   0   5   0  631.34   28.94
   0   5   0  646.01   28.43
  -1  -5   0   12.19    1.73
  -1  -5   0   12.49    1.37
  -1  -5   0    8.20    1.49
   1   5   0   10.48    1.73
   1   5   0   10.32    1.49
   1   5   0   10.54    1.45
  -2  -5   0    2.40    1.17
  -2  -5   0    2.26    1.35
  -2  -5   0    2.61    1.12
   2   5   0    4.14    1.45
   2   5   0    2.48    1.54
   2   5   0    1.45    1.51
  -3  -5   0  444.38   22.28
  -3  -5   0  458.38   22.24
  -3  -5   0  452.74   22.49
   3   5   0  452.24   22.84
   3   5   0  442.48   22.58
   3   5   0  468.57   22.36
  -4  -5   0  232.01   11.67
  -4  -5   0  210.69   11.85
  -4  -5   0  226.69   11.90
   4   5   0  224.83   12.35
   4   5   0  226.46   12.24
   4   5   0  214.53   11.78
  -5  -5   0   11.53    2.85
  -5  -5   0    9.65    2.39
  -5  -5   0    9.36    2.22
   5   5   0   16.03    2.91
   5   5   0   15.53    3.48
   5   5   0   12.40    3.16
  -6  -5   0   52.75    5.58
  -6  -5   0   58.18    5.05
  -6  -5   0   47.83    4.76
   6   5   0   47.10    6.00
   6   5   0   48.16    5.82
   6   5   0   55.81    5.82
  -7  -5   0   10.24    3.45
  -7  -5   0   10.04    3.07
  -7  -5   0    6.48    2.84
  -7  -5   0    7.13    3.77
   7   5   0    6.03    3.40
   7   5   0    9.74    3.83
  -8  -5   0   38.71    5.79
  -8  -5   0   35.69    6.44
  -8  -5   0   39.30    4.59
  -8  -5   0   33.97    4.56
   8   5   0   32.90    5.84
   8   5   0   42.48    5.73
  -9  -5   0   15.83    4.25
  -9  -5   0   26.54    5.95
  -9  -5   0   18.21    4.12
   9   5   0   18.50    5.02
 -10  -5   0   33.49    5.58
 -10  -5   0   17.96    4.71
  10   5   0   23.70    5.97
 -11  -5   0    4.96    5.01
  11   5   0    7.70    5.94
 -12  -5   0   -0.12    7.66
 -12  -5   0    0.29    5.42
  12   5   0    6.53    6.93
 -13  -5   0   -2.06    6.78
 -13  -5   0    0.06    8.26
 -14  -5   0    5.89    7.97
 -14  -5   0   15.65    9.49
 -15   6   0  -23.77   10.47
 -15   6   0  -10.05   11.51
 -14   6   0   10.49   11.35
 -14   6   0   11.19   10.49
  13  -6   0   -2.53    8.58
 -13   6   0    0.68    2.48
 -13   6   0    1.50    8.13
  12  -6   0    4.10   12.03
 -12   6   0    5.79    3.02
 -12   6   0    5.63    2.35
 -12   6   0   -5.19    7.05
  11  -6   0    0.92    6.40
 -11   6   0   -3.53    5.88
 -11   6   0    1.44    2.07
 -11   6   0    0.18    3.07
  10  -6   0   90.51   11.53
 -10   6   0  106.22   11.59
 -10   6   0   98.85    6.21
 -10   6   0   99.98    7.04
   9  -6   0   35.03    6.14
  -9   6   0   38.82    5.77
  -9   6   0   31.71    3.44
  -9   6   0   29.60    3.50
  -9   6   0   31.79    6.44
  -9   6   0   22.12    7.15
   8  -6   0   83.72    8.46
  -8   6   0   91.90    6.15
  -8   6   0   99.04    9.72
  -8   6   0   82.11    7.16
  -8   6   0  100.53    9.11
  -8   6   0   85.88    5.47
   7  -6   0    2.00    3.23
  -7   6   0    1.00    3.65
  -7   6   0    0.86    1.70
  -7   6   0   -0.61    1.36
  -7   6   0    4.12    4.09
  -7   6   0    0.58    2.23
   6  -6   0    6.31    2.92
  -6   6   0    3.56    3.36
  -6   6   0    6.70    1.65
  -6   6   0    8.86    1.91
  -6   6   0    5.48    2.26
  -6   6   0    5.47    2.90
   5  -6   0  333.57   18.35
   5  -6   0  335.83   17.65
   5  -6   0  339.03   16.79
  -5   6   0  324.31   16.96
  -5   6   0  348.08   18.06
  -5   6   0  336.28   16.69
   4  -6   0    4.72    2.82
   4  -6   0    6.38    1.99
   4  -6   0    2.60    1.34
  -4   6   0    1.07    1.33
  -4   6   0    2.58    2.12
  -4   6   0    4.63    1.45
   3  -6   0    5.86    2.76
   3  -6   0    0.47    1.53
  -3   6   0    4.08    1.35
  -3   6   0    1.74    1.10
  -3   6   0    2.11    1.88
   2  -6   0  916.49   42.27
   2  -6   0  864.93   42.09
   2  -6   0  855.54   42.78
  -2   6   0  864.34   42.49
  -2   6   0  891.12   41.82
  -2   6   0  882.13   42.32
   1  -6   0  976.42   46.35
   1  -6   0  980.44   46.74
   1  -6   0  948.96   45.99
  -1   6   0  965.47   46.48
  -1   6   0  957.81   45.85
  -1   6   0  971.06   46.42
   0  -6   0   18.11    1.73
   0  -6   0   20.97    2.52
   0  -6   0   22.32    2.42
   0   6   0   19.26    2.36
   0   6   0   15.51    2.14
   0   6   0   16.35    1.83
  -1  -6   0   10.24    1.24
  -1  -6   0    7.72    1.79
  -1  -6   0    7.06    1.92
   1   6   0    7.82    1.59
   1   6   0    7.17    1.55
   1   6   0    6.78    2.13
  -2  -6   0  532.61   26.27
  -2  -6   0  555.24   26.81
  -2  -6   0  569.66   26.74
   2   6   0  537.75   26.52
   2   6   0  559.10   27.15
   2   6   0  511.21   26.71
  -3  -6   0  337.97   17.74
  -3  -6   0  358.73   17.69
  -3  -6   0  345.78   17.98
   3   6   0  362.25   18.53
   3   6   0  335.22   17.79
   3   6   0  387.57   18.31
  -4  -6   0    0.75    1.66
  -4  -6   0   -1.35    1.65
  -4  -6   0   -2.34    1.77
   4   6   0   -1.62    1.59
   4   6   0    2.41    2.47
   4   6   0   -1.15    2.18
  -5  -6   0    1.48    2.24
  -5  -6   0   -0.98    1.94
  -5  -6   0   -1.40    2.13
   5   6   0   -1.79    2.49
   5   6   0    0.19    2.61
   5   6   0   -0.43    2.44
  -6  -6   0   21.38    3.13
  -6  -6   0   18.80    3.36
  -6  -6   0   26.99    4.10
   6   6   0   27.27    4.70
   6   6   0   16.77    3.72
   6   6   0   22.05    4.42
  -7  -6   0    8.51    2.99
  -7  -6   0    6.38    3.09
  -7  -6   0    6.61    3.55
   7   6   0    1.61    4.17
   7   6   0   -1.21    3.97
   7   6   0   10.17    4.03
  -8  -6   0   82.75    7.32
  -8  -6   0   85.71    8.83
  -8  -6   0   77.26    7.25
  -8  -6   0   92.26   10.05
   8   6   0   85.24    9.11
  -9  -6   0    4.21    3.79
  -9  -6   0    7.46    4.37
  -9  -6   0    1.59    4.75
   9   6   0    4.15    5.25
 -10  -6   0   19.02    5.08
 -10  -6   0   18.94    6.68
  10   6   0   37.64    7.42
 -11  -6   0   16.14    6.98
 -11  -6   0   13.43    5.79
  11   6   0   18.95    7.34
 -12  -6   0   -2.15    7.56
 -12  -6   0   10.48    6.45
  12   6   0    7.01    7.45
 -13  -6   0   14.22    6.99
 -13  -6   0    3.66    8.89
 -15   7   0   36.24   11.70
 -15   7   0   43.44   12.82
  14  -7   0    2.59   10.01
 -14   7   0   -1.40    9.99
  13  -7   0   16.12    9.31
 -13   7   0   15.41    9.25
  12  -7   0   -1.17    8.07
 -12   7   0    0.36    2.34
 -12   7   0    6.69    7.97
 -12   7   0    2.98    4.49
  11  -7   0   74.60   10.28
 -11   7   0  100.20   11.04
 -11   7   0   75.68    5.72
  10  -7   0   41.03    7.66
 -10   7   0   46.01    4.30
 -10   7   0   37.57    4.62
 -10   7   0   29.62    7.20
   9  -7   0  113.67   11.17
  -9   7   0  115.36    7.09
  -9   7   0  123.33    7.68
  -9   7   0  110.73   11.51
   8  -7   0   24.21    5.02
  -8   7   0   20.79    3.99
  -8   7   0   19.91    5.42
  -8   7   0   23.54    2.75
  -8   7   0   20.13    5.99
  -8   7   0   22.52    3.25
   7  -7   0   91.17    8.29
  -7   7   0   96.56    6.83
  -7   7   0  101.66    9.03
  -7   7   0   95.68    8.86
  -7   7   0   96.47    6.09
  -7   7   0  106.00    6.30
   6  -7   0   74.77    8.01
   6  -7   0   65.30    6.60
   6  -7   0   67.70    4.87
  -6   7   0   60.16    5.02
  -6   7   0   66.94    4.69
  -6   7   0   59.82    6.24
   5  -7   0   44.15    3.87
   5  -7   0   48.18    5.98
   5  -7   0   50.18    5.13
  -5   7   0   43.44    3.70
  -5   7   0   40.57    3.85
  -5   7   0   43.87    5.27
   4  -7   0    1.17    3.03
   4  -7   0   11.33    2.01
   4  -7   0   12.07    2.50
  -4   7   0    6.93    2.49
  -4   7   0   14.18    1.95
  -4   7   0    9.29    2.04
   3  -7   0  704.72   37.45
   3  -7   0  757.39   36.59
   3  -7   0  772.64   36.72
  -3   7   0  802.66   36.34
  -3   7   0  792.41   36.79
  -3   7   0  707.07   37.03
   2  -7   0 1066.22   50.95
   2  -7   0 1134.78   51.75
   2  -7   0 1022.80   50.70
  -2   7   0 1067.86   51.16
  -2   7   0 1056.65   51.20
  -2   7   0 1026.28   50.37
   1  -7   0    7.10    1.46
   1  -7   0    7.41    2.40
   1  -7   0    2.85    1.70
  -1   7   0    5.08    1.81
  -1   7   0    6.03    1.74
  -1   7   0    3.79    1.28
   0  -7   0  277.66   13.87
   0  -7   0  274.64   13.13
   0  -7   0  268.94   14.19
   0   7   0  250.34   13.70
   0   7   0  266.52   13.73
   0   7   0  265.72   14.16
  -1  -7   0    6.77    1.19
  -1  -7   0    7.91    2.31
  -1  -7   0    3.00    1.80
   1   7   0    5.46    1.60
   1   7   0    8.45    1.78
   1   7   0    3.70    2.14
  -2  -7   0  312.57   16.59
  -2  -7   0  316.07   16.56
  -2  -7   0  336.79   15.99
   2   7   0  328.44   17.12
   2   7   0  308.65   16.32
   2   7   0  336.12   16.63
  -3  -7   0  110.66    6.74
  -3  -7   0  101.56    6.72
  -3  -7   0   95.05    6.06
   3   7   0  106.31    6.99
   3   7   0  105.22    6.52
   3   7   0  103.27    7.60
  -4  -7   0    3.74    2.29
  -4  -7   0    1.65    2.04
  -4  -7   0   -0.79    1.84
   4   7   0    1.39    2.53
   4   7   0    3.84    2.89
   4   7   0    1.86    2.30
  -5  -7   0   51.41    5.08
  -5  -7   0   47.61    4.85
  -5  -7   0   52.52    5.23
   5   7   0   52.69    5.48
   5   7   0   55.86    6.63
   5   7   0   49.56    6.09
  -6  -7   0   11.78    3.46
  -6  -7   0    5.04    2.61
  -6  -7   0    9.66    3.15
   6   7   0    4.74    3.94
   6   7   0   12.27    4.16
   6   7   0   10.58    3.96
  -7  -7   0   34.00    4.98
  -7  -7   0   22.91    4.10
  -7  -7   0   24.93    4.24
   7   7   0   26.97    5.55
   7   7   0   17.86    4.95
  -8  -7   0   15.33    3.93
  -8  -7   0    9.86    4.35
   8   7   0    6.28    5.09
  -9  -7   0    5.04    4.32
  -9  -7   0    6.10    5.05
   9   7   0    0.86    5.52
 -10  -7   0    4.68    4.63
  10   7   0   -5.06    7.68
 -11  -7   0   28.45    6.32
 -11  -7   0   44.53    8.34
 -12  -7   0   -4.31    6.21
 -12  -7   0    0.72    7.96
  12   7   0   10.34    9.32
 -13  -7   0    6.09    6.91
 -13  -7   0   19.15    9.29
  13   7   0   -0.69    9.05
 -15   8   0    6.95   11.45
 -15   8   0   -5.02   12.84
  14  -8   0   -0.30   10.68
 -14   8   0   -2.55   10.89
  13  -8   0   48.37   10.87
 -13   8   0   53.21   10.50
  12  -8   0   27.25    9.85
 -12   8   0   31.80    3.54
 -12   8   0   15.65    8.77
 -11   8   0  126.22    7.88
 -11   8   0  127.06    8.94
 -11   8   0  119.97   14.11
  10  -8   0   73.65    9.83
 -10   8   0   61.46    6.19
 -10   8   0   48.39    4.89
 -10   8   0   39.09    9.23
   9  -8   0    4.79    6.00
  -9   8   0   11.93    3.03
  -9   8   0    9.62    6.44
  -9   8   0    5.38    2.46
   8  -8   0  223.84   14.25
  -8   8   0  232.00   14.77
  -8   8   0  208.29   11.38
  -8   8   0  198.28   11.21
  -8   8   0  182.18   11.96
   7  -8   0   -2.04    3.50
   7  -8   0    4.57    5.29
  -7   8   0    3.68    3.87
  -7   8   0   -1.82    1.97
  -7   8   0    0.21    2.12
   6  -8   0   49.34    6.68
   6  -8   0   52.07    4.49
   6  -8   0   50.52    6.52
  -6   8   0   42.86    5.39
  -6   8   0   45.33    4.34
  -6   8   0   44.11    4.40
   5  -8   0   40.59    5.53
   5  -8   0   39.96    3.99
   5  -8   0   43.72    5.15
  -5   8   0   44.41    3.92
  -5   8   0   54.55    6.00
  -5   8   0   41.29    4.24
   4  -8   0   24.76    3.32
   4  -8   0   25.42    2.82
   4  -8   0   22.67    4.40
  -4   8   0   24.57    3.03
  -4   8   0   21.15    2.74
  -4   8   0   20.32    3.38
   3  -8   0   26.66    3.03
   3  -8   0   33.53    4.42
   3  -8   0   28.21    3.26
  -3   8   0   28.78    3.19
  -3   8   0   22.47    3.30
  -3   8   0   24.81    2.42
   2  -8   0    1.80    1.61
   2  -8   0    1.52    1.65
   2  -8   0    2.02    2.91
  -2   8   0    1.03    1.85
  -2   8   0    1.91    0.99
  -2   8   0   -1.14    2.09
   1  -8   0    0.08    2.63
   1  -8   0   -1.14    1.74
   1  -8   0    0.26    1.29
  -1   8   0   -2.35    1.69
  -1   8   0   -0.42    1.74
  -1   8   0   -0.53    1.02
   0  -8   0   12.18    2.31
   0  -8   0   17.42    3.25
   0  -8   0   19.76    2.25
   0   8   0   21.17    2.63
   0   8   0   14.10    2.48
   0   8   0   10.75    2.64
  -1  -8   0  245.13   12.03
  -1  -8   0  242.20   13.24
  -1  -8   0  243.18   13.01
   1   8   0  252.59   13.58
   1   8   0  241.70   12.60
   1   8   0  226.41   12.68
  -2  -8   0    7.70    2.56
  -2  -8   0   11.57    1.76
  -2  -8   0    9.56    2.42
   2   8   0    8.79    2.36
   2   8   0   11.23    2.58
   2   8   0    4.61    2.86
  -3  -8   0   53.30    5.11
  -3  -8   0   54.26    5.16
  -3  -8   0   59.21    4.27
   3   8   0   53.02    4.88
   3   8   0   57.64    6.47
   3   8   0   59.24    5.66
  -4  -8   0   64.29    6.06
  -4  -8   0   71.89    5.95
  -4  -8   0   75.76    5.34
   4   8   0   79.90    7.34
   4   8   0   71.19    6.18
   4   8   0   71.23    6.66
  -5  -8   0   11.78    3.17
  -5  -8   0   16.37    3.17
  -5  -8   0   11.66    3.40
   5   8   0   11.00    4.16
   5   8   0   18.61    3.99
   5   8   0    6.47    3.17
  -6  -8   0   -2.74    3.08
  -6  -8   0    3.26    2.86
   6   8   0    5.49    4.28
   6   8   0   -4.44    3.77
  -7  -8   0   50.49    6.37
  -7  -8   0   59.06    6.23
   7   8   0   60.77    7.68
  -8  -8   0    7.18    4.57
  -8  -8   0    9.24    3.97
   8   8   0    5.77    5.69
  -9  -8   0   16.45    4.92
  -9  -8   0   13.81    5.90
   9   8   0   22.21    7.59
 -10  -8   0    4.45    5.31
 -11  -8   0   10.35    6.06
 -11  -8   0   -0.83    6.70
  11   8   0   13.04    8.81
 -12  -8   0    6.53    6.97
 -12  -8   0    8.15    8.33
  12   8   0    8.19    9.33
  15  -9   0   32.43   12.37
 -15   9   0   32.50   11.43
  14  -9   0   -2.37   11.09
 -14   9   0   14.16   11.16
  13  -9   0    7.65   10.30
 -13   9   0   -2.17   10.20
  12  -9   0    8.57    8.90
 -12   9   0    6.62    3.16
 -12   9   0   22.57    9.63
 -11   9   0   99.24    8.46
 -11   9   0  137.34   14.53
 -11   9   0  110.48    7.65
 -10   9   0   59.45    5.85
 -10   9   0   74.55    6.58
 -10   9   0   66.70    9.51
   9  -9   0    8.06    6.06
  -9   9   0   12.26    7.48
  -9   9   0   10.53    2.93
  -9   9   0    2.45    3.05
   8  -9   0   97.25   10.19
  -8   9   0   96.72    7.03
  -8   9   0   92.88    7.04
  -8   9   0   92.23    7.06
  -8   9   0  102.14   11.13
   7  -9   0  278.42   15.73
   7  -9   0  312.59   17.79
   7  -9   0  315.40   19.20
  -7   9   0  301.86   15.77
  -7   9   0  294.40   15.86
   6  -9   0   12.53    4.05
   6  -9   0   11.53    5.20
   6  -9   0   12.45    2.75
  -6   9   0   11.79    4.37
  -6   9   0   18.83    2.87
  -6   9   0   17.05    2.91
   5  -9   0   21.79    5.42
   5  -9   0   18.99    3.84
   5  -9   0   23.37    2.99
  -5   9   0   17.81    2.94
  -5   9   0   24.28    2.75
  -5   9   0   19.21    4.06
   4  -9   0   22.19    2.97
   4  -9   0   16.05    4.90
   4  -9   0   23.17    3.53
  -4   9   0   16.91    2.13
  -4   9   0   16.88    3.80
  -4   9   0   19.28    3.26
   3  -9   0   11.12    2.28
   3  -9   0   12.23    2.59
   3  -9   0    9.58    3.92
  -3   9   0    7.86    2.86
  -3   9   0    9.77    1.48
  -3   9   0    9.31    2.70
   2  -9   0    2.22    1.98
   2  -9   0    3.27    3.40
   2  -9   0    2.87    2.01
  -2   9   0    2.72    1.29
  -2   9   0    4.06    2.35
  -2   9   0    3.86    2.21
   1  -9   0  150.82    8.22
   1  -9   0  153.01    9.74
   1  -9   0  147.22    8.86
  -1   9   0  146.52    8.81
  -1   9   0  161.32    9.61
  -1   9   0  147.18    8.05
   0  -9   0   15.14    2.67
   0  -9   0   19.76    3.70
   0  -9   0   19.82    2.16
   0   9   0   17.14    3.40
   0   9   0   17.48    2.45
   0   9   0   20.43    2.94
  -1  -9   0  279.59   15.13
  -1  -9   0  275.04   14.04
  -1  -9   0  303.88   15.58
   1   9   0  290.78   15.77
   1   9   0  287.75   14.82
   1   9   0  264.31   14.78
  -2  -9   0    2.47    1.42
  -2  -9   0   -0.44    2.55
  -2  -9   0    1.30    2.57
   2   9   0    0.78    2.43
   2   9   0    2.69    2.42
   2   9   0    0.03    3.08
  -3  -9   0   20.54    3.42
   3   9   0   16.19    3.25
   3   9   0   25.45    3.87
  -4  -9   0   71.18    6.27
  -4  -9   0   56.21    5.01
  -4  -9   0   57.38    6.39
   4   9   0   51.93    6.20
   4   9   0   58.61    6.17
   4   9   0   59.62    6.55
  -5  -9   0   76.94    6.95
  -5  -9   0   72.35    5.88
   5   9   0   77.83    7.86
   5   9   0   50.24    6.97
  -6  -9   0   16.85    4.05
  -6  -9   0   17.36    3.71
   6   9   0   23.84    5.97
   6   9   0    8.68    4.65
  -7  -9   0    4.62    3.77
  -7  -9   0   -2.55    3.73
   7   9   0    4.05    7.76
  -8  -9   0    0.81    4.22
  -8  -9   0    0.41    4.62
   8   9   0    1.22    7.67
  -9  -9   0   19.60    5.76
 -10  -9   0    5.44    5.77
 -10  -9   0   -1.36    6.06
  10   9   0   11.83    8.76
 -11  -9   0    0.48    6.46
 -11  -9   0    2.41    6.83
  11   9   0    3.32   10.32
 -12  -9   0    1.26    7.88
 -12  -9   0    8.64    7.35
  12   9   0   20.93   10.99
  14 -10   0   -0.80   11.09
 -14  10   0   -1.35   11.34
  13 -10   0    6.51   11.04
 -13  10   0    8.08   11.17
  12 -10   0    6.18    9.59
 -12  10   0   10.18    9.65
 -12  10   0   10.50    3.45
  11 -10   0    7.50    8.03
 -11  10   0    4.54    3.19
 -11  10   0    5.80    8.55
  10 -10   0    2.97    7.07
 -10  10   0    0.75    2.85
 -10  10   0   -0.59    3.83
 -10  10   0    6.66    8.33
   9 -10   0    3.60    6.22
  -9  10   0   -2.51    3.03
  -9  10   0    0.62    3.19
  -9  10   0    4.57    7.07
   8 -10   0  210.09   14.72
  -8  10   0  181.37   11.33
   7 -10   0   34.91    7.59
   7 -10   0   25.58    3.87
   7 -10   0   38.85    6.10
  -7  10   0   17.84    3.61
  -7  10   0   21.65    3.44
   6 -10   0   23.78    4.85
   6 -10   0   25.84    3.69
   6 -10   0   19.18    6.14
  -6  10   0   25.97    3.75
  -6  10   0   22.18    3.02
   5 -10   0   10.63    3.72
   5 -10   0   10.03    2.67
   5 -10   0    4.62    4.97
  -5  10   0   12.33    3.19
  -5  10   0    7.00    3.85
  -5  10   0    8.80    2.08
   4 -10   0   -0.34    2.72
   4 -10   0    3.82    4.31
   4 -10   0    0.82    2.35
  -4  10   0    0.88    2.58
  -4  10   0    1.64    1.55
  -4  10   0    6.55    3.55
   3 -10   0   45.15    6.37
   3 -10   0   47.80    5.15
   3 -10   0   53.11    4.82
  -3  10   0   47.90    3.45
  -3  10   0   45.31    5.49
  -3  10   0   37.53    4.88
   2 -10   0   14.82    4.31
   2 -10   0    9.97    2.83
  -2  10   0   12.88    3.06
  -2  10   0    9.32    3.39
  -2  10   0    7.96    1.69
   1 -10   0    5.42    2.07
   1 -10   0    4.80    2.60
   1 -10   0    6.68    3.74
  -1  10   0    5.06    3.08
  -1  10   0    7.20    1.92
  -1  10   0   -0.18    2.39
   0 -10   0   12.93    3.75
   0 -10   0    7.62    2.92
   0 -10   0   14.01    2.24
   0  10   0    9.83    2.78
   0  10   0   14.93    2.61
   0  10   0   16.80    4.14
  -1 -10   0   73.55    6.94
  -1 -10   0   60.13    6.23
  -1 -10   0   79.58    4.84
   1  10   0   76.74    5.70
   1  10   0   72.28    7.39
   1  10   0   65.02    5.69
  -2 -10   0   20.97    4.07
  -2 -10   0   18.31    2.29
   2  10   0   16.97    3.42
   2  10   0   14.83    3.36
   2  10   0    9.79    4.28
  -3 -10   0   48.24    4.39
  -3 -10   0   53.34    6.51
   3  10   0   64.69    7.45
   3  10   0   53.10    5.69
  -4 -10   0   12.31    3.99
  -4 -10   0    5.82    2.54
   4  10   0    0.93    3.80
   4  10   0    2.73    4.79
  -5 -10   0    4.06    3.70
  -5 -10   0   -1.67    2.55
   5  10   0    1.06    4.30
   5  10   0   -0.49    5.43
  -6 -10   0    5.99    3.26
  -6 -10   0    2.61    4.16
   6  10   0    8.38    6.46
  -7 -10   0   -8.16    4.05
  -7 -10   0   -1.31    3.62
  -8 -10   0   17.45    5.24
  -8 -10   0   11.29    4.99
   8  10   0   28.88    8.66
  -9 -10   0    4.04    6.31
  -9 -10   0   -2.08    5.69
   9  10   0    9.31    8.57
 -10 -10   0   24.73    7.60
 -10 -10   0   22.56    6.79
  10  10   0   28.90   10.20
 -11 -10   0   -2.82    7.09
 -11 -10   0    7.77    7.22
  11  10   0    1.57   11.23
  14 -11   0   -0.74   10.97
 -14  11   0    6.59   11.18
  13 -11   0    5.81   11.79
 -13  11   0   20.86   11.83
  12 -11   0    4.69   10.39
 -12  11   0  -13.55    9.93
  11 -11   0    1.15    8.69
 -11  11   0   -0.30    3.88
 -11  11   0   11.31    9.73
 -10  11   0    6.61    3.77
 -10  11   0    0.63    4.11
 -10  11   0    9.72    8.61
  -9  11   0    2.15    4.03
  -9  11   0   -0.08    3.45
   8 -11   0  272.31   16.84
   8 -11   0  314.86   18.83
  -8  11   0  307.88   16.61
   7 -11   0  500.54   28.00
   7 -11   0  617.01   29.99
  -7  11   0  546.66   28.11
   6 -11   0    3.71    6.75
   6 -11   0    6.33    4.54
   6 -11   0   -1.62    3.20
  -6  11   0    1.79    3.29
  -6  11   0    0.91    2.52
   5 -11   0   33.32    4.28
   5 -11   0   28.80    6.53
   5 -11   0   36.72    4.87
  -5  11   0   27.23    3.04
  -5  11   0   22.71    4.22
   4 -11   0  104.54   10.94
   4 -11   0  114.86    8.44
   4 -11   0  116.45    8.10
  -4  11   0  117.53    8.57
  -4  11   0  104.73    6.41
   3 -11   0    3.66    2.69
   3 -11   0    5.98    3.07
   3 -11   0   14.52    5.37
  -3  11   0    5.12    1.75
  -3  11   0    1.81    3.32
   2 -11   0  182.02   11.24
   2 -11   0  193.70   10.98
   2 -11   0  183.89   13.22
  -2  11   0  182.41   10.15
  -2  11   0  212.68   12.34
   1 -11   0   12.84    2.86
   1 -11   0    9.65    2.96
   1 -11   0   12.60    4.81
  -1  11   0    8.98    2.33
  -1  11   0   15.35    4.53
   0 -11   0   24.29    3.12
   0 -11   0   23.57    4.89
   0  11   0   33.20    5.53
   0  11   0   30.82    3.65
  -1 -11   0  307.84   17.32
  -1 -11   0  314.80   15.58
   1  11   0  317.46   18.20
   1  11   0  291.53   16.42
  -2 -11   0  165.48    8.71
  -2 -11   0  154.94   11.11
   2  11   0  158.27   12.33
   2  11   0  137.70   10.08
  -3 -11   0   16.01    5.01
  -3 -11   0   20.18    2.75
   3  11   0   12.75    4.32
   3  11   0   12.42    9.30
  -4 -11   0   12.83    2.81
   4  11   0    8.98    4.97
   4  11   0    4.19    5.84
  -5 -11   0    1.87    2.81
  -5 -11   0    5.54    4.47
   5  11   0   -1.07    4.85
  -6 -11   0   26.24    6.02
  -6 -11   0   31.71    4.56
   6  11   0   25.05    9.61
  -7 -11   0    8.71    5.44
   7  11   0    2.37    8.38
  -8 -11   0   -2.84    6.14
   8  11   0    1.01    8.79
  -9 -11   0    3.38    5.33
  -9 -11   0   -4.37    6.61
   9  11   0    6.85    9.68
 -10 -11   0   -0.69    7.65
 -10 -11   0    3.98    6.28
  10  11   0   -6.98   10.37
  13 -12   0    2.44   11.49
 -13  12   0   -2.12   11.13
  12 -12   0   -8.22    9.85
 -12  12   0    7.64   10.91
  11 -12   0    5.10    8.58
 -11  12   0   -5.69   10.18
 -11  12   0    1.64    4.19
  10 -12   0   -5.19    7.59
 -10  12   0    2.49    4.15
 -10  12   0   -0.92    8.26
   9 -12   0   41.53    9.54
  -9  12   0   21.85    4.79
  -9  12   0   32.66    9.47
  -9  12   0    9.20    5.00
   8 -12   0   16.62    6.80
   8 -12   0   13.75    4.53
  -8  12   0   -0.88    3.84
   7 -12   0    3.74    5.71
   7 -12   0    5.04    4.28
  -7  12   0    6.31    3.82
   6 -12   0   10.43    3.67
   6 -12   0   16.63    5.19
  -6  12   0    5.01    3.91
  -6  12   0    8.43    2.56
   5 -12   0   11.75    3.81
   5 -12   0   18.87    4.70
  -5  12   0   13.24    2.39
  -5  12   0   15.26    4.50
   4 -12   0   -0.54    5.67
   4 -12   0    4.55    3.66
  -4  12   0    4.92    1.97
  -4  12   0    4.48    4.09
   3 -12   0   24.16    4.19
   3 -12   0   24.47    6.76
  -3  12   0   14.64    2.58
  -3  12   0   17.82    4.93
   2 -12   0   52.21    7.25
   2 -12   0   54.52    6.03
  -2  12   0   47.88    4.66
  -2  12   0   75.99    8.24
   1 -12   0    1.42    2.74
   1 -12   0   -0.12    5.20
  -1  12   0    2.59    4.17
  -1  12   0   -0.79    2.26
   0 -12   0  205.84   11.37
   0 -12   0  210.75   14.20
   0  12   0  225.67   14.39
   0  12   0  188.55   11.75
  -1 -12   0   17.52    5.85
  -1 -12   0   30.74    3.46
   1  12   0   27.77    4.37
   1  12   0   31.90    8.38
  -2 -12   0  100.20    6.46
   2  12   0   93.19    8.60
  -3 -12   0   13.90    2.78
  -3 -12   0    7.99    5.06
   3  12   0   11.65    5.13
  -4 -12   0   15.83    5.57
  -4 -12   0    5.39    2.65
   4  12   0    5.93    5.51
  -5 -12   0   47.57    4.83
  -5 -12   0   35.27    6.97
   5  12   0   38.03    8.70
  -6 -12   0   16.95    6.44
  -6 -12   0   14.32    4.14
   6  12   0   24.12    9.01
  -7 -12   0    0.90    6.14
   7  12   0   -8.78    8.88
  -8 -12   0    7.65    5.11
  -8 -12   0   -8.02    6.78
   8  12   0   -4.82    9.83
  -9 -12   0    4.32    7.59
  -9 -12   0    7.39    5.40
   9  12   0   13.10   10.85
  13 -13   0   23.00   12.77
 -13  13   0   15.17   11.52
  12 -13   0    0.80   10.79
 -12  13   0   16.86   12.61
  11 -13   0   33.62   10.42
 -11  13   0   21.68   11.95
 -11  13   0   19.22    5.00
  10 -13   0    7.34    9.20
 -10  13   0    7.39    9.33
 -10  13   0    5.46    4.79
   9 -13   0  -12.53   10.10
  -9  13   0    0.81    4.81
   8 -13   0   36.14    8.60
  -8  13   0   23.73    5.51
   7 -13   0   48.60    8.18
  -7  13   0   52.97    6.74
   6 -13   0   21.66    5.46
  -6  13   0   -4.72    4.25
   5 -13   0   18.89    5.12
  -5  13   0   26.21    5.65
   4 -13   0   73.05    8.02
   4 -13   0   58.27    9.12
  -4  13   0   62.29    7.30
  -4  13   0   64.60    5.24
   3 -13   0    1.19    3.59
   3 -13   0    7.70    6.63
  -3  13   0    1.01    2.49
  -3  13   0    1.21    4.68
   2 -13   0   53.58    8.20
   2 -13   0   50.97    6.43
  -2  13   0   38.32    5.03
   1 -13   0   27.21    6.91
   1 -13   0   14.97    3.64
  -1  13   0   15.50    3.72
  -1  13   0   18.70    6.09
   0 -13   0   62.34    6.08
   0 -13   0   58.67    8.41
   0  13   0   55.55    7.65
   0  13   0   46.76    5.46
  -1 -13   0   15.22    3.23
  -1 -13   0    7.12    5.77
   1  13   0    9.91    4.53
   1  13   0   17.54    6.87
  -2 -13   0    3.44    5.86
  -2 -13   0   -1.01    2.54
   2  13   0   -1.68    4.49
  -3 -13   0   -0.25    2.54
  -3 -13   0   -4.37    5.82
  -4 -13   0   -1.72    2.89
  -4 -13   0    3.59    5.90
   4  13   0    3.48    7.26
  -5 -13   0   14.83    7.42
  -5 -13   0   13.46    3.50
   5  13   0    9.76    8.71
  -6 -13   0   -1.33    6.89
  -6 -13   0    5.02    3.82
   6  13   0   -3.71    9.41
  -7 -13   0   -9.10    7.08
  -7 -13   0   -4.96    4.70
   7  13   0    6.55   10.10
  -8 -13   0    0.31    7.83
  -8 -13   0    7.04    4.83
   8  13   0   16.38   11.68
  12 -14   0   -4.04   11.14
 -12  14   0   -9.19    9.64
  11 -14   0  -10.81   10.17
 -11  14   0   -8.00   11.99
  10 -14   0   24.00   10.64
 -10  14   0   18.50    6.04
 -10  14   0   23.71   12.08
   9 -14   0   -4.53    8.66
   9 -14   0   -4.50   11.47
  -9  14   0    3.39    5.28
   8 -14   0    8.76   11.19
  -8  14   0    3.26    5.39
   7 -14   0  104.48   11.19
   7 -14   0   99.26   13.84
  -7  14   0   84.96   10.50
   6 -14   0  273.66   17.69
   6 -14   0  254.24   21.06
   5 -14   0   26.61    6.07
   5 -14   0   30.97    9.97
  -5  14   0   22.16    6.38
   4 -14   0    1.66    8.35
   4 -14   0   14.37    4.84
  -4  14   0   10.80    6.17
   3 -14   0   -1.32    3.96
   3 -14   0    7.36    8.22
  -3  14   0    6.72    5.77
   2 -14   0    9.23    7.47
   2 -14   0    0.47    3.99
  -2  14   0    2.83    6.17
  -2  14   0   -0.76    3.21
   1 -14   0    9.31    7.25
   1 -14   0   14.30    3.99
  -1  14   0    9.18    4.00
  -1  14   0    3.27    6.10
   0 -14   0   40.07    4.85
   0 -14   0   46.82    8.30
   0  14   0   29.51    5.06
   0  14   0   35.56    7.84
  -1 -14   0   -0.83    6.23
  -1 -14   0    6.95    3.41
   1  14   0    7.53    7.36
  -2 -14   0   15.01    3.66
  -2 -14   0   10.61    7.32
   2  14   0   22.56    7.66
  -3 -14   0   20.52    3.50
  -3 -14   0    2.56    7.35
   3  14   0   16.11    8.51
  -4 -14   0   26.55    8.40
  -4 -14   0   26.98    4.28
   4  14   0   42.66    9.91
  -5 -14   0    7.71    8.08
  -5 -14   0    5.04    3.81
   5  14   0   10.83    9.97
  -6 -14   0   17.01    6.53
  -6 -14   0   16.19    8.50
   6  14   0   15.34   11.57
  -7 -14   0    4.66    4.32
  -7 -14   0   -8.99    8.05
   7  14   0   -3.17   10.22
  11 -15   0   19.50   11.80
 -11  15   0    3.93   11.42
  10 -15   0   10.86   10.27
 -10  15   0    9.04    6.79
 -10  15   0   14.15   12.04
   9 -15   0   14.09   10.12
   9 -15   0   14.55   13.11
  -9  15   0   13.77    6.75
   8 -15   0   -9.67    8.37
   8 -15   0    8.15   12.65
  -8  15   0   -2.69    6.08
   7 -15   0   36.53   12.41
  -7  15   0   32.19    7.73
   6 -15   0   30.90   11.26
   6 -15   0    0.12    6.27
  -6  15   0    6.53    6.98
   5 -15   0   16.12   10.34
   5 -15   0   20.59    6.23
  -5  15   0   19.63    7.27
   4 -15   0    5.03    8.93
   4 -15   0   -1.88    5.16
  -4  15   0   -5.01    6.65
   3 -15   0    4.13    8.76
   3 -15   0   -1.17    4.80
  -3  15   0    3.49    7.04
   2 -15   0   45.69    6.02
   2 -15   0   32.23    9.90
  -2  15   0   41.89    8.64
   1 -15   0   23.36    9.17
   1 -15   0   19.60    4.86
  -1  15   0   15.22    8.10
   0 -15   0   21.90    8.67
   0 -15   0   27.18    4.94
   0  15   0   30.93    8.89
  -1 -15   0   11.62    8.43
  -1 -15   0    3.96    3.99
   1  15   0    6.38    8.59
  -2 -15   0   38.42    5.13
  -2 -15   0   41.92    9.97
   2  15   0   28.98    9.80
  -3 -15   0    6.82    9.09
   3  15   0   20.61    9.89
  -4 -15   0   19.23    9.49
   4  15   0    7.08   10.16
  -5 -15   0   -1.71    4.77
  -5 -15   0    6.68    8.67
   5  15   0   16.20   10.72
  -6 -15   0   14.65    9.10
  -6 -15   0   -1.74    3.95
   6  15   0   -2.22    9.87
   9 -16   0   15.50   13.40
   9 -16   0    3.57   10.09
  -9  16   0    8.62    8.08
   8 -16   0   21.70   14.42
   8 -16   0    8.20    9.12
  -8  16   0   -0.17    7.23
   7 -16   0   14.20    8.53
   7 -16   0   41.26   13.98
  -7  16   0   -0.89    7.34
   6 -16   0   63.49   14.15
  -6  16   0   41.11    9.24
   5 -16   0    1.47   11.32
   5 -16   0  -19.25   10.99
  -5  16   0   12.22    8.27
   4 -16   0    0.68    5.91
   4 -16   0   19.95   11.32
  -4  16   0    7.66    8.37
   3 -16   0   48.47   12.59
   3 -16   0   20.78   10.65
  -3  16   0   23.86    9.01
   2 -16   0    3.46    5.09
   2 -16   0   -3.15    9.76
  -2  16   0   -8.22    7.99
   1 -16   0   12.94    5.27
   1 -16   0    2.80   10.03
  -1  16   0   11.92    8.89
   0 -16   0   19.48    6.31
   0 -16   0    8.42   10.02
   0  16   0   20.64    9.39
  -1 -16   0    9.37    9.46
  -1 -16   0   -7.87    7.94
   1  16   0    0.10    9.52
  -2 -16   0    9.47   10.06
  -2 -16   0    5.67    4.63
   2  16   0   -4.38   10.23
  -3 -16   0   24.82   10.00
   3  16   0   14.91   10.12
  -4 -16   0    6.99    4.21
  -4 -16   0    4.74   10.05
   4  16   0   14.49   10.14
   8 -17   0    9.99   10.08
   7 -17   0   36.54   10.30
   7 -17   0   32.71   14.22
  -7  17   0   31.30    9.89
   6 -17   0   -0.88   12.21
   6 -17   0    4.74    8.34
  -6  17   0   -6.28    9.20
   5 -17   0   33.25   13.71
   5 -17   0   64.28    8.84
  -5  17   0   67.84   11.67
   4 -17   0   30.75   12.48
  -4  17   0   23.55    9.83
   3 -17   0   19.67   11.89
  -3  17   0    7.16   10.03
   2 -17   0    4.63   11.12
  -2  17   0   -3.13    9.45
   1 -17   0   25.55   11.66
  -1  17   0   25.53   10.45
   0 -17   0   27.11   11.62
   0  17   0   14.62    9.71
  -1 -17   0    8.92   11.40
   1  17   0   12.90   10.41
  -2 -17   0   -1.80    9.51
  -2 -17   0    4.55    5.66
   2  17   0   -0.88   10.04
   4 -18   0   17.18    6.59
   3 -18   0   -6.61   11.32
   3 -18   0   12.50    6.37
  -1  18  -1    4.63   10.32
   1 -18   1    2.77   10.28
   1 -18   1   13.93    5.80
  -2  18  -1    5.36   10.87
   2 -18   1   15.72   11.13
   2 -18   1   20.78    6.83
  -3  18  -1   -5.67   10.61
   3 -18   1   -2.82   11.14
   3 -18   1   28.31    7.61
  -4  18  -1   13.50   10.64
   4 -18   1   18.79    7.75
   4 -18   1    4.31   10.61
   5 -18   1   15.43    8.28
   3  17  -1    0.31   11.93
  -3 -17   1    2.72    4.58
  -3 -17   1   -6.38   10.25
   2  17  -1    6.27    9.88
  -2 -17   1    9.67   10.88
  -2 -17   1   -0.26    4.68
   1  17  -1   12.12   10.46
  -1 -17   1    1.74    5.24
  -1 -17   1   -8.76   10.39
   0  17  -1    2.05   10.09
   0 -17   1    9.63   11.10
  -1  17  -1   18.24   10.19
   1 -17   1   19.07   10.86
  -2  17  -1   -0.61    9.19
   2 -17   1   -4.56    9.83
  -3  17  -1   28.04   10.17
   3 -17   1   12.48   11.88
   3 -17   1   27.34    8.64
  -4  17  -1   18.76    9.65
   4 -17   1   31.51   13.08
   4 -17   1    6.10    6.93
  -5  17  -1   76.76   11.94
   5 -17   1   81.64    9.81
   5 -17   1   61.39   14.38
  -6  17  -1   -5.70    8.62
   6 -17   1    2.73    8.31
   6 -17   1   -7.51   11.72
  -7  17  -1   13.45    9.04
   7 -17   1   21.97    9.92
   7 -17   1   11.15   13.06
   8 -17   1   10.52   11.30
   5  16  -1   -1.09   11.12
  -5 -16   1    0.90    9.95
  -5 -16   1   -2.00    4.27
   4  16  -1   -3.98   10.61
  -4 -16   1    2.30   10.09
  -4 -16   1   -7.31    4.31
   3  16  -1    3.33    9.76
  -3 -16   1   -1.16    9.39
   2  16  -1   11.47    9.78
  -2 -16   1   -0.75    9.64
   1  16  -1    3.77    9.27
  -1 -16   1    6.08    5.05
  -1 -16   1   -5.78    9.37
   0  16  -1    7.41    8.78
   0 -16   1   10.10    5.33
   0 -16   1   -0.36    9.15
  -1  16  -1   -0.61    8.40
   1 -16   1    5.98    9.81
   1 -16   1   17.60    5.62
  -2  16  -1  -11.93    7.98
   2 -16   1    6.61    5.42
   2 -16   1   15.50    9.90
  -3  16  -1   24.81    8.95
   3 -16   1   27.07   11.23
   3 -16   1   27.96    6.67
  -4  16  -1   10.57    7.71
   4 -16   1    7.17   11.13
  -5  16  -1   -7.55    7.52
   5 -16   1    6.33   11.21
  -6  16  -1   42.78    9.06
   6 -16   1   29.54    8.67
   6 -16   1   41.22   12.82
  -7  16  -1   -7.29    7.22
   7 -16   1    4.73    8.79
   7 -16   1    9.45   12.47
  -8  16  -1   14.82    7.63
   8 -16   1   10.21   13.50
   8 -16   1   14.47   10.33
  -9  16  -1   23.49    8.11
   9 -16   1   24.69   12.51
   9 -16   1   30.03   10.97
   6  15  -1   16.01   11.04
  -6 -15   1   11.80    9.74
  -6 -15   1    6.95    4.30
   5  15  -1   11.10   10.55
  -5 -15   1   20.98    9.20
   4  15  -1   22.17   11.30
  -4 -15   1    2.60    8.69
   3  15  -1    6.53    9.10
  -3 -15   1   -9.32    3.78
  -3 -15   1    3.62    8.32
   2  15  -1   67.37   11.53
  -2 -15   1   66.03   10.88
  -2 -15   1   80.39    9.40
   1  15  -1   14.72    9.27
  -1 -15   1   27.59    8.72
  -1 -15   1   26.01    4.94
   0  15  -1   10.74    7.70
   0 -15   1    8.22    4.03
   0 -15   1   -2.85    7.44
  -1  15  -1   -6.66    6.91
   1 -15   1    4.85    4.27
   1 -15   1   -5.12    7.84
  -2  15  -1    8.57    7.19
   2 -15   1   11.51    8.49
   2 -15   1   15.11    4.95
  -3  15  -1   37.79    8.34
   3 -15   1   36.40    6.42
   3 -15   1   39.25    9.85
  -4  15  -1   53.95    8.77
   4 -15   1   64.50    8.85
   4 -15   1   37.70   10.58
  -5  15  -1   45.31    7.81
   5 -15   1   54.25   11.93
   5 -15   1   35.23    7.18
  -6  15  -1   30.75    7.55
   6 -15   1   46.89   11.55
  -7  15  -1   -1.57    6.05
   7 -15   1   -3.41   11.86
   7 -15   1   10.52    7.91
  -8  15  -1   -1.06    6.43
   8 -15   1   -1.90   11.57
   8 -15   1   15.28    9.29
  -9  15  -1   17.42   11.13
   9 -15   1   18.28   13.03
   9 -15   1   22.60    9.90
 -10  15  -1  -14.85   10.78
 -10  15  -1    8.66   10.10
  10 -15   1    3.62   10.92
 -11  15  -1    4.69   14.67
  11 -15   1   28.34   11.50
   8  14  -1    2.08   11.36
  -8 -14   1    4.01    5.49
  -8 -14   1    6.50    8.43
   7  14  -1  -16.18   10.38
  -7 -14   1    0.81    8.47
  -7 -14   1   -0.44    4.30
   6  14  -1   13.45   11.08
  -6 -14   1    5.40    4.03
  -6 -14   1    2.52    8.10
   5  14  -1   23.40   10.58
  -5 -14   1   13.83    7.86
   4  14  -1    9.72    9.55
  -4 -14   1   11.42    7.02
   3  14  -1   21.01    8.62
  -3 -14   1   16.59    3.51
  -3 -14   1   17.26    7.61
   2  14  -1   -3.46    6.63
  -2 -14   1    1.70    3.15
  -2 -14   1    5.27    6.97
   1  14  -1   -0.63    6.56
  -1 -14   1    4.31    3.36
  -1 -14   1    3.63    6.69
   0  14  -1   12.05    6.38
   0 -14   1    4.75    3.66
   0 -14   1   -5.17    6.41
  -1  14  -1    6.05    5.96
   1 -14   1    3.72    7.28
   1 -14   1    7.83    4.07
  -2  14  -1    2.81    5.63
   2 -14   1   13.59    4.25
   2 -14   1    9.89    7.42
  -3  14  -1    6.49    5.94
   3 -14   1    0.41    7.31
   3 -14   1    7.90    4.51
   4 -14   1   24.73    5.48
   4 -14   1   23.04    8.91
  -5  14  -1    1.88    5.56
   5 -14   1   20.48    5.88
   5 -14   1   15.88    8.98
  -6  14  -1  177.47   13.97
   6 -14   1  218.68   19.64
  -7  14  -1   31.33    6.30
   7 -14   1   40.64   12.00
  -8  14  -1    8.04    5.35
   8 -14   1    6.32    8.31
   8 -14   1   12.17   11.76
  -9  14  -1   15.06   10.00
  -9  14  -1    5.93    5.41
   9 -14   1    1.67    8.67
 -10  14  -1   12.70   11.26
 -10  14  -1   13.29    5.74
  10 -14   1   10.53   10.03
 -11  14  -1   14.84   12.75
  11 -14   1    7.46   10.65
  12 -14   1    5.44   12.01
   9  13  -1  -26.92   10.32
  -9 -13   1  -13.44    7.43
  -9 -13   1   -6.81    5.37
   8  13  -1   20.29   11.06
  -8 -13   1   14.45    7.79
  -8 -13   1   27.24    5.75
   7  13  -1   -2.64    9.67
  -7 -13   1    2.74    7.73
  -7 -13   1   -0.80    4.69
   6  13  -1  -14.13    8.95
  -6 -13   1   -0.67    4.40
  -6 -13   1   -6.18    6.33
   5  13  -1   22.80    8.38
  -5 -13   1   14.59    6.63
  -5 -13   1   25.69    4.47
   4  13  -1    8.31    7.43
  -4 -13   1   14.92    3.32
  -4 -13   1    6.24    5.84
  -3 -13   1   15.64    6.31
  -3 -13   1   16.56    3.21
   2  13  -1   10.63    4.96
  -2 -13   1   22.26    3.30
  -2 -13   1   19.06    6.49
   1  13  -1   25.87    6.67
   1  13  -1   23.83    4.85
  -1 -13   1   22.24    6.64
  -1 -13   1   32.63    3.98
   0  13  -1   99.63   11.05
   0  13  -1   88.46    7.75
   0 -13   1  106.30    7.68
   0 -13   1   73.04    9.17
  -1  13  -1    8.12    6.03
  -1  13  -1   13.56    3.54
   1 -13   1   18.97    7.64
   1 -13   1   22.35    4.19
  -2  13  -1   -3.41    4.73
  -2  13  -1    2.52    2.70
   2 -13   1    9.04    3.68
   2 -13   1   10.59    6.66
  -3  13  -1    0.08    4.48
  -3  13  -1   -2.61    2.27
   3 -13   1   -0.87    3.69
   3 -13   1   -2.55    6.55
  -4  13  -1   19.60    5.59
   4 -13   1   15.34    7.89
   4 -13   1   27.81    5.09
  -5  13  -1    7.38    4.68
   5 -13   1   -2.67    7.31
   5 -13   1    5.86    4.86
  -6  13  -1   97.57    9.81
   6 -13   1   94.17   10.96
  -7  13  -1   30.34    5.91
   7 -13   1   36.13    6.47
  -8  13  -1   74.55    9.02
   8 -13   1   79.89   15.18
   8 -13   1   61.15    6.96
  -9  13  -1    4.19    9.61
  -9  13  -1   -4.25    4.46
   9 -13   1   -8.30    7.60
 -10  13  -1    2.57   10.51
 -10  13  -1    0.19    4.76
  10 -13   1   12.93    8.97
 -11  13  -1    4.48   10.85
  11 -13   1   12.59   10.61
 -12  13  -1   10.76   11.27
  12 -13   1    4.85   10.83
  10  12  -1   27.47   12.08
 -10 -12   1   26.28    8.37
 -10 -12   1   15.80    6.55
   9  12  -1  -10.78   10.46
  -9 -12   1  -10.28    6.94
  -9 -12   1    2.56    5.37
   8  12  -1   10.01    9.96
  -8 -12   1    5.22    6.91
  -8 -12   1   11.50    5.29
   7  12  -1    6.34    8.34
  -7 -12   1    2.04    5.73
   6  12  -1   18.28    9.10
  -6 -12   1   17.19    4.79
  -6 -12   1   18.25    6.27
   5  12  -1   78.69   10.26
  -5 -12   1   79.63    6.65
  -5 -12   1   58.22    7.50
  -4 -12   1   53.52    7.15
  -4 -12   1   54.33    5.34
   3  12  -1   15.62    5.01
  -3 -12   1   22.71    3.21
   2  12  -1  187.42   12.60
  -2 -12   1  195.79   13.49
  -2 -12   1  208.37   10.94
   1  12  -1   31.26    6.37
   1  12  -1   35.23    4.67
  -1 -12   1   43.86    4.75
  -1 -12   1   32.14    6.34
   0  12  -1  569.62   30.16
   0  12  -1  610.09   31.83
   0 -12   1  608.00   31.81
   0 -12   1  631.54   29.86
  -1  12  -1   33.74    3.89
  -1  12  -1   30.08    5.28
   1 -12   1   34.67    4.18
   1 -12   1   32.02    6.75
  -2  12  -1   -3.28    2.06
  -2  12  -1    2.65    4.08
   2 -12   1    3.42    3.10
   2 -12   1   -5.80    4.72
  -3  12  -1    7.30    4.43
  -3  12  -1    1.19    1.96
   3 -12   1    2.58    5.92
   3 -12   1    5.23    3.34
   3 -12   1    7.26    3.59
  -4  12  -1   46.92    4.35
  -4  12  -1   62.89    7.41
   4 -12   1   47.47    7.73
   4 -12   1   62.19    7.23
   4 -12   1   48.75    5.96
  -5  12  -1   95.38    8.56
  -5  12  -1   86.56    6.08
   5 -12   1   89.81    7.56
   5 -12   1   89.84    9.19
   5 -12   1  113.21   13.30
  -6  12  -1   14.84    4.38
   6 -12   1    8.54    5.40
   6 -12   1   19.67    9.22
   6 -12   1   12.43    3.63
  -7  12  -1  124.95    9.63
   7 -12   1  142.82   12.57
   7 -12   1  108.90    9.25
  -8  12  -1   96.45    8.43
   8 -12   1   96.15   11.54
   8 -12   1   76.26    8.51
  -9  12  -1   30.04    5.00
  -9  12  -1   37.18    5.28
 -10  12  -1   -1.68    8.57
 -10  12  -1   -2.22    4.18
  10 -12   1    4.37    8.42
 -11  12  -1   10.69    4.43
 -11  12  -1    7.91   10.69
  11 -12   1    4.81    9.46
 -12  12  -1    5.12   11.52
  12 -12   1   -6.03   10.30
 -13  12  -1   14.27   11.55
  13 -12   1   23.56   12.92
  11  11  -1   13.41   11.83
 -11 -11   1  -12.82    6.77
 -11 -11   1    4.27    7.20
  10  11  -1   -8.21   10.01
 -10 -11   1   -0.35    9.28
 -10 -11   1    3.83    5.87
   9  11  -1   -1.39    9.46
  -9 -11   1   -3.78    5.04
  -9 -11   1   -5.96    5.75
   8  11  -1   -4.65    8.09
  -8 -11   1    3.13    5.53
   7  11  -1    6.62    7.41
  -7 -11   1    1.76    4.81
  -6 -11   1   24.94    4.24
  -6 -11   1   21.13    5.16
   5  11  -1   23.81    7.80
  -5 -11   1   23.58    3.78
   4  11  -1   -4.29    4.35
  -4 -11   1    2.76    2.40
  -4 -11   1   -0.13    4.13
   3  11  -1    0.96    3.53
   3  11  -1   -5.56    4.88
  -3 -11   1    0.04    1.99
  -3 -11   1    1.49    4.32
   2  11  -1   56.84    7.09
   2  11  -1   55.54    6.53
  -2 -11   1   69.89    7.50
  -2 -11   1   75.56    5.09
   1  11  -1    3.15    2.68
   1  11  -1   10.12    5.12
  -1 -11   1    5.12    3.95
   0  11  -1    2.52    2.58
   0  11  -1    5.87    4.01
   0  11  -1    7.97    2.51
   0 -11   1    6.53    2.38
   0 -11   1   11.44    4.64
   0 -11   1    6.63    2.83
  -1  11  -1   48.26    5.39
  -1  11  -1   45.47    4.35
  -1  11  -1   58.47    6.93
   1 -11   1   51.78    5.68
   1 -11   1   59.31    6.93
   1 -11   1   53.18    5.23
  -2  11  -1   46.01    5.83
  -2  11  -1   63.61    7.04
  -2  11  -1   53.91    4.34
   2 -11   1   73.42    5.77
   2 -11   1   62.38    7.18
  -3  11  -1   53.28    6.64
  -3  11  -1   56.70    4.20
   3 -11   1   48.80    7.05
   3 -11   1   63.38    6.39
   3 -11   1   64.07    5.70
  -4  11  -1    0.28    3.25
  -4  11  -1    2.34    1.60
   4 -11   1    3.25    5.49
   4 -11   1    5.81    3.39
   4 -11   1    3.25    2.62
  -5  11  -1    0.59    3.21
  -5  11  -1    5.88    2.17
   5 -11   1    1.32    3.73
   5 -11   1    4.26    2.59
   5 -11   1   14.69    6.40
  -6  11  -1   -4.54    3.09
  -6  11  -1   -0.38    2.54
   6 -11   1   -4.72    2.73
   6 -11   1   -0.70    4.03
   6 -11   1    0.21    6.39
  -7  11  -1  273.65   16.20
   7 -11   1  312.24   16.23
  -8  11  -1   14.98    3.84
  -9  11  -1   -2.56    3.62
  -9  11  -1    2.31    3.33
   9 -11   1    3.90    6.75
 -10  11  -1   -0.94    3.56
 -10  11  -1    5.14    8.07
 -10  11  -1    8.03    5.55
  10 -11   1   11.76    8.93
 -11  11  -1    2.28    3.74
 -11  11  -1    2.30    9.69
  11 -11   1    1.67    8.59
 -12  11  -1   29.22   11.60
  12 -11   1   21.36   10.88
 -13  11  -1    4.21   11.64
  13 -11   1    8.20   11.67
 -14  11  -1  -15.14    9.83
  14 -11   1    5.45   11.75
  11  10  -1    0.30   10.25
 -11 -10   1    7.41    7.44
 -11 -10   1   -5.02    6.97
  10  10  -1   72.82   11.39
 -10 -10   1   70.78    8.72
 -10 -10   1   81.76    8.82
   9  10  -1   15.18    8.87
  -9 -10   1   11.21    5.80
  -9 -10   1   21.58    8.42
   8  10  -1   13.03   10.56
  -8 -10   1   18.87    5.32
  -8 -10   1   10.41    4.85
  -7 -10   1    0.04    3.67
  -7 -10   1   -0.81    4.25
  -6 -10   1   14.20    4.45
  -6 -10   1   16.49    3.57
   5  10  -1   10.77    5.81
   5  10  -1   24.68    5.20
  -5 -10   1   14.62    3.17
  -5 -10   1    6.31    3.69
   4  10  -1   23.21    4.75
   4  10  -1   19.47    5.18
  -4 -10   1   24.41    3.22
  -4 -10   1   22.07    4.43
   3  10  -1   -1.00    3.94
   3  10  -1   12.87    3.21
   3  10  -1   10.19    3.41
  -3 -10   1    8.57    3.60
  -3 -10   1   10.50    2.21
   2  10  -1   60.75    7.38
   2  10  -1   61.17    5.39
   2  10  -1   46.63    5.55
  -2 -10   1   52.93    5.70
  -2 -10   1   59.93    6.41
  -2 -10   1   56.00    4.32
   1  10  -1    2.07    3.37
   1  10  -1    3.35    2.33
   1  10  -1    2.88    2.25
  -1 -10   1    3.70    3.29
  -1 -10   1    1.61    2.96
  -1 -10   1    3.40    1.65
   0  10  -1    4.41    2.45
   0  10  -1   -1.66    1.86
   0  10  -1    0.30    2.73
   0 -10   1   -1.65    1.64
   0 -10   1   -4.19    2.78
   0 -10   1    1.77    2.23
  -1  10  -1   12.82    2.99
  -1  10  -1   12.14    2.05
  -1  10  -1    9.12    3.10
   1 -10   1   10.61    2.73
   1 -10   1   15.36    4.49
   1 -10   1   15.37    2.54
  -2  10  -1    3.88    2.62
  -2  10  -1    0.66    2.74
  -2  10  -1    1.14    1.38
   2 -10   1    4.08    2.23
   2 -10   1   -0.30    3.72
   2 -10   1    2.99    2.35
  -3  10  -1    1.35    3.15
  -3  10  -1    3.19    1.41
  -3  10  -1    6.11    2.78
   3 -10   1    3.68    2.15
   3 -10   1    0.92    3.85
   3 -10   1    3.98    2.67
  -4  10  -1  148.33    7.98
  -4  10  -1  142.46    9.89
  -4  10  -1  142.62    9.21
   4 -10   1  146.68    9.52
   4 -10   1  141.52   11.38
   4 -10   1  140.85    8.56
  -5  10  -1   33.82    3.96
  -5  10  -1   36.64    5.32
  -5  10  -1   38.04    4.33
   5 -10   1   36.17    4.35
   5 -10   1   24.96    6.35
   5 -10   1   43.11    5.08
  -6  10  -1   16.82    3.35
  -6  10  -1   16.36    2.97
   6 -10   1   19.74    3.31
   6 -10   1   13.71    4.68
   6 -10   1    8.96    5.95
  -7  10  -1   74.73    6.49
  -7  10  -1   78.11    6.47
   7 -10   1   88.64   10.12
   7 -10   1   66.80    9.55
   7 -10   1   71.35    6.46
  -8  10  -1  640.30   32.70
  -8  10  -1  659.47   32.67
   8 -10   1  687.38   35.11
  -9  10  -1   32.31    4.30
  -9  10  -1   32.51    4.31
   9 -10   1   29.32   14.59
 -10  10  -1    0.13    3.39
 -10  10  -1    0.79    3.00
 -11  10  -1   20.51    8.44
 -11  10  -1   17.34    3.55
  11 -10   1    7.38    8.71
 -12  10  -1   -3.62    9.06
  12 -10   1   17.76   10.44
 -13  10  -1   -0.63   11.27
  13 -10   1    0.96   11.11
 -14  10  -1    6.79   11.01
  14 -10   1   24.31   11.98
  12   9  -1   23.87   11.03
 -12  -9   1   34.59    7.97
 -12  -9   1   31.96    8.56
  11   9  -1   12.67    9.68
 -11  -9   1   -6.64    6.08
 -11  -9   1    0.56    6.64
  10   9  -1    7.15    8.21
 -10  -9   1   -0.20    5.75
 -10  -9   1   -0.42    5.03
  -9  -9   1   19.47    5.24
   8   9  -1    2.15    6.37
  -8  -9   1    3.40    4.18
  -8  -9   1    5.10    4.49
   7   9  -1   10.74    5.80
  -7  -9   1    4.97    3.89
  -7  -9   1    4.13    3.81
   6   9  -1   17.08    4.69
   6   9  -1   24.78    5.77
  -6  -9   1   19.99    4.01
  -6  -9   1   20.17    3.74
   5   9  -1  228.72   13.87
   5   9  -1  187.81   12.65
   5   9  -1  241.47   14.65
  -5  -9   1  213.32   12.71
  -5  -9   1  237.11   12.38
   4   9  -1  146.33   10.43
   4   9  -1  139.13    9.57
   4   9  -1  130.90    8.69
  -4  -9   1  111.71    8.77
  -4  -9   1  142.29    8.95
  -4  -9   1  138.38    8.06
   3   9  -1    4.39    2.87
   3   9  -1    1.95    3.80
   3   9  -1    4.09    2.31
  -3  -9   1    4.08    2.78
  -3  -9   1    4.73    1.95
  -3  -9   1    5.86    3.10
   2   9  -1   27.90    3.48
   2   9  -1   30.45    4.68
   2   9  -1   29.65    3.69
  -2  -9   1   31.05    4.13
  -2  -9   1   33.65    3.97
  -2  -9   1   29.91    3.09
   1   9  -1   60.62    4.75
   1   9  -1   48.44    5.99
   1   9  -1   56.46    4.92
  -1  -9   1   52.39    5.11
  -1  -9   1   60.36    5.90
  -1  -9   1   66.45    4.02
   0   9  -1    0.59    1.51
   0   9  -1   -2.74    2.04
   0   9  -1    0.00    2.39
   0  -9   1    0.11    1.39
   0  -9   1    0.56    1.91
   0  -9   1    2.87    2.74
  -1   9  -1  280.74   14.93
  -1   9  -1  275.54   13.73
  -1   9  -1  266.46   14.45
   1  -9   1  258.71   14.36
   1  -9   1  276.41   13.92
   1  -9   1  278.22   15.41
  -2   9  -1   29.36    3.66
  -2   9  -1   23.27    2.51
  -2   9  -1   27.41    3.48
   2  -9   1   30.71    3.43
   2  -9   1   27.27    3.04
   2  -9   1   23.52    4.44
  -3   9  -1    7.13    2.93
  -3   9  -1    2.40    2.34
  -3   9  -1    3.93    1.39
   3  -9   1    4.65    3.86
   3  -9   1    4.68    2.25
   3  -9   1    5.11    2.08
  -4   9  -1    0.20    2.14
  -4   9  -1   -1.13    2.97
  -4   9  -1    2.37    1.48
   4  -9   1   -0.89    1.72
   4  -9   1    4.60    2.59
   4  -9   1    0.88    3.87
  -5   9  -1    7.46    2.16
  -5   9  -1    5.27    3.64
  -5   9  -1    9.04    2.46
   5  -9   1    6.90    4.81
   5  -9   1    7.26    3.25
   5  -9   1   15.06    2.48
  -6   9  -1    0.16    2.10
  -6   9  -1    8.89    4.24
  -6   9  -1   -0.86    2.26
   6  -9   1    0.49    3.44
   6  -9   1   -1.05    2.05
   6  -9   1    4.02    5.20
  -7   9  -1  214.57   14.47
  -7   9  -1  194.65   11.79
  -7   9  -1  202.21   11.50
   7  -9   1  211.50   15.30
   7  -9   1  202.20   11.44
   7  -9   1  225.75   14.16
  -8   9  -1  516.66   25.24
  -8   9  -1  484.32   27.79
  -8   9  -1  491.05   25.15
   8  -9   1  531.05   27.97
  -9   9  -1   11.40    3.19
  -9   9  -1   13.11    3.05
   9  -9   1   13.80    6.43
 -10   9  -1    2.53    3.38
 -10   9  -1   11.59    2.77
  10  -9   1    4.86    6.77
 -11   9  -1   53.97    5.44
 -11   9  -1   61.14   10.64
  11  -9   1   67.99   10.92
 -12   9  -1    2.37    9.50
  12  -9   1    4.74    9.06
 -13   9  -1    3.94   10.29
  13  -9   1    2.53   11.00
 -14   9  -1   12.38   10.81
  14  -9   1    0.66   11.02
  13   8  -1    6.57    9.59
 -13  -8   1    1.86    8.47
 -13  -8   1   -8.48    7.02
  12   8  -1   -2.31    9.35
 -12  -8   1   -3.72    6.37
 -12  -8   1    0.28    7.54
  11   8  -1   27.71    9.01
 -11  -8   1   22.82    6.20
 -11  -8   1   11.44    6.90
 -10  -8   1   -8.94    4.34
  -9  -8   1   -1.50    3.90
  -9  -8   1    1.37    6.95
   8   8  -1   19.25    6.35
  -8  -8   1    9.74    3.73
  -8  -8   1   17.49    4.64
   7   8  -1    8.28    5.20
   7   8  -1   12.85    5.18
  -7  -8   1    8.66    3.17
  -7  -8   1   11.90    3.91
   6   8  -1    5.72    3.81
   6   8  -1   -0.92    4.31
   6   8  -1    4.13    3.48
  -6  -8   1    0.75    3.10
  -6  -8   1    0.76    2.94
  -6  -8   1    1.16    2.78
   5   8  -1   26.40    4.47
   5   8  -1   28.13    4.91
   5   8  -1   28.07    3.91
  -5  -8   1   22.92    3.87
  -5  -8   1   40.81    4.58
  -5  -8   1   42.80    4.60
   4   8  -1   87.51    7.68
   4   8  -1   95.03    7.26
   4   8  -1   80.29    6.22
  -4  -8   1   73.97    6.09
  -4  -8   1   87.75    5.84
  -4  -8   1   81.45    6.50
   3   8  -1   11.66    2.40
   3   8  -1   15.67    2.96
   3   8  -1   10.77    3.33
  -3  -8   1    8.07    2.40
  -3  -8   1   11.33    2.59
  -3  -8   1   16.09    2.28
   2   8  -1   87.81    5.79
   2   8  -1   89.31    7.07
   2   8  -1   87.02    6.04
  -2  -8   1   89.76    6.21
  -2  -8   1   92.41    6.40
  -2  -8   1   86.74    5.18
   1   8  -1  108.05    7.51
   1   8  -1  115.60    6.61
   1   8  -1  104.37    6.50
  -1  -8   1  107.94    5.88
  -1  -8   1   98.69    6.77
  -1  -8   1  111.14    7.17
   0   8  -1   44.31    4.56
   0   8  -1   45.70    3.37
   0   8  -1   38.90    3.96
   0  -8   1   45.77    4.66
   0  -8   1   35.75    3.88
   0  -8   1   48.01    3.26
  -1   8  -1    6.96    2.09
  -1   8  -1    1.10    2.09
  -1   8  -1    3.62    1.23
   1  -8   1    5.26    2.71
   1  -8   1    5.36    1.70
   1  -8   1    6.68    1.75
  -2   8  -1  323.86   15.65
  -2   8  -1  320.16   16.63
  -2   8  -1  320.20   16.56
   2  -8   1  311.38   16.12
   2  -8   1  315.12   17.24
   2  -8   1  321.06   16.21
  -3   8  -1  146.69    8.89
  -3   8  -1  151.24    8.52
  -3   8  -1  146.33    7.76
   3  -8   1  133.04    9.51
   3  -8   1  146.88    8.57
   3  -8   1  148.96    8.18
  -4   8  -1  140.58    7.78
  -4   8  -1  128.49    7.37
  -4   8  -1  119.87    8.52
   4  -8   1  131.32    8.37
   4  -8   1  128.79    9.63
   4  -8   1  133.88    7.46
  -5   8  -1    2.95    3.23
  -5   8  -1   -1.16    1.57
  -5   8  -1    1.34    1.85
   5  -8   1    0.52    2.69
   5  -8   1    1.19    1.63
   5  -8   1    2.16    4.20
  -6   8  -1   32.40    3.70
  -6   8  -1   29.09    4.91
  -6   8  -1   25.95    3.14
   6  -8   1   32.56    4.65
   6  -8   1   28.92    3.19
   6  -8   1   25.60    5.66
  -7   8  -1   80.29    8.78
  -7   8  -1   59.94    7.16
  -7   8  -1   74.62    6.03
  -7   8  -1   72.88    5.26
   7  -8   1   76.04    8.42
  -8   8  -1   35.54    3.96
  -8   8  -1   36.82    6.52
  -8   8  -1   27.12    4.19
   8  -8   1   26.77    5.88
  -9   8  -1   31.04    3.28
  -9   8  -1   32.76    7.28
   9  -8   1   25.49    6.65
 -10   8  -1    9.70    2.57
 -10   8  -1    4.64    3.03
 -10   8  -1    6.51    6.70
  10  -8   1   -0.16    8.04
 -11   8  -1    5.15    2.89
 -11   8  -1    2.79    2.36
 -11   8  -1   -0.74    7.52
 -12   8  -1   25.70    9.46
  12  -8   1   36.12   10.01
 -13   8  -1   10.93   10.24
  13  -8   1  -11.30    8.92
 -14   8  -1   14.91   11.12
  14  -8   1    3.54   11.10
 -15   8  -1   -7.00   10.63
  15  -8   1   18.59   10.32
  13   7  -1   14.29    9.19
 -13  -7   1    4.18    6.92
 -13  -7   1   -0.06    9.02
 -12  -7   1   13.98    7.96
 -12  -7   1   10.82    6.41
  11   7  -1   22.77    7.82
 -11  -7   1   11.92    7.26
 -11  -7   1   12.46    5.61
  10   7  -1    5.68    6.66
 -10  -7   1   -7.42    3.82
   9   7  -1   40.86    7.29
  -9  -7   1   35.33    6.13
  -9  -7   1   34.85    5.14
   8   7  -1    6.52    4.77
  -8  -7   1    3.36    3.33
  -8  -7   1    2.87    4.19
   7   7  -1   19.89    4.71
   7   7  -1   15.86    4.85
   7   7  -1   31.35    5.69
  -7  -7   1   25.50    3.84
  -7  -7   1   23.30    4.58
  -7  -7   1   17.56    3.84
   6   7  -1    4.04    3.42
   6   7  -1   -3.85    3.00
   6   7  -1    7.10    3.76
  -6  -7   1    2.55    3.22
  -6  -7   1   -0.07    2.65
  -6  -7   1    0.23    2.21
   5   7  -1   77.27    6.95
   5   7  -1   63.05    5.68
   5   7  -1   75.23    6.48
  -5  -7   1   69.46    5.55
  -5  -7   1   66.82    5.38
  -5  -7   1   66.76    6.05
   4   7  -1   93.08    7.72
   4   7  -1   99.90    7.44
   4   7  -1   89.84    6.44
  -4  -7   1   99.67    6.94
  -4  -7   1   96.04    6.24
  -4  -7   1  104.18    6.29
   3   7  -1  137.99    8.71
   3   7  -1  135.08    8.10
   3   7  -1  125.72    7.58
  -3  -7   1  135.79    7.72
  -3  -7   1  120.96    8.01
  -3  -7   1  130.47    7.30
   2   7  -1    1.53    2.15
   2   7  -1    5.41    1.81
   2   7  -1    3.98    1.84
  -2  -7   1    5.35    1.33
  -2  -7   1    6.22    2.15
  -2  -7   1    6.71    1.97
   1   7  -1  762.32   36.79
   1   7  -1  783.88   36.76
   1   7  -1  773.97   37.33
  -1  -7   1  745.07   36.30
  -1  -7   1  758.81   37.07
  -1  -7   1  740.24   36.99
   0   7  -1   12.22    2.07
   0   7  -1   13.86    2.34
   0   7  -1   16.16    1.80
   0  -7   1   13.98    2.26
   0  -7   1   16.29    2.77
  -1   7  -1  243.02   12.54
  -1   7  -1  230.15   11.62
  -1   7  -1  241.29   12.41
   1  -7   1  227.17   12.71
   1  -7   1  233.78   12.18
   1  -7   1  235.74   11.89
  -2   7  -1    3.00    1.81
  -2   7  -1    2.18    1.04
  -2   7  -1    1.26    1.59
   2  -7   1    0.06    1.34
   2  -7   1    2.81    1.62
   2  -7   1    5.77    2.62
  -3   7  -1    8.37    2.56
  -3   7  -1    2.78    1.61
   3  -7   1   13.03    3.35
  -4   7  -1  100.27    6.01
  -4   7  -1  101.00    5.96
  -4   7  -1   89.64    7.04
   4  -7   1  101.28    5.84
   4  -7   1   88.86    7.87
   4  -7   1  108.83    6.73
  -5   7  -1  321.80   15.90
  -5   7  -1  313.51   17.16
  -5   7  -1  320.92   16.11
   5  -7   1  311.49   18.03
   5  -7   1  307.81   16.77
  -6   7  -1   19.43    2.83
  -6   7  -1   20.14    2.51
  -6   7  -1   19.70    4.26
  -6   7  -1   18.60    4.46
   6  -7   1   20.65    3.98
   6  -7   1   26.26    2.71
  -7   7  -1   64.42    7.55
  -7   7  -1   51.01    5.18
  -7   7  -1   63.12    7.77
  -7   7  -1   54.24    4.30
  -7   7  -1   66.48    4.38
   7  -7   1   56.29    7.42
  -8   7  -1   45.83    6.93
  -8   7  -1   36.46    6.27
  -8   7  -1   44.22    4.02
  -8   7  -1   27.67    4.24
  -8   7  -1   35.33    3.64
   8  -7   1   41.36    6.12
  -9   7  -1   65.28    4.80
  -9   7  -1   71.39    5.49
  -9   7  -1   64.84    8.21
   9  -7   1   74.49    8.86
 -10   7  -1   34.87   12.74
 -10   7  -1   50.61    5.01
 -10   7  -1   38.87    3.94
  10  -7   1   43.23    8.44
 -11   7  -1   74.14    5.81
 -11   7  -1   82.17   10.40
 -11   7  -1   70.01    6.58
 -12   7  -1   43.94    9.85
  12  -7   1   40.08   10.18
 -13   7  -1   18.37   10.25
  13  -7   1    0.28    8.94
 -14   7  -1   22.84   11.34
  14  -7   1   31.96   11.50
 -15   7  -1   41.76   13.72
 -15   7  -1   43.90   11.97
  14   6  -1   -7.01    8.68
 -14  -6   1   18.35    7.79
 -14  -6   1   26.47    9.62
 -13  -6   1   14.61    6.95
 -13  -6   1    5.62    8.74
  12   6  -1   -3.73    7.51
 -12  -6   1    2.16    7.38
 -12  -6   1   -1.47    5.62
  11   6  -1    4.91    6.78
 -11  -6   1    3.19    7.53
 -11  -6   1   -2.62    4.53
  10   6  -1   24.33    6.58
 -10  -6   1   32.02    5.52
 -10  -6   1   29.48    6.70
   9   6  -1   24.16    6.01
  -9  -6   1   26.19    4.47
  -9  -6   1   33.49    6.18
  -9  -6   1   26.36    4.66
   8   6  -1  338.71   18.29
   8   6  -1  273.63   17.68
   8   6  -1  310.16   18.44
  -8  -6   1  322.72   16.75
  -8  -6   1  295.21   16.93
  -8  -6   1  309.20   17.78
   7   6  -1   30.21    5.16
   7   6  -1   26.19    4.78
   7   6  -1   39.57    5.68
  -7  -6   1   37.83    4.17
  -7  -6   1   45.62    5.30
  -7  -6   1   40.33    4.80
   6   6  -1   71.56    7.01
   6   6  -1   77.12    7.18
   6   6  -1   67.47    6.11
  -6  -6   1   64.37    5.43
  -6  -6   1   79.82    6.36
  -6  -6   1   69.83    6.02
   5   6  -1  119.55    8.05
   5   6  -1  106.58    7.20
   5   6  -1  116.49    8.16
  -5  -6   1  103.49    6.80
  -5  -6   1  109.13    7.43
  -5  -6   1  123.85    7.58
   4   6  -1  243.95   13.41
   4   6  -1  230.97   12.56
   4   6  -1  240.13   13.16
  -4  -6   1  254.65   12.73
  -4  -6   1  236.25   12.46
  -4  -6   1  235.05   12.91
   3   6  -1   53.70    5.20
   3   6  -1   66.20    4.33
   3   6  -1   52.56    4.69
  -3  -6   1   60.82    4.09
  -3  -6   1   54.00    4.64
  -3  -6   1   61.75    4.27
   2   6  -1  873.58   40.44
   2   6  -1  857.47   41.07
   2   6  -1  830.42   40.58
  -2  -6   1  822.38   40.72
  -2  -6   1  816.04   40.22
  -2  -6   1  848.89   40.56
   1   6  -1  207.63   10.60
   1   6  -1  207.74   11.09
  -1  -6   1  202.41   10.19
  -1  -6   1  205.24   10.81
  -1  -6   1  203.11   10.82
   0   6  -1  398.32   20.30
   0   6  -1  412.66   20.01
   0   6  -1  394.94   20.57
   0  -6   1  424.01   19.90
   0  -6   1  416.37   20.44
   0  -6   1  430.48   20.69
  -1   6  -1 1045.61   51.27
  -1   6  -1 1050.87   51.30
  -1   6  -1 1073.41   50.72
   1  -6   1 1062.96   50.91
   1  -6   1 1066.90   51.56
   1  -6   1 1115.63   51.20
  -2   6  -1   23.49    2.66
  -2   6  -1   31.59    3.42
  -2   6  -1   31.55    2.61
   2  -6   1   30.90    3.64
   2  -6   1   26.33    2.61
   2  -6   1   33.69    2.95
  -3   6  -1   45.76    3.92
  -3   6  -1   35.14    3.11
  -3   6  -1   37.11    2.93
   3  -6   1   36.23    2.94
   3  -6   1   47.27    4.73
   3  -6   1   34.21    3.59
  -4   6  -1  450.28   21.61
  -4   6  -1  435.63   21.76
  -4   6  -1  454.16   22.70
   4  -6   1  455.44   23.17
   4  -6   1  422.79   22.17
   4  -6   1  435.84   21.52
  -5   6  -1  499.31   23.98
  -5   6  -1  504.09   25.49
  -5   6  -1  485.87   24.42
   5  -6   1  490.67   23.99
   5  -6   1  499.27   25.04
   5  -6   1  479.59   25.77
  -6   6  -1    7.71    2.26
  -6   6  -1    9.37    1.73
  -6   6  -1    9.32    1.76
  -6   6  -1   12.90    3.64
  -6   6  -1    7.07    3.33
   6  -6   1    9.45    3.23
  -7   6  -1    1.06    3.78
  -7   6  -1    1.56    1.63
  -7   6  -1   -2.44    2.33
  -7   6  -1    4.48    4.14
   7  -6   1    0.95    3.29
  -8   6  -1    5.03    3.33
  -8   6  -1    9.78    4.54
  -8   6  -1   -8.18    4.25
  -8   6  -1    0.90    1.89
   8  -6   1    3.79    4.32
  -9   6  -1   84.45    5.57
  -9   6  -1   77.08    9.23
  -9   6  -1   71.49    5.23
   9  -6   1   75.70    9.68
 -10   6  -1   74.34    4.96
 -10   6  -1   81.72    5.81
 -10   6  -1  103.26   10.32
  10  -6   1   87.90   10.00
 -11   6  -1    7.09    6.82
 -11   6  -1   11.14    1.85
 -11   6  -1   10.81    2.59
 -12   6  -1    3.50    7.88
  12  -6   1   -1.60    7.75
 -13   6  -1    1.13    9.07
  13  -6   1   12.78    9.79
 -14   6  -1   18.51   10.74
 -14   6  -1    7.72   11.22
 -15   6  -1   -3.47   12.11
 -15   6  -1   -8.40   10.42
 -14  -5   1    9.57    9.70
 -14  -5   1   -8.42    7.44
  13   5  -1   34.57   11.56
 -13  -5   1   15.81    6.82
 -13  -5   1   24.88    9.47
  12   5  -1    8.22    7.01
 -12  -5   1    2.65    5.43
 -12  -5   1    6.44    7.92
  11   5  -1   14.79    5.97
 -11  -5   1   15.70    5.34
  10   5  -1    1.74    4.85
 -10  -5   1    5.70    5.86
 -10  -5   1    1.77    4.14
 -10  -5   1    1.41    3.85
   9   5  -1   16.71    5.12
  -9  -5   1   19.76    5.41
  -9  -5   1   17.72    4.00
  -9  -5   1   18.40    4.16
   8   5  -1   54.74    6.29
   8   5  -1   37.36    5.84
  -8  -5   1   40.72    5.95
  -8  -5   1   40.40    5.61
  -8  -5   1   37.56    4.63
  -8  -5   1   62.03    5.74
   7   5  -1   91.79    8.57
   7   5  -1  110.71    8.26
   7   5  -1  102.58    7.93
  -7  -5   1  100.80    6.91
  -7  -5   1   89.60    6.96
  -7  -5   1   96.08    7.79
   6   5  -1  167.82   10.98
   6   5  -1  166.35   10.22
   6   5  -1  179.70   10.71
  -6  -5   1  181.73    9.69
  -6  -5   1  166.80   10.44
  -6  -5   1  163.47    9.95
   5   5  -1   -0.27    2.18
   5   5  -1    1.67    2.16
   5   5  -1    0.56    2.41
  -5  -5   1    0.78    2.04
  -5  -5   1    2.83    1.63
  -5  -5   1    3.03    1.98
   4   5  -1  396.81   19.83
   4   5  -1  388.28   20.35
   4   5  -1  399.76   20.26
  -4  -5   1  399.12   19.96
  -4  -5   1  405.00   19.69
  -4  -5   1  394.07   20.03
   3   5  -1  433.89   21.28
   3   5  -1  420.08   21.81
   3   5  -1  446.90   21.64
  -3  -5   1  431.45   21.23
  -3  -5   1  436.45   21.31
  -3  -5   1  427.90   21.54
   2   5  -1 1233.52   60.10
   2   5  -1 1219.76   59.96
   2   5  -1 1276.89   59.85
  -2  -5   1 1294.77   59.96
  -2  -5   1 1255.15   59.57
  -2  -5   1 1238.27   59.67
   1   5  -1   62.33    3.59
   1   5  -1   50.78    4.03
   1   5  -1   52.98    3.52
  -1  -5   1   61.02    3.91
  -1  -5   1   52.62    3.25
   0   5  -1  244.63   11.85
   0   5  -1  230.99   12.15
   0   5  -1  242.13   12.40
   0  -5   1  238.63   12.42
   0  -5   1  238.46   12.23
   0  -5   1  255.11   11.81
  -1   5  -1   21.84    2.36
  -1   5  -1   22.28    1.65
  -1   5  -1   20.63    2.47
   1  -5   1   23.96    2.72
   1  -5   1   22.77    2.06
   1  -5   1   26.52    2.22
  -2   5  -1   15.23    2.17
  -2   5  -1   27.47    2.06
   2  -5   1   22.75    2.32
   2  -5   1   24.20    2.95
   2  -5   1   15.41    1.94
  -3   5  -1  325.91   17.02
  -3   5  -1  384.27   17.99
  -3   5  -1  326.94   17.36
   3  -5   1  340.14   16.93
   3  -5   1  347.31   18.08
   3  -5   1  368.53   17.50
  -4   5  -1  273.02   13.35
  -4   5  -1  264.04   12.91
  -4   5  -1  257.89   14.15
   4  -5   1  268.07   13.76
   4  -5   1  242.89   14.54
   4  -5   1  257.08   12.89
  -5   5  -1  842.23   41.22
  -5   5  -1  877.24   42.03
  -5   5  -1  823.12   40.49
  -5   5  -1  846.43   42.06
   5  -5   1  858.71   41.73
   5  -5   1  856.75   40.64
  -6   5  -1   42.57    5.47
  -6   5  -1   36.72    3.02
  -6   5  -1   34.81    4.08
  -6   5  -1   34.97    2.62
  -6   5  -1   39.97    5.10
   6  -5   1   40.39    4.82
  -7   5  -1    4.50    3.08
  -7   5  -1    3.84    1.13
  -7   5  -1    4.22    3.75
  -7   5  -1    4.56    3.54
  -7   5  -1    4.59    1.65
   7  -5   1    2.98    3.21
  -8   5  -1  117.11   10.20
  -8   5  -1  125.04    7.01
  -8   5  -1  126.21    9.16
  -8   5  -1  115.96   10.79
  -8   5  -1  122.25    6.47
   8  -5   1  115.60   10.11
  -9   5  -1   13.45    1.78
  -9   5  -1   10.32    5.58
  -9   5  -1   11.88    2.43
  -9   5  -1   14.64    5.19
  -9   5  -1   14.24    5.57
   9  -5   1   15.98    5.54
 -10   5  -1   10.25    1.82
 -10   5  -1   13.70    2.43
 -10   5  -1   23.64    6.44
  10  -5   1   10.89    5.98
 -11   5  -1    6.08    6.44
 -11   5  -1    0.49    1.52
 -11   5  -1   -1.26    2.04
 -12   5  -1   -1.26    7.08
 -13   5  -1    3.11    8.52
 -14   5  -1    9.65   10.95
 -14   5  -1   13.07   10.30
 -15   5  -1   -0.71   10.96
 -15   5  -1   -6.87   11.68
 -15  -4   1   -2.78    9.56
 -15  -4   1   12.30    8.16
 -14  -4   1   -5.58    7.10
 -14  -4   1   -7.86    9.04
  13   4  -1    3.29    6.86
 -13  -4   1    5.48    8.21
 -13  -4   1    8.40    6.44
  12   4  -1    0.73    6.14
 -12  -4   1    3.40    5.20
 -12  -4   1    6.57    7.43
  11   4  -1   58.70    7.45
 -11  -4   1   40.20    5.88
 -11  -4   1   45.99    6.33
  10   4  -1   80.34    8.96
 -10  -4   1   64.65    8.10
 -10  -4   1   74.55    7.59
 -10  -4   1   67.58    7.14
   9   4  -1    6.11    4.02
   9   4  -1    5.54    4.65
  -9  -4   1    6.74    3.55
  -9  -4   1    2.55    3.02
  -9  -4   1    4.33    4.42
   8   4  -1  137.16   10.42
   8   4  -1  154.51   10.62
  -8  -4   1  152.05    9.27
  -8  -4   1  141.72    9.32
  -8  -4   1  164.46   11.72
  -8  -4   1  151.11   10.59
   7   4  -1   21.75    3.93
   7   4  -1   26.42    4.94
   7   4  -1   24.87    3.95
  -7  -4   1   18.98    4.06
  -7  -4   1   22.20    3.32
  -7  -4   1   19.78    3.36
   6   4  -1   65.28    5.67
   6   4  -1   70.26    6.55
   6   4  -1   70.09    5.84
  -6  -4   1   60.57    4.80
  -6  -4   1   66.09    5.23
  -6  -4   1   74.68    6.05
   5   4  -1   44.34    4.19
   5   4  -1   61.06    5.10
   5   4  -1   43.59    4.52
  -5  -4   1   42.50    3.78
  -5  -4   1   52.26    4.68
  -5  -4   1   45.54    4.08
   4   4  -1  136.65    7.90
   4   4  -1  116.67    7.74
   4   4  -1  140.52    7.47
  -4  -4   1  143.27    7.21
  -4  -4   1  115.66    7.56
  -4  -4   1  135.55    7.58
   3   4  -1    2.23    1.41
   3   4  -1    1.69    1.15
   3   4  -1   -0.31    1.33
  -3  -4   1   -0.15    0.98
  -3  -4   1    3.14    1.50
  -3  -4   1    2.72    1.41
   2   4  -1    7.35    1.50
   2   4  -1    5.81    1.54
   2   4  -1    9.14    1.36
  -2  -4   1    3.50    1.24
  -2  -4   1    8.76    1.46
  -2  -4   1    8.05    1.33
   1   4  -1 6555.63  313.86
  -1  -4   1 6761.35  313.79
   0   4  -1 2677.44  125.02
   0   4  -1 2453.12  125.61
   0   4  -1 2741.25  125.28
   0  -4   1 2675.26  125.31
   0  -4   1 2791.17  124.97
   0  -4   1 2568.84  125.70
  -1   4  -1  168.49    9.57
  -1   4  -1  198.10    9.18
  -1   4  -1  175.88    9.43
   1  -4   1  212.31    9.36
   1  -4   1  175.15    9.34
  -2   4  -1    4.72    1.60
  -2   4  -1    2.78    0.84
  -2   4  -1    6.65    1.07
   2  -4   1    2.05    0.78
   2  -4   1    6.15    1.39
   2  -4   1    2.84    1.62
  -3   4  -1  119.94    6.09
  -3   4  -1  106.64    6.94
  -3   4  -1  105.98    5.66
   3  -4   1  113.27    7.14
   3  -4   1  101.27    5.61
   3  -4   1  113.74    6.35
  -4   4  -1  852.85   41.80
  -4   4  -1  803.43   40.61
  -4   4  -1  904.53   41.98
  -4   4  -1  905.34   41.30
   4  -4   1  811.25   40.67
   4  -4   1  864.45   41.55
  -5   4  -1   23.19    2.92
  -5   4  -1   28.07    4.05
  -5   4  -1   28.47    2.02
  -5   4  -1   31.39    4.09
  -5   4  -1   27.57    2.25
   5  -4   1   26.87    3.57
  -6   4  -1   71.22    6.94
  -6   4  -1   76.99    4.52
  -6   4  -1   71.15    5.83
  -6   4  -1   80.75    4.19
  -6   4  -1   79.88    6.86
   6  -4   1   73.15    6.43
  -7   4  -1   39.04    2.75
  -7   4  -1   43.84    5.08
  -7   4  -1   39.91    3.19
  -7   4  -1   32.75    5.35
  -7   4  -1   42.64    5.22
   7  -4   1   30.78    4.76
  -8   4  -1   18.35    4.91
  -8   4  -1   22.85    2.37
  -8   4  -1   28.25    4.67
  -8   4  -1   18.72    1.95
  -8   4  -1   23.05    5.40
   8  -4   1   21.07    5.36
  -9   4  -1   92.12    5.25
  -9   4  -1   84.77    5.49
  -9   4  -1   81.38    8.31
  -9   4  -1   96.18    9.51
  -9   4  -1  107.57    9.55
   9  -4   1   99.40    9.87
 -10   4  -1   85.34    9.36
 -10   4  -1   77.04    4.95
 -10   4  -1   77.65    5.20
  10  -4   1   94.25   10.39
 -11   4  -1   35.71    3.76
 -11   4  -1   39.23    4.03
 -11   4  -1   43.31   10.12
 -12   4  -1   17.94    7.23
 -13   4  -1    2.67    9.85
 -13   4  -1   -3.69    8.23
 -14   4  -1    7.43   10.62
 -14   4  -1    8.58   10.51
 -15   4  -1    9.33   11.61
 -15   4  -1  -21.73    9.22
 -15  -3   1    8.43   11.14
 -15  -3   1  -14.40    8.09
  14   3  -1    9.02    6.52
 -14  -3   1   12.14    9.25
 -14  -3   1    2.22    7.77
  13   3  -1   51.35    7.95
 -13  -3   1   33.40    9.66
 -13  -3   1   41.08    8.00
  12   3  -1  130.36   12.27
 -12  -3   1  134.56   11.53
 -12  -3   1  112.72   10.01
 -12  -3   1  115.83   13.98
  11   3  -1  122.12   10.47
 -11  -3   1   91.22   12.24
 -11  -3   1  112.46    9.64
 -11  -3   1  101.09    8.63
  10   3  -1    0.18    4.11
 -10  -3   1    3.05    3.14
 -10  -3   1   -2.99    4.77
 -10  -3   1    3.55    3.92
   9   3  -1   12.12    4.99
   9   3  -1    6.93    3.69
  -9  -3   1    5.98    4.87
  -9  -3   1   11.46    4.79
  -9  -3   1    4.74    3.31
  -9  -3   1    4.99    2.84
   8   3  -1   -9.50    3.52
   8   3  -1   -1.79    3.02
  -8  -3   1    0.78    3.96
  -8  -3   1    0.01    3.67
  -8  -3   1    2.15    2.36
  -8  -3   1   -0.63    2.60
   7   3  -1  142.96    9.11
   7   3  -1  136.51    9.41
  -7  -3   1  149.08   10.25
  -7  -3   1  140.42    8.50
  -7  -3   1  150.83    9.74
  -7  -3   1  140.51    8.65
   6   3  -1   40.42    4.71
   6   3  -1   35.30    3.99
   6   3  -1   31.90    3.61
  -6  -3   1   31.35    3.72
  -6  -3   1   24.63    3.77
  -6  -3   1   36.23    3.66
   5   3  -1    4.87    1.98
   5   3  -1    1.58    1.85
   5   3  -1    2.76    2.06
  -5  -3   1    1.16    2.05
  -5  -3   1    1.73    1.44
  -5  -3   1    3.97    1.59
   4   3  -1  623.32   29.87
   4   3  -1  618.48   29.68
   4   3  -1  553.80   29.71
  -4  -3   1  630.54   29.70
  -4  -3   1  603.16   29.22
  -4  -3   1  600.23   29.55
   3   3  -1  804.91   39.36
   3   3  -1  810.59   39.03
   3   3  -1  856.82   39.44
  -3  -3   1  822.67   38.97
  -3  -3   1  808.58   39.26
  -3  -3   1  794.14   39.24
   2   3  -1   87.63    4.70
   2   3  -1   75.20    4.30
  -2  -3   1   73.67    4.55
  -2  -3   1   67.40    4.24
  -2  -3   1   90.52    4.60
   0   3  -1  121.84    6.30
   0   3  -1  122.87    6.04
   0   3  -1  115.76    6.34
   0  -3   1  118.85    6.28
   0  -3   1  126.77    6.03
   0  -3   1  127.60    6.43
  -1   3  -1   81.39    4.18
  -1   3  -1   85.84    4.63
  -1   3  -1   74.46    4.23
   1  -3   1   79.54    4.22
   1  -3   1   79.72    4.72
  -2   3  -1   84.40    4.73
  -2   3  -1   79.93    4.05
  -2   3  -1   57.73    3.66
   2  -3   1   83.97    4.26
   2  -3   1   58.99    3.64
  -3   3  -1   24.06    2.88
  -3   3  -1   20.93    1.47
  -3   3  -1   20.54    2.55
  -3   3  -1   24.90    2.33
   3  -3   1   21.72    1.61
   3  -3   1   23.61    2.71
  -4   3  -1   92.38    4.11
  -4   3  -1   81.83    5.37
  -4   3  -1   71.29    4.19
  -4   3  -1   66.19    5.81
  -4   3  -1   73.86    5.52
   4  -3   1   84.16    5.42
  -5   3  -1   -2.28    2.10
  -5   3  -1   -1.16    0.91
  -5   3  -1   -1.98    1.68
  -5   3  -1    0.53    0.70
  -5   3  -1   -0.68    2.37
   5  -3   1   -2.36    1.92
   5  -3   1   -2.39    2.12
  -6   3  -1    8.09    1.27
  -6   3  -1   10.42    2.76
  -6   3  -1    9.97    1.46
  -6   3  -1    9.41    3.05
   6  -3   1    7.92    2.94
   6  -3   1    6.34    2.87
  -7   3  -1  737.02   35.57
  -7   3  -1  720.91   36.88
  -7   3  -1  670.71   35.42
  -7   3  -1  781.79   37.43
   7  -3   1  834.90   37.78
   7  -3   1  733.08   37.24
  -8   3  -1   -4.28    3.58
  -8   3  -1    1.42    1.47
  -8   3  -1   -0.10    2.78
  -8   3  -1    3.41    1.64
   8  -3   1    2.40    3.90
   8  -3   1    5.24    3.59
  -9   3  -1  106.38    9.78
  -9   3  -1   99.09    6.05
  -9   3  -1  104.97    6.19
  -9   3  -1   94.17    8.76
   9  -3   1  111.73    9.32
   9  -3   1  114.97    9.95
 -10   3  -1   41.74    7.00
 -10   3  -1   36.04    3.75
 -10   3  -1   37.05    3.76
  10  -3   1   49.44    7.93
 -11   3  -1  180.67    9.77
 -12   3  -1    8.82    7.40
 -12   3  -1   11.30    2.38
 -13   3  -1   11.87    8.05
 -13   3  -1   12.50    9.53
 -14   3  -1    1.61   10.85
 -14   3  -1    2.81    9.05
 -15   3  -1  -16.23    9.02
 -15   3  -1   14.12   12.07
 -15  -2   1   14.02    8.77
 -15  -2   1  -16.99    9.63
  14   2  -1   17.61    5.94
 -14  -2   1    4.48    9.53
 -14  -2   1   15.97    7.57
  13   2  -1   13.54    5.46
 -13  -2   1    1.30    8.08
 -13  -2   1   20.93    7.20
 -13  -2   1    4.51    6.03
  12   2  -1   44.49    6.64
 -12  -2   1   50.41    7.38
 -12  -2   1   35.55    5.44
  11   2  -1   18.11    4.81
 -11  -2   1   14.89    3.91
 -11  -2   1    6.95    4.96
  10   2  -1   19.07    4.70
 -10  -2   1   17.21    3.48
 -10  -2   1   19.47    4.83
 -10  -2   1   21.58    6.00
   9   2  -1   30.78    4.69
   9   2  -1   36.28    5.66
  -9  -2   1   27.57    3.78
  -9  -2   1   26.93    4.54
  -9  -2   1   25.61    5.65
  -9  -2   1   28.71    5.43
   8   2  -1   12.55    3.45
   8   2  -1   11.65    3.68
  -8  -2   1    7.91    3.83
  -8  -2   1    7.48    2.64
  -8  -2   1    8.76    3.26
  -8  -2   1    7.65    3.92
   7   2  -1   55.45    5.99
   7   2  -1   60.29    5.24
  -7  -2   1   59.70    5.26
  -7  -2   1   54.16    4.75
  -7  -2   1   49.31    6.28
  -7  -2   1   55.69    6.66
   6   2  -1  179.57    9.86
   6   2  -1  166.06    9.40
  -6  -2   1  160.43    9.15
  -6  -2   1  146.81    9.99
  -6  -2   1  184.07    9.45
  -6  -2   1  151.76   10.16
   5   2  -1  931.33   49.56
   5   2  -1 1011.60   49.35
   5   2  -1 1087.09   49.45
  -5  -2   1 1168.79   49.28
  -5  -2   1 1007.34   49.19
  -5  -2   1  940.87   49.55
   4   2  -1   59.42    4.24
   4   2  -1   54.94    4.54
   4   2  -1   57.18    4.04
  -4  -2   1   57.36    4.40
  -4  -2   1   55.81    3.86
  -4  -2   1   55.51    3.92
   1   2  -1  133.01    6.15
   1   2  -1  106.04    5.80
  -1  -2   1  136.05    6.12
  -1  -2   1  102.67    5.81
   0   2  -1 4283.16  201.71
  -1   2  -1 1173.71   55.55
  -1   2  -1 1209.82   55.92
   1  -2   1 1149.55   55.53
   1  -2   1 1174.51   55.93
  -2   2  -1 3116.39  150.66
  -2   2  -1 3143.78  150.56
  -2   2  -1 3390.12  150.35
   2  -2   1 3093.87  150.39
  -3   2  -1   96.15    4.97
  -3   2  -1  112.09    5.77
  -3   2  -1   95.79    4.89
  -3   2  -1   93.34    6.04
   3  -2   1  110.08    6.03
   3  -2   1   97.41    5.96
  -4   2  -1  189.83    8.92
  -4   2  -1  161.64   10.17
  -4   2  -1  198.18   10.18
   4  -2   1  174.42   10.43
   4  -2   1  179.31    9.93
  -5   2  -1    4.44    1.80
  -5   2  -1    2.66    2.04
  -5   2  -1    6.58    1.15
   5  -2   1    7.27    2.42
   5  -2   1    6.30    2.60
   5  -2   1    7.13    0.95
  -6   2  -1  580.93   28.92
  -6   2  -1  580.27   27.47
  -6   2  -1  578.41   28.73
   6  -2   1  543.32   27.37
   6  -2   1  597.37   29.16
   6  -2   1  558.03   28.87
  -7   2  -1    1.50    2.53
  -7   2  -1   -2.25    3.10
  -7   2  -1    3.12    1.34
   7  -2   1   -0.11    3.01
   7  -2   1    0.41    1.09
   7  -2   1    1.03    2.91
  -8   2  -1   50.59    5.98
  -8   2  -1   55.42    6.14
  -8   2  -1   42.21    3.58
   8  -2   1   40.40    3.44
   8  -2   1   58.79    6.65
   8  -2   1   53.35    6.23
  -9   2  -1   74.91    8.35
  -9   2  -1   69.48    7.86
  -9   2  -1   66.43    4.72
   9  -2   1   62.43    7.45
   9  -2   1   85.40    8.99
 -10   2  -1   38.14    7.33
 -10   2  -1   34.77    3.92
 -10   2  -1   30.29    6.10
  10  -2   1   37.64    3.58
 -11   2  -1   31.36    3.42
  11  -2   1   36.44    3.68
 -12   2  -1   15.95    2.85
 -12   2  -1    8.40    6.45
  12  -2   1   13.38    3.02
 -13   2  -1    2.60    7.30
 -13   2  -1    0.68    8.80
  13  -2   1    4.66    3.00
 -14   2  -1   -4.07    9.91
 -14   2  -1    8.10    8.96
 -15   2  -1   11.46   10.07
 -15   2  -1   11.46   10.07
 -15  -1   1   14.69    9.22
 -15  -1   1   -6.77    9.45
  14   1  -1   -0.27    5.02
 -14  -1   1    5.75    8.41
 -14  -1   1    6.18    8.85
  13   1  -1   49.99    6.59
 -13  -1   1   49.10    9.29
 -13  -1   1   41.86    8.09
 -13  -1   1   50.73    5.80
  12   1  -1   41.46    5.97
 -12  -1   1   31.66    6.75
 -12  -1   1   26.44    4.61
  11   1  -1   -0.68    3.61
 -11  -1   1   -0.03    4.60
 -11  -1   1    2.08    3.31
 -11  -1   1   -6.06    5.50
  10   1  -1   17.14    5.46
  10   1  -1   25.61    4.50
 -10  -1   1   24.13    4.99
 -10  -1   1   29.05    3.95
 -10  -1   1   25.68    5.77
   9   1  -1   84.93    8.71
   9   1  -1   97.92    7.48
  -9  -1   1   99.71    6.74
  -9  -1   1   80.36    9.20
  -9  -1   1   92.04    8.66
  -9  -1   1   82.14    7.26
   8   1  -1   27.49    3.81
   8   1  -1   25.61    4.30
  -8  -1   1   24.51    3.87
  -8  -1   1   12.29    3.87
  -8  -1   1   17.77    2.90
  -8  -1   1   12.93    4.04
   7   1  -1 1026.19   49.93
   7   1  -1 1098.57   50.54
  -7  -1   1 1096.77   50.12
  -7  -1   1  955.25   50.52
  -7  -1   1  987.14   50.69
  -7  -1   1 1030.40   49.74
   6   1  -1  116.38    7.47
   6   1  -1  116.72    7.06
  -6  -1   1  106.84    6.94
  -6  -1   1  114.74    6.81
  -6  -1   1  125.43    7.98
  -6  -1   1  113.01    7.58
   5   1  -1   35.22    3.38
  -5  -1   1   39.59    3.21
  -5  -1   1   26.59    3.59
  -5  -1   1   29.90    3.73
  -5  -1   1   37.06    3.14
   4   1  -1 4223.88  203.25
   4   1  -1 4229.62  203.00
  -4  -1   1 3985.20  203.20
  -4  -1   1 4401.60  202.96
  -4  -1   1 4663.03  203.00
   2   1  -1   45.25    2.79
   2   1  -1   38.87    2.71
  -2  -1   1   40.02    2.77
  -2  -1   1   48.72    2.74
   1   1  -1  520.67   25.08
  -1  -1   1  531.13   25.00
   0   1  -1    0.17    0.28
   0   1  -1   -0.12    0.12
   0   1  -1    0.14    0.24
  -1   1  -1    2.10    0.75
  -1   1  -1    0.36    0.45
   1  -1   1    1.61    0.62
   1  -1   1    0.45    0.56
  -2   1  -1  550.34   25.65
  -2   1  -1  526.12   25.73
   2  -1   1  514.64   25.71
   2  -1   1  538.67   25.68
  -3   1  -1  222.11   10.56
  -3   1  -1  239.23   11.34
   3  -1   1  206.68   11.34
   3  -1   1  211.43   10.57
  -4   1  -1   40.70    2.49
  -4   1  -1   45.53    3.68
  -4   1  -1   45.57    3.87
   4  -1   1   41.73    3.65
   4  -1   1   38.54    3.98
   4  -1   1   41.20    2.54
  -5   1  -1  735.23   36.77
  -5   1  -1  746.00   36.84
  -5   1  -1  757.10   35.82
   5  -1   1  743.53   35.87
   5  -1   1  741.65   37.01
   5  -1   1  789.51   37.00
  -6   1  -1  899.28   45.43
  -6   1  -1  947.01   44.37
  -6   1  -1  964.09   45.65
   6  -1   1  926.38   45.81
   6  -1   1  920.20   44.42
   6  -1   1  929.11   45.64
  -7   1  -1    0.16    1.31
  -7   1  -1   -0.89    2.87
  -7   1  -1   -4.98    2.67
   7  -1   1   -0.85    3.24
   7  -1   1   -0.51    1.44
   7  -1   1   -1.78    2.81
  -8   1  -1   57.24    6.75
  -8   1  -1   59.39    4.25
  -8   1  -1   58.68    6.86
   8  -1   1   57.41    6.43
  -9   1  -1   36.52    6.36
  -9   1  -1   27.27    5.01
  -9   1  -1   34.25    5.05
  -9   1  -1   29.58    3.47
   9  -1   1   29.83    5.59
   9  -1   1   35.11    3.53
 -10   1  -1   30.79    3.70
 -10   1  -1   32.06    5.81
 -10   1  -1   23.96    6.42
  10  -1   1   31.15    3.69
 -11   1  -1   26.35    7.86
 -11   1  -1   22.51    3.21
  11  -1   1   21.17    3.61
 -12   1  -1    2.37    2.78
 -12   1  -1   22.18   10.90
 -12   1  -1    5.53    6.19
  12  -1   1    0.05    3.26
 -13   1  -1   16.75    7.39
 -13   1  -1   19.80    9.12
  13  -1   1   12.80    3.57
 -14   1  -1   -1.60    9.47
 -14   1  -1   13.27    9.24
 -15   1  -1   -3.29   10.29
 -15   1  -1    2.36    9.29
 -16   0   1    6.56    9.58
 -16   0   1   -6.12    9.77
 -15   0   1    4.10    9.40
 -15   0   1   -2.79    9.09
  14   0  -1    1.87    4.56
 -14   0   1    0.98    8.95
 -14   0   1   21.86    7.76
  13   0  -1    6.17    4.22
 -13   0   1   -2.07    3.85
 -13   0   1    0.29    7.26
 -13   0   1   -1.47    6.08
  12   0  -1   62.68    7.54
 -12   0   1   57.04    6.86
 -12   0   1   56.84    8.10
  11   0  -1   54.38    6.60
 -11   0   1   52.33    5.94
 -11   0   1   51.50    6.57
 -11   0   1   61.39    8.43
  10   0  -1   -0.79    2.92
  10   0  -1   -0.70    5.35
 -10   0   1    4.09    3.88
 -10   0   1    1.49    2.59
 -10   0   1    1.68    4.66
   9   0  -1   33.05    3.97
   9   0  -1   26.86    4.68
  -9   0   1   27.84    5.68
  -9   0   1   29.47    4.70
  -9   0   1   28.05    3.58
  -9   0   1   39.13    5.82
   8   0  -1  106.71    8.45
   8   0  -1  120.91    7.38
  -8   0   1  121.62    7.23
  -8   0   1  106.52    8.84
  -8   0   1  116.38    8.06
  -8   0   1  102.90    8.58
   7   0  -1  128.49    7.69
   7   0  -1  114.59    8.27
  -7   0   1  123.64    8.58
  -7   0   1  130.29    7.53
  -7   0   1  124.27    8.20
  -7   0   1  142.06    8.97
   6   0  -1  302.65   14.69
   6   0  -1  310.13   15.35
  -6   0   1  300.33   15.03
  -6   0   1  240.78   15.24
  -6   0   1  287.26   14.54
  -6   0   1  280.03   15.46
   5   0  -1 1028.77   48.65
   5   0  -1 1043.25   49.08
  -5   0   1 1001.94   48.61
  -5   0   1 1047.64   49.31
  -5   0   1  897.65   49.07
  -5   0   1 1080.13   48.97
   4   0  -1 7393.64  306.15
   4   0  -1 6395.29  305.78
  -4   0   1 5739.21  306.07
  -4   0   1 6433.78  305.77
  -3   0   1 7440.86  351.14
  -3   0   1 7464.01  351.18
   2   0  -1  750.66   37.60
   2   0  -1  725.81   37.56
   2   0  -1  893.78   37.76
  -2   0   1  873.57   37.76
  -2   0   1  753.39   37.58
  -2   0   1  753.48   37.60
   1   0  -1    2.03    0.35
  -1   0   1    0.31    0.25
   0   0  -1    0.03    0.15
   0   0  -1    0.01    0.10
   0   0   1   -0.17    0.16
   0   0   1    0.03    0.09
   0   0   1    0.01    0.14
   0   0   1   -0.13    0.14
  -2   0  -1  666.49   31.71
  -2   0  -1  620.01   31.64
  -2   0  -1  692.46   31.29
   2   0   1  658.84   31.32
   2   0   1  635.59   31.67
   2   0   1  690.59   31.80
  -3   0  -1   58.77    3.02
   3   0   1   46.32    3.82
   3   0   1   53.27    3.09
   3   0   1   57.31    4.62
  -4   0  -1    6.06    1.03
  -4   0  -1    9.27    2.02
  -4   0  -1    8.00    2.03
   4   0   1    9.14    2.05
   4   0   1    5.65    2.00
   4   0   1    7.70    1.28
  -5   0  -1  145.59    7.36
  -5   0  -1  135.09    8.26
  -5   0  -1  142.32    8.58
   5   0   1  148.72    7.56
   5   0   1  135.41    8.48
   5   0   1  139.67    8.71
  -6   0  -1   32.28    2.72
  -6   0  -1   31.48    4.10
  -6   0  -1   34.82    4.00
  -6   0  -1   19.15    3.51
   6   0   1   38.86    4.43
   6   0   1   32.89    3.17
  -7   0  -1   44.41    5.46
  -7   0  -1   45.17    5.40
  -7   0  -1   49.41    3.67
  -7   0  -1   44.11    5.49
   7   0   1   44.88    4.38
   7   0   1   56.33    5.99
  -8   0  -1   19.95    4.73
  -8   0  -1   19.73    2.52
  -8   0  -1   14.45    3.78
  -8   0  -1   17.18    4.05
   8   0   1   15.56    4.55
   8   0   1   17.14    2.95
  -9   0  -1   38.09    4.41
  -9   0  -1   42.90    6.71
  -9   0  -1   34.11    5.96
  -9   0  -1   44.04    5.66
   9   0   1   47.35    6.61
   9   0   1   45.36    4.29
 -10   0  -1   52.24    6.41
 -10   0  -1   44.12    4.68
 -10   0  -1   63.46    8.37
  10   0   1   48.49    4.94
 -11   0  -1    0.90    2.73
 -11   0  -1    2.28    6.93
 -11   0  -1   -1.37    5.94
  11   0   1   -3.20    3.29
 -12   0  -1    0.37    7.85
 -12   0  -1    4.13    3.11
 -12   0  -1    2.70    6.15
  12   0   1    2.23    3.84
 -13   0  -1   12.62    8.54
 -13   0  -1    3.71    7.28
  13   0   1   -1.75    3.59
 -14   0  -1   -7.94    8.34
 -14   0  -1   -8.28   10.01
 -15   0  -1  -10.68   10.66
 -15   0  -1   -8.02    8.89
 -16   1   1    9.35   10.20
 -16   1   1   27.32   10.16
 -15   1   1   -2.47    8.85
 -15   1   1  -11.41   10.36
  14  -1  -1    1.86    3.74
 -14   1   1   -7.96    8.79
 -14   1   1   -9.46    7.58
  13  -1  -1   31.56    5.01
 -13   1   1   37.94    4.87
 -13   1   1   29.05    7.65
  12  -1  -1   -0.90    3.47
 -12   1   1  -15.93    8.32
 -12   1   1    0.50    3.40
  11  -1  -1    1.73    3.10
 -11   1   1    1.20    2.91
 -11   1   1   -4.59    4.60
 -11   1   1    2.63    6.19
  10  -1  -1   16.26    3.23
  10  -1  -1   21.53    5.79
 -10   1   1   27.68    3.61
 -10   1   1   23.11    5.82
 -10   1   1   12.60    4.60
   9  -1  -1   16.19    2.89
   9  -1  -1   11.25    4.23
  -9   1   1   13.84    4.05
  -9   1   1   21.90    5.12
  -9   1   1   23.03    3.13
  -9   1   1   15.36    4.79
   8  -1  -1   58.44    7.01
   8  -1  -1   66.43    5.16
  -8   1   1   77.56    7.25
  -8   1   1   92.47    7.12
  -8   1   1   74.11    6.43
  -8   1   1   68.60    5.27
   7  -1  -1  252.60   14.37
   7  -1  -1  302.03   15.65
  -7   1   1  312.53   15.75
  -7   1   1  269.82   15.54
  -7   1   1  276.74   15.30
  -7   1   1  289.03   14.51
   6  -1  -1  651.72   33.04
   6  -1  -1  612.71   32.77
  -6   1   1  738.32   32.90
  -6   1   1  653.84   32.15
   5  -1  -1  468.09   24.56
   5  -1  -1  443.97   23.79
   5  -1  -1  531.58   24.83
  -5   1   1  499.49   24.46
  -5   1   1  556.19   24.76
  -5   1   1  463.49   23.92
   4  -1  -1  508.49   26.84
   4  -1  -1  552.43   27.36
   4  -1  -1  606.47   27.60
  -4   1   1  521.92   26.94
  -4   1   1  553.45   27.83
  -4   1   1  623.44   27.59
   3  -1  -1   44.95    3.07
   3  -1  -1   36.01    2.82
   3  -1  -1   35.50    2.34
  -3   1   1   36.61    2.92
  -3   1   1   36.00    2.46
  -2   1   1 5610.44  264.28
   1  -1  -1  705.21   33.00
  -1   1   1  689.96   33.04
   0  -1  -1   50.47    2.60
  -1  -1  -1  230.35   10.49
  -1  -1  -1  202.69   10.39
   1   1   1  206.25   10.41
   1   1   1  221.03   10.48
  -2  -1  -1   10.96    1.21
  -2  -1  -1   15.66    1.91
  -2  -1  -1    9.74    1.40
  -2  -1  -1   10.20    1.58
   2   1   1   10.43    1.49
   2   1   1    8.37    1.08
  -3  -1  -1  173.41    8.77
  -3  -1  -1  173.09    9.13
  -3  -1  -1  169.76    9.37
   3   1   1  182.08    9.33
   3   1   1  178.53    8.90
  -4  -1  -1  635.00   32.42
  -4  -1  -1  698.01   32.85
  -4  -1  -1  643.66   32.01
  -4  -1  -1  710.66   32.84
   4   1   1  662.73   32.75
   4   1   1  662.97   32.16
  -5  -1  -1    0.16    2.12
  -5  -1  -1    6.02    2.25
  -5  -1  -1    5.48    2.01
  -5  -1  -1    6.04    1.39
   5   1   1    8.32    2.24
  -6  -1  -1  106.05    7.60
  -6  -1  -1  101.47    6.77
  -6  -1  -1  101.46    5.87
  -6  -1  -1   77.87    7.16
   6   1   1  104.61    7.37
   6   1   1  109.21    6.48
  -7  -1  -1  108.08    8.88
  -7  -1  -1  117.28    8.69
  -7  -1  -1  111.77    7.32
  -7  -1  -1  116.76    8.01
   7   1   1  122.31    8.50
   7   1   1  137.45    7.60
  -8  -1  -1   33.80    5.44
  -8  -1  -1   19.82    4.57
  -8  -1  -1   27.71    4.42
  -8  -1  -1   27.07    3.08
   8   1   1   39.89    5.66
   8   1   1   30.30    3.87
  -9  -1  -1   -2.48    2.08
  -9  -1  -1    4.74    4.51
  -9  -1  -1   -0.56    3.58
  -9  -1  -1   -0.13    4.23
   9   1   1   -2.77    2.94
   9   1   1   -3.87    5.25
 -10  -1  -1    5.98    2.81
 -10  -1  -1    1.96    5.09
 -10  -1  -1    2.10    4.46
  10   1   1    5.88    3.63
 -11  -1  -1   50.05    5.77
 -11  -1  -1   56.03    8.88
 -11  -1  -1   52.08    7.33
  11   1   1   49.51    5.91
 -12  -1  -1   13.64    7.73
 -12  -1  -1   19.57    3.80
 -12  -1  -1   33.24    6.94
  12   1   1   21.69    4.66
 -13  -1  -1   18.01    7.13
 -13  -1  -1    4.95    8.93
  13   1   1    5.46    4.48
 -14  -1  -1    3.42    9.49
 -14  -1  -1   -4.64    8.18
 -15  -1  -1    5.22    8.72
 -15  -1  -1   -6.27   10.71
 -16   2   1  -14.71    9.33
 -16   2   1   -1.20   10.08
 -15   2   1    8.73    9.91
 -15   2   1   -9.08    8.88
  14  -2  -1   11.26    3.57
 -14   2   1   14.71    7.95
 -14   2   1   14.76    9.66
  13  -2  -1   14.82    3.72
 -13   2   1   13.79    3.74
 -13   2   1   25.63    7.42
  12  -2  -1   34.46    4.33
 -12   2   1   30.06    4.33
 -12   2   1   30.50   11.36
  11  -2  -1    3.45    2.64
 -11   2   1    3.73    5.30
 -11   2   1    6.57    3.24
 -11   2   1   -4.01    8.31
  10  -2  -1   17.85    3.11
  10  -2  -1   11.85    5.58
 -10   2   1   12.41    5.01
 -10   2   1   14.72    5.39
 -10   2   1   22.02    3.31
   9  -2  -1   51.17    5.80
   9  -2  -1   44.41    4.50
  -9   2   1   39.03    5.36
  -9   2   1   59.37    7.33
  -9   2   1   41.90    5.49
   8  -2  -1  230.64   12.91
   8  -2  -1  236.18   14.45
   8  -2  -1  270.39   15.03
  -8   2   1  247.17   13.19
  -8   2   1  292.50   14.76
  -8   2   1  236.69   14.44
   7  -2  -1   31.37    4.26
   7  -2  -1   23.57    3.98
   7  -2  -1   25.92    3.08
  -7   2   1   29.61    3.05
  -7   2   1   26.30    3.99
  -7   2   1   31.08    3.87
   6  -2  -1 2195.75  107.75
   6  -2  -1 2441.39  108.05
   6  -2  -1 2144.79  106.84
  -6   2   1 2564.11  107.92
  -6   2   1 2061.59  106.97
  -6   2   1 2149.34  107.69
   5  -2  -1   73.68    5.15
   5  -2  -1   59.86    3.70
  -5   2   1   73.73    4.93
  -5   2   1   57.45    4.61
  -5   2   1   57.54    3.99
   4  -2  -1   16.12    2.35
   4  -2  -1   19.58    1.71
  -4   2   1   14.33    2.59
  -4   2   1   18.66    1.85
  -4   2   1   17.32    2.22
  -4   2   1   19.73    2.53
   3  -2  -1  917.42   42.80
  -3   2   1  966.47   42.25
  -3   2   1  943.07   42.24
  -3   2   1  849.77   42.66
  -3   2   1  764.66   42.40
   2  -2  -1 5402.18  250.37
  -2   2   1 5220.56  250.28
   1  -2  -1  106.06    5.11
   1  -2  -1  102.26    5.25
   1  -2  -1   95.42    5.36
  -1   2   1   98.51    5.31
  -1   2   1  113.57    5.07
  -1   2   1  102.98    5.26
   0  -2  -1    3.13    0.65
   0  -2  -1    2.38    0.60
   0   2   1    3.33    0.74
   0   2   1    2.64    0.66
  -1  -2  -1  435.13   21.70
  -1  -2  -1  491.98   21.67
   1   2   1  426.22   21.75
   1   2   1  524.77   21.76
   1   2   1  382.31   21.65
  -2  -2  -1   48.47    3.09
  -2  -2  -1   62.27    3.52
   2   2   1   50.74    3.19
   2   2   1   44.54    3.25
  -3  -2  -1    7.14    1.34
  -3  -2  -1    5.56    1.83
  -3  -2  -1    6.27    1.37
   3   2   1    7.86    1.47
   3   2   1   14.19    1.93
  -4  -2  -1   52.96    3.90
  -4  -2  -1   55.27    4.36
  -4  -2  -1   55.89    3.58
   4   2   1   53.27    3.84
   4   2   1   46.83    4.24
  -5  -2  -1  202.54   10.28
  -5  -2  -1  203.27   11.29
  -5  -2  -1  208.84   11.25
  -5  -2  -1  180.28   10.64
   5   2   1  194.06   10.51
   5   2   1  192.52   10.99
  -6  -2  -1  519.88   25.01
  -6  -2  -1  466.45   25.37
  -6  -2  -1  498.96   25.66
  -6  -2  -1  492.12   24.47
   6   2   1  509.09   24.79
  -7  -2  -1  460.42   23.08
  -7  -2  -1  462.95   24.46
  -7  -2  -1  457.95   24.51
  -7  -2  -1  459.84   23.78
   7   2   1  482.67   23.67
   7   2   1  473.90   24.45
  -8  -2  -1   37.51    4.28
  -8  -2  -1   38.77    5.76
  -8  -2  -1   47.86    6.32
  -8  -2  -1   45.97    5.22
   8   2   1   55.35    6.37
   8   2   1   38.62    4.52
  -9  -2  -1   74.43    7.07
  -9  -2  -1   47.05    7.26
  -9  -2  -1   38.25    6.50
  -9  -2  -1   58.33    5.40
   9   2   1   67.99    6.70
 -10  -2  -1   43.36    6.04
 -10  -2  -1   43.56    7.30
 -10  -2  -1   46.05    5.40
  10   2   1   47.11    5.55
 -11  -2  -1    3.54    7.52
 -11  -2  -1    6.36    3.57
 -11  -2  -1    5.84    5.42
  11   2   1   -0.84    4.30
 -12  -2  -1   34.62    4.60
 -12  -2  -1   36.65    9.18
 -12  -2  -1   36.43    6.76
  12   2   1   40.94    6.37
 -13  -2  -1  167.38   14.81
 -13  -2  -1  138.92   17.46
  13   2   1  154.58   11.87
 -14  -2  -1   -5.13    7.77
 -14  -2  -1   10.02   10.25
 -15  -2  -1   -0.68    9.83
 -15  -2  -1    0.33    7.62
 -16   3   1    1.80    9.86
 -16   3   1   -8.21   10.35
 -15   3   1    7.57   11.05
 -15   3   1   -4.75   10.02
 -14   3   1   14.54    9.44
 -14   3   1    4.42    8.33
 -14   3   1    7.77    3.92
 -13   3   1    0.50    3.35
 -13   3   1   12.03    7.41
 -13   3   1    5.01    3.69
 -12   3   1   -0.82    3.46
 -12   3   1    0.55    6.41
  11  -3  -1  102.91    7.00
 -11   3   1   82.29   10.31
 -11   3   1  109.31   11.97
 -11   3   1   99.58    7.34
  10  -3  -1  131.62    7.70
 -10   3   1  124.37    8.06
 -10   3   1  130.46   10.82
 -10   3   1  104.01   11.44
   9  -3  -1    5.01    4.16
  -9   3   1    7.60    2.54
  -9   3   1    2.32    4.17
  -9   3   1    5.05    3.64
  -9   3   1    5.61    3.59
   8  -3  -1   -6.32    3.03
   8  -3  -1    2.52    1.82
  -8   3   1    1.90    3.75
  -8   3   1    1.71    2.20
  -8   3   1   -2.00    3.20
  -8   3   1    3.09    2.86
   7  -3  -1  125.28    8.34
  -7   3   1  104.08    7.85
  -7   3   1   86.14    7.94
  -7   3   1  103.40    6.31
   6  -3  -1 1707.55   81.13
  -6   3   1 1597.46   80.98
  -6   3   1 1547.15   80.09
  -6   3   1 1929.96   81.04
  -6   3   1 1653.51   81.20
   5  -3  -1  324.65   17.53
  -5   3   1  343.86   17.30
  -5   3   1  330.53   16.74
  -5   3   1  341.89   17.75
  -5   3   1  395.96   16.75
  -5   3   1  298.48   17.41
   4  -3  -1 1503.29   78.39
   4  -3  -1 1648.01   78.81
  -4   3   1 1617.93   78.31
  -4   3   1 1613.77   78.65
  -4   3   1 1791.66   77.96
  -4   3   1 1698.86   77.98
   3  -3  -1 1923.96   91.70
   3  -3  -1 1880.90   91.16
   3  -3  -1 1857.15   91.38
  -3   3   1 2068.85   91.66
  -3   3   1 2007.69   91.30
  -3   3   1 1829.34   91.09
   2  -3  -1  699.21   33.43
   2  -3  -1  696.85   33.77
   2  -3  -1  700.51   33.43
  -2   3   1  689.01   33.65
  -2   3   1  715.51   33.34
  -2   3   1  701.58   33.42
   1  -3  -1  469.68   22.34
   1  -3  -1  474.03   22.60
   1  -3  -1  455.10   22.73
  -1   3   1  468.27   22.65
  -1   3   1  471.71   22.27
  -1   3   1  478.89   22.62
   0  -3  -1   14.20    0.93
   0  -3  -1   11.38    1.38
   0   3   1    9.09    1.37
   0   3   1   12.15    1.10
  -1  -3  -1    8.28    1.20
  -1  -3  -1    9.00    1.09
  -1  -3  -1    8.17    1.46
   1   3   1    9.98    1.28
   1   3   1    6.87    1.20
  -2  -3  -1 1436.44   66.31
  -2  -3  -1 1377.59   66.21
  -2  -3  -1 1370.84   66.24
   2   3   1 1351.24   66.24
   2   3   1 1444.09   66.43
   2   3   1 1390.49   66.36
  -3  -3  -1  109.91    6.45
  -3  -3  -1  107.60    6.13
  -3  -3  -1  106.54    6.16
   3   3   1  110.20    6.33
   3   3   1  117.02    6.53
   3   3   1  107.39    6.31
  -4  -3  -1  564.57   29.53
  -4  -3  -1  614.15   29.27
   4   3   1  621.02   29.46
   4   3   1  640.74   29.56
   4   3   1  563.49   29.60
  -5  -3  -1    5.66    2.73
  -5  -3  -1   12.80    2.06
  -5  -3  -1   10.68    2.25
  -5  -3  -1    4.60    2.70
   5   3   1   15.68    2.74
   5   3   1   14.73    2.61
  -6  -3  -1  437.86   22.41
  -6  -3  -1  412.11   22.17
  -6  -3  -1  432.00   21.61
  -6  -3  -1  418.45   21.23
   6   3   1  430.82   21.65
   6   3   1  420.90   22.03
  -7  -3  -1   80.22    5.79
  -7  -3  -1   67.45    7.56
  -7  -3  -1   64.70    7.59
  -7  -3  -1   84.28    6.42
   7   3   1   84.02    7.77
   7   3   1   80.52    6.58
  -8  -3  -1    8.24    4.61
  -8  -3  -1   17.83    2.94
  -8  -3  -1    8.06    4.40
  -8  -3  -1   14.37    3.78
   8   3   1   16.21    3.95
   8   3   1   21.04    5.35
  -9  -3  -1  215.45   12.39
  -9  -3  -1  247.75   13.71
  -9  -3  -1  211.88   14.81
   9   3   1  216.06   13.64
 -10  -3  -1    5.48    4.91
 -10  -3  -1   -3.92    5.44
 -10  -3  -1   -1.80    3.07
  10   3   1    2.13    4.01
 -11  -3  -1    8.27    3.97
 -11  -3  -1    7.15    5.36
  11   3   1   11.24    5.43
 -12  -3  -1   27.67    6.71
 -12  -3  -1   29.74    7.59
 -12  -3  -1   15.23    8.47
  12   3   1   28.16    6.06
 -13  -3  -1   11.77    7.08
 -13  -3  -1    5.00    9.12
  13   3   1   11.72    5.85
 -14  -3  -1    0.43    7.27
 -14  -3  -1  -14.32   10.60
 -16   4   1   17.37   11.44
 -16   4   1   -9.27   11.02
 -15   4   1   10.60   11.44
 -15   4   1    7.61   10.21
 -14   4   1   11.42    5.19
 -14   4   1    3.61    9.41
 -14   4   1    7.90    8.58
 -13   4   1   46.73    7.04
 -13   4   1   25.22    8.26
 -13   4   1   27.07    4.08
 -13   4   1   17.64    8.66
 -12   4   1   16.33    6.83
 -12   4   1   27.97    7.38
 -12   4   1   23.20    3.69
 -12   4   1   18.59    3.95
  11  -4  -1   35.13    7.25
 -11   4   1   45.44    4.53
 -11   4   1   38.93    7.09
 -11   4   1   50.22    5.56
  10  -4  -1    6.44    5.75
 -10   4   1    2.39    2.56
 -10   4   1   14.11    6.08
 -10   4   1    3.64    4.90
 -10   4   1   16.77    3.24
   9  -4  -1    0.73    3.89
  -9   4   1    0.86    2.69
  -9   4   1    1.65    4.57
  -9   4   1   -1.14    4.56
  -9   4   1    0.28    2.04
  -9   4   1   -0.13    3.24
   8  -4  -1  110.48    9.05
  -8   4   1   92.46    8.99
  -8   4   1  121.27    8.09
  -8   4   1  104.58    8.50
  -8   4   1  122.81    6.70
  -8   4   1   94.81    6.76
   7  -4  -1  281.20   16.22
  -7   4   1  313.22   15.75
  -7   4   1  267.94   15.92
  -7   4   1  280.56   14.75
  -7   4   1  315.19   14.58
  -7   4   1  266.89   16.27
   6  -4  -1  210.05   13.18
  -6   4   1  246.67   12.92
  -6   4   1  238.65   12.18
  -6   4   1  244.73   13.72
  -6   4   1  260.73   12.16
  -6   4   1  224.86   13.28
   5  -4  -1   81.73    6.32
   5  -4  -1   91.29    7.03
  -5   4   1  107.55    6.16
  -5   4   1   84.75    5.35
  -5   4   1  100.70    5.43
  -5   4   1  101.39    6.87
   4  -4  -1  150.83    8.82
   4  -4  -1  134.77    8.06
   4  -4  -1  144.04    7.62
  -4   4   1  142.51    7.85
  -4   4   1  150.79    8.49
   3  -4  -1  623.33   29.36
   3  -4  -1  592.69   29.92
  -3   4   1  600.56   29.77
  -3   4   1  621.99   29.32
   2  -4  -1    7.39    1.83
   2  -4  -1   10.47    1.39
   2  -4  -1    7.42    1.17
  -2   4   1    7.90    1.31
  -2   4   1    5.86    0.95
  -2   4   1    8.15    1.52
   1  -4  -1  654.99   30.77
   1  -4  -1  636.30   30.94
   1  -4  -1  640.32   30.43
  -1   4   1  647.43   30.81
  -1   4   1  606.57   30.73
  -1   4   1  654.30   30.32
   0  -4  -1  501.83   23.70
   0  -4  -1  478.65   23.21
   0  -4  -1  484.11   23.71
   0   4   1  478.35   23.60
   0   4   1  501.20   23.80
   0   4   1  490.00   23.36
  -1  -4  -1 1938.15   92.66
  -1  -4  -1 1957.91   92.92
   1   4   1 1991.20   92.89
   1   4   1 1878.43   92.80
   1   4   1 2045.54   93.17
  -2  -4  -1  572.31   28.63
   2   4   1  626.41   28.86
   2   4   1  601.89   28.98
   2   4   1  574.49   28.68
  -3  -4  -1   39.26    3.37
  -3  -4  -1   35.08    3.06
  -3  -4  -1   35.52    3.10
   3   4   1   34.90    3.22
   3   4   1   41.71    3.60
   3   4   1   30.99    3.35
  -4  -4  -1  280.78   14.22
  -4  -4  -1  274.78   14.24
  -4  -4  -1  269.91   14.55
   4   4   1  281.01   14.52
   4   4   1  289.17   14.62
   4   4   1  275.21   14.77
  -5  -4  -1    2.47    2.24
  -5  -4  -1    1.80    1.79
  -5  -4  -1    2.29    2.00
   5   4   1    1.51    2.76
   5   4   1    0.96    2.01
   5   4   1    1.58    2.34
  -6  -4  -1   53.15    6.08
  -6  -4  -1   73.55    5.36
  -6  -4  -1   49.67    6.64
  -6  -4  -1   65.36    5.16
   6   4   1   68.80    5.90
   6   4   1   64.31    6.30
  -7  -4  -1   -3.89    3.32
  -7  -4  -1    0.37    2.67
  -7  -4  -1    0.34    2.29
  -7  -4  -1   -0.09    3.60
   7   4   1   -1.83    3.70
   7   4   1   -0.47    3.00
  -8  -4  -1  134.78    8.91
  -8  -4  -1  116.23   10.39
  -8  -4  -1  116.42   10.66
  -8  -4  -1  119.67    8.05
   8   4   1  128.31    9.66
   8   4   1  126.81   12.02
  -9  -4  -1   -4.19    2.73
  -9  -4  -1    1.79    5.28
  -9  -4  -1   -0.97    3.30
   9   4   1    5.15    4.31
 -10  -4  -1   36.86    4.82
 -10  -4  -1   32.40    7.66
 -10  -4  -1   27.39    5.27
  10   4   1   35.49    6.08
 -11  -4  -1   21.06    5.94
 -11  -4  -1   24.54    5.09
  11   4   1   19.17    6.24
 -12  -4  -1    7.32    8.06
 -12  -4  -1    6.31    6.36
  12   4   1    3.73    6.05
 -13  -4  -1   -2.77    9.17
 -13  -4  -1    2.42    6.68
  13   4   1   -0.04    6.67
 -14  -4  -1    4.45    7.11
 -14  -4  -1    6.52    9.93
 -16   5   1  -32.66   10.92
 -16   5   1    5.89   10.65
 -15   5   1   67.61   12.39
 -15   5   1   47.93   12.70
 -14   5   1    5.79    8.97
 -14   5   1   -3.58    9.41
 -13   5   1    4.38    7.42
 -13   5   1   15.55    8.31
 -13   5   1    3.38    3.08
 -12   5   1    2.82    3.58
 -12   5   1    0.21    2.86
 -12   5   1    9.47    7.16
  11  -5  -1   10.31    6.41
 -11   5   1   14.20    3.03
 -11   5   1   13.55    3.53
 -11   5   1    0.84    5.64
  10  -5  -1  126.53   11.84
 -10   5   1  138.97    7.88
 -10   5   1  127.49    8.35
 -10   5   1   99.89   11.46
   9  -5  -1    3.97    4.46
  -9   5   1   -4.89    5.01
  -9   5   1   -1.26    2.67
  -9   5   1    1.30    3.70
  -9   5   1   -0.73    4.31
  -9   5   1   -1.00    2.01
   8  -5  -1  271.03   16.80
  -8   5   1  282.34   17.17
  -8   5   1  265.00   15.92
  -8   5   1  323.86   14.82
  -8   5   1  307.70   16.08
  -8   5   1  278.91   16.74
   7  -5  -1   29.27    4.47
  -7   5   1   44.36    5.49
  -7   5   1   35.50    3.49
  -7   5   1   34.30    4.95
  -7   5   1   38.01    4.92
  -7   5   1   37.34    3.69
   6  -5  -1  128.83    8.35
  -6   5   1  122.27    8.26
  -6   5   1  126.60    6.95
  -6   5   1  109.60    8.59
  -6   5   1  117.80    6.99
  -6   5   1  135.90    7.81
   5  -5  -1  520.67   23.93
   5  -5  -1  462.33   25.06
   5  -5  -1  471.91   24.38
  -5   5   1  503.80   24.06
  -5   5   1  477.14   24.62
  -5   5   1  480.22   23.67
   4  -5  -1   15.98    2.81
   4  -5  -1   12.37    2.18
  -4   5   1    7.00    1.48
   3  -5  -1  198.04   10.13
   3  -5  -1  225.97   10.98
   3  -5  -1  185.33    9.95
  -3   5   1  189.08    9.77
  -3   5   1  195.97   10.48
  -3   5   1  172.11    9.88
   2  -5  -1   14.53    1.88
   2  -5  -1   14.36    1.78
   2  -5  -1   11.38    2.27
  -2   5   1    8.43    1.58
  -2   5   1   14.32    1.44
  -2   5   1   11.99    1.88
   1  -5  -1   47.69    3.78
   1  -5  -1   42.84    2.66
  -1   5   1   42.99    2.47
  -1   5   1   45.92    3.27
  -1   5   1   46.25    3.37
   0  -5  -1   43.22    3.14
   0  -5  -1   42.07    2.43
   0  -5  -1   42.37    3.47
   0   5   1   43.73    2.73
   0   5   1   45.72    3.09
  -1  -5  -1   20.41    2.27
  -1  -5  -1   23.37    2.03
  -1  -5  -1   22.93    2.42
   1   5   1   17.44    2.20
   1   5   1   22.61    2.40
   1   5   1   19.39    2.42
  -2  -5  -1  234.08   12.57
  -2  -5  -1  238.99   12.67
  -2  -5  -1  253.05   12.41
   2   5   1  252.42   13.05
   2   5   1  257.42   12.78
   2   5   1  243.81   12.60
  -3  -5  -1  887.73   42.99
  -3  -5  -1  902.28   43.00
  -3  -5  -1  920.12   43.18
   3   5   1  885.07   43.07
   3   5   1  839.90   43.27
   3   5   1  924.58   43.45
  -4  -5  -1   20.44    2.67
  -4  -5  -1   16.86    2.46
  -4  -5  -1   25.34    3.10
   4   5   1   25.45    3.40
   4   5   1   18.38    3.04
   4   5   1   14.07    2.70
  -5  -5  -1   22.53    3.38
  -5  -5  -1   22.36    3.04
  -5  -5  -1   13.68    2.51
   5   5   1   23.05    3.59
   5   5   1   17.19    3.19
   5   5   1   23.59    3.83
  -6  -5  -1    4.08    3.05
  -6  -5  -1    0.86    2.36
  -6  -5  -1    6.55    3.27
  -6  -5  -1    5.02    2.23
   6   5   1    4.06    2.90
   6   5   1    4.99    3.16
  -7  -5  -1   13.39    4.19
  -7  -5  -1   21.40    3.70
  -7  -5  -1   15.28    3.17
  -7  -5  -1   20.53    4.86
   7   5   1   18.71    4.23
   7   5   1   22.47    4.90
  -8  -5  -1   69.88    7.06
  -8  -5  -1   66.91    7.91
  -8  -5  -1   87.00    8.68
  -8  -5  -1   62.76    6.37
   8   5   1   91.21    8.47
  -9  -5  -1    8.59    5.36
  -9  -5  -1    4.82    3.82
  -9  -5  -1   10.97    3.91
   9   5   1    8.82    5.12
 -10  -5  -1   46.45    5.69
 -10  -5  -1   35.87    9.18
 -10  -5  -1   60.97    7.00
  10   5   1   47.48    7.16
 -11  -5  -1   18.54    8.74
 -11  -5  -1   15.41    6.00
  11   5   1   21.31    6.99
 -12  -5  -1   13.95    8.20
 -12  -5  -1    9.82    6.34
  12   5   1   20.35    7.09
 -13  -5  -1   -1.02    8.71
 -13  -5  -1   -7.93    6.60
 -14  -5  -1    1.11    8.99
 -16   6   1   14.75   10.06
 -16   6   1    4.08   11.01
 -15   6   1    8.20   11.14
 -15   6   1  -10.72   10.73
 -14   6   1   10.29    9.69
 -14   6   1   17.97   11.33
  13  -6  -1   -0.39    8.30
 -13   6   1   -5.01    8.51
 -13   6   1    5.95    2.90
 -12   6   1    5.75    6.73
 -12   6   1    6.12    3.82
 -12   6   1    7.40    2.92
  11  -6  -1   -2.93    6.60
 -11   6   1    7.57    7.54
 -11   6   1    1.11    2.53
 -11   6   1    4.05    3.29
  10  -6  -1  311.15   19.19
 -10   6   1  290.53   16.16
 -10   6   1  316.96   15.71
 -10   6   1  295.43   18.67
   9  -6  -1   26.88    6.09
  -9   6   1   30.85    3.23
  -9   6   1   20.90    6.18
  -9   6   1   25.79    5.99
  -9   6   1   19.24    4.78
  -9   6   1   27.17    3.76
   8  -6  -1  164.66   11.78
  -8   6   1  165.93    9.36
  -8   6   1  179.00   10.67
  -8   6   1  169.87    9.72
  -8   6   1  181.81   12.15
  -8   6   1  178.02   12.44
   7  -6  -1   47.71    6.22
  -7   6   1   52.61    4.41
  -7   6   1   47.70    4.08
  -7   6   1   53.71    4.95
  -7   6   1   51.50    5.89
  -7   6   1   52.60    5.94
   6  -6  -1  356.75   19.14
   6  -6  -1  309.13   17.82
  -6   6   1  348.54   18.31
  -6   6   1  368.17   17.04
  -6   6   1  314.38   16.82
  -6   6   1  331.48   17.26
   5  -6  -1  344.47   18.62
   5  -6  -1  352.86   17.97
   5  -6  -1  335.21   17.29
  -5   6   1  338.57   17.15
  -5   6   1  349.26   18.12
  -5   6   1  347.99   17.36
   4  -6  -1   81.49    5.17
   4  -6  -1   81.15    6.32
   4  -6  -1   84.01    5.54
  -4   6   1   71.31    4.95
  -4   6   1   76.03    5.95
  -4   6   1   87.87    4.99
   3  -6  -1   11.19    1.87
   3  -6  -1   10.11    2.76
   3  -6  -1   12.11    1.97
  -3   6   1    9.71    1.87
  -3   6   1   12.23    1.58
  -3   6   1   10.67    2.29
   2  -6  -1   -0.73    2.05
   2  -6  -1   -0.51    1.13
   2  -6  -1   -1.69    1.12
  -2   6   1   -0.43    1.22
  -2   6   1    0.48    0.74
  -2   6   1    4.37    1.67
   1  -6  -1  622.60   29.67
   1  -6  -1  585.27   28.80
   1  -6  -1  605.82   29.27
  -1   6   1  595.26   29.41
  -1   6   1  599.31   28.70
  -1   6   1  601.53   29.27
   0  -6  -1    0.95    1.22
   0  -6  -1    1.21    0.77
   0  -6  -1    1.64    1.69
   0   6   1    2.34    1.04
   0   6   1    1.00    1.29
   0   6   1    1.32    1.44
  -1  -6  -1    7.96    1.96
  -1  -6  -1    7.76    1.18
  -1  -6  -1    6.15    1.63
   1   6   1    3.43    1.45
   1   6   1    5.77    1.89
   1   6   1    6.78    1.61
  -2  -6  -1    6.67    1.38
  -2  -6  -1    4.45    1.68
  -2  -6  -1    2.42    1.66
   2   6   1    4.13    1.67
   2   6   1    3.61    1.97
  -3  -6  -1   -0.52    1.48
  -3  -6  -1   -0.32    1.55
  -3  -6  -1   -0.92    1.70
   3   6   1   -0.58    2.15
   3   6   1   -3.15    1.73
   3   6   1    0.34    1.88
  -4  -6  -1    2.10    1.98
  -4  -6  -1   -0.87    1.91
  -4  -6  -1    0.96    1.96
   4   6   1    3.38    2.33
   4   6   1    0.20    2.59
   4   6   1   -0.33    2.03
  -5  -6  -1   59.99    5.38
  -5  -6  -1   54.91    4.87
  -5  -6  -1   43.93    4.81
   5   6   1   46.10    5.60
   5   6   1   45.71    5.96
   5   6   1   54.78    5.63
  -6  -6  -1   70.50    5.97
  -6  -6  -1   70.11    5.88
  -6  -6  -1   67.84    6.73
   6   6   1   75.25    7.12
   6   6   1   73.70    7.51
   6   6   1   76.06    7.40
  -7  -6  -1   21.54    3.72
  -7  -6  -1   26.86    3.79
  -7  -6  -1   21.74    5.46
  -7  -6  -1   26.46    4.60
   7   6   1   25.91    4.82
  -8  -6  -1   -2.60    4.11
  -8  -6  -1    9.29    8.92
  -8  -6  -1   -0.28    3.30
  -8  -6  -1    6.22    3.57
   8   6   1   -2.83    4.44
  -9  -6  -1   -1.87    3.98
  -9  -6  -1    6.50    4.79
   9   6   1   -1.91    5.27
 -10  -6  -1   -0.93    4.72
 -10  -6  -1    4.54    6.87
  10   6   1    6.02    6.27
 -11  -6  -1   36.93    8.25
 -11  -6  -1   36.42    6.69
  11   6   1   48.16    8.59
 -12  -6  -1   -5.51    7.63
 -12  -6  -1    4.46    6.64
  12   6   1    2.68    7.42
 -13  -6  -1    1.37    6.64
 -13  -6  -1   -2.96    8.82
 -15   7   1   18.70   12.06
 -15   7   1   48.04   12.76
 -14   7   1    4.78    9.86
 -14   7   1    7.98   11.51
  13  -7  -1   18.92    9.51
 -13   7   1   16.53    3.22
 -13   7   1   18.23    9.05
 -12   7   1   -3.38    7.27
 -12   7   1    4.24    3.78
 -12   7   1   -2.45    2.57
  11  -7  -1   27.86   11.44
 -11   7   1   35.78    4.58
 -11   7   1   36.69    8.19
 -11   7   1   31.39    3.64
  10  -7  -1    7.90    5.93
 -10   7   1    4.66    2.48
 -10   7   1    4.70    6.25
 -10   7   1    6.91    3.07
   9  -7  -1  294.93   18.03
  -9   7   1  268.60   16.08
  -9   7   1  313.17   15.37
  -9   7   1  270.08   14.82
   8  -7  -1   45.16    6.19
  -8   7   1   45.27    6.52
  -8   7   1   45.90    4.71
  -8   7   1   34.97    6.11
  -8   7   1   32.33    4.08
  -8   7   1   37.30    4.56
   7  -7  -1   99.80    8.56
   7  -7  -1  116.82    9.85
  -7   7   1   96.93    6.70
  -7   7   1  108.33    8.36
  -7   7   1  112.13    6.52
  -7   7   1  103.92    7.16
   6  -7  -1   10.96    2.38
   6  -7  -1   13.43    4.85
   6  -7  -1   12.22    3.33
  -6   7   1   12.11    3.51
  -6   7   1   15.18    2.32
  -6   7   1   10.10    2.37
   5  -7  -1   21.02    2.63
   5  -7  -1   15.89    3.89
   5  -7  -1   24.32    3.45
  -5   7   1   18.38    2.42
  -5   7   1   21.54    2.69
  -5   7   1   21.52    3.57
   4  -7  -1  107.06    6.52
   4  -7  -1  111.39    6.82
   4  -7  -1  100.03    8.15
  -4   7   1  106.94    7.23
  -4   7   1  114.27    6.20
  -4   7   1  103.67    6.49
   3  -7  -1  555.13   27.41
   3  -7  -1  556.65   27.33
   3  -7  -1  593.99   28.41
  -3   7   1  547.69   27.49
  -3   7   1  572.24   27.81
  -3   7   1  531.59   26.85
   2  -7  -1 1345.12   64.98
   2  -7  -1 1340.25   65.88
   2  -7  -1 1409.87   65.36
  -2   7   1 1344.81   65.44
  -2   7   1 1415.86   65.53
  -2   7   1 1341.59   64.70
   1  -7  -1  217.36   10.73
   1  -7  -1  206.08   11.71
   1  -7  -1  207.19   11.27
  -1   7   1  222.31   10.65
  -1   7   1  209.44   11.54
  -1   7   1  211.15   11.29
   0  -7  -1   62.78    3.73
   0  -7  -1   64.55    5.19
   0  -7  -1   69.20    4.80
   0   7   1   68.51    4.62
   0   7   1   71.76    5.21
   0   7   1   60.04    4.07
  -1  -7  -1  121.54    6.34
  -1  -7  -1  113.51    7.29
  -1  -7  -1  124.59    7.29
   1   7   1  120.51    7.79
   1   7   1  124.98    7.11
  -2  -7  -1   16.35    2.66
  -2  -7  -1   17.04    2.68
  -2  -7  -1   21.28    2.13
   2   7   1   17.63    2.61
   2   7   1   19.63    2.86
   2   7   1   14.50    3.07
  -3  -7  -1   -2.30    2.08
  -3  -7  -1    1.64    2.09
  -3  -7  -1   -0.23    1.53
   3   7   1   -3.09    2.49
   3   7   1    1.12    1.93
   3   7   1    1.64    2.15
  -4  -7  -1   78.48    5.68
  -4  -7  -1   79.32    5.82
  -4  -7  -1   81.38    5.92
   4   7   1   79.58    7.32
   4   7   1   66.85    6.03
   4   7   1   72.23    6.29
  -5  -7  -1  182.55   11.08
  -5  -7  -1  198.49   11.04
  -5  -7  -1  203.96   11.13
   5   7   1  203.26   12.41
   5   7   1  174.67   11.48
   5   7   1  185.36   11.85
  -6  -7  -1   26.51    4.22
  -6  -7  -1   15.49    3.51
  -6  -7  -1   20.71    3.72
   6   7   1   27.94    4.75
   6   7   1   29.95    5.45
  -7  -7  -1   -1.23    3.11
  -7  -7  -1    1.48    3.49
  -7  -7  -1    0.44    3.22
  -7  -7  -1    1.61    4.68
   7   7   1    0.73    4.41
  -8  -7  -1   14.07    5.08
  -8  -7  -1   12.87    4.96
   8   7   1   15.42    5.93
  -9  -7  -1   73.82    8.30
  -9  -7  -1   73.14    7.42
   9   7   1   61.36    8.65
 -10  -7  -1    1.58    5.02
 -11  -7  -1   17.31    6.49
 -11  -7  -1   13.37    7.63
 -12  -7  -1   35.47    7.54
 -12  -7  -1   34.21    9.43
  12   7   1   31.80    9.15
 -13  -7  -1    2.64    6.55
 -13  -7  -1   -4.07    8.61
 -15   8   1   79.20   15.13
 -15   8   1   78.45   14.39
  14  -8  -1   11.56   10.73
 -14   8   1   10.97   10.62
  13  -8  -1   20.92    9.87
 -13   8   1   22.57    3.67
 -13   8   1   23.73   10.77
  12  -8  -1    5.94    7.65
 -12   8   1    8.89    8.84
 -12   8   1    8.64    3.00
 -12   8   1   10.81    4.73
  11  -8  -1   77.29   10.39
 -11   8   1   69.17    9.84
 -11   8   1   62.24    7.38
 -11   8   1   67.83    6.03
  10  -8  -1  228.88   16.52
 -10   8   1  236.57   18.94
 -10   8   1  218.37   13.27
 -10   8   1  232.68   12.49
   9  -8  -1   31.48    6.43
  -9   8   1   32.44    4.17
  -9   8   1   34.30    7.22
  -9   8   1   25.96    3.54
   8  -8  -1  306.69   17.61
  -8   8   1  286.09   15.43
  -8   8   1  318.75   18.08
  -8   8   1  276.32   15.22
  -8   8   1  281.71   15.80
   7  -8  -1    3.48    5.03
   7  -8  -1   -1.86    3.69
   7  -8  -1   -0.46    2.49
  -7   8   1    2.32    4.14
  -7   8   1   -1.75    2.08
  -7   8   1    1.53    2.15
   6  -8  -1   16.75    3.86
   6  -8  -1   17.78    5.27
   6  -8  -1   11.73    2.68
  -6   8   1   17.73    3.86
  -6   8   1   14.90    2.67
  -6   8   1   16.98    2.64
   5  -8  -1   47.31    4.56
   5  -8  -1   55.17    5.40
   5  -8  -1   56.14    6.55
  -5   8   1   45.20    4.40
  -5   8   1   51.29    5.32
  -5   8   1   43.50    3.89
   4  -8  -1   61.59    5.13
   4  -8  -1   60.03    4.85
   4  -8  -1   63.36    6.57
  -4   8   1   68.90    5.60
  -4   8   1   62.70    4.27
  -4   8   1   63.53    5.07
   3  -8  -1  200.91   12.64
   3  -8  -1  216.21   11.45
   3  -8  -1  217.55   11.58
  -3   8   1  214.03   11.91
  -3   8   1  221.25   10.80
  -3   8   1  217.03   11.78
   2  -8  -1   -0.87    2.52
   2  -8  -1    1.69    1.65
   2  -8  -1   -2.35    1.37
  -2   8   1   -0.87    0.82
  -2   8   1   -3.02    1.81
  -2   8   1   -2.44    1.57
   1  -8  -1  279.33   15.24
   1  -8  -1  284.24   14.11
   1  -8  -1  277.59   14.71
  -1   8   1  293.52   14.06
  -1   8   1  278.46   15.03
  -1   8   1  277.36   14.63
   0  -8  -1   96.55    6.46
   0  -8  -1  101.45    5.47
   0  -8  -1   96.00    6.90
   0   8   1   95.17    6.97
   0   8   1  101.95    6.40
   0   8   1  102.58    5.93
  -1  -8  -1    2.50    2.05
  -1  -8  -1    1.59    1.03
  -1  -8  -1   -1.10    2.36
   1   8   1   -0.78    1.83
   1   8   1    0.36    2.34
   1   8   1    0.88    1.78
  -2  -8  -1    7.77    1.70
  -2  -8  -1    9.56    2.84
  -2  -8  -1    6.69    2.25
   2   8   1    7.16    2.94
   2   8   1    9.49    2.52
   2   8   1   18.60    2.99
  -3  -8  -1    3.28    2.54
  -3  -8  -1    1.30    2.75
  -3  -8  -1    0.70    1.74
   3   8   1    2.07    2.74
   3   8   1    1.26    2.32
   3   8   1   -4.19    2.74
  -4  -8  -1    3.42    2.69
  -4  -8  -1    1.09    2.05
  -4  -8  -1   -0.31    2.69
   4   8   1    1.16    2.83
   4   8   1    0.49    3.63
   4   8   1   -1.86    2.80
  -5  -8  -1    4.58    3.00
  -5  -8  -1    3.40    2.67
  -5  -8  -1    0.43    2.94
   5   8   1    1.32    3.99
   5   8   1    2.24    3.38
  -6  -8  -1   15.35    3.82
  -6  -8  -1   17.33    3.80
   6   8   1   26.79    5.59
   6   8   1   19.45    5.00
  -7  -8  -1   33.11    4.99
   7   8   1   37.84    6.55
   7   8   1   19.20    6.11
  -8  -8  -1  129.31   10.11
  -8  -8  -1  126.60   10.90
   8   8   1  142.26   13.00
  -9  -8  -1   15.54    5.91
  -9  -8  -1   15.18    4.91
   9   8   1   24.63    7.91
 -10  -8  -1   -1.98    6.11
 -10  -8  -1    5.59    5.85
 -11  -8  -1   -7.80    6.11
 -11  -8  -1   -4.17    7.18
  11   8   1    3.75    8.99
 -12  -8  -1   13.24    6.85
 -12  -8  -1    3.25    8.33
  12   8   1   24.55    9.59
  15  -9  -1   16.30   11.64
 -15   9   1    1.31   11.42
  14  -9  -1   15.88   10.98
 -14   9   1    0.20   10.78
  13  -9  -1   16.20    9.61
 -13   9   1    2.32   10.13
 -13   9   1   14.19    5.43
  12  -9  -1   56.27   10.56
 -12   9   1   34.74    4.44
 -12   9   1   43.82   10.43
 -11   9   1  215.65   13.83
 -11   9   1  236.58   17.27
 -11   9   1  234.00   12.75
  10  -9  -1  354.92   21.87
 -10   9   1  340.82   18.56
 -10   9   1  330.92   18.01
 -10   9   1  370.77   22.44
   9  -9  -1  236.68   16.32
  -9   9   1  218.95   16.30
  -9   9   1  227.35   13.06
  -9   9   1  224.90   12.68
   8  -9  -1   16.78    5.44
   8  -9  -1   10.21    6.80
  -8   9   1   12.80    3.25
  -8   9   1    8.02    3.32
  -8   9   1   10.06    3.17
   7  -9  -1   97.13    7.09
   7  -9  -1   89.56   10.01
   7  -9  -1   86.98    8.77
  -7   9   1   91.00    6.82
  -7   9   1   98.10    6.73
   6  -9  -1    3.64    2.55
   6  -9  -1    9.58    4.91
   6  -9  -1    9.17    4.02
  -6   9   1    5.46    2.18
  -6   9   1    3.03    3.60
  -6   9   1    4.58    2.52
   5  -9  -1   30.09    5.76
   5  -9  -1   35.89    4.28
   5  -9  -1   35.81    4.43
  -5   9   1   37.20    4.05
  -5   9   1   30.87    3.42
  -5   9   1   32.43    4.74
   4  -9  -1   -1.27    1.99
   4  -9  -1    0.61    2.40
   4  -9  -1   -2.44    3.26
  -4   9   1    1.44    2.82
  -4   9   1    3.46    1.51
  -4   9   1    0.92    2.23
   3  -9  -1  174.10   10.18
   3  -9  -1  179.31   10.10
   3  -9  -1  174.60   11.74
  -3   9   1  192.76   10.64
  -3   9   1  180.19   10.45
  -3   9   1  177.11    9.15
   2  -9  -1   25.08    2.83
   2  -9  -1   21.00    3.11
   2  -9  -1   20.51    4.36
  -2   9   1   22.94    2.42
  -2   9   1   20.54    3.04
  -2   9   1   24.65    3.67
   1  -9  -1   89.48    7.63
   1  -9  -1  101.75    5.88
   1  -9  -1  106.65    6.88
  -1   9   1   94.61    7.28
  -1   9   1   95.33    6.60
  -1   9   1   98.00    5.73
   0  -9  -1    5.61    2.47
   0  -9  -1    9.00    1.70
   0  -9  -1    9.18    3.38
   0   9   1    8.95    3.36
   0   9   1   11.29    2.65
   0   9   1    9.74    2.11
  -1  -9  -1  152.15    9.61
  -1  -9  -1  162.95    8.46
  -1  -9  -1  160.51   10.16
   1   9   1  173.74    9.48
   1   9   1  156.13    9.48
   1   9   1  165.26   10.56
  -2  -9  -1   14.97    3.35
  -2  -9  -1   14.26    3.64
  -2  -9  -1   17.61    2.18
   2   9   1   16.38    4.11
   2   9   1   16.64    3.40
   2   9   1   13.06    3.08
  -3  -9  -1    4.67    2.01
  -3  -9  -1    8.93    2.98
  -3  -9  -1    5.72    3.41
   3   9   1   10.76    4.26
   3   9   1    5.77    3.28
   3   9   1    7.16    3.21
  -4  -9  -1   13.97    3.63
  -4  -9  -1   18.58    2.92
   4   9   1   14.98    3.93
   4   9   1   11.91    4.75
  -5  -9  -1   79.32    7.49
  -5  -9  -1   78.78    6.33
   5   9   1   75.80    8.22
   5   9   1   73.72    8.29
  -6  -9  -1   11.64    3.65
   6   9   1   -1.16    5.25
   6   9   1   16.18    5.62
  -7  -9  -1    3.13    4.02
  -7  -9  -1   -1.36    3.72
   7   9   1   -0.35    6.73
  -8  -9  -1   54.78    6.88
  -8  -9  -1   52.95    6.54
  -9  -9  -1    4.80    5.13
   9   9   1   -5.03    7.50
 -10  -9  -1   -4.93    5.85
 -10  -9  -1    5.27    6.38
  10   9   1    3.94    8.80
 -11  -9  -1   17.22    7.40
 -11  -9  -1   18.09    7.11
  11   9   1   18.16   10.37
  15 -10  -1   24.14   11.87
  14 -10  -1    0.75   11.00
 -14  10   1   -5.32   11.45
  13 -10  -1   18.90   10.40
 -13  10   1  -15.97    9.50
  12 -10  -1   -9.49    8.75
 -12  10   1   -0.39    3.58
 -12  10   1    0.60    9.35
 -11  10   1   -4.01    3.58
 -11  10   1    2.50    8.11
 -11  10   1   -1.06    4.23
 -10  10   1    4.87    4.17
 -10  10   1   16.19    8.18
 -10  10   1    5.55    3.40
   9 -10  -1   12.28    6.06
  -9  10   1   15.65    3.83
  -9  10   1   14.87    6.77
  -9  10   1    5.25    3.64
   8 -10  -1  179.43   12.92
   8 -10  -1  159.26   14.81
  -8  10   1  151.12    9.97
  -8  10   1  150.42   10.12
   7 -10  -1  208.44   15.54
   7 -10  -1  228.37   14.35
   7 -10  -1  199.36   12.48
  -7  10   1  207.04   11.93
  -7  10   1  229.68   12.52
   6 -10  -1   47.13    5.77
   6 -10  -1   52.85    8.00
   6 -10  -1   62.48    6.48
  -6  10   1   53.91    4.91
  -6  10   1   56.16    6.11
   5 -10  -1   -6.13    4.84
   5 -10  -1   -1.58    2.45
   5 -10  -1    2.94    3.25
  -5  10   1    0.15    4.17
  -5  10   1    0.74    2.62
  -5  10   1    2.60    1.72
   4 -10  -1    3.37    2.97
   4 -10  -1    1.05    4.53
   4 -10  -1    3.17    2.53
  -4  10   1    1.70    1.44
  -4  10   1    0.58    2.80
  -4  10   1    1.58    3.23
   3 -10  -1   32.82    3.88
   3 -10  -1   33.40    5.42
   3 -10  -1   41.75    4.22
  -3  10   1   31.16    2.89
  -3  10   1   25.61    3.94
  -3  10   1   40.98    4.78
   2 -10  -1  371.72   19.77
   2 -10  -1  341.71   18.39
   2 -10  -1  354.07   17.89
  -2  10   1  347.30   17.45
  -2  10   1  370.43   19.01
  -2  10   1  330.23   18.33
   1 -10  -1  118.25    8.27
   1 -10  -1  130.46    7.42
   1 -10  -1  120.26    9.42
  -1  10   1  115.73    8.14
  -1  10   1  129.75    7.34
  -1  10   1  128.88    9.15
   0 -10  -1    5.71    2.86
   0 -10  -1   13.33    4.06
   0 -10  -1    3.71    1.76
   0  10   1    5.10    2.62
   0  10   1    0.42    2.19
   0  10   1    7.21    3.73
  -1 -10  -1    0.34    3.12
  -1 -10  -1   -1.39    3.13
  -1 -10  -1    3.84    1.65
   1  10   1    2.72    2.57
   1  10   1    6.37    4.19
   1  10   1    1.97    2.46
  -2 -10  -1   47.04    5.50
  -2 -10  -1   32.79    3.43
   2  10   1   34.47    5.41
   2  10   1   32.61    4.51
  -3 -10  -1  137.42    7.87
  -3 -10  -1  138.43    9.92
   3  10   1  135.04   11.22
   3  10   1  131.12    9.56
  -4 -10  -1   31.27    4.98
  -4 -10  -1   42.48    4.64
   4  10   1   37.53    6.73
   4  10   1   32.86    5.27
  -5 -10  -1    4.92    2.92
  -5 -10  -1    9.15    4.27
   5  10   1    1.50    4.74
  -6 -10  -1   20.54    5.21
  -6 -10  -1   19.34    3.86
  -7 -10  -1    5.33    5.31
  -7 -10  -1    8.28    3.88
  -8 -10  -1   -4.82    4.75
  -8 -10  -1    1.26    5.37
   8  10   1   -6.09    7.37
  -9 -10  -1    9.29    6.46
  -9 -10  -1    2.44    5.69
   9  10   1    0.59    9.03
 -10 -10  -1   -6.86    6.19
 -10 -10  -1   -0.34    6.22
  10  10   1   -1.43    9.69
 -11 -10  -1    2.77    7.11
 -11 -10  -1   -3.67    6.70
  11  10   1  -18.13   10.44
  14 -11  -1    3.71   11.64
 -14  11   1   -6.61   11.75
  13 -11  -1    2.63   10.47
 -13  11   1   18.34   11.53
  12 -11  -1    7.05    9.66
 -12  11   1    6.68   10.11
 -12  11   1   -2.68    3.66
  11 -11  -1   -3.62    7.81
 -11  11   1   13.04    4.20
 -11  11   1   -2.41    9.30
  10 -11  -1   29.07    8.72
 -10  11   1    0.03    8.28
 -10  11   1   13.79    4.89
 -10  11   1   20.21    4.70
   9 -11  -1    8.78    6.76
  -9  11   1   14.82    4.58
  -9  11   1    6.33    6.71
  -9  11   1   10.14    4.01
   8 -11  -1   59.08    6.62
   8 -11  -1   63.78    8.22
  -8  11   1   59.39    6.14
   7 -11  -1  118.95    9.06
  -7  11   1  106.99    7.67
  -7  11   1  107.88    8.52
   6 -11  -1    3.53    3.52
   6 -11  -1   -0.42    4.06
   6 -11  -1   -2.45    5.65
  -6  11   1    0.05    3.45
  -6  11   1    1.31    2.13
   5 -11  -1    2.12    5.39
   5 -11  -1    2.65    3.24
   5 -11  -1   11.70    3.78
  -5  11   1    8.47    2.06
  -5  11   1    5.60    3.59
   4 -11  -1    4.62    5.45
   4 -11  -1    5.79    3.30
   4 -11  -1    2.51    2.96
  -4  11   1    1.69    1.54
  -4  11   1    8.06    3.56
   3 -11  -1   66.83    6.28
   3 -11  -1   74.42    9.05
   3 -11  -1   53.86    5.93
  -3  11   1   60.31    4.33
  -3  11   1   61.13    7.16
   2 -11  -1   12.44    3.01
   2 -11  -1    9.84    3.65
   2 -11  -1    6.15    4.78
  -2  11   1    7.26    2.03
  -2  11   1   13.15    4.01
   1 -11  -1    6.27    2.41
   1 -11  -1    1.01    4.82
  -1  11   1    3.40    3.69
  -1  11   1    3.60    2.33
   0 -11  -1   11.25    2.43
   0 -11  -1    5.74    4.56
   0  11   1    9.85    4.52
   0  11   1    6.95    2.78
  -1 -11  -1  168.02   11.57
  -1 -11  -1  170.83    9.00
   1  11   1  148.35    9.99
   1  11   1  166.97   11.96
  -2 -11  -1  444.93   24.87
  -2 -11  -1  489.64   23.01
   2  11   1  476.41   27.57
   2  11   1  459.60   24.31
  -3 -11  -1   61.97    4.86
   3  11   1   54.51    6.30
  -4 -11  -1   21.11    5.53
  -4 -11  -1   27.48    3.54
   4  11   1   25.98   10.18
   4  11   1   24.17    5.49
  -5 -11  -1    7.33    3.12
  -5 -11  -1    1.50    4.97
   5  11   1    5.92    5.01
  -6 -11  -1   15.44    5.60
  -6 -11  -1   23.56    4.25
   6  11   1   17.15    7.81
  -7 -11  -1   -1.47    4.50
  -7 -11  -1    1.97    5.46
   7  11   1  -10.08    7.81
  -8 -11  -1    3.79    6.44
   8  11   1    4.94    8.68
  -9 -11  -1    9.77    6.77
  -9 -11  -1    0.50    5.56
   9  11   1   -9.96    9.74
 -10 -11  -1   10.14    7.15
 -10 -11  -1   11.09    6.17
  10  11   1    6.44   11.03
  13 -12  -1   -5.75   11.34
 -13  12   1   -3.51   11.27
  12 -12  -1    4.66   10.66
 -12  12   1   27.60   11.90
 -12  12   1   -3.54    4.15
  11 -12  -1    8.72    8.76
 -11  12   1   -1.82    9.12
 -11  12   1   12.98    4.85
 -10  12   1   -2.33    4.81
 -10  12   1    2.47    8.85
 -10  12   1   -2.01    3.94
   9 -12  -1    0.36    8.45
  -9  12   1   -5.92    4.96
  -9  12   1    5.55    3.89
   8 -12  -1  115.87   11.07
   8 -12  -1  166.86   13.36
  -8  12   1  132.86   10.39
   7 -12  -1   19.71    6.16
  -7  12   1    1.23    4.08
   6 -12  -1   68.38    7.46
  -6  12   1   40.90    4.70
  -6  12   1   48.27    5.94
   5 -12  -1    0.88    3.66
  -5  12   1   -3.29    1.75
  -5  12   1    0.56    3.86
   4 -12  -1   33.21    4.95
  -4  12   1   31.17    5.18
  -4  12   1   29.59    3.42
   3 -12  -1   19.63    3.82
   3 -12  -1   17.95    5.90
  -3  12   1   10.92    4.40
  -3  12   1   12.93    2.45
   2 -12  -1   16.86    3.38
   2 -12  -1   12.30    5.78
  -2  12   1   16.39    2.72
  -2  12   1   20.26    5.02
   1 -12  -1   31.38    5.95
   1 -12  -1   36.39    3.97
  -1  12   1   26.67    3.77
  -1  12   1   25.95    5.75
   0 -12  -1   82.53   10.04
   0 -12  -1   79.34    6.32
   0  12   1   83.45    6.97
   0  12   1  106.54   11.35
  -1 -12  -1    0.91    4.92
  -1 -12  -1    2.58    2.33
   1  12   1   -0.89    3.62
  -2 -12  -1   56.07    4.74
  -2 -12  -1   37.43    6.52
   2  12   1   57.51    6.37
  -3 -12  -1   14.35    5.33
  -3 -12  -1    8.58    2.63
   3  12   1    6.12    4.97
  -4 -12  -1   -2.81    2.43
  -4 -12  -1   -8.27    5.07
   4  12   1    0.94    6.49
   4  12   1   -3.84    5.20
  -5 -12  -1    6.36    3.26
  -5 -12  -1   10.55    6.16
   5  12   1    3.15    6.94
  -6 -12  -1   14.45    6.50
  -6 -12  -1    5.33    3.95
   6  12   1    2.95    8.79
  -7 -12  -1   -2.25    4.56
  -7 -12  -1    9.55    7.20
   7  12   1   -7.86    9.36
  -8 -12  -1    7.69    7.57
  -8 -12  -1    2.33    4.87
   8  12   1   -6.91   10.04
  -9 -12  -1   -5.34    6.89
  -9 -12  -1   -3.29    5.40
   9  12   1   16.96   11.11
  13 -13  -1   -2.73   11.85
 -13  13   1   -9.58   10.34
  12 -13  -1    7.20   10.90
 -12  13   1    0.11   12.00
  11 -13  -1   11.19    9.68
 -11  13   1   16.09   10.47
 -11  13   1    4.33    5.28
  10 -13  -1   11.50    8.17
 -10  13   1   10.83   10.04
 -10  13   1    2.12    5.12
   9 -13  -1   20.09   11.41
  -9  13   1    0.59    4.73
   8 -13  -1   -5.23    6.47
   8 -13  -1  -18.25    8.71
  -8  13   1    4.15    4.60
   7 -13  -1   -2.08    5.82
  -7  13   1    2.21    4.61
   6 -13  -1  125.78   11.47
  -6  13   1   98.11   10.01
   5 -13  -1   32.90    5.47
  -5  13   1   21.22    3.09
  -5  13   1   25.37    5.56
   4 -13  -1   51.76    5.85
  -4  13   1   43.08    7.44
  -4  13   1   36.83    4.65
   3 -13  -1   26.99    4.49
  -3  13   1   18.47    3.19
   2 -13  -1   39.77    7.70
   2 -13  -1   40.32    4.82
  -2  13   1   35.09    4.21
  -2  13   1   27.52    6.57
   1 -13  -1   90.50   11.19
   1 -13  -1   86.99    7.33
  -1  13   1   99.88   11.25
  -1  13   1   82.40    7.30
   0 -13  -1   64.80    6.13
   0 -13  -1   59.29    8.64
   0  13   1   60.70    8.61
   0  13   1   60.02    7.20
  -1 -13  -1    2.18    2.80
  -1 -13  -1   -3.77    5.98
   1  13   1   -2.55    4.17
  -2 -13  -1    0.16    2.54
  -2 -13  -1   -1.53    5.74
   2  13   1    0.25    5.17
  -3 -13  -1   -1.56    2.52
  -3 -13  -1    2.99    6.52
   3  13   1   -0.85    7.03
   3  13   1  -10.61    5.18
  -4 -13  -1   -0.29    2.80
  -4 -13  -1   -0.39    6.23
   4  13   1   -4.06    7.27
  -5 -13  -1   48.86    5.94
  -5 -13  -1   40.61    8.60
   5  13   1   45.57    9.77
  -6 -13  -1    0.81    3.46
  -6 -13  -1   -3.27    7.01
   6  13   1    5.55    9.80
  -7 -13  -1    5.59    7.54
  -7 -13  -1   -8.85    5.30
   7  13   1    1.37   10.59
  -8 -13  -1   -1.50    4.80
  -8 -13  -1    5.58    7.42
   8  13   1    5.58   10.92
  12 -14  -1    9.15   11.61
 -12  14   1    4.53   11.37
  11 -14  -1    2.52   10.05
 -11  14   1  -10.56   11.56
  10 -14  -1   -0.62    8.33
 -10  14   1   -3.10   10.31
   9 -14  -1   18.49   12.96
  -9  14   1   16.03    6.58
   8 -14  -1   15.47    7.59
   8 -14  -1    1.29   10.90
  -8  14   1   -0.44    5.21
   7 -14  -1   13.16    9.65
   7 -14  -1    7.44    7.12
  -7  14   1    7.88    5.72
   6 -14  -1   96.54   11.50
  -6  14   1   74.85    8.56
   5 -14  -1    6.66    4.90
  -5  14   1    9.63    6.24
   4 -14  -1   39.57    5.97
  -4  14   1   30.28    3.85
  -4  14   1   32.97    6.84
   3 -14  -1   -1.43    3.93
   3 -14  -1   -1.84    8.05
  -3  14   1   -1.44    6.28
  -3  14   1   -2.36    3.07
   2 -14  -1   22.78    4.43
   2 -14  -1    8.67    7.63
  -2  14   1   11.60    4.12
  -2  14   1   29.00    7.08
   1 -14  -1   17.10    4.12
   1 -14  -1   11.01    7.44
  -1  14   1   26.74    7.45
  -1  14   1   11.52    4.27
   0 -14  -1    2.88    6.93
   0 -14  -1    8.57    3.55
   0  14   1    6.48    7.03
   0  14   1    1.58    4.65
  -1 -14  -1    0.23    7.08
  -1 -14  -1   -1.95    2.90
   1  14   1   -4.27    4.85
   1  14   1    4.76    7.57
  -2 -14  -1   11.17    3.38
  -2 -14  -1    4.91    7.12
   2  14   1   16.24    8.30
  -3 -14  -1    7.18    7.31
  -3 -14  -1    6.11    2.82
   3  14   1   -9.21    7.78
  -4 -14  -1   30.19    4.06
  -4 -14  -1   28.46    8.50
   4  14   1   55.58   11.45
  -5 -14  -1   -2.13    7.93
  -5 -14  -1    2.45    3.48
   5  14   1   -9.21    9.47
  -6 -14  -1   10.05    8.42
   6  14   1   21.27   11.48
  -7 -14  -1  -16.20    7.38
  -7 -14  -1   -1.66    3.91
   7  14   1  -10.43   10.94
  11 -15  -1   26.93   11.09
 -11  15   1   10.49   10.69
  10 -15  -1    8.25   13.63
  10 -15  -1   11.89    9.33
 -10  15   1   -7.09    6.95
   9 -15  -1  -10.11   12.41
   9 -15  -1   10.16    8.73
  -9  15   1   -1.68    6.52
   8 -15  -1   16.53   12.44
  -8  15   1   10.30    6.82
   7 -15  -1   95.66   11.13
   7 -15  -1   80.66   14.37
  -7  15   1   86.35   10.10
   6 -15  -1    7.93    6.77
   6 -15  -1  -15.55    9.99
  -6  15   1    4.34    6.80
   5 -15  -1    2.44    5.20
   5 -15  -1    5.87   10.00
  -5  15   1    8.63    7.28
   4 -15  -1   24.43    5.78
   4 -15  -1   19.78    9.43
  -4  15   1   26.18    7.95
   3 -15  -1    0.76    8.90
   3 -15  -1    6.49    4.74
  -3  15   1    4.78    7.38
   2 -15  -1   36.65    9.80
   2 -15  -1   37.61    5.50
  -2  15   1   20.79    7.89
   1 -15  -1   24.86    4.68
   1 -15  -1   13.58    8.96
  -1  15   1   18.66    8.22
   0 -15  -1    0.97    3.81
   0 -15  -1    7.64    8.24
   0  15   1  -10.51    7.97
  -1 -15  -1   -0.27    8.52
  -1 -15  -1    2.20    3.53
   1  15   1   -1.22    8.55
  -2 -15  -1    3.59    3.64
  -2 -15  -1   -3.61    8.78
   2  15   1    4.38    8.90
  -3 -15  -1   24.77    4.27
  -3 -15  -1   35.54    9.74
   3  15   1   19.14   10.00
  -4 -15  -1   -7.83    8.34
  -4 -15  -1    5.15    3.24
   4  15   1   -0.15    9.73
  -5 -15  -1   14.15    8.78
   5  15   1   -3.53   10.10
   9 -16  -1   -2.40    8.85
   9 -16  -1    0.24   13.38
  -9  16   1  -10.18    7.98
   8 -16  -1   25.43   13.78
   8 -16  -1   19.37    9.15
  -8  16   1   10.52    8.27
   7 -16  -1   16.89   12.90
  -7  16   1   19.23    8.70
   6 -16  -1   12.12    8.65
   6 -16  -1    0.33   11.84
  -6  16   1    7.57    7.96
   5 -16  -1  -12.89   10.71
  -5  16   1    4.51    8.22
   4 -16  -1    6.39    5.79
   4 -16  -1    8.85   11.21
  -4  16   1    9.84    8.93
   3 -16  -1   16.92   11.05
   3 -16  -1   10.38    5.36
  -3  16   1   16.72    8.91
   2 -16  -1    9.65    9.50
   2 -16  -1    8.40    5.09
  -2  16   1    2.84    8.88
   1 -16  -1    7.59    4.71
   1 -16  -1   -4.23    8.99
  -1  16   1    1.92    9.43
   0 -16  -1   -1.33    9.57
   0 -16  -1   16.78    4.85
   0  16   1    6.49    8.81
  -1 -16  -1    0.47    9.67
  -1 -16  -1    4.81    4.13
   1  16   1  -11.59    8.56
  -2 -16  -1    5.39    9.73
   2  16   1    0.36   10.33
  -3 -16  -1    6.13   10.19
  -3 -16  -1   10.22    5.76
   3  16   1   15.95   10.16
   7 -17  -1   -9.07   11.54
   7 -17  -1    6.41    8.46
  -7  17   1   17.62    9.73
   6 -17  -1  -21.80   10.13
   6 -17  -1   15.44    7.55
  -6  17   1   10.72    9.64
   5 -17  -1   24.33   12.91
  -5  17   1   24.21   10.17
   4 -17  -1    6.49   10.98
   4 -17  -1   18.26    7.07
  -4  17   1   11.45   10.75
   3 -17  -1   -3.94   10.70
   3 -17  -1   16.51    5.20
  -3  17   1    8.69    9.76
   2 -17  -1    2.00    5.56
   2 -17  -1   -4.87   10.72
  -2  17   1    0.88    9.90
   1 -17  -1    0.21    6.75
   1 -17  -1    7.20   10.57
  -1  17   1    2.68    9.79
   0 -17  -1    3.54   10.45
   0  17   1   -2.63    9.43
  -1 -17  -1   16.84    9.90
   1  17   1    6.27    9.13
   0  18  -2    9.54   10.64
   0 -18   2    6.06    6.67
   0 -18   2   -3.24   11.18
  -1  18  -2  -14.51   11.11
   1 -18   2    4.45   12.23
   1 -18   2   20.59    7.00
  -2  18  -2   12.30   10.72
   2 -18   2   -0.37    6.96
   2 -18   2  -10.64   11.83
  -3  18  -2   -3.26   10.67
   3 -18   2   -1.10   12.08
  -4  18  -2   35.01   12.24
   4 -18   2   39.03    8.92
   4 -18   2   56.13   13.41
  -5  18  -2   18.87   11.53
   5 -18   2   37.01   12.73
   5 -18   2   47.67    9.10
   3  17  -2    6.06    9.89
  -3 -17   2    8.45    5.45
  -3 -17   2    9.15   11.20
   2  17  -2   -1.78   11.27
  -2 -17   2    4.72   10.87
  -2 -17   2   -0.88    5.30
   1  17  -2   -4.68    9.66
  -1 -17   2    8.41   11.45
  -1 -17   2    7.69    5.18
   0  17  -2  -15.11    9.31
   0 -17   2    4.52    5.51
   0 -17   2    3.21   10.49
  -1  17  -2    8.28   10.09
   1 -17   2    7.33    6.21
   1 -17   2    5.97   10.71
  -2  17  -2    0.91    9.38
   2 -17   2   -3.45    6.33
   2 -17   2    7.22   11.17
  -3  17  -2    1.68    9.51
   3 -17   2   12.74    6.99
   3 -17   2  -13.91   11.24
  -4  17  -2   11.31    9.48
   4 -17   2  -26.32   11.46
   4 -17   2   13.47    6.88
  -5  17  -2   16.33    9.38
   5 -17   2   16.80   12.67
   5 -17   2   30.87    8.16
  -6  17  -2   12.45    8.99
   6 -17   2   -2.27    9.11
   6 -17   2   17.63   13.63
  -7  17  -2   17.35    8.97
   7 -17   2    7.93   12.90
   7 -17   2    9.53    9.93
   8 -17   2   -0.77   18.00
   8 -17   2    4.93   11.64
   5  16  -2   -8.50   10.22
  -5 -16   2   -0.11    4.15
  -5 -16   2    4.16   10.46
   4  16  -2  -11.97   10.76
  -4 -16   2   -3.02    4.73
  -4 -16   2   -3.58   10.14
   3  16  -2   -1.25   10.18
  -3 -16   2   -3.21    4.42
  -3 -16   2    8.29   10.13
   2  16  -2   -2.05    9.12
  -2 -16   2   -0.73    9.35
   1  16  -2    3.02    9.46
  -1 -16   2   19.55   10.04
   0  16  -2   -9.25    8.40
   0 -16   2    4.85    9.12
  -1  16  -2    2.52    8.31
   1 -16   2   -0.12    9.59
  -2  16  -2    1.20    8.13
   2 -16   2    8.28   10.07
  -3  16  -2   27.62    8.14
   3 -16   2   25.10   11.53
  -4  16  -2   33.34    8.48
   4 -16   2   18.46   11.89
  -5  16  -2    5.76    8.06
   5 -16   2   12.99    6.91
   5 -16   2    8.00   11.89
  -6  16  -2   10.32    7.18
   6 -16   2   35.61   12.74
   6 -16   2   12.21    7.99
  -7  16  -2   -8.21    7.03
   7 -16   2   20.53   13.72
   7 -16   2    1.17    8.92
  -8  16  -2   31.07    8.36
   8 -16   2   38.32   14.78
   8 -16   2   33.33   11.16
  -9  16  -2   24.00    9.82
  -9  16  -2   14.42   11.80
   9 -16   2   30.39   11.48
   7  15  -2    5.28    9.35
  -7 -15   2   -3.24    4.40
  -7 -15   2   15.74    9.55
   6  15  -2   -6.22   10.45
  -6 -15   2   10.29    9.88
  -6 -15   2   -1.74    4.35
   5  15  -2  -12.49   10.28
  -5 -15   2    8.70    9.14
  -5 -15   2   -2.13    4.03
   4  15  -2   19.01   10.31
  -4 -15   2   10.45    8.89
   3  15  -2    3.19    8.92
  -3 -15   2    4.69    8.17
   2  15  -2    6.95    8.04
  -2 -15   2   11.12    4.18
  -2 -15   2   -1.20    8.20
   1  15  -2   48.39    9.11
  -1 -15   2   45.12    9.62
  -1 -15   2   48.32   10.21
   0  15  -2   30.57    8.65
   0 -15   2   29.41    9.41
   0 -15   2   30.35    5.25
  -1  15  -2    7.23    7.66
   1 -15   2    4.59    4.60
   1 -15   2    9.48    8.57
  -2  15  -2    6.02    6.76
   2 -15   2    8.77    8.37
   2 -15   2    0.51    5.71
  -3  15  -2   55.08    8.76
   3 -15   2   58.47   11.82
   3 -15   2   47.24   10.96
  -4  15  -2   26.26    7.47
   4 -15   2   37.96    6.69
   4 -15   2   33.30   10.22
  -5  15  -2   60.74    8.63
   5 -15   2   50.21   12.02
  -6  15  -2  153.18   13.78
   6 -15   2  167.94   19.41
   7 -15   2   17.62   12.74
   7 -15   2   11.80    8.04
  -8  15  -2   -7.74    5.93
   8 -15   2    5.48    8.99
   8 -15   2   -8.42   12.23
  -9  15  -2    4.14   11.05
  -9  15  -2    6.94    6.48
   9 -15   2   22.91   10.97
 -10  15  -2   12.01   11.95
  10 -15   2    4.87   10.83
   8  14  -2    8.50   12.05
  -8 -14   2    1.30    5.16
  -8 -14   2   -8.70    8.23
   7  14  -2  -17.31   10.16
  -7 -14   2   11.71    8.30
  -7 -14   2   -1.05    4.49
   6  14  -2   27.09   10.44
  -6 -14   2    8.35    4.16
  -6 -14   2    8.91    8.01
   5  14  -2    5.89    9.31
  -5 -14   2   -1.13    7.10
   4  14  -2   40.48   10.09
  -4 -14   2   32.19    4.37
  -4 -14   2   27.94    7.87
   3  14  -2   -0.24    7.26
  -3 -14   2    6.47    3.16
  -3 -14   2   -1.82    7.03
   2  14  -2    7.08    7.29
  -2 -14   2    6.99    6.75
  -2 -14   2    7.45    3.45
   1  14  -2   -2.91    6.32
  -1 -14   2   10.66    6.95
  -1 -14   2    0.79    3.28
   0  14  -2    1.37    5.84
   0 -14   2    3.45    6.71
   0 -14   2   -0.81    3.79
  -1  14  -2   -1.14    5.43
   1 -14   2    7.04    7.01
   1 -14   2    3.05    3.95
  -2  14  -2   21.75    6.56
   2 -14   2   25.11    8.08
   2 -14   2   26.93    5.27
   3 -14   2    3.08    4.62
   3 -14   2    9.29    7.79
  -4  14  -2   10.05    5.57
   4 -14   2   16.03    5.36
   4 -14   2    7.13    7.91
  -5  14  -2   -1.61    5.16
   5 -14   2   13.29    8.48
   6 -14   2   55.22   11.05
   6 -14   2   60.60    9.57
  -7  14  -2    5.62    5.22
   7 -14   2   20.54   10.11
  -8  14  -2    5.40    5.54
   8 -14   2   -2.77    8.49
   8 -14   2   -9.18   10.91
  -9  14  -2    8.06    5.43
  -9  14  -2    1.15    9.49
   9 -14   2    6.81    9.18
 -10  14  -2   -1.01   10.90
  10 -14   2    7.87   10.16
 -11  14  -2  -18.93   10.52
  11 -14   2   -8.61   10.51
   9  13  -2   15.93   11.69
  -9 -13   2   -4.05    5.39
  -9 -13   2   -1.01    8.11
   8  13  -2   27.29   11.11
  -8 -13   2   36.56    6.21
  -8 -13   2   36.77    8.41
   7  13  -2   -7.19   10.22
  -7 -13   2    2.04    6.72
  -7 -13   2    7.24    4.49
   6  13  -2   19.74    8.40
  -6 -13   2   12.11    6.89
   5  13  -2    1.17    7.74
  -5 -13   2   -2.33    5.91
  -5 -13   2    2.50    6.04
  -4 -13   2    6.61    6.19
  -4 -13   2   11.18    3.44
  -3 -13   2  164.81    9.76
  -3 -13   2  165.73   13.01
   2  13  -2    5.58    5.92
  -2 -13   2    5.90    2.86
  -2 -13   2   -0.63    5.68
   1  13  -2   -2.38    5.57
   1  13  -2    6.04    5.34
  -1 -13   2    6.01    3.02
   0  13  -2   40.35    4.73
   0 -13   2   37.07    8.91
  -1  13  -2    1.60    2.81
  -1  13  -2    2.47    4.93
   1 -13   2    7.03    6.54
   1 -13   2    8.49    3.60
  -2  13  -2   -3.75    4.58
  -2  13  -2   -5.95    2.39
   2 -13   2    4.16    3.57
  -3  13  -2   19.05    5.44
   3 -13   2   27.62    5.17
   3 -13   2   18.35    8.67
  -4  13  -2    6.37    4.84
   4 -13   2   14.69    4.93
   4 -13   2   10.12    7.42
  -5  13  -2   99.27    9.56
   5 -13   2   85.33   11.18
   5 -13   2  112.15   10.41
  -6  13  -2   98.91    9.95
   6 -13   2  131.81   15.53
   6 -13   2   97.91    8.66
  -7  13  -2    9.93    4.76
   7 -13   2   -9.33    8.21
   7 -13   2    8.14    4.49
   7 -13   2   15.18    7.16
  -8  13  -2   38.18    6.04
  -8  13  -2   40.71    9.88
   8 -13   2   52.10    5.88
   8 -13   2   50.69   10.88
  -9  13  -2    5.62    9.58
  -9  13  -2   -5.41    4.52
   9 -13   2   -3.13    8.05
 -10  13  -2    7.34    4.58
 -10  13  -2    2.71   10.11
  10 -13   2  -11.50    9.22
 -11  13  -2   12.89   10.30
  11 -13   2   -3.57    9.91
 -12  13  -2   16.36   11.62
  12 -13   2   10.87   11.66
  10  12  -2   20.50   12.02
 -10 -12   2   14.84    6.54
 -10 -12   2   12.51    7.60
   9  12  -2   13.51   10.89
  -9 -12   2   -3.22    5.40
  -9 -12   2   -1.77    6.70
   8  12  -2    7.27    9.34
  -8 -12   2   -7.58    4.59
  -8 -12   2   -3.91    6.06
   7  12  -2   -0.11    8.25
  -7 -12   2   -1.04    5.77
   6  12  -2   48.62    9.32
  -6 -12   2   42.63    7.08
  -5 -12   2  189.29   10.74
  -5 -12   2  163.43   12.93
  -4 -12   2   14.70    3.08
   3  12  -2    3.40    4.26
  -3 -12   2    4.45    2.41
  -3 -12   2    3.90    4.58
   2  12  -2   15.59    5.50
   2  12  -2   22.03    4.35
  -2 -12   2   12.44    5.31
   1  12  -2   10.02    3.58
   1  12  -2    7.11    4.99
  -1 -12   2   -0.70    4.63
  -1 -12   2   11.75    2.84
   0  12  -2   63.66    7.60
  -1  12  -2  334.74   17.59
  -1  12  -2  353.49   19.67
   1 -12   2  328.95   19.98
   1 -12   2  342.20   17.87
  -2  12  -2    8.41    4.08
  -2  12  -2    7.94    2.45
   2 -12   2    3.68    3.35
   2 -12   2   -0.55    5.11
   2 -12   2    6.47    3.18
  -3  12  -2    2.53    3.76
  -3  12  -2   -0.65    1.84
   3 -12   2    1.06    3.07
   3 -12   2   -0.16    5.50
   3 -12   2   -1.19    3.38
  -4  12  -2    9.45    4.07
  -4  12  -2    3.56    1.89
   4 -12   2   12.62    4.24
   4 -12   2   -0.33    6.43
  -5  12  -2   24.86    4.85
   5 -12   2   40.30    5.50
   5 -12   2   20.37    7.31
  -6  12  -2   15.27    4.44
   6 -12   2    7.76    3.51
   6 -12   2   14.21    7.45
   6 -12   2   17.91    5.83
  -7  12  -2   80.39    8.40
   7 -12   2   99.79    8.06
   7 -12   2  129.08   11.92
   7 -12   2   90.20   16.51
  -8  12  -2   53.98    6.00
   8 -12   2   67.46    7.31
  -9  12  -2    2.54    8.97
  -9  12  -2   12.16    5.43
  -9  12  -2    4.94    4.30
   9 -12   2   20.32    8.20
 -10  12  -2    6.98    4.34
 -10  12  -2    4.08    9.66
  10 -12   2    2.77    8.09
 -11  12  -2    4.61   10.84
  11 -12   2  -20.21    9.73
 -12  12  -2    3.16   10.81
  12 -12   2   11.74   11.07
 -13  12  -2  -10.71   10.56
  13 -12   2    4.31   12.23
  11  11  -2    9.17   11.03
 -11 -11   2    0.26    6.70
 -11 -11   2    1.29    7.26
  10  11  -2    2.04   10.24
 -10 -11   2   11.90    6.48
 -10 -11   2   -5.78    5.80
   9  11  -2    5.95    8.87
  -9 -11   2   -2.51    4.85
  -9 -11   2    0.50    6.02
   8  11  -2    9.99    8.17
  -8 -11   2    9.24    5.40
   7  11  -2   32.30    8.36
  -7 -11   2   40.28    6.55
  -6 -11   2   -1.54    4.76
  -6 -11   2    5.20    3.38
   5  11  -2   25.96    6.99
  -5 -11   2   23.81    3.79
  -5 -11   2   22.09    5.11
   4  11  -2   12.68    4.94
  -4 -11   2   17.79    2.99
  -4 -11   2   15.72    4.80
   3  11  -2   60.88    7.35
   3  11  -2   60.43    7.18
  -3 -11   2   52.81    6.12
  -3 -11   2   65.72    5.00
   2  11  -2  111.58    8.55
   2  11  -2  140.59    9.14
   2  11  -2  142.80   11.27
  -2 -11   2  125.71    9.95
  -2 -11   2  147.49    7.84
   1  11  -2    0.09    2.48
   1  11  -2   11.04    2.99
   1  11  -2    3.01    3.95
  -1 -11   2    6.76    3.82
  -1 -11   2    4.73    2.26
   0  11  -2   50.92    5.35
   0  11  -2   63.23    6.55
   0  11  -2   51.76    4.72
   0 -11   2   41.50    5.80
   0 -11   2   51.38    4.80
   0 -11   2   35.64    4.45
  -1  11  -2   27.29    3.54
  -1  11  -2   31.17    4.86
  -1  11  -2   21.49    3.97
   1 -11   2   40.54    4.80
   1 -11   2   29.60    5.64
   1 -11   2   23.07    3.73
  -2  11  -2    6.73    3.46
  -2  11  -2    2.38    3.31
  -2  11  -2    2.64    1.65
   2 -11   2    5.53    2.83
   2 -11   2    0.13    4.36
   2 -11   2    9.11    2.98
  -3  11  -2    6.27    1.77
  -3  11  -2    7.95    3.42
  -3  11  -2    5.36    3.36
   3 -11   2   13.48    5.16
   3 -11   2   15.28    3.05
  -4  11  -2   15.64    2.44
  -4  11  -2   16.59    4.01
   4 -11   2   18.42    6.04
   4 -11   2   18.88    4.24
   4 -11   2   12.52    3.03
  -5  11  -2   17.88    2.87
  -5  11  -2   27.83    4.32
   5 -11   2   14.38    3.06
   5 -11   2   27.07    7.10
   5 -11   2   16.79    4.46
  -6  11  -2  103.28    8.16
   6 -11   2  112.72   12.49
   6 -11   2  102.63   10.20
   6 -11   2   92.75    7.13
  -7  11  -2   97.79    8.09
   7 -11   2   79.26   12.81
   7 -11   2   98.07    7.55
  -8  11  -2  136.86    8.78
   8 -11   2  102.88    8.62
  -9  11  -2   -2.37    3.18
  -9  11  -2   -0.32    3.35
 -10  11  -2   -6.11    3.40
  10 -11   2    7.99    8.15
 -11  11  -2    1.86    9.75
  11 -11   2  -15.31    8.47
 -12  11  -2  -10.77    9.86
  12 -11   2   -9.52   10.27
 -13  11  -2    5.18   11.68
  13 -11   2    7.48   11.49
  12  10  -2   15.61   11.97
 -12 -10   2   13.17    7.67
 -12 -10   2   13.57    7.12
  11  10  -2   12.24   10.30
 -11 -10   2   -0.83    6.69
 -11 -10   2   14.97    6.69
  10  10  -2   13.23    9.76
 -10 -10   2   15.84    6.27
 -10 -10   2   12.10    5.96
   9  10  -2   32.08    9.06
  -9 -10   2   43.79    6.49
  -8 -10   2   63.23    7.61
  -8 -10   2   52.94    6.78
   7  10  -2    2.78    6.73
  -7 -10   2    0.32    4.59
  -7 -10   2    0.96    3.31
   6  10  -2  117.66   13.34
  -6 -10   2   93.39    8.53
  -6 -10   2  108.40    7.75
   5  10  -2  102.48   10.79
   5  10  -2   95.45    9.35
  -5 -10   2  100.40    8.21
  -5 -10   2  110.29    7.38
   4  10  -2  225.36   14.82
   4  10  -2  231.90   13.66
   4  10  -2  215.88   12.84
  -4 -10   2  220.77   12.03
  -4 -10   2  217.59   13.12
   3  10  -2   15.22    4.69
   3  10  -2   14.77    3.75
   3  10  -2   13.49    3.28
  -3 -10   2   16.84    3.86
  -3 -10   2   17.56    3.65
  -3 -10   2   15.40    2.60
   2  10  -2  209.94   11.69
   2  10  -2  226.84   13.56
   2  10  -2  204.74   11.97
  -2 -10   2  207.17   12.49
  -2 -10   2  217.77   11.00
  -2 -10   2  191.74   12.17
   1  10  -2   -3.41    3.15
   1  10  -2   -3.28    2.05
   1  10  -2    0.31    2.21
  -1 -10   2   -1.50    3.05
  -1 -10   2    2.70    1.76
  -1 -10   2    1.28    2.37
   0  10  -2   -1.89    2.10
   0  10  -2    2.12    3.27
   0  10  -2    0.00    1.66
   0 -10   2    0.48    2.46
   0 -10   2   -2.12    1.72
   0 -10   2    0.50    3.32
  -1  10  -2    0.48    2.69
  -1  10  -2    0.20    2.32
  -1  10  -2    0.89    1.51
   1 -10   2    0.87    2.25
   1 -10   2    3.22    2.15
   1 -10   2    0.97    3.23
  -2  10  -2    1.50    2.56
  -2  10  -2    3.73    3.04
  -2  10  -2    1.91    1.42
   2 -10   2    0.83    2.37
   2 -10   2    3.26    3.38
   2 -10   2    0.52    2.18
  -3  10  -2    4.85    3.56
  -3  10  -2    6.98    1.58
  -3  10  -2   10.11    3.04
   3 -10   2    8.42    2.29
   3 -10   2    3.91    2.73
   3 -10   2    8.77    4.64
  -4  10  -2  370.60   18.80
  -4  10  -2  366.22   20.52
  -4  10  -2  387.59   19.78
   4 -10   2  380.55   21.61
   4 -10   2  387.34   20.00
   4 -10   2  375.40   19.18
  -5  10  -2    0.08    2.58
  -5  10  -2   -3.38    3.53
  -5  10  -2    1.70    2.13
   5 -10   2    5.52    2.15
   5 -10   2   -1.17    4.77
   5 -10   2    3.64    3.59
  -6  10  -2    8.08    3.07
  -6  10  -2    3.90    2.67
   6 -10   2   12.64    4.54
   6 -10   2    6.56    2.40
   6 -10   2    7.74    6.07
  -7  10  -2    0.72    5.84
  -7  10  -2   -1.38    2.67
   7 -10   2    0.44    2.76
   7 -10   2    1.35    4.92
  -8  10  -2   81.11    7.10
  -8  10  -2  104.11    7.11
   8 -10   2  118.54   11.85
  -9  10  -2   11.81    3.24
  -9  10  -2   10.30    3.28
   9 -10   2   13.10    7.26
 -10  10  -2   -0.47    3.40
 -10  10  -2    6.52    3.03
 -11  10  -2   -1.98    3.17
 -11  10  -2    6.65    9.18
  11 -10   2    5.59    9.12
 -12  10  -2   28.10   10.66
  12 -10   2   21.91   11.56
 -13  10  -2   53.15   12.76
  13 -10   2   24.99   12.30
 -14  10  -2    7.43   10.48
  14 -10   2   33.75   12.34
  12   9  -2   -5.28   10.30
 -12  -9   2    1.87    6.40
 -12  -9   2    1.96    7.41
  11   9  -2    9.16    9.16
 -11  -9   2    1.90    5.52
 -11  -9   2    2.21    6.50
  10   9  -2    5.57    7.94
 -10  -9   2    2.20    6.00
 -10  -9   2    4.45    4.72
  -9  -9   2   54.52    6.45
   8   9  -2   29.28    7.07
  -8  -9   2   31.80    5.18
  -8  -9   2   33.69    5.28
   7   9  -2   29.19    6.71
  -7  -9   2   27.46    4.48
  -7  -9   2   33.62    4.81
   6   9  -2   57.08    7.29
   6   9  -2   32.75    5.58
   6   9  -2   35.60    5.65
  -6  -9   2   48.05    5.64
  -6  -9   2   35.71    4.50
   5   9  -2   21.68    3.64
   5   9  -2   36.98    5.95
   5   9  -2   26.85    4.89
  -5  -9   2   29.25    3.94
  -5  -9   2   25.19    3.42
   4   9  -2   82.71    7.41
   4   9  -2   80.09    6.43
   4   9  -2   81.09    8.05
  -4  -9   2   83.81    6.55
  -4  -9   2   75.33    6.96
  -4  -9   2   88.79    5.97
   3   9  -2  141.00   10.00
   3   9  -2  134.44    8.40
   3   9  -2  144.11    9.09
  -3  -9   2  142.13    9.02
  -3  -9   2  130.42    9.06
  -3  -9   2  147.62    8.03
   2   9  -2   25.08    3.12
   2   9  -2   31.56    4.86
   2   9  -2   31.78    3.77
  -2  -9   2   25.08    3.73
  -2  -9   2   25.95    2.94
  -2  -9   2   29.28    3.78
   1   9  -2  280.39   14.93
   1   9  -2  287.72   15.03
   1   9  -2  289.38   16.06
  -1  -9   2  312.55   15.92
  -1  -9   2  285.04   14.41
  -1  -9   2  287.13   15.40
   0   9  -2   88.20    5.44
   0   9  -2   87.76    5.91
   0   9  -2   87.41    6.93
   0  -9   2   82.84    6.00
   0  -9   2   89.83    7.04
   0  -9   2   81.24    5.31
  -1   9  -2  150.10    9.35
  -1   9  -2  147.22    8.95
  -1   9  -2  146.84    8.20
   1  -9   2  170.51    8.55
   1  -9   2  150.12   10.01
   1  -9   2  148.85    8.82
  -2   9  -2   20.41    3.26
  -2   9  -2   19.33    3.06
  -2   9  -2   23.63    2.49
   2  -9   2   28.06    4.57
   2  -9   2   27.49    3.30
   2  -9   2   27.66    3.33
  -3   9  -2   18.32    3.50
  -3   9  -2   22.93    3.33
  -3   9  -2   21.98    2.36
   3  -9   2   23.67    3.33
   3  -9   2   24.80    4.94
   3  -9   2   20.11    2.66
  -4   9  -2    0.13    2.16
  -4   9  -2   -1.07    1.51
  -4   9  -2   -2.16    2.97
   4  -9   2    1.12    1.73
   4  -9   2   -0.50    2.61
   4  -9   2    0.13    3.81
  -5   9  -2   -0.14    2.28
  -5   9  -2    0.86    1.90
  -5   9  -2   -0.10    3.87
   5  -9   2   -4.51    4.63
   5  -9   2    0.97    1.79
   5  -9   2    0.43    2.99
  -6   9  -2   65.89    5.69
  -6   9  -2   76.05    5.66
  -6   9  -2   73.62    7.68
   6  -9   2   72.38    8.21
   6  -9   2   74.02    8.17
   6  -9   2   68.69    5.22
  -7   9  -2  431.60   23.88
  -7   9  -2  379.19   21.42
  -7   9  -2  421.00   20.95
   7  -9   2  444.21   23.51
   7  -9   2  409.65   20.86
  -8   9  -2  270.48   14.02
  -8   9  -2  263.47   18.10
  -8   9  -2  266.01   14.15
   8  -9   2  274.25   17.63
  -9   9  -2  277.06   16.65
  -9   9  -2  324.91   15.98
   9  -9   2  353.65   27.55
 -10   9  -2   91.25    6.71
 -10   9  -2   94.25    6.46
 -11   9  -2   29.98    9.66
  11  -9   2   25.49    8.96
 -12   9  -2   54.85   11.42
  12  -9   2   53.78   11.50
 -13   9  -2   15.35   10.79
  13  -9   2    9.29   11.02
 -14   9  -2   16.93   12.11
  14  -9   2   -1.83   11.72
  13   8  -2  -12.43    9.61
 -13  -8   2    0.07    8.00
 -13  -8   2   -7.62    6.91
  12   8  -2   -0.39    9.18
 -12  -8   2    5.04    7.88
 -12  -8   2   -1.88    5.91
  11   8  -2   -2.87    8.47
 -11  -8   2   -0.21    6.38
 -11  -8   2   -2.38    5.02
 -10  -8   2   19.77    5.17
   9   8  -2   77.58   13.52
  -9  -8   2   76.03   10.12
   8   8  -2   51.99    7.85
  -8  -8   2   54.40    6.58
  -8  -8   2   55.13    6.41
   7   8  -2   26.80    5.83
   7   8  -2   15.22    4.33
   7   8  -2   19.27    4.88
  -7  -8   2   26.37    4.22
  -7  -8   2   26.39    3.94
   6   8  -2   12.72    4.62
   6   8  -2   24.35    4.13
   6   8  -2   23.51    4.69
  -6  -8   2   18.47    3.40
  -6  -8   2   18.62    4.26
  -6  -8   2   21.83    3.80
   5   8  -2   79.49    6.31
   5   8  -2   67.45    7.32
   5   8  -2   84.60    7.89
  -5  -8   2   76.61    6.12
  -5  -8   2   78.32    7.20
  -5  -8   2   80.71    6.03
   4   8  -2  231.77   13.14
   4   8  -2  221.90   12.31
   4   8  -2  216.32   13.57
  -4  -8   2  232.20   12.93
  -4  -8   2  220.63   12.36
  -4  -8   2  234.14   12.09
   3   8  -2  327.73   16.66
   3   8  -2  332.04   17.82
   3   8  -2  328.48   17.10
  -3  -8   2  318.80   16.31
  -3  -8   2  319.99   16.88
  -3  -8   2  323.49   17.13
   2   8  -2  123.94    7.61
   2   8  -2  124.59    7.36
   2   8  -2  118.88    8.56
  -2  -8   2  138.53    7.04
  -2  -8   2  125.32    7.97
  -2  -8   2  121.88    7.83
   1   8  -2    1.04    1.56
   1   8  -2   -1.54    1.46
   1   8  -2    1.23    2.59
  -1  -8   2   -2.25    2.03
  -1  -8   2    0.49    1.25
  -1  -8   2    0.16    1.70
   0   8  -2    3.99    1.43
   0   8  -2    5.08    1.83
   0   8  -2    0.63    2.01
   0  -8   2    3.99    1.97
   0  -8   2    4.71    2.49
   0  -8   2    2.26    1.36
  -1   8  -2   89.07    6.06
  -1   8  -2   97.18    6.25
  -1   8  -2   87.30    5.04
   1  -8   2   91.12    5.70
   1  -8   2   82.37    5.39
   1  -8   2   83.36    6.56
  -2   8  -2   73.55    4.21
  -2   8  -2   67.17    5.51
  -2   8  -2   60.63    5.16
   2  -8   2   79.97    6.69
   2  -8   2   66.13    4.78
   2  -8   2   78.62    5.28
  -3   8  -2  457.43   22.92
  -3   8  -2  435.74   23.42
  -3   8  -2  470.50   22.41
   3  -8   2  459.17   24.06
   3  -8   2  458.73   22.60
   3  -8   2  467.08   23.05
  -4   8  -2  288.24   14.91
  -4   8  -2  305.69   15.24
  -4   8  -2  299.99   16.18
   4  -8   2  294.09   16.93
   4  -8   2  287.22   15.63
   4  -8   2  294.09   14.88
  -5   8  -2   29.07    4.48
  -5   8  -2   28.30    3.05
   5  -8   2   24.59    3.04
   5  -8   2   22.42    5.26
   5  -8   2   27.95    4.37
  -6   8  -2   11.38    2.48
  -6   8  -2   15.50    4.54
  -6   8  -2   11.82    2.28
  -6   8  -2   12.76    4.55
   6  -8   2   12.73    2.50
   6  -8   2    9.20    3.64
  -7   8  -2   15.12    5.17
  -7   8  -2   20.15    2.65
  -7   8  -2   14.35    3.21
  -7   8  -2   25.92    2.77
  -7   8  -2   22.08    5.23
   7  -8   2   12.24    4.59
  -8   8  -2    1.92    2.10
  -8   8  -2    6.15    2.25
  -8   8  -2    8.62    5.15
   8  -8   2    0.01    5.00
  -9   8  -2   19.32    4.10
  -9   8  -2   18.64    2.92
   9  -8   2    5.74    5.81
 -10   8  -2   43.05    4.35
 -10   8  -2   35.39    3.73
  10  -8   2   41.59    8.89
  11  -8   2   49.33    9.94
 -12   8  -2   90.10   11.92
  12  -8   2   98.11   12.97
 -13   8  -2    3.23    9.86
  13  -8   2   12.19   10.96
 -14   8  -2    8.37   10.99
  14  -8   2   -1.23   10.90
  14   7  -2   17.16   10.01
 -14  -7   2   -4.07    7.16
 -14  -7   2    3.22    9.18
  13   7  -2    7.78    9.38
 -13  -7   2    4.17    8.63
 -13  -7   2    0.12    6.71
 -12  -7   2    9.18    6.10
 -12  -7   2   17.70    8.04
  11   7  -2    9.07    7.13
 -11  -7   2    2.96    6.42
 -11  -7   2    5.42    4.78
  10   7  -2   -1.75    6.23
 -10  -7   2    8.62    7.66
 -10  -7   2   13.84    4.68
   9   7  -2   -5.70    5.30
  -9  -7   2   -5.86    4.47
  -9  -7   2   -4.23    3.23
   8   7  -2   26.12    5.74
   8   7  -2   32.23    6.39
  -8  -7   2   23.34    3.91
  -8  -7   2   22.08    4.92
   7   7  -2   47.89    6.32
   7   7  -2   47.39    6.46
   7   7  -2   40.87    5.21
  -7  -7   2   50.21    6.03
  -7  -7   2   44.80    4.98
  -7  -7   2   38.49    5.03
   6   7  -2   94.21    8.06
   6   7  -2   81.23    7.05
   6   7  -2  113.87    8.77
  -6  -7   2   99.96    6.54
  -6  -7   2  108.41    7.27
  -6  -7   2   83.17    7.16
   5   7  -2    0.39    2.07
   5   7  -2    1.26    2.97
   5   7  -2    5.99    3.20
  -5  -7   2    3.17    1.98
  -5  -7   2    7.24    2.64
  -5  -7   2    2.82    2.46
   4   7  -2  388.43   21.18
   4   7  -2  409.75   21.64
   4   7  -2  423.28   20.68
  -4  -7   2  405.24   21.15
  -4  -7   2  414.34   20.65
  -4  -7   2  423.90   20.66
   3   7  -2  304.61   16.16
   3   7  -2  307.82   15.72
   3   7  -2  292.37   15.17
  -3  -7   2  298.13   15.06
  -3  -7   2  295.69   15.68
  -3  -7   2  292.03   15.31
   2   7  -2 4476.32  207.90
   2   7  -2 4271.53  207.63
   2   7  -2 4460.16  208.43
  -2  -7   2 4385.30  207.45
  -2  -7   2 4459.07  208.13
  -2  -7   2 4337.94  207.90
   1   7  -2  324.04   16.56
   1   7  -2  342.59   16.63
   1   7  -2  318.20   17.15
  -1  -7   2  348.25   17.00
  -1  -7   2  323.72   16.86
  -1  -7   2  326.37   16.16
   0   7  -2    1.67    1.14
   0   7  -2   -0.67    1.56
   0   7  -2   -2.99    1.53
   0  -7   2    0.44    1.53
   0  -7   2    1.84    2.07
   0  -7   2    2.69    1.21
  -1   7  -2   22.89    2.71
  -1   7  -2   18.04    1.90
  -1   7  -2   18.29    2.74
   1  -7   2   22.40    3.14
   1  -7   2   16.16    2.09
   1  -7   2   14.90    2.21
  -2   7  -2    2.35    1.10
  -2   7  -2    3.29    1.71
  -2   7  -2    0.39    2.07
   2  -7   2    0.70    2.71
   2  -7   2    0.53    1.63
   2  -7   2    2.48    1.30
  -3   7  -2  102.02    5.78
  -3   7  -2  104.05    6.05
  -3   7  -2   97.87    6.70
   3  -7   2  104.03    6.38
   3  -7   2   99.77    7.58
   3  -7   2   87.90    5.94
  -4   7  -2    6.75    1.77
  -4   7  -2    6.92    3.12
  -4   7  -2   10.31    1.99
   4  -7   2    7.16    1.56
   4  -7   2   10.77    2.55
   4  -7   2    7.12    3.32
  -5   7  -2  366.07   18.45
  -5   7  -2  366.82   18.07
  -5   7  -2  352.30   19.50
   5  -7   2  354.47   20.19
   5  -7   2  364.27   17.94
   5  -7   2  376.26   19.24
  -6   7  -2   16.13    4.55
  -6   7  -2   20.70    4.50
  -6   7  -2   14.43    2.67
  -6   7  -2   23.24    2.43
   6  -7   2   16.67    3.90
   6  -7   2   21.76    2.35
  -7   7  -2   83.38    5.09
  -7   7  -2   84.14    8.50
  -7   7  -2   77.65    6.47
  -7   7  -2   77.98    8.77
   7  -7   2   74.33    8.11
  -8   7  -2    5.56    1.71
  -8   7  -2    5.76    3.62
  -8   7  -2    6.35    2.02
  -8   7  -2    4.14    5.24
   8  -7   2    3.97    4.54
  -9   7  -2   29.04    6.83
  -9   7  -2   27.73    2.94
  -9   7  -2   27.04    2.85
   9  -7   2   31.12    7.16
  10  -7   2   83.60   10.78
 -12   7  -2   -7.31    8.53
  12  -7   2   -7.33    7.74
 -13   7  -2   37.68   10.88
  13  -7   2   23.86   11.01
 -14   7  -2   -4.09   10.43
  14  -7   2   16.61   12.32
 -15   7  -2   11.29    9.68
 -15   7  -2   15.87   11.91
  14   6  -2   12.45    9.97
 -14  -6   2   -4.07    7.05
 -14  -6   2   -2.34    9.33
 -13  -6   2    6.22    8.83
 -13  -6   2   11.47    6.50
  12   6  -2   -1.44    7.38
 -12  -6   2   -3.13    6.87
 -12  -6   2    3.92    5.63
  11   6  -2    0.64    6.50
 -11  -6   2   -4.86    4.34
  10   6  -2   49.79    7.53
 -10  -6   2   56.61   12.82
 -10  -6   2   50.13    5.83
   9   6  -2   53.92    7.05
  -9  -6   2   44.42    6.65
  -9  -6   2   42.70    5.26
  -9  -6   2   38.06    5.07
   8   6  -2  105.28    9.72
   8   6  -2   78.28    9.51
   8   6  -2   88.09    8.93
  -8  -6   2   98.91    8.09
  -8  -6   2  115.69    7.50
  -8  -6   2  114.98    9.10
   7   6  -2   68.20    8.09
   7   6  -2   68.84    6.65
   7   6  -2   67.12    7.59
  -7  -6   2   75.08    6.59
  -7  -6   2   75.00    7.10
  -7  -6   2   73.36    5.68
   6   6  -2  102.17    8.06
   6   6  -2  105.07    7.49
   6   6  -2  115.32    8.53
  -6  -6   2  113.21    7.76
  -6  -6   2  115.96    7.02
  -6  -6   2  117.65    7.75
   5   6  -2  632.81   33.27
   5   6  -2  708.04   33.61
   5   6  -2  649.56   32.69
  -5  -6   2  684.01   32.94
  -5  -6   2  642.85   33.05
  -5  -6   2  691.72   32.56
   4   6  -2 1032.62   49.48
   4   6  -2 1022.52   49.19
   4   6  -2 1011.04   48.65
  -4  -6   2  973.42   49.05
  -4  -6   2 1005.28   48.58
  -4  -6   2 1026.71   48.79
   3   6  -2  339.75   16.79
   3   6  -2  323.44   17.08
   3   6  -2  322.16   16.22
  -3  -6   2  324.25   16.30
  -3  -6   2  322.51   16.73
  -3  -6   2  318.34   16.22
   2   6  -2  590.63   29.29
   2   6  -2  586.98   29.75
   2   6  -2  609.88   29.08
  -2  -6   2  618.13   28.98
  -2  -6   2  580.50   29.48
  -2  -6   2  619.53   29.28
   1   6  -2   41.08    3.84
   1   6  -2   39.35    2.96
   1   6  -2   35.73    3.03
  -1  -6   2   34.14    3.26
  -1  -6   2   44.48    2.66
  -1  -6   2   30.84    3.34
   0   6  -2   28.82    3.24
   0   6  -2   25.73    2.71
   0   6  -2   30.52    2.28
   0  -6   2   30.57    2.32
   0  -6   2   27.32    2.89
   0  -6   2   21.62    2.71
  -1   6  -2   86.40    5.66
  -1   6  -2   98.02    4.93
  -1   6  -2   87.69    5.57
   1  -6   2  104.40    5.30
   1  -6   2   75.69    5.62
   1  -6   2   91.40    6.16
  -2   6  -2    6.17    2.02
  -2   6  -2    9.66    1.43
  -2   6  -2    6.71    1.53
   2  -6   2    5.33    1.26
   2  -6   2    4.25    1.42
   2  -6   2    6.70    2.37
  -3   6  -2   26.85    3.50
  -3   6  -2   32.30    2.89
  -3   6  -2   33.20    2.97
   3  -6   2   31.46    4.11
   3  -6   2   34.52    3.66
   3  -6   2   37.21    2.66
  -4   6  -2  215.54   11.89
  -4   6  -2  202.49   10.77
   4  -6   2  196.54   11.32
   4  -6   2  196.72   10.27
   4  -6   2  214.93   12.26
  -5   6  -2   66.98    6.63
  -5   6  -2   73.10    5.06
  -5   6  -2   69.24    6.43
  -5   6  -2   69.13    4.23
   5  -6   2   70.45    4.27
   5  -6   2   70.95    6.24
  -6   6  -2    7.17    2.48
  -6   6  -2   -0.50    3.82
  -6   6  -2    1.38    3.42
  -6   6  -2    6.40    1.46
  -6   6  -2    3.70    1.31
   6  -6   2    4.36    3.10
  -7   6  -2   15.80    2.07
  -7   6  -2   13.81    4.91
  -7   6  -2   17.12    3.24
  -7   6  -2   19.23    1.82
  -7   6  -2   15.02    4.62
   7  -6   2   16.70    4.31
  -8   6  -2   30.80    2.52
  -8   6  -2   27.28    3.10
  -8   6  -2   31.14    4.51
  -8   6  -2   30.12    6.14
  -8   6  -2   35.92    6.65
   8  -6   2   36.22    5.96
  -9   6  -2    2.41    5.56
   9  -6   2    0.77    5.20
 -11   6  -2    4.74    7.52
 -12   6  -2   39.17    9.51
  12  -6   2   54.82   11.47
 -13   6  -2   -1.17    9.48
  13  -6   2    3.30    9.16
 -14   6  -2    6.57   10.51
 -15   6  -2   13.03   11.91
 -15   6  -2  -16.71   10.53
 -15  -5   2    1.04    8.00
 -15  -5   2    9.49    8.94
 -14  -5   2   22.13    7.91
 -14  -5   2   29.46   10.54
  13   5  -2   -6.77    8.74
 -13  -5   2    2.18    6.05
 -13  -5   2   -5.85    7.77
  12   5  -2   30.22    7.84
 -12  -5   2   27.31    8.05
 -12  -5   2   24.84    6.34
  11   5  -2   17.68    6.51
  10   5  -2    8.70    4.99
 -10  -5   2    1.70    5.28
 -10  -5   2   -2.59    3.77
 -10  -5   2   -3.38    4.11
   9   5  -2   66.34    7.95
   9   5  -2   77.77    8.88
  -9  -5   2   78.64    8.75
  -9  -5   2   74.41    7.41
  -9  -5   2   72.39    6.74
   8   5  -2  126.78    9.82
   8   5  -2  121.90   10.59
   8   5  -2  122.12   10.19
  -8  -5   2  132.13    9.72
  -8  -5   2  148.81    8.60
  -8  -5   2  126.23    8.83
   7   5  -2   92.91    7.10
   7   5  -2   78.04    7.80
   7   5  -2  101.95    7.91
  -7  -5   2   79.62    6.73
  -7  -5   2   83.83    7.41
  -7  -5   2   83.51    6.20
   6   5  -2  117.12    8.53
   6   5  -2  119.76    8.36
   6   5  -2  113.06    7.57
  -6  -5   2  124.28    7.81
  -6  -5   2  110.21    7.91
  -6  -5   2  114.02    6.97
   5   5  -2   37.58    4.24
   5   5  -2   41.61    4.71
   5   5  -2   34.97    3.90
  -5  -5   2   34.09    4.14
  -5  -5   2   40.21    4.30
  -5  -5   2   39.67    3.44
   4   5  -2  214.09   11.85
   4   5  -2  224.48   11.24
   4   5  -2  213.77   11.94
  -4  -5   2  215.35   11.66
  -4  -5   2  216.26   11.02
  -4  -5   2  207.35   11.42
   3   5  -2 1639.19   78.13
   3   5  -2 1516.57   77.76
   3   5  -2 1699.59   77.90
  -3  -5   2 1658.39   77.61
  -3  -5   2 1663.68   77.93
  -3  -5   2 1615.37   77.45
   2   5  -2  261.75   14.63
   2   5  -2  305.07   14.12
  -2  -5   2  262.86   14.04
  -2  -5   2  308.37   14.24
   1   5  -2  229.46   11.97
   1   5  -2  242.63   11.49
   1   5  -2  227.98   11.47
  -1  -5   2  227.69   11.66
  -1  -5   2  207.83   12.11
  -1  -5   2  233.74   11.27
   0   5  -2  141.61    7.67
   0   5  -2  145.48    7.92
   0   5  -2  147.23    7.32
   0  -5   2  145.86    7.97
   0  -5   2  145.35    7.33
   0  -5   2  142.43    7.70
  -1   5  -2   50.30    2.85
  -1   5  -2   44.91    3.35
  -1   5  -2   46.17    3.57
   1  -5   2   44.39    3.10
   1  -5   2   44.98    3.90
   1  -5   2   50.66    3.16
  -2   5  -2   36.23    2.75
   2  -5   2   35.40    2.56
   2  -5   2   41.28    3.06
  -3   5  -2   14.85    1.60
  -3   5  -2   12.93    2.83
  -3   5  -2   14.61    1.82
   3  -5   2   14.16    1.66
   3  -5   2   17.53    2.24
   3  -5   2   11.50    2.76
  -4   5  -2   20.24    2.43
  -4   5  -2   17.33    1.86
  -4   5  -2   26.38    3.69
  -4   5  -2   21.27    3.34
   4  -5   2   20.52    1.84
   4  -5   2   17.61    2.71
  -5   5  -2  304.13   17.12
  -5   5  -2  309.48   16.88
  -5   5  -2  300.26   14.99
  -5   5  -2  313.10   15.96
  -5   5  -2  306.39   14.99
   5  -5   2  319.81   16.64
  -6   5  -2  422.93   23.81
  -6   5  -2  446.67   21.71
  -6   5  -2  490.03   24.06
  -6   5  -2  433.65   22.78
  -6   5  -2  467.53   21.62
   6  -5   2  444.52   23.57
  -7   5  -2   81.96    4.22
  -7   5  -2   76.10    8.09
  -7   5  -2   70.77    6.18
  -7   5  -2   80.49    4.52
  -7   5  -2   66.16    7.61
   7  -5   2   75.57    7.65
  -8   5  -2    5.32    5.05
  -8   5  -2    7.42    4.59
  -8   5  -2    1.68    3.54
   8  -5   2    0.03    4.37
  -9   5  -2  115.53   10.87
   9  -5   2  118.90   11.42
 -10   5  -2   -0.74    5.89
 -11   5  -2    2.74    6.66
 -12   5  -2   19.65    8.33
 -13   5  -2    6.84    9.41
  13  -5   2    3.74    9.81
 -14   5  -2    1.99   10.85
 -14   5  -2    0.88   10.83
 -15   5  -2   -0.12   11.92
 -15   5  -2   34.78   10.55
 -15  -4   2   -9.81    7.58
 -15  -4   2    8.85   10.26
  14   4  -2   10.74   16.61
 -14  -4   2   -1.79    6.55
 -14  -4   2   -1.01    9.07
  13   4  -2   19.58    7.27
 -13  -4   2  -10.21    7.43
 -13  -4   2   12.78    6.02
  12   4  -2   -2.52    6.57
 -12  -4   2   -8.49    6.69
 -12  -4   2    7.39    5.20
  11   4  -2   45.94    7.13
 -11  -4   2   30.63    5.41
 -11  -4   2   29.19    5.51
 -11  -4   2   39.64    7.72
  10   4  -2  269.77   16.22
 -10  -4   2  255.74   14.79
 -10  -4   2  266.13   16.81
 -10  -4   2  233.59   14.69
   9   4  -2    7.28    4.88
   9   4  -2    8.89    4.13
  -9  -4   2    9.47    3.37
  -9  -4   2    1.45    5.47
  -9  -4   2    3.22    3.09
  -9  -4   2    6.04    4.71
   8   4  -2  277.67   16.19
   8   4  -2  281.69   17.10
   8   4  -2  295.05   16.46
  -8  -4   2  300.47   16.62
  -8  -4   2  288.67   15.31
  -8  -4   2  282.83   15.67
   7   4  -2  200.76   11.60
   7   4  -2  185.66   11.21
   7   4  -2  175.92   11.78
  -7  -4   2  172.64   11.41
  -7  -4   2  202.47   10.58
  -7  -4   2  187.45   10.84
   6   4  -2   31.09    4.19
   6   4  -2   36.01    4.37
   6   4  -2   40.97    4.52
  -6  -4   2   35.62    4.20
  -6  -4   2   45.50    5.11
  -6  -4   2   37.72    3.64
   5   4  -2  489.15   24.67
   5   4  -2  498.27   24.74
   5   4  -2  491.23   24.20
  -5  -4   2  504.28   23.95
  -5  -4   2  478.57   24.47
  -5  -4   2  468.29   24.36
   4   4  -2  681.46   31.47
   4   4  -2  624.24   31.39
  -4  -4   2  601.82   30.71
  -4  -4   2  644.31   31.17
  -4  -4   2  642.39   31.28
   3   4  -2  661.56   31.69
   3   4  -2  672.10   32.26
   3   4  -2  640.23   32.48
  -3  -4   2  714.74   31.98
  -3  -4   2  652.85   31.62
  -3  -4   2  616.94   32.48
   2   4  -2 7789.92  371.91
  -2  -4   2 7990.17  371.85
   0   4  -2  184.65    9.83
   0   4  -2  195.46    9.73
   0   4  -2  194.09    9.41
   0  -4   2  200.48    9.94
   0  -4   2  182.99    9.73
  -1   4  -2  240.23   11.86
  -1   4  -2  228.47   11.30
  -1   4  -2  232.16   11.53
   1  -4   2  231.05   11.43
   1  -4   2  224.37   11.45
  -2   4  -2    9.43    1.99
  -2   4  -2    7.50    1.05
  -2   4  -2    9.50    1.35
   2  -4   2   10.61    2.31
   2  -4   2    8.36    1.02
   2  -4   2    5.51    1.31
  -3   4  -2  897.42   43.84
  -3   4  -2  910.26   43.14
  -3   4  -2  936.95   44.16
   3  -4   2  890.75   43.07
   3  -4   2  912.49   43.81
  -4   4  -2 2576.97  117.47
  -4   4  -2 2494.98  116.67
  -4   4  -2 2400.49  115.92
  -4   4  -2 2616.20  117.38
   4  -4   2 2254.65  115.91
   4  -4   2 2422.94  116.94
  -5   4  -2  492.51   23.24
  -5   4  -2  476.71   24.96
  -5   4  -2  486.01   25.31
  -5   4  -2  483.07   23.32
  -5   4  -2  507.70   24.42
   5  -4   2  484.19   24.79
  -6   4  -2   49.78    6.10
  -6   4  -2   52.25    5.72
  -6   4  -2   39.66    4.84
   6  -4   2   42.42    5.53
  -7   4  -2   36.28    5.31
  -7   4  -2   38.82    5.70
  -7   4  -2   46.44    5.12
   7  -4   2   38.70    5.13
  -8   4  -2   63.38    7.33
  -8   4  -2   72.70    8.02
  -8   4  -2   70.36    7.62
   8  -4   2   78.62    8.35
   8  -4   2   61.65    7.78
  -9   4  -2    2.40    4.93
   9  -4   2    7.45    5.47
 -10   4  -2  139.83   12.72
  10  -4   2  152.82   15.98
 -11   4  -2   53.72    9.03
 -12   4  -2   17.73    8.03
 -13   4  -2   -2.73    8.71
 -13   4  -2   -3.49    9.43
 -14   4  -2    0.57    9.40
 -14   4  -2    2.85   11.42
 -15   4  -2   11.69   11.67
 -15   4  -2    9.50   10.65
 -15  -3   2   -1.73    8.07
 -15  -3   2    4.57    9.60
  14   3  -2  -10.24    6.17
 -14  -3   2    3.13    9.02
 -14  -3   2    4.56    7.35
  13   3  -2   30.20    7.20
 -13  -3   2   15.96    6.47
 -13  -3   2   10.27    8.08
  12   3  -2  143.99   12.37
 -12  -3   2  119.33   11.07
 -12  -3   2   90.81   10.12
  11   3  -2   35.76    6.16
 -11  -3   2    9.31    9.36
 -11  -3   2   36.67    5.73
 -11  -3   2   24.87    4.84
  10   3  -2    2.97    5.02
  10   3  -2    2.48    4.18
 -10  -3   2    2.70    5.07
 -10  -3   2    5.16    3.70
 -10  -3   2    1.05    3.50
   9   3  -2    7.45    3.85
   9   3  -2    3.48    4.31
  -9  -3   2    5.51    5.19
  -9  -3   2    3.12    3.02
  -9  -3   2    5.62    4.45
  -9  -3   2    7.73    3.12
   8   3  -2  114.56    8.74
   8   3  -2  127.01    8.63
  -8  -3   2  122.28    7.67
  -8  -3   2  112.27    7.81
  -8  -3   2  112.95    9.59
  -8  -3   2  108.80    9.21
   7   3  -2  176.16   10.70
   7   3  -2  189.13   11.50
   7   3  -2  177.54   10.79
  -7  -3   2  169.02   10.09
  -7  -3   2  181.61   11.16
  -7  -3   2  180.53   10.38
   6   3  -2  207.12   11.48
   6   3  -2  196.67   11.77
   6   3  -2  211.86   11.45
  -6  -3   2  196.77   11.59
  -6  -3   2  207.50   10.91
  -6  -3   2  201.79   11.23
   5   3  -2 1087.93   53.42
   5   3  -2 1071.69   53.26
   5   3  -2 1114.64   52.98
  -5  -3   2 1050.12   53.07
  -5  -3   2 1221.57   52.83
  -5  -3   2 1074.77   53.28
   4   3  -2  291.72   14.11
  -4  -3   2  273.47   14.40
  -4  -3   2  246.21   13.80
   3   3  -2   27.86    2.19
   3   3  -2   22.63    2.47
   3   3  -2   21.61    2.48
  -3  -3   2   25.68    2.67
  -3  -3   2   20.81    2.29
  -3  -3   2   21.84    1.91
   2   3  -2 2842.31  137.21
   2   3  -2 3040.35  136.95
  -2  -3   2 2921.57  136.94
  -2  -3   2 2812.99  137.18
  -2  -3   2 2906.03  137.35
   0   3  -2    7.14    1.19
   0   3  -2    7.58    0.91
   0   3  -2    5.06    1.08
   0  -3   2    6.06    1.22
   0  -3   2    6.49    1.05
  -1   3  -2 3104.12  139.93
  -1   3  -2 2968.51  140.27
  -1   3  -2 2829.29  139.90
   1  -3   2 2823.60  139.87
   1  -3   2 3173.66  140.01
   1  -3   2 2906.15  140.32
  -2   3  -2  131.36    7.50
  -2   3  -2  150.85    7.21
  -2   3  -2  157.06    8.23
   2  -3   2  142.64    7.78
   2  -3   2  149.03    7.14
  -3   3  -2  178.07   10.14
  -3   3  -2  187.81   10.06
  -3   3  -2  180.03    8.76
  -3   3  -2  193.08    9.51
   3  -3   2  189.69    9.72
   3  -3   2  166.64    8.73
  -4   3  -2  227.05   13.13
  -4   3  -2  258.14   12.72
   4  -3   2  237.83   13.04
   4  -3   2  248.72   12.99
  -5   3  -2  374.11   19.29
  -5   3  -2  366.60   18.72
   5  -3   2  352.95   19.06
   5  -3   2  371.28   19.16
  -6   3  -2   76.38    6.01
  -6   3  -2   70.98    6.59
   6  -3   2   74.13    6.43
   6  -3   2   64.58    5.97
  -7   3  -2  215.65   13.23
  -7   3  -2  231.57   12.85
   7  -3   2  203.12   13.29
   7  -3   2  233.84   13.66
  -8   3  -2   47.77    6.45
  -8   3  -2   55.36    6.61
   8  -3   2   55.98    6.78
   8  -3   2   53.93    6.39
  -9   3  -2   33.86    2.50
  -9   3  -2   22.36    5.58
   9  -3   2   29.97    5.62
 -10   3  -2   67.54    8.61
  10  -3   2   68.60    9.10
 -11   3  -2  134.44   13.08
  11  -3   2  121.24   13.58
 -12   3  -2   -3.82    7.65
 -12   3  -2    0.90    7.40
 -13   3  -2   11.22    9.19
 -13   3  -2   12.78    9.18
 -14   3  -2    5.73   10.68
 -14   3  -2  -14.98    9.45
 -15   3  -2   13.23   11.94
 -15   3  -2   -8.89    9.61
  15   2  -2    7.98    7.09
 -15  -2   2    3.64    8.61
 -15  -2   2    3.02   10.16
  14   2  -2    3.50    6.16
 -14  -2   2   -3.03    8.63
 -14  -2   2  -16.40    6.72
  13   2  -2   18.66    5.98
 -13  -2   2   11.90    5.25
 -13  -2   2    9.96    7.72
 -13  -2   2   12.82    6.85
  12   2  -2    2.08    4.73
 -12  -2   2    2.99    4.66
  11   2  -2   42.79    6.04
 -11  -2   2   38.56    5.17
 -11  -2   2   40.39    6.30
 -11  -2   2   46.68    7.57
  10   2  -2    5.19    4.18
  10   2  -2    6.56    5.45
 -10  -2   2    9.27    3.36
 -10  -2   2    1.87    4.62
 -10  -2   2    5.62    4.06
   9   2  -2    0.56    3.49
   9   2  -2    4.87    3.88
  -9  -2   2   -2.04    2.49
  -9  -2   2   -0.19    4.15
  -9  -2   2   -1.81    3.63
  -9  -2   2    0.39    3.26
   8   2  -2   22.90    3.81
   8   2  -2   20.52    4.13
  -8  -2   2   17.07    3.93
  -8  -2   2   25.31    3.69
  -8  -2   2   17.90    4.41
  -8  -2   2   19.35    3.12
   7   2  -2 4970.82  222.48
   7   2  -2 4693.88  222.26
  -7  -2   2 5137.03  222.05
  -7  -2   2 4337.34  222.51
  -7  -2   2 4517.61  222.03
  -7  -2   2 4509.74  222.79
   6   2  -2  138.98    8.36
   6   2  -2  121.89    8.83
   6   2  -2  154.51    8.55
  -6  -2   2  132.98    8.13
  -6  -2   2  117.38    8.67
  -6  -2   2  167.91    8.24
   5   2  -2   30.23    3.90
   5   2  -2   39.48    3.71
   5   2  -2   48.46    3.85
  -5  -2   2   36.09    3.57
  -5  -2   2   29.31    3.85
   4   2  -2 1884.38   93.63
   4   2  -2 1932.38   93.58
   4   2  -2 2174.76   93.38
  -4  -2   2 1970.09   93.52
  -4  -2   2 1880.09   93.58
   3   2  -2 3673.32  182.84
   3   2  -2 3978.60  182.46
   3   2  -2 4041.24  182.83
  -3  -2   2 3787.02  182.75
   1   2  -2  967.84   52.02
   1   2  -2 1102.95   52.40
   1   2  -2 1219.21   52.20
  -1  -2   2  989.77   52.05
  -1  -2   2 1210.81   52.15
  -1  -2   2 1127.16   52.39
   0   2  -2  312.49   14.69
   0   2  -2  261.23   14.64
   0   2  -2  321.59   14.49
   0  -2   2  303.91   14.72
   0  -2   2  317.18   14.52
  -1   2  -2  677.13   32.06
  -1   2  -2  690.65   32.55
  -1   2  -2  680.77   32.19
  -1   2  -2  660.81   32.42
   1  -2   2  679.10   32.24
   1  -2   2  670.82   32.04
  -2   2  -2 3417.25  159.81
  -2   2  -2 3382.44  159.52
   2  -2   2 3294.18  159.60
   2  -2   2 3429.68  159.80
  -3   2  -2   59.62    4.50
  -3   2  -2   68.48    4.27
   3  -2   2   58.59    4.39
   3  -2   2   69.96    4.51
  -4   2  -2  127.54    7.47
  -4   2  -2  132.93    7.90
   4  -2   2  126.55    7.68
   4  -2   2  135.88    7.94
  -5   2  -2  416.27   20.48
  -5   2  -2  411.10   20.81
   5  -2   2  400.05   20.71
   5  -2   2  382.48   20.70
  -6   2  -2    0.40    0.76
  -6   2  -2   -1.39    2.60
  -6   2  -2    2.16    2.44
   6  -2   2    4.40    2.92
   6  -2   2    1.63    0.82
   6  -2   2   -1.40    2.74
  -7   2  -2   66.85    6.49
  -7   2  -2   73.03    4.02
  -7   2  -2   72.13    6.22
   7  -2   2   72.51    7.20
   7  -2   2   72.19    4.08
   7  -2   2   74.11    7.27
  -8   2  -2   42.54    3.09
  -8   2  -2   55.16    6.38
  -8   2  -2   34.09    4.74
   8  -2   2   47.82    6.29
   8  -2   2   63.69    7.50
   8  -2   2   44.49    3.12
  -9   2  -2   31.44    2.83
  -9   2  -2   36.14    6.26
  -9   2  -2   22.16    5.25
   9  -2   2   13.53    5.52
   9  -2   2   34.41    7.29
   9  -2   2   26.88    2.79
 -10   2  -2   -0.92    1.68
 -10   2  -2   -7.78    5.36
  10  -2   2    5.66    5.50
  10  -2   2   -0.38    1.52
 -11   2  -2    5.36    1.97
 -11   2  -2    2.10    6.95
 -11   2  -2   -6.95    5.87
  11  -2   2    1.29    1.79
 -12   2  -2    4.51    7.62
 -12   2  -2   -6.06    6.44
 -12   2  -2    1.92    2.16
 -13   2  -2    3.45    8.85
 -13   2  -2    2.85    7.97
 -14   2  -2    2.72    8.99
 -14   2  -2  -11.91   10.24
 -15   2  -2    2.81   10.05
 -15   2  -2    6.31   10.59
 -16  -1   2    9.87    9.91
 -16  -1   2    9.35    9.52
  15   1  -2   11.15    7.96
 -15  -1   2    6.88    8.89
 -15  -1   2   -2.18    9.58
  14   1  -2   -0.12    5.52
 -14  -1   2   -1.35    7.46
 -14  -1   2    7.88    8.10
  13   1  -2    4.96    5.15
 -13  -1   2   11.71    5.14
 -13  -1   2    7.56    6.24
 -13  -1   2    9.26    7.37
  12   1  -2    8.34    4.42
 -12  -1   2    6.29    4.15
 -12  -1   2    8.38    5.37
  11   1  -2    1.35    3.62
 -11  -1   2   -7.96    3.41
 -11  -1   2   -4.36    5.64
 -11  -1   2   -3.42    4.27
  10   1  -2  214.69   13.28
  10   1  -2  208.05   14.53
 -10  -1   2  214.86   12.88
 -10  -1   2  266.11   13.81
 -10  -1   2  224.02   14.81
   9   1  -2   14.86    3.75
   9   1  -2   20.73    4.70
  -9  -1   2   14.18    4.57
  -9  -1   2   15.49    4.60
  -9  -1   2   23.22    3.88
  -9  -1   2   23.08    3.46
   8   1  -2    7.88    2.92
   8   1  -2   10.46    3.49
  -8  -1   2    4.38    2.49
  -8  -1   2    5.56    3.12
  -8  -1   2    8.40    2.66
  -8  -1   2    3.32    3.36
   7   1  -2    3.62    2.07
  -7  -1   2    4.18    2.92
  -7  -1   2    2.41    3.33
  -7  -1   2    6.29    2.29
  -7  -1   2    5.86    2.31
   6   1  -2  442.04   20.86
  -6  -1   2  398.50   20.62
  -6  -1   2  363.09   21.01
  -6  -1   2  362.43   21.12
  -6  -1   2  491.17   20.73
   5   1  -2  344.01   18.10
   5   1  -2  368.48   18.11
  -5  -1   2  349.13   18.06
  -5  -1   2  394.27   18.00
  -5  -1   2  343.77   18.34
   4   1  -2 7902.54  421.97
   4   1  -2 9999.00  421.97
   3   1  -2  427.99   20.82
   3   1  -2  433.04   21.11
  -3  -1   2  431.22   20.74
  -3  -1   2  433.30   21.05
   2   1  -2 1591.96   77.20
   2   1  -2 1670.54   77.55
  -2  -1   2 1600.71   77.16
  -2  -1   2 1685.23   77.55
   1   1  -2   68.80    4.25
  -1  -1   2   89.36    4.04
   0   1  -2   10.95    0.99
   0   1  -2    7.37    0.84
   0  -1   2    8.15    0.90
   0  -1   2   11.86    1.01
  -1   1  -2  768.00   39.23
  -1   1  -2  864.28   39.43
  -1   1  -2  857.75   39.02
   1  -1   2  859.49   39.44
   1  -1   2  757.49   39.27
   1  -1   2  856.18   39.05
  -2   1  -2 3482.36  168.10
  -2   1  -2 3598.20  168.26
   2  -1   2 3655.22  168.29
   2  -1   2 3516.45  168.20
  -3   1  -2 1270.57   61.84
  -3   1  -2 1316.85   60.98
  -3   1  -2 1306.08   61.76
   3  -1   2 1274.72   61.87
   3  -1   2 1293.74   61.92
   3  -1   2 1302.67   61.05
  -4   1  -2  356.53   20.42
  -4   1  -2  400.04   20.15
  -4   1  -2  423.65   19.05
   4  -1   2  405.22   20.28
   4  -1   2  392.03   20.26
   4  -1   2  414.28   19.15
  -5   1  -2 1105.24   55.24
  -5   1  -2 1121.79   55.26
  -5   1  -2 1156.65   54.09
   5  -1   2 1191.53   55.52
   5  -1   2 1142.48   55.53
   5  -1   2 1142.53   54.22
  -6   1  -2  853.99   42.08
  -6   1  -2  869.01   40.67
  -6   1  -2  864.94   42.10
   6  -1   2  838.69   42.32
   6  -1   2  841.09   42.25
   6  -1   2  863.58   40.84
  -7   1  -2  139.33    7.15
  -7   1  -2  137.32    9.34
  -7   1  -2  138.78    9.39
   7  -1   2  139.45    7.41
   7  -1   2  132.00    9.70
   7  -1   2  130.92    9.84
  -8   1  -2   16.71    4.43
  -8   1  -2   17.17    2.02
  -8   1  -2   20.56    4.25
   8  -1   2    8.87    4.24
   8  -1   2   11.13    4.46
   8  -1   2   16.48    2.33
  -9   1  -2   10.47    4.09
  -9   1  -2    6.57    1.90
  -9   1  -2   11.64    4.82
  -9   1  -2    8.78    4.82
   9  -1   2    4.60    3.12
 -10   1  -2   37.27    6.53
 -10   1  -2   30.49    3.05
 -10   1  -2   37.02    7.05
  10  -1   2   30.83    3.71
 -11   1  -2    7.17    2.45
 -11   1  -2    2.90    5.82
 -11   1  -2    5.52    7.05
  11  -1   2    8.75    2.98
 -12   1  -2   35.59    9.09
 -12   1  -2   43.42    8.44
  12  -1   2   40.70    4.27
 -13   1  -2    7.04    9.46
 -13   1  -2   -2.70    8.12
 -14   1  -2   -5.79    8.30
 -14   1  -2    0.81    9.74
 -15   1  -2   -8.04   10.41
 -15   1  -2   -1.00    9.26
 -16   0   2   -1.70    9.64
 -16   0   2    2.33    9.84
 -15   0   2    4.56    8.45
 -15   0   2   -0.13    9.14
  14   0  -2   19.91    5.36
 -14   0   2   27.54    8.49
 -14   0   2   23.27    9.71
  13   0  -2    3.06    4.55
 -13   0   2   -4.74    6.03
 -13   0   2    2.95    4.72
  12   0  -2  129.17    9.92
 -12   0   2  111.71    9.44
 -12   0   2  159.45   11.80
  11   0  -2    9.14    3.66
 -11   0   2    8.15    3.42
 -11   0   2   11.66    5.52
 -11   0   2    0.70    4.24
  10   0  -2   86.78    9.24
  10   0  -2   79.40    7.27
 -10   0   2   79.08    7.10
 -10   0   2   95.84    8.15
 -10   0   2  116.69   13.48
 -10   0   2   83.91    9.26
   9   0  -2   23.27    4.67
   9   0  -2   14.56    3.37
  -9   0   2   22.86    4.00
  -9   0   2   23.68    3.67
  -9   0   2   23.26    4.83
  -9   0   2   21.28    5.10
   8   0  -2   10.29    2.71
   8   0  -2    7.53    3.46
  -8   0   2   10.70    3.62
  -8   0   2   16.10    3.97
  -8   0   2   13.22    2.71
  -8   0   2   12.57    3.31
   7   0  -2   46.13    5.11
   7   0  -2   52.31    4.54
  -7   0   2   51.73    5.52
  -7   0   2   56.21    5.00
  -6   0   2    9.31    2.44
  -6   0   2   17.14    2.40
   5   0  -2  129.56    7.19
  -5   0   2  116.09    7.32
  -5   0   2  117.95    6.96
  -5   0   2  123.80    7.57
  -5   0   2  128.95    7.10
   4   0  -2  352.51   18.41
   4   0  -2  364.46   18.51
  -4   0   2  395.25   18.78
  -4   0   2  421.40   18.92
  -4   0   2  349.20   18.45
  -4   0   2  369.43   18.48
   3   0  -2    9.65    1.35
   3   0  -2   10.08    1.44
  -3   0   2   11.20    1.40
  -3   0   2   10.23    1.49
  -2   0   2 3877.85  181.94
  -2   0   2 3841.35  181.77
   1   0  -2  122.92    5.83
  -1   0   2  117.30    5.71
  -1   0   2  117.95    5.80
  -1   0  -2 1613.80   76.07
  -1   0  -2 1618.99   76.32
  -1   0  -2 1606.87   76.23
   1   0   2 1592.21   76.27
   1   0   2 1628.63   76.36
   1   0   2 1621.41   76.06
  -2   0  -2  217.60   10.70
  -2   0  -2  214.65   10.16
  -2   0  -2  199.25   10.60
   2   0   2  217.46   10.20
   2   0   2  198.01   10.70
   2   0   2  216.39   10.73
  -3   0  -2  266.49   14.31
  -3   0  -2  285.99   13.65
  -3   0  -2  294.29   14.37
   3   0   2  290.29   14.44
   3   0   2  291.46   13.75
   3   0   2  270.18   14.51
  -4   0  -2   14.52    2.53
  -4   0  -2   12.93    1.42
   4   0   2   13.81    1.66
   4   0   2   14.60    2.52
   4   0   2   18.28    2.60
  -5   0  -2  733.48   36.33
  -5   0  -2  733.31   35.38
  -5   0  -2  754.61   36.52
   5   0   2  756.16   35.59
   5   0   2  737.50   36.56
   5   0   2  736.97   36.66
  -6   0  -2  651.10   33.43
  -6   0  -2  673.54   33.72
  -6   0  -2  688.67   32.40
   6   0   2  697.38   32.68
   6   0   2  687.19   34.04
   6   0   2  654.79   33.80
  -7   0  -2  146.94    9.60
  -7   0  -2  158.04    8.37
  -7   0  -2  158.26   10.32
  -7   0  -2  153.37   10.65
   7   0   2  161.44    9.29
   7   0   2  152.18   10.68
  -8   0  -2   23.53    4.58
  -8   0  -2   26.58    2.69
  -8   0  -2   32.66    5.47
  -8   0  -2   17.40    4.62
   8   0   2   22.90    5.40
   8   0   2   23.45    3.30
  -9   0  -2   72.10    6.05
  -9   0  -2   77.33    8.33
  -9   0  -2   67.71    8.07
  -9   0  -2   65.43    8.45
   9   0   2   95.93    6.39
 -10   0  -2   66.78    8.86
 -10   0  -2   65.50    7.75
 -10   0  -2   59.88    4.99
  10   0   2   59.73    6.13
 -11   0  -2   46.92    9.91
 -11   0  -2   57.51    5.26
 -11   0  -2   63.71    8.07
  11   0   2   55.27    6.39
 -12   0  -2   -8.29    7.36
 -12   0  -2   -1.32    5.60
  12   0   2    0.40    3.53
 -13   0  -2   10.97    9.03
 -13   0  -2    4.37    8.31
 -14   0  -2   -0.92    8.11
 -14   0  -2  -19.36    9.37
 -15   0  -2   -5.51   10.21
 -15   0  -2   -7.33    8.15
 -16   1   2   -7.14    9.54
 -16   1   2   15.25   10.14
 -15   1   2    7.00    9.05
 -15   1   2   -0.63    9.70
  14  -1  -2    7.09    4.52
 -14   1   2    0.79    8.82
 -14   1   2    0.58    7.42
  13  -1  -2   21.26    4.98
 -13   1   2   26.55    5.18
 -13   1   2   30.69    7.05
  12  -1  -2    1.68    3.74
 -12   1   2    5.17    3.83
 -12   1   2    2.40    5.13
  11  -1  -2   37.42    4.52
 -11   1   2   37.15    6.46
 -11   1   2   35.92    6.81
 -11   1   2   30.14    4.51
  10  -1  -2   46.42    5.61
  10  -1  -2   45.08    6.76
 -10   1   2   45.93    5.43
 -10   1   2   42.66    6.38
 -10   1   2   36.63    5.58
 -10   1   2   42.87    6.25
   9  -1  -2    9.35    4.07
   9  -1  -2    4.81    2.52
  -9   1   2    5.61    2.74
  -9   1   2    4.40    3.31
  -9   1   2    3.51    3.90
  -9   1   2    9.62    3.97
   8  -1  -2    5.24    2.11
   8  -1  -2   -1.51    2.87
  -8   1   2    5.04    2.29
  -8   1   2    3.57    2.93
  -8   1   2    6.42    3.38
  -8   1   2    9.74    3.66
   7  -1  -2    6.42    2.93
   7  -1  -2    6.19    1.88
  -7   1   2    4.54    2.05
  -7   1   2    5.08    2.98
  -7   1   2    8.80    2.67
  -7   1   2    6.12    2.61
   6  -1  -2  213.91   11.82
   6  -1  -2  211.02   11.15
  -6   1   2  225.48   12.09
  -6   1   2  236.92   11.78
  -6   1   2  184.47   11.80
  -6   1   2  215.97   11.32
   5  -1  -2  160.73    9.43
   5  -1  -2  173.72    9.60
  -5   1   2  187.93    9.72
  -5   1   2  183.64    9.38
   4  -1  -2 3757.64  174.43
  -4   1   2 4221.58  174.88
  -4   1   2 3945.89  174.74
  -4   1   2 3262.20  174.70
  -4   1   2 3802.62  174.52
  -4   1   2 3191.64  174.69
   3  -1  -2  616.52   28.42
  -3   1   2  573.19   28.57
  -3   1   2  564.50   28.40
  -3   1   2  557.93   28.52
  -3   1   2  648.41   28.56
   2  -1  -2  263.17   13.89
  -2   1   2  270.32   13.91
  -2   1   2  282.33   13.95
  -2   1   2  331.26   13.97
   1  -1  -2  514.33   25.13
   1  -1  -2  580.73   25.03
  -1   1   2  451.85   24.84
  -1   1   2  521.89   24.87
  -1   1   2  572.84   24.99
  -1   1   2  515.40   25.11
   0  -1  -2 1542.55   71.90
   0  -1  -2 1503.97   71.70
   0  -1  -2 1518.19   71.84
   0   1   2 1572.93   71.72
   0   1   2 1478.59   71.89
   0   1   2 1517.37   71.85
  -1  -1  -2  177.78    8.92
  -1  -1  -2  187.47    8.83
   1   1   2  177.19    8.95
   1   1   2  177.93    8.99
   1   1   2  176.95    8.82
  -2  -1  -2  988.34   45.99
  -2  -1  -2 1004.16   46.36
   2   1   2  942.13   46.02
   2   1   2  946.96   46.31
   2   1   2  965.90   46.35
  -3  -1  -2    4.34    1.61
  -3  -1  -2    4.14    0.89
  -3  -1  -2    1.31    1.55
   3   1   2    2.89    0.90
   3   1   2    2.68    1.44
  -4  -1  -2  416.42   20.29
  -4  -1  -2  422.34   19.72
  -4  -1  -2  355.22   20.34
   4   1   2  430.24   19.92
  -5  -1  -2   -0.20    1.06
  -5  -1  -2    1.50    1.90
  -5  -1  -2    0.66    2.17
  -5  -1  -2    4.40    2.47
   5   1   2    0.34    2.34
  -6  -1  -2   68.62    5.80
  -6  -1  -2   70.45    6.28
  -6  -1  -2   72.91    6.57
  -6  -1  -2   72.32    4.49
   6   1   2   68.79    5.04
   6   1   2   74.55    6.45
  -7  -1  -2   25.51    4.06
  -7  -1  -2   15.20    4.23
  -7  -1  -2   19.74    4.13
  -7  -1  -2   19.68    2.47
   7   1   2   21.88    3.21
   7   1   2   30.89    5.03
  -8  -1  -2   63.65    6.56
  -8  -1  -2   62.82    8.19
  -8  -1  -2   58.78    7.50
  -8  -1  -2   62.10    4.67
   8   1   2   62.13    7.54
   8   1   2   66.07    5.80
  -9  -1  -2   23.56    5.19
  -9  -1  -2   25.19    6.45
  -9  -1  -2   22.20    3.01
   9   1   2   21.88    3.74
 -10  -1  -2   48.48    6.97
 -10  -1  -2   33.47    7.16
 -10  -1  -2   37.58    3.98
  10   1   2   41.77    4.88
 -11  -1  -2   11.35    3.15
 -11  -1  -2    6.24    5.60
  11   1   2    6.57    4.02
 -12  -1  -2    7.41    6.54
 -12  -1  -2    1.04    7.42
  12   1   2    3.18    4.04
 -13  -1  -2   42.82   10.43
 -13  -1  -2   27.82    8.70
 -14  -1  -2   11.52    9.88
 -14  -1  -2   -8.32    7.75
 -16   2   2    2.53   10.50
 -16   2   2    0.09   10.44
 -15   2   2    4.22    9.38
 -15   2   2    7.00    9.03
  14  -2  -2   -3.30    3.69
 -14   2   2  -11.01    7.59
 -14   2   2    1.61    7.95
  13  -2  -2    7.13    3.57
 -13   2   2   14.21    7.20
 -13   2   2    6.23    4.28
  12  -2  -2    0.01    3.43
 -12   2   2   -2.24    3.56
 -12   2   2   -6.99    5.37
 -12   2   2    0.09    6.73
  11  -2  -2   72.34    6.67
 -11   2   2  103.04   10.97
 -11   2   2   85.93    7.04
 -11   2   2   80.85    8.82
  10  -2  -2   94.38    6.91
  10  -2  -2   91.35    9.23
 -10   2   2  118.55   10.31
 -10   2   2   91.73    7.15
 -10   2   2   82.60    8.73
 -10   2   2  111.41    9.29
   9  -2  -2   37.59    5.35
   9  -2  -2   41.02    4.51
  -9   2   2   48.06    5.83
  -9   2   2   45.77    5.52
  -9   2   2   43.82    4.90
  -9   2   2   41.49    5.56
   8  -2  -2  743.14   37.70
   8  -2  -2  723.82   38.70
  -8   2   2  809.36   39.06
  -8   2   2  832.70   39.03
  -8   2   2  788.33   38.79
   7  -2  -2  522.26   26.03
   7  -2  -2  488.60   24.74
  -7   2   2  462.38   24.89
  -7   2   2  553.68   25.89
  -7   2   2  508.16   25.84
  -7   2   2  498.93   25.67
   6  -2  -2  107.70    6.38
   6  -2  -2  114.58    7.65
  -6   2   2  113.67    7.25
  -6   2   2  125.73    7.68
  -6   2   2  106.58    6.54
  -6   2   2  109.34    7.30
   5  -2  -2  137.61    9.45
  -5   2   2  174.35    9.58
  -5   2   2  172.24    9.03
  -5   2   2  204.26    9.92
   4  -2  -2   34.33    3.76
   4  -2  -2   31.29    2.51
  -4   2   2   37.16    3.38
  -4   2   2   34.42    3.11
  -4   2   2   30.73    3.15
  -4   2   2   36.78    2.70
   3  -2  -2 2149.54  100.02
  -3   2   2 2051.37   99.83
  -3   2   2 2342.58  100.12
  -3   2   2 1970.11   99.80
  -3   2   2 2047.01   99.90
   2  -2  -2 1416.49   68.96
   2  -2  -2 1442.41   68.86
   2  -2  -2 1563.27   69.07
  -2   2   2 1480.72   68.98
  -2   2   2 1393.93   68.91
  -2   2   2 1438.89   68.80
   1  -2  -2 2096.80   98.25
   1  -2  -2 2068.39   98.27
  -1   2   2 2084.19   98.27
  -1   2   2 2072.53   98.20
   0  -2  -2   24.51    1.32
   0   2   2   20.10    1.43
  -1  -2  -2  413.69   19.18
  -1  -2  -2  397.08   19.22
  -1  -2  -2  363.41   19.20
   1   2   2  408.12   19.29
   1   2   2  388.66   19.27
   1   2   2  416.78   19.21
  -2  -2  -2   17.83    1.95
  -2  -2  -2   10.61    1.53
  -2  -2  -2   17.40    1.96
  -2  -2  -2   13.35    1.59
   2   2   2   14.31    1.70
   2   2   2   10.67    1.63
  -3  -2  -2   -0.54    1.44
  -3  -2  -2    0.43    1.32
  -3  -2  -2    0.50    0.90
  -3  -2  -2   -0.01    1.20
   3   2   2   -0.93    1.32
   3   2   2    1.03    1.44
  -4  -2  -2   19.89    2.56
  -4  -2  -2   16.69    2.70
  -4  -2  -2   15.19    1.85
  -4  -2  -2   25.21    2.98
   4   2   2   17.15    2.26
   4   2   2   16.18    2.57
  -5  -2  -2   43.29    3.24
  -5  -2  -2   38.61    4.40
  -5  -2  -2   42.12    4.15
  -5  -2  -2   31.07    4.05
   5   2   2   43.97    3.81
   5   2   2   38.42    4.46
  -6  -2  -2  490.81   23.64
  -6  -2  -2  451.73   24.73
  -6  -2  -2  478.75   24.27
  -6  -2  -2  477.92   24.88
   6   2   2  491.98   23.99
   6   2   2  494.09   24.91
  -7  -2  -2  396.30   19.86
  -7  -2  -2  391.62   20.80
  -7  -2  -2  432.92   21.58
  -7  -2  -2  377.80   21.40
   7   2   2  393.49   21.34
   7   2   2  397.34   20.41
  -8  -2  -2   39.35    4.17
  -8  -2  -2   39.13    5.95
  -8  -2  -2   46.99    5.54
  -8  -2  -2   29.60    5.35
   8   2   2   41.91    4.78
   8   2   2   36.62    5.93
  -9  -2  -2    2.43    2.54
  -9  -2  -2    5.43    4.31
  -9  -2  -2    3.72    5.02
   9   2   2    3.49    3.36
 -10  -2  -2  186.71   15.07
 -10  -2  -2  177.43   14.31
 -10  -2  -2  184.52   10.72
  10   2   2  187.98   11.99
 -11  -2  -2    4.80    3.24
 -11  -2  -2    7.63    5.44
  11   2   2   17.10    4.76
 -12  -2  -2   27.93    8.76
 -12  -2  -2   14.41    6.82
  12   2   2    6.91    4.96
 -13  -2  -2   -2.27    9.30
 -13  -2  -2    1.59    7.48
 -14  -2  -2   21.52    8.58
 -14  -2  -2    1.20   10.51
 -16   3   2   -4.14   10.05
 -16   3   2    2.08    9.81
 -15   3   2   17.25   10.52
 -15   3   2   23.32    9.95
 -14   3   2   -1.48    9.38
 -14   3   2    0.62    8.48
 -14   3   2    5.14    4.58
 -13   3   2   12.96    7.34
 -13   3   2   -1.04    7.33
 -13   3   2   -3.49    4.21
  12  -3  -2   17.39    3.80
 -12   3   2   18.00    6.92
 -12   3   2   13.12    6.04
 -12   3   2   15.81    4.21
  11  -3  -2  615.00   31.31
 -11   3   2  725.27   34.38
 -11   3   2  662.57   33.73
 -11   3   2  561.62   31.62
  10  -3  -2  140.59    8.32
 -10   3   2  156.21   11.19
 -10   3   2  135.03   10.94
 -10   3   2  146.32   10.70
 -10   3   2  122.68    8.69
 -10   3   2  104.92   11.56
   9  -3  -2   33.95    5.57
   9  -3  -2   35.61    3.96
  -9   3   2   20.47    4.50
  -9   3   2   38.51    5.01
  -9   3   2   27.93    3.77
  -9   3   2   29.93    5.52
   8  -3  -2  367.02   18.71
   8  -3  -2  395.35   20.63
  -8   3   2  359.65   20.46
  -8   3   2  361.00   20.19
  -8   3   2  393.62   20.04
   7  -3  -2  303.43   14.94
   7  -3  -2  283.32   16.30
  -7   3   2  300.51   16.48
  -7   3   2  279.06   15.20
  -7   3   2  319.08   16.03
  -7   3   2  293.57   16.17
   6  -3  -2  723.46   38.74
  -6   3   2  871.90   39.16
  -6   3   2  797.77   38.14
  -6   3   2  773.43   38.60
  -6   3   2  783.16   38.85
   5  -3  -2  189.79   11.75
  -5   3   2  243.15   11.23
  -5   3   2  209.37   11.72
  -5   3   2  225.52   11.22
  -5   3   2  218.42   12.00
   4  -3  -2  806.50   40.39
  -4   3   2  780.23   40.22
  -4   3   2  818.95   40.20
  -4   3   2  903.84   40.55
  -4   3   2  873.55   40.07
   3  -3  -2  393.71   19.75
   3  -3  -2  397.37   19.32
   3  -3  -2  392.03   19.29
  -3   3   2  403.86   19.20
  -3   3   2  387.05   19.46
   2  -3  -2  102.73    6.18
   2  -3  -2  113.13    5.70
   2  -3  -2  114.80    5.98
  -2   3   2  109.47    5.95
  -2   3   2  116.37    5.59
  -2   3   2  102.69    6.16
   1  -3  -2  253.98   12.88
   1  -3  -2  244.29   12.75
   1  -3  -2  264.04   12.37
  -1   3   2  255.90   12.73
  -1   3   2  271.48   12.28
   0  -3  -2  259.42   15.07
   0  -3  -2  310.27   14.96
   0  -3  -2  334.53   14.53
   0   3   2  338.15   14.68
   0   3   2  300.81   14.87
   0   3   2  278.09   15.24
  -1  -3  -2   28.89    2.28
  -1  -3  -2   21.43    2.13
   1   3   2   32.74    2.48
   1   3   2   24.94    2.24
  -2  -3  -2    9.04    1.43
  -2  -3  -2    3.21    1.16
  -2  -3  -2    5.19    1.29
   2   3   2    2.01    1.36
   2   3   2    8.65    1.62
   2   3   2    5.89    1.36
  -3  -3  -2  486.40   24.31
  -3  -3  -2  509.86   24.72
  -3  -3  -2  474.21   24.54
  -3  -3  -2  523.19   24.49
   3   3   2  509.96   24.52
   3   3   2  490.46   24.54
  -4  -3  -2  110.96    7.36
  -4  -3  -2  117.30    6.43
  -4  -3  -2  108.88    6.70
  -4  -3  -2  115.40    7.21
   4   3   2  107.97    6.76
   4   3   2  112.32    7.04
  -5  -3  -2  340.48   16.65
  -5  -3  -2  350.67   17.54
  -5  -3  -2  325.48   16.98
  -5  -3  -2  334.89   17.59
   5   3   2  322.99   16.99
   5   3   2  305.23   17.27
  -6  -3  -2  533.31   27.29
  -6  -3  -2  539.28   27.36
  -6  -3  -2  535.57   26.13
  -6  -3  -2  517.27   26.64
   6   3   2  533.63   26.61
   6   3   2  523.82   27.22
  -7  -3  -2    5.54    3.60
  -7  -3  -2   13.24    3.46
  -7  -3  -2    5.36    3.94
  -7  -3  -2   13.11    2.56
   7   3   2   10.39    4.40
   7   3   2   13.68    3.30
  -8  -3  -2  340.49   18.26
  -8  -3  -2  329.88   19.36
  -8  -3  -2  329.54   17.27
  -8  -3  -2  333.17   19.20
   8   3   2  334.65   18.16
  -9  -3  -2   45.91    5.46
  -9  -3  -2   56.08    7.77
  -9  -3  -2   59.58    6.43
   9   3   2   50.26    6.02
 -10  -3  -2   81.70    9.07
 -10  -3  -2   75.90    6.84
 -10  -3  -2   66.47    9.22
  10   3   2   74.98    8.59
 -11  -3  -2    1.61    3.58
 -11  -3  -2   -0.92    5.49
  11   3   2   -0.60    4.80
 -12  -3  -2    5.71    6.21
 -12  -3  -2    1.19    7.61
  12   3   2   14.79    5.71
 -13  -3  -2    2.06    6.70
 -13  -3  -2  -14.33    8.80
  13   3   2    6.38    8.98
 -14  -3  -2   -3.22    7.11
 -14  -3  -2   -1.16   10.46
 -16   4   2   14.89   11.32
 -16   4   2    8.25   11.22
 -15   4   2    7.24   10.28
 -15   4   2   11.17   10.04
 -14   4   2   -4.23    8.30
 -14   4   2   10.95    9.46
 -14   4   2   -0.20    4.03
 -13   4   2    4.28    3.81
 -13   4   2    8.66    8.00
 -13   4   2   16.56    4.47
 -13   4   2   -3.03    6.56
 -12   4   2  135.60   15.09
 -12   4   2  113.63    9.77
 -12   4   2  160.17   14.31
 -12   4   2  148.78    9.42
 -11   4   2  123.81   11.47
 -11   4   2  123.50   12.43
 -11   4   2  132.76    8.45
 -11   4   2  108.73    8.62
  10  -4  -2  611.69   32.17
 -10   4   2  582.25   31.73
 -10   4   2  548.76   32.02
 -10   4   2  567.57   30.03
 -10   4   2  693.62   29.95
   9  -4  -2    0.29    3.62
  -9   4   2    7.40    2.58
  -9   4   2    0.63    3.11
  -9   4   2   12.14    4.51
  -9   4   2    6.89    4.12
  -9   4   2    4.00    2.70
   8  -4  -2    0.53    3.00
  -8   4   2    0.06    2.66
  -8   4   2    0.60    3.65
  -8   4   2    2.55    2.18
  -8   4   2    3.54    2.31
  -8   4   2    4.79    3.49
   7  -4  -2  121.30    9.38
  -7   4   2  144.14    9.57
  -7   4   2  152.65    9.87
  -7   4   2  150.97    8.17
  -7   4   2  146.26    8.94
   6  -4  -2  873.87   45.42
  -6   4   2  910.51   45.17
  -6   4   2 1009.42   44.70
  -6   4   2  947.91   44.81
  -6   4   2  894.60   45.56
  -6   4   2  944.86   45.70
   5  -4  -2  148.58    9.45
   5  -4  -2  149.90    8.95
  -5   4   2  157.93    8.34
  -5   4   2  156.11    8.27
  -5   4   2  158.44    8.75
  -5   4   2  158.47    9.16
   4  -4  -2 1472.39   71.18
   4  -4  -2 1480.45   71.32
   4  -4  -2 1541.66   71.76
  -4   4   2 1543.99   71.54
  -4   4   2 1452.89   71.09
  -4   4   2 1483.12   71.05
   3  -4  -2  285.28   13.96
   3  -4  -2  284.30   14.41
   3  -4  -2  272.60   13.93
  -3   4   2  278.82   14.18
  -3   4   2  278.55   13.71
  -3   4   2  275.95   13.89
   2  -4  -2    3.24    1.19
   2  -4  -2    2.52    1.36
   2  -4  -2    2.51    0.85
  -2   4   2    2.56    1.10
  -2   4   2    1.96    0.65
  -2   4   2    2.39    1.20
   1  -4  -2   83.75    4.31
   1  -4  -2   79.93    4.81
   1  -4  -2   83.14    5.05
  -1   4   2   85.32    4.81
  -1   4   2   91.29    4.23
  -1   4   2   80.70    4.86
   0  -4  -2    5.83    0.66
   0  -4  -2    6.86    1.38
   0  -4  -2    4.47    1.16
   0   4   2    5.82    1.31
   0   4   2    6.19    1.18
   0   4   2    4.71    0.95
  -1  -4  -2  911.90   44.89
  -1  -4  -2  966.77   44.60
   1   4   2  880.51   44.82
   1   4   2  955.19   45.09
   1   4   2  978.54   44.81
  -2  -4  -2    5.22    1.47
  -2  -4  -2    6.53    1.42
   2   4   2    3.05    1.53
   2   4   2    4.16    1.51
   2   4   2    3.56    1.54
  -3  -4  -2   52.34    3.83
  -3  -4  -2   44.87    3.54
  -3  -4  -2   41.89    3.48
   3   4   2   40.75    3.91
   3   4   2   50.41    4.21
   3   4   2   35.65    3.43
  -4  -4  -2  654.19   31.65
  -4  -4  -2  676.01   31.88
  -4  -4  -2  643.88   31.50
  -4  -4  -2  670.34   32.10
   4   4   2  588.93   31.73
   4   4   2  648.35   31.85
  -5  -4  -2  178.64   10.83
  -5  -4  -2  175.69   10.99
  -5  -4  -2  182.41   10.01
  -5  -4  -2  189.38   10.54
   5   4   2  195.63   10.66
   5   4   2  179.98   10.88
  -6  -4  -2    1.14    2.66
  -6  -4  -2    5.26    3.11
  -6  -4  -2    5.37    3.34
  -6  -4  -2    2.99    2.20
   6   4   2    7.71    2.87
   6   4   2    3.33    3.29
  -7  -4  -2    3.68    3.74
  -7  -4  -2   -4.33    3.41
  -7  -4  -2    0.00    2.26
  -7  -4  -2    1.12    2.91
   7   4   2    1.43    4.09
   7   4   2    3.16    3.23
  -8  -4  -2    5.33    2.62
  -8  -4  -2    5.65    3.61
  -8  -4  -2   -0.42    4.43
  -8  -4  -2   -1.63    4.78
   8   4   2    6.76    3.87
  -9  -4  -2    4.13    3.15
  -9  -4  -2   -0.57    6.97
  -9  -4  -2    1.76    5.09
   9   4   2    5.24    4.39
 -10  -4  -2   95.98    9.50
 -10  -4  -2   81.59    7.79
  10   4   2   83.59    8.35
 -11  -4  -2   10.06    5.58
 -11  -4  -2   15.12    4.38
  11   4   2    0.04    5.47
 -12  -4  -2    3.83    8.16
 -12  -4  -2    4.19    6.83
  12   4   2    3.84    5.96
 -13  -4  -2    5.93    7.09
 -13  -4  -2   -6.73    9.33
  13   4   2    0.48    8.86
 -16   5   2   19.20   11.90
 -16   5   2   18.29   11.74
 -15   5   2    3.79   11.01
 -15   5   2    2.92   10.48
 -14   5   2   -0.78    3.77
 -14   5   2  -11.99    7.92
 -14   5   2    2.49   10.14
 -13   5   2   -7.01    7.93
 -13   5   2    7.90    7.39
 -13   5   2    5.33    4.07
 -13   5   2    0.89    3.68
 -12   5   2   -5.20    6.98
 -12   5   2    9.66    3.51
 -12   5   2    2.47    6.49
 -12   5   2    7.16    4.06
  11  -5  -2   -6.44    5.60
 -11   5   2    1.55    3.53
 -11   5   2   -1.43    2.99
 -11   5   2   -4.58    5.34
  10  -5  -2   12.40    5.32
 -10   5   2   19.06    3.53
 -10   5   2   19.26    3.70
 -10   5   2   16.14    5.79
 -10   5   2   20.56    5.83
 -10   5   2   26.06    5.78
   9  -5  -2   15.42    4.86
  -9   5   2   12.51    4.43
  -9   5   2   21.66    5.49
  -9   5   2   12.21    3.88
  -9   5   2   14.29    2.91
  -9   5   2   17.61    3.31
   8  -5  -2    0.33    3.41
  -8   5   2    1.23    1.96
  -8   5   2   -0.41    3.24
  -8   5   2    3.87    2.91
  -8   5   2    6.70    4.09
  -8   5   2    3.54    2.23
   7  -5  -2  335.58   18.26
  -7   5   2  332.99   18.55
  -7   5   2  344.42   16.96
  -7   5   2  332.32   18.33
  -7   5   2  336.62   17.63
  -7   5   2  332.41   17.08
   6  -5  -2  126.69    9.00
   6  -5  -2  109.00    7.71
  -6   5   2  122.67    6.91
  -6   5   2  120.25    8.13
  -6   5   2  115.37    6.83
  -6   5   2  117.43    7.41
   5  -5  -2  786.64   38.24
   5  -5  -2  797.98   39.12
   5  -5  -2  804.65   38.60
  -5   5   2  818.71   38.83
  -5   5   2  759.46   38.13
  -5   5   2  773.90   38.00
   4  -5  -2  142.62    9.48
   4  -5  -2  167.19    8.81
   4  -5  -2  169.53    8.94
  -4   5   2  162.38    8.54
  -4   5   2  164.40    8.49
  -4   5   2  156.04    9.03
   3  -5  -2 2900.40  138.93
   3  -5  -2 2870.44  138.49
  -3   5   2 2919.82  138.13
  -3   5   2 2958.48  138.49
  -3   5   2 2988.04  138.74
   2  -5  -2   32.84    2.42
   2  -5  -2   33.75    2.95
   2  -5  -2   37.84    3.63
  -2   5   2   32.52    2.84
  -2   5   2   36.06    2.13
  -2   5   2   36.87    3.13
   1  -5  -2    2.48    1.48
   1  -5  -2    2.78    0.72
   1  -5  -2    1.08    1.01
  -1   5   2    1.85    0.64
  -1   5   2    1.58    1.22
  -1   5   2    3.71    1.47
   0  -5  -2   85.49    5.38
   0  -5  -2   96.57    5.60
   0  -5  -2   88.19    4.57
   0   5   2   95.35    5.29
   0   5   2   92.64    5.59
   0   5   2   89.92    4.96
  -1  -5  -2    9.63    1.73
  -1  -5  -2   10.26    1.24
  -1  -5  -2   14.59    2.08
   1   5   2   12.43    2.22
   1   5   2   12.98    1.82
   1   5   2   16.94    2.01
  -2  -5  -2  389.96   19.50
  -2  -5  -2  410.21   19.83
  -2  -5  -2  398.82   19.83
   2   5   2  398.14   19.83
   2   5   2  399.63   20.12
   2   5   2  392.29   19.80
  -3  -5  -2 1283.82   59.26
  -3  -5  -2 1236.65   59.27
  -3  -5  -2 1256.63   59.33
   3   5   2 1288.31   59.73
   3   5   2 1138.73   59.97
   3   5   2 1222.24   59.43
  -4  -5  -2   53.80    4.34
  -4  -5  -2   55.17    4.66
  -4  -5  -2   51.23    4.64
   4   5   2   58.58    5.11
   4   5   2   57.52    5.15
   4   5   2   49.68    5.05
  -5  -5  -2   31.55    3.46
  -5  -5  -2   27.86    4.00
  -5  -5  -2   25.69    4.30
  -5  -5  -2   30.98    3.62
   5   5   2   42.85    4.64
   5   5   2   40.58    4.56
  -6  -5  -2   69.45    5.86
  -6  -5  -2   55.57    7.11
  -6  -5  -2   57.91    5.23
  -6  -5  -2   61.91    6.70
   6   5   2   60.38    6.55
   6   5   2   61.32    6.85
  -7  -5  -2  116.55    8.07
  -7  -5  -2  134.41    8.89
  -7  -5  -2  122.00    9.70
  -7  -5  -2  107.95    9.89
   7   5   2  138.00    9.69
  -8  -5  -2    3.24    4.97
  -8  -5  -2   11.47    3.38
  -8  -5  -2   19.79    4.24
  -8  -5  -2    4.68    4.79
   8   5   2   14.95    4.76
  -9  -5  -2   10.18    3.81
  -9  -5  -2    8.49    4.28
  -9  -5  -2   11.95    5.64
   9   5   2   14.84    5.05
 -10  -5  -2   -3.51    6.12
 -10  -5  -2    7.16    4.08
 -10  -5  -2    3.51    4.99
  10   5   2    7.38    5.64
 -11  -5  -2   21.10    7.53
 -11  -5  -2   20.30    5.96
  11   5   2   15.13    6.70
 -12  -5  -2   24.98    9.11
 -12  -5  -2   49.58    8.15
  12   5   2   46.06    8.12
 -13  -5  -2    1.93    9.48
 -13  -5  -2   10.15    7.24
 -16   6   2   13.35   12.33
 -16   6   2   17.12   12.01
 -15   6   2   -1.59   10.70
 -15   6   2    9.21   11.51
 -14   6   2    2.19    3.48
 -14   6   2    7.83    9.48
 -14   6   2   -1.05    9.93
 -13   6   2    1.81    7.85
 -13   6   2    3.59    3.34
 -13   6   2  -10.80    7.29
 -12   6   2   14.74    4.43
 -12   6   2   18.33    3.66
 -12   6   2    4.59    7.45
  11  -6  -2   43.18    8.07
 -11   6   2   48.86    4.73
 -11   6   2   37.60    7.85
 -11   6   2   44.04    5.11
  10  -6  -2  507.37   29.94
 -10   6   2  556.65   30.16
 -10   6   2  601.35   27.53
 -10   6   2  541.84   27.93
   9  -6  -2   38.07    6.68
  -9   6   2   29.49    3.60
  -9   6   2   29.45    4.78
  -9   6   2   35.63    6.47
  -9   6   2   27.09    5.52
  -9   6   2   34.35    4.21
   8  -6  -2   93.21    8.38
  -8   6   2   86.39    8.49
  -8   6   2   87.24    8.45
  -8   6   2   95.29    6.20
  -8   6   2   86.66    7.25
  -8   6   2   84.82    6.46
   7  -6  -2   74.65    6.78
   7  -6  -2   63.98    7.18
  -7   6   2   66.79    5.11
  -7   6   2   76.17    5.34
  -7   6   2   69.54    5.78
  -7   6   2   78.64    7.22
   6  -6  -2  577.18   29.04
   6  -6  -2  578.21   29.90
  -6   6   2  579.16   28.47
  -6   6   2  587.21   28.35
  -6   6   2  593.60   28.26
  -6   6   2  549.27   29.12
   5  -6  -2  102.24    6.51
   5  -6  -2  101.49    7.96
   5  -6  -2  104.61    6.86
  -5   6   2  104.73    6.19
  -5   6   2  103.55    6.24
  -5   6   2  106.65    7.20
   4  -6  -2 1250.54   58.28
   4  -6  -2 1248.62   58.23
   4  -6  -2 1215.44   58.92
  -4   6   2 1231.50   58.60
  -4   6   2 1068.87   58.15
  -4   6   2 1276.69   58.17
   3  -6  -2  316.60   15.47
   3  -6  -2  273.39   14.47
   3  -6  -2  287.03   14.67
  -3   6   2  285.75   14.63
  -3   6   2  272.28   14.07
  -3   6   2  298.81   14.92
   2  -6  -2    6.91    1.72
   2  -6  -2    7.89    2.35
  -2   6   2    7.40    0.93
  -2   6   2    4.61    1.68
  -2   6   2    7.91    1.88
   1  -6  -2   12.60    1.38
   1  -6  -2   19.66    2.59
   1  -6  -2   12.10    1.94
  -1   6   2   12.00    1.47
  -1   6   2   20.36    2.45
  -1   6   2   13.08    2.21
   0  -6  -2   56.90    4.50
   0  -6  -2   59.28    4.23
   0  -6  -2   56.35    3.21
   0   6   2   61.28    4.46
   0   6   2   56.89    3.66
   0   6   2   60.01    3.95
  -1  -6  -2  256.02   13.28
  -1  -6  -2  257.03   13.32
  -1  -6  -2  252.39   12.53
   1   6   2  259.79   13.14
   1   6   2  248.57   13.54
   1   6   2  257.74   13.01
  -2  -6  -2  454.74   22.66
  -2  -6  -2  450.53   22.57
  -2  -6  -2  446.90   22.11
   2   6   2  443.54   22.54
   2   6   2  448.84   22.58
   2   6   2  485.06   23.14
  -3  -6  -2   65.82    4.34
  -3  -6  -2   48.10    4.47
  -3  -6  -2   51.82    4.60
   3   6   2   58.09    5.36
   3   6   2   45.75    4.56
  -4  -6  -2   10.21    2.59
  -4  -6  -2    8.98    2.54
  -4  -6  -2    7.31    2.31
   4   6   2   16.79    3.61
   4   6   2    5.60    2.57
   4   6   2   13.14    3.17
  -5  -6  -2  175.60   10.41
  -5  -6  -2  180.78   10.17
  -5  -6  -2  158.54    9.96
   5   6   2  175.45   11.00
   5   6   2  186.78   11.21
   5   6   2  161.65   10.75
  -6  -6  -2   -0.81    2.72
  -6  -6  -2   -2.08    3.06
  -6  -6  -2   -0.08    3.70
  -6  -6  -2   -0.30    2.49
   6   6   2    1.21    3.51
   6   6   2    3.30    3.45
  -7  -6  -2    0.25    3.01
  -7  -6  -2    0.03    2.93
  -7  -6  -2    4.75    3.78
  -7  -6  -2    6.37    4.87
   7   6   2   -0.22    3.87
  -8  -6  -2   27.23    7.72
  -8  -6  -2   21.30    4.22
  -8  -6  -2   28.91    5.86
   8   6   2   28.97    5.78
  -9  -6  -2   -0.98    4.16
  -9  -6  -2   -0.96    5.06
   9   6   2    3.00    5.31
 -10  -6  -2    2.78    5.14
  10   6   2   -2.95    6.15
 -11  -6  -2   25.09    6.81
 -11  -6  -2   23.96    7.96
  11   6   2   30.13    9.32
 -12  -6  -2   -6.54    6.67
 -12  -6  -2    0.40    8.12
  12   6   2    4.48    9.19
 -13  -6  -2    5.29    6.75
 -13  -6  -2    6.85    8.93
 -16   7   2   -1.02   11.63
 -16   7   2   -6.67   10.96
 -15   7   2   28.72   12.47
 -15   7   2   37.06   11.86
 -14   7   2    8.33    5.36
 -14   7   2    9.96    9.58
 -14   7   2    7.72   10.00
  13  -7  -2   20.39    8.92
 -13   7   2   25.43    3.82
 -13   7   2    7.93    8.87
 -12   7   2    5.00    7.23
 -12   7   2   12.77    3.12
 -12   7   2    8.11    4.49
  11  -7  -2   44.16    8.39
 -11   7   2   36.50    5.13
 -11   7   2   42.90    4.34
  10  -7  -2  213.97   16.19
 -10   7   2  227.02   13.19
 -10   7   2  218.19   12.41
 -10   7   2  240.25   16.31
   9  -7  -2 2009.55   95.56
  -9   7   2 1811.94   94.20
  -9   7   2 1899.23   93.47
  -9   7   2 2008.00   96.76
  -9   7   2 2060.68   95.78
  -9   7   2 2005.89   93.93
   8  -7  -2  104.99    9.57
  -8   7   2  116.70    7.27
  -8   7   2  106.17    9.57
  -8   7   2  114.10    7.87
  -8   7   2  106.55    7.55
  -8   7   2  127.26    9.76
   7  -7  -2   18.70    4.01
   7  -7  -2   17.57    5.27
  -7   7   2   20.28    4.15
  -7   7   2   15.75    2.70
  -7   7   2   20.55    3.15
  -7   7   2   16.40    3.00
   6  -7  -2   46.98    4.75
   6  -7  -2   50.25    5.58
   6  -7  -2   58.36    6.67
  -6   7   2   45.00    4.15
  -6   7   2   55.45    4.34
  -6   7   2   48.23    5.81
   5  -7  -2   36.45    5.14
   5  -7  -2   36.78    3.96
   5  -7  -2   41.88    4.57
  -5   7   2   30.51    3.98
  -5   7   2   38.75    3.38
  -5   7   2   39.40    3.73
   4  -7  -2  114.10    6.93
   4  -7  -2  115.00    6.97
   4  -7  -2  113.46    8.43
  -4   7   2  111.94    6.28
  -4   7   2  112.02    7.14
  -4   7   2  114.55    6.91
   3  -7  -2  878.50   45.24
   3  -7  -2  932.18   44.35
   3  -7  -2  937.53   44.66
  -3   7   2  966.16   43.93
  -3   7   2  914.43   44.80
  -3   7   2  906.96   44.63
   2  -7  -2  143.65    8.21
   2  -7  -2  147.26    8.84
   2  -7  -2  141.29    7.68
  -2   7   2  148.32    8.26
  -2   7   2  139.00    7.21
  -2   7   2  143.20    8.44
   1  -7  -2  659.81   31.74
   1  -7  -2  660.75   32.42
   1  -7  -2  669.23   32.74
  -1   7   2  675.00   32.62
  -1   7   2  654.68   31.73
  -1   7   2  658.36   32.32
   0  -7  -2  579.20   29.69
   0  -7  -2  600.56   28.85
   0  -7  -2  612.61   29.98
   0   7   2  640.34   29.31
   0   7   2  577.23   29.51
   0   7   2  619.63   30.09
  -1  -7  -2   28.44    3.47
  -1  -7  -2   40.25    2.65
  -1  -7  -2   42.47    3.91
   1   7   2   37.47    4.36
   1   7   2   35.86    3.71
   1   7   2   39.16    3.63
  -2  -7  -2   31.08    3.41
  -2  -7  -2   18.62    2.25
  -2  -7  -2   33.16    3.92
   2   7   2   25.88    3.75
   2   7   2   23.85    3.07
   2   7   2   34.00    3.51
  -3  -7  -2   22.69    2.75
  -3  -7  -2   28.54    3.53
  -3  -7  -2   31.83    3.65
   3   7   2   23.38    3.36
   3   7   2   22.11    3.89
   3   7   2   25.62    3.32
  -4  -7  -2   46.84    4.73
  -4  -7  -2   44.13    4.91
  -4  -7  -2   44.82    5.13
   4   7   2   48.76    5.76
   4   7   2   59.03    6.53
   4   7   2   47.79    5.46
  -5  -7  -2    4.78    2.78
  -5  -7  -2    6.61    3.07
  -5  -7  -2    2.84    2.76
   5   7   2    4.59    3.18
   5   7   2    7.61    3.58
   5   7   2    2.38    3.91
  -6  -7  -2   23.89    4.14
  -6  -7  -2   21.51    4.21
  -6  -7  -2   25.06    3.78
  -6  -7  -2   17.27    4.81
   6   7   2   33.80    5.77
  -7  -7  -2    1.94    3.69
  -7  -7  -2   -0.32    4.78
  -7  -7  -2    0.57    3.76
   7   7   2    7.49    4.78
  -8  -7  -2   56.31    6.93
  -8  -7  -2   62.36    7.68
   8   7   2   62.43    7.98
  -9  -7  -2    2.65    4.71
   9   7   2    2.24    5.90
 -10  -7  -2   38.66    6.89
  10   7   2   37.93    8.35
 -11  -7  -2   -1.47    6.08
 -11  -7  -2    3.34    7.24
 -12  -7  -2   18.96    7.53
 -12  -7  -2    0.32    8.49
  12   7   2   37.66    8.82
 -15   8   2   -3.85   11.37
 -15   8   2   16.82   12.08
 -14   8   2    3.78   10.06
  13  -8  -2    9.91    9.19
 -13   8   2   -4.09    3.12
 -13   8   2   -7.73    9.16
 -12   8   2   14.28    4.62
 -12   8   2   13.31    8.38
 -12   8   2    6.87    3.34
 -11   8   2   67.29    6.17
 -11   8   2   60.81    6.64
 -11   8   2   67.50    9.61
  10  -8  -2  125.41   12.64
 -10   8   2  114.81   12.39
 -10   8   2  121.35    8.77
 -10   8   2  115.71    8.07
   9  -8  -2  277.62   17.35
  -9   8   2  241.55   15.07
  -9   8   2  256.65   14.35
  -9   8   2  274.10   14.95
  -9   8   2  300.26   17.70
   8  -8  -2  235.58   14.63
   8  -8  -2  246.05   16.18
  -8   8   2  208.57   14.33
  -8   8   2  225.83   12.35
  -8   8   2  225.35   12.65
  -8   8   2  212.44   12.53
   7  -8  -2   39.90    4.54
   7  -8  -2   41.81    6.91
   7  -8  -2   42.46    5.52
  -7   8   2   39.68    5.52
  -7   8   2   40.47    4.40
  -7   8   2   41.85    4.52
   6  -8  -2    3.19    2.33
   6  -8  -2    0.50    2.92
   6  -8  -2    0.20    3.97
  -6   8   2    3.07    1.77
  -6   8   2    0.26    3.34
  -6   8   2    2.53    2.11
   5  -8  -2   41.74    5.75
   5  -8  -2   39.17    5.01
   5  -8  -2   35.62    4.36
  -5   8   2   39.71    4.14
  -5   8   2   30.74    4.20
  -5   8   2   37.60    3.45
   4  -8  -2    0.81    1.97
   4  -8  -2   -0.31    1.93
   4  -8  -2   -2.83    3.25
  -4   8   2   -0.68    2.12
  -4   8   2   -0.14    2.04
  -4   8   2    0.72    1.32
   3  -8  -2    0.71    1.76
   3  -8  -2   -4.22    1.84
   3  -8  -2   -4.14    2.95
  -3   8   2    0.28    2.30
  -3   8   2    1.35    0.94
  -3   8   2    0.89    1.95
   2  -8  -2   54.55    5.55
   2  -8  -2   51.90    4.07
   2  -8  -2   58.17    4.66
  -2   8   2   48.82    4.91
  -2   8   2   62.99    4.85
   1  -8  -2  119.63    6.57
   1  -8  -2  124.82    7.55
   1  -8  -2  128.39    8.24
  -1   8   2  118.18    6.85
  -1   8   2  121.68    7.96
  -1   8   2  116.82    7.35
   0  -8  -2   44.16    4.31
   0  -8  -2   40.71    2.93
   0  -8  -2   47.46    5.07
   0   8   2   42.84    4.89
   0   8   2   44.26    3.81
  -1  -8  -2   19.85    3.11
  -1  -8  -2   19.55    2.11
  -1  -8  -2   17.21    3.34
   1   8   2   21.68    3.16
   1   8   2   19.32    2.84
   1   8   2   16.90    3.43
  -2  -8  -2   42.00    4.39
  -2  -8  -2   29.09    3.66
  -2  -8  -2   31.90    3.00
   2   8   2   30.20    3.62
   2   8   2   28.52    4.34
   2   8   2   33.44    3.79
  -3  -8  -2   40.99    5.03
  -3  -8  -2   36.95    4.41
  -3  -8  -2   35.45    3.61
   3   8   2   29.16    4.19
   3   8   2   42.59    5.38
   3   8   2   33.56    4.13
  -4  -8  -2  122.53    8.05
  -4  -8  -2  114.81    7.49
  -4  -8  -2  116.37    8.30
   4   8   2  130.23    9.85
   4   8   2  122.55    9.42
   4   8   2  122.39    8.58
  -5  -8  -2   64.35    5.98
  -5  -8  -2   63.59    6.34
   5   8   2   60.62    6.63
   5   8   2   56.33    6.75
  -6  -8  -2   -0.30    3.22
  -6  -8  -2    4.13    3.32
   6   8   2    7.97    5.24
   6   8   2    4.22    5.06
  -7  -8  -2   -0.53    3.98
  -7  -8  -2    1.73    5.75
  -7  -8  -2    5.63    3.82
   7   8   2    3.12    5.55
  -8  -8  -2   -1.88    4.23
  -8  -8  -2    3.72    4.67
  -9  -8  -2   67.52    8.41
  -9  -8  -2   63.68    7.40
 -10  -8  -2   13.99    6.71
 -10  -8  -2   11.62    6.24
  10   8   2   16.24    9.67
 -11  -8  -2   12.54    7.80
 -11  -8  -2    4.12    6.54
  11   8   2   19.84    9.58
 -12  -8  -2    6.13    8.73
 -15   9   2   60.96   14.38
 -15   9   2   72.30   14.92
  14  -9  -2   -0.07   11.05
 -14   9   2  -10.12   10.67
  13  -9  -2   -6.72    8.74
 -13   9   2    8.62    9.86
 -13   9   2    9.02    3.92
  12  -9  -2    8.19    8.72
 -12   9   2   21.34    8.65
 -12   9   2    0.53    3.45
  11  -9  -2   81.21   10.44
 -11   9   2   72.79    8.97
 -11   9   2   66.55    6.80
 -11   9   2   72.81   10.00
  10  -9  -2  332.81   21.20
 -10   9   2  344.76   17.97
 -10   9   2  323.84   18.48
 -10   9   2  356.97   21.92
   9  -9  -2  293.00   18.79
  -9   9   2  326.06   19.59
  -9   9   2  305.80   17.72
  -9   9   2  273.90   16.39
  -9   9   2  309.18   16.20
   8  -9  -2   32.35    7.73
   8  -9  -2   36.81    6.26
  -8   9   2   26.58    3.78
  -8   9   2   32.69    4.38
  -8   9   2   27.79    4.11
   7  -9  -2  153.35   12.70
   7  -9  -2  154.31   11.13
   7  -9  -2  143.40    9.83
  -7   9   2  153.19    9.47
  -7   9   2  159.13    9.16
   6  -9  -2   73.03    7.31
   6  -9  -2   70.98    6.16
   6  -9  -2   74.12    8.92
  -6   9   2   64.20    5.86
  -6   9   2   69.60    7.21
  -6   9   2   62.57    5.08
   5  -9  -2    1.24    4.21
   5  -9  -2    3.63    2.85
   5  -9  -2   -2.10    2.46
  -5   9   2   -1.70    1.66
  -5   9   2   -1.63    3.24
  -5   9   2   -3.39    2.21
   4  -9  -2    0.56    2.38
   4  -9  -2   -0.03    3.90
   4  -9  -2    1.14    2.16
  -4   9   2    4.97    2.64
  -4   9   2   -1.12    1.23
  -4   9   2    2.53    2.73
   3  -9  -2   31.64    3.86
   3  -9  -2   23.61    4.66
   3  -9  -2   27.25    3.65
  -3   9   2   20.60    3.36
  -3   9   2   25.67    3.71
  -3   9   2   25.06    2.32
   2  -9  -2  103.30    6.99
   2  -9  -2  109.04    8.51
   2  -9  -2  104.25    6.45
  -2   9   2  102.38    5.89
  -2   9   2  115.50    7.60
  -2   9   2  103.93    6.87
   1  -9  -2  128.79    8.16
   1  -9  -2  136.20    9.26
   1  -9  -2  130.95    7.18
  -1   9   2  118.18    8.65
  -1   9   2  130.28    7.22
  -1   9   2  121.84    7.87
   0  -9  -2   25.30    3.62
   0  -9  -2   15.48    3.89
   0  -9  -2   19.29    2.51
   0   9   2   14.95    3.53
   0   9   2   17.07    3.10
   0   9   2   22.32    2.70
  -1  -9  -2    4.66    3.04
  -1  -9  -2    4.81    1.41
  -1  -9  -2    0.52    3.06
   1   9   2    4.18    2.44
   1   9   2    6.20    2.69
   1   9   2    6.27    3.37
  -2  -9  -2    0.33    3.17
  -2  -9  -2    1.04    1.47
  -2  -9  -2   -0.94    2.76
   2   9   2   -2.26    2.70
   2   9   2    1.02    2.67
   2   9   2   -5.35    3.08
  -3  -9  -2    1.94    1.78
  -3  -9  -2   -0.49    3.15
   3   9   2   -1.30    2.99
   3   9   2   -0.26    3.82
  -4  -9  -2  162.83   10.29
  -4  -9  -2  155.33    8.87
   4   9   2  132.39   10.10
   4   9   2  149.85   11.83
  -5  -9  -2   22.46    3.57
  -5  -9  -2   18.22    4.69
   5   9   2   21.55    5.00
   5   9   2   22.51    5.86
  -6  -9  -2    6.60    4.06
  -6  -9  -2    7.87    3.46
   6   9   2    9.25    5.41
   6   9   2   12.59    7.01
  -7  -9  -2    8.34    4.59
  -7  -9  -2    9.04    4.35
   7   9   2    9.40    7.04
  -8  -9  -2   15.25    5.22
  -8  -9  -2   10.89    5.24
  -9  -9  -2    6.42    5.38
   9   9   2   -0.26    8.06
 -10  -9  -2    2.93    6.67
 -10  -9  -2    6.44    6.56
  10   9   2   -1.02    9.21
 -11  -9  -2    4.48    7.18
 -11  -9  -2   -1.23    6.74
  11   9   2    9.06   10.24
  15 -10  -2   -6.62   10.91
 -15  10   2   12.03   12.23
  14 -10  -2    4.74   11.30
 -14  10   2    1.37   11.71
  13 -10  -2   -3.44    8.93
 -13  10   2   -2.69    3.78
 -13  10   2   -4.46   10.08
  12 -10  -2   40.85    9.97
 -12  10   2   26.97    4.71
 -12  10   2   34.76   10.11
 -11  10   2    4.15    4.60
 -11  10   2    7.70    3.84
 -11  10   2    6.54    8.13
  10 -10  -2   -4.18    6.41
 -10  10   2   -2.52    4.33
 -10  10   2    5.97    3.62
 -10  10   2    7.13    7.69
   9 -10  -2   64.10   10.42
   9 -10  -2   78.55    8.94
  -9  10   2   66.37    6.85
  -9  10   2   66.55    7.39
   8 -10  -2  170.84   12.89
   8 -10  -2  153.23   14.81
  -8  10   2  159.75   10.16
  -8  10   2  166.56   10.69
  -8  10   2  175.26   10.65
   7 -10  -2   72.04    9.22
   7 -10  -2   92.28    8.89
   7 -10  -2   82.67    7.55
  -7  10   2   82.88    6.21
  -7  10   2   86.56    7.17
   6 -10  -2    5.86    3.20
   6 -10  -2    6.09    4.02
   6 -10  -2    3.30    5.73
  -6  10   2    4.92    2.25
  -6  10   2    5.47    3.04
   5 -10  -2    2.62    2.91
   5 -10  -2    6.33    3.22
   5 -10  -2   -2.72    5.04
  -5  10   2    8.99    1.99
  -5  10   2    0.93    2.77
   4 -10  -2   41.95    4.67
   4 -10  -2   42.84    6.42
   4 -10  -2   38.71    4.36
  -4  10   2   39.95    4.71
  -4  10   2   30.30    2.94
  -4  10   2   30.44    4.59
   3 -10  -2   -1.25    2.54
   3 -10  -2   -0.82    3.84
   3 -10  -2    0.70    2.32
  -3  10   2    1.27    1.31
  -3  10   2   -3.14    2.62
  -3  10   2    0.12    2.81
   2 -10  -2   70.79    5.25
   2 -10  -2   72.84    7.08
   2 -10  -2   68.53    6.05
  -2  10   2   65.67    6.67
  -2  10   2   59.55    4.37
  -2  10   2   60.81    5.71
   1 -10  -2    2.08    2.83
   1 -10  -2    4.18    1.89
   1 -10  -2    2.84    4.14
  -1  10   2    3.03    2.77
  -1  10   2    1.86    1.89
  -1  10   2    1.32    2.98
   0 -10  -2    1.32    3.50
   0 -10  -2    4.65    1.80
   0 -10  -2    0.96    3.56
   0  10   2    2.64    3.15
   0  10   2    5.82    2.45
   0  10   2   -0.58    3.48
  -1 -10  -2  135.81    9.48
  -1 -10  -2  117.55    6.74
   1  10   2  118.81    9.84
   1  10   2  120.51    8.10
  -2 -10  -2   85.78    5.31
  -2 -10  -2   81.12    8.07
   2  10   2   82.04    7.48
   2  10   2   88.99    9.03
  -3 -10  -2  174.82    9.72
  -3 -10  -2  202.04   12.17
   3  10   2  163.14   11.35
   3  10   2  185.28   13.35
  -4 -10  -2    3.98    2.37
  -4 -10  -2   -0.43    7.07
   4  10   2    0.18    5.93
   4  10   2    3.27    4.12
  -5 -10  -2    7.01    4.42
  -5 -10  -2    9.34    3.02
   5  10   2    3.02    4.94
   5  10   2    4.08    6.15
  -6 -10  -2   52.28    6.24
  -6 -10  -2   46.46    6.63
   6  10   2   40.87    7.93
  -7 -10  -2    1.91    3.93
  -7 -10  -2    3.97    5.29
   7  10   2    9.93    7.29
  -8 -10  -2   16.10    6.47
  -8 -10  -2    8.16    5.16
   8  10   2   22.40    8.77
  -9 -10  -2   -0.01    6.68
  -9 -10  -2    1.61    5.61
   9  10   2   -6.27    8.51
 -10 -10  -2   -2.31    6.04
 -10 -10  -2    5.50    6.84
  10  10   2   -6.27    9.84
  14 -11  -2   -3.70   11.22
 -14  11   2   14.30   12.80
  13 -11  -2    8.90   10.13
 -13  11   2   -3.78   10.98
  12 -11  -2   -6.93    9.12
 -12  11   2   14.77   10.08
 -12  11   2    2.74    4.31
 -11  11   2    6.46    4.23
 -11  11   2    5.93    8.51
 -11  11   2    8.38    8.41
 -10  11   2   22.86    9.03
 -10  11   2   22.16    5.66
 -10  11   2   29.40    4.83
   9 -11  -2   -3.96    5.80
  -9  11   2   -3.44    3.75
  -9  11   2    2.56    4.72
   8 -11  -2   19.42   10.04
   8 -11  -2   18.17    5.31
   8 -11  -2   17.16    5.87
  -8  11   2   11.54    4.06
  -8  11   2   19.95    3.72
   7 -11  -2   56.65    6.53
   7 -11  -2   79.86    9.29
  -7  11   2   68.48    5.74
  -7  11   2   59.60    7.40
   6 -11  -2   94.69    9.00
   6 -11  -2  102.55   11.93
   6 -11  -2   87.94    8.00
  -6  11   2   93.88    8.24
  -6  11   2   87.46    5.96
   5 -11  -2   -7.85    5.48
   5 -11  -2    2.03    3.47
   5 -11  -2   -1.80    3.20
  -5  11   2    1.10    3.40
  -5  11   2   -0.05    1.54
   4 -11  -2    0.97    5.11
   4 -11  -2    6.97    3.19
   4 -11  -2    3.51    4.74
  -4  11   2    2.39    3.34
  -4  11   2    8.23    1.67
   3 -11  -2   -1.00    2.69
   3 -11  -2   -2.18    4.66
  -3  11   2    0.29    1.60
  -3  11   2   -1.06    3.76
   2 -11  -2    5.45    2.59
   2 -11  -2    5.12    4.86
  -2  11   2    4.62    4.00
  -2  11   2    3.60    2.03
   1 -11  -2   61.25    5.16
   1 -11  -2   63.69    7.37
  -1  11   2   76.96    8.26
  -1  11   2   62.22    5.26
   0 -11  -2    5.98    2.13
   0 -11  -2   -0.70    3.99
   0  11   2    3.73    2.80
   0  11   2   13.29    5.01
  -1 -11  -2   82.64    5.47
  -1 -11  -2   82.79    8.24
   1  11   2   83.79    7.10
  -2 -11  -2  316.29   15.64
   2  11   2  305.18   17.40
  -3 -11  -2  149.26   11.28
  -3 -11  -2  141.97    8.24
   3  11   2  164.75   13.33
   3  11   2  139.03   10.65
  -4 -11  -2    8.47    2.68
  -4 -11  -2    4.99    5.03
   4  11   2    5.34    4.95
  -5 -11  -2   63.20    6.16
  -5 -11  -2   68.50    7.68
   5  11   2   56.81    7.54
   5  11   2   51.73    9.13
  -6 -11  -2   -4.35    5.71
  -6 -11  -2    6.08    3.58
   6  11   2   -8.44    7.21
  -7 -11  -2    5.61    5.98
  -7 -11  -2    1.81    4.42
   7  11   2   -3.29    8.20
  -8 -11  -2   16.82    6.84
   8  11   2   14.30    9.39
  -9 -11  -2   -5.14    7.30
  -9 -11  -2   -0.02    5.51
   9  11   2    8.31   11.17
  14 -12  -2    6.80   11.05
  13 -12  -2    5.74   11.18
 -13  12   2    8.13   11.89
  12 -12  -2   -1.20    9.16
 -12  12   2    8.56    4.97
 -12  12   2   -1.10   11.09
  11 -12  -2   -5.29    8.06
 -11  12   2    0.21   10.03
 -11  12   2    9.82    4.84
  10 -12  -2    0.76    7.91
 -10  12   2    5.47    4.26
 -10  12   2    2.75    9.36
   9 -12  -2    6.03    6.23
   9 -12  -2   -4.39    9.39
  -9  12   2    3.36    4.24
   8 -12  -2  184.25   21.59
   8 -12  -2  244.08   16.15
  -8  12   2  223.47   14.20
   7 -12  -2    9.48    5.30
  -7  12   2   -2.04    3.93
  -7  12   2    1.20    2.69
   6 -12  -2   -2.91    4.23
  -6  12   2   -0.61    2.05
  -6  12   2    5.17    4.15
   5 -12  -2   70.96    7.61
  -5  12   2   59.29    6.55
  -5  12   2   50.62    4.22
   4 -12  -2   20.72    4.04
  -4  12   2   14.00    2.41
  -4  12   2   19.80    4.81
   3 -12  -2   37.74    4.37
  -3  12   2   33.31    3.40
  -3  12   2   30.45    5.42
   2 -12  -2   46.19    4.47
  -2  12   2   38.62    4.58
  -2  12   2   48.84    6.87
   1 -12  -2    8.42    2.78
  -1  12   2   13.47    3.21
   0 -12  -2    1.27    5.13
   0 -12  -2   -1.46    2.35
   0  12   2   -0.25    5.32
   0  12   2   -0.61    3.09
  -1 -12  -2    6.49    5.83
  -1 -12  -2    3.32    2.21
   1  12   2   -1.23    3.98
  -2 -12  -2   63.60    4.99
  -2 -12  -2   55.75    7.70
   2  12   2   54.61    6.48
  -3 -12  -2    4.38    2.45
  -3 -12  -2   14.63    6.09
   3  12   2   10.35    7.53
   3  12   2   -3.24    4.78
  -4 -12  -2   -2.32    2.43
  -4 -12  -2    6.32    5.92
   4  12   2   -1.20    7.15
   4  12   2   -9.25    5.40
  -5 -12  -2    4.31    3.23
  -5 -12  -2    0.65    6.02
   5  12   2    7.71    8.04
  -6 -12  -2   12.05    6.97
  -6 -12  -2   12.62    4.07
   6  12   2    4.84    9.38
  -7 -12  -2    2.07    4.20
  -7 -12  -2    3.61    7.38
   7  12   2    0.22    9.50
  -8 -12  -2   -1.34    4.82
  -8 -12  -2    4.26    7.44
   8  12   2   -4.02   10.45
  13 -13  -2    2.93   12.07
 -13  13   2   25.12   12.33
  12 -13  -2    2.14   10.63
 -12  13   2    9.21    5.51
 -12  13   2   15.40   11.68
  11 -13  -2    6.98    9.46
 -11  13   2   18.14   11.35
 -11  13   2    7.73    5.43
  10 -13  -2   16.18   10.94
 -10  13   2   12.47    5.30
   9 -13  -2   28.14    8.46
   9 -13  -2   27.05   10.70
  -9  13   2   27.62    5.71
   8 -13  -2    7.30    6.54
   8 -13  -2    2.80    9.56
  -8  13   2   11.00    5.19
   7 -13  -2    1.04    8.63
   7 -13  -2   -1.23    5.82
  -7  13   2    3.89    6.15
   6 -13  -2   61.27    7.37
  -6  13   2   45.30    4.64
   5 -13  -2    5.07    4.34
  -5  13   2    2.43    2.44
  -5  13   2    1.75    5.49
   4 -13  -2   26.89    4.80
  -4  13   2   24.44    3.28
  -4  13   2   30.09    6.35
   3 -13  -2    8.35    3.69
  -3  13   2    5.77    5.29
  -3  13   2    8.56    2.78
   2 -13  -2   30.17    4.13
  -2  13   2   17.22    3.70
  -2  13   2   23.70    6.16
   1 -13  -2   74.98    6.71
  -1  13   2   92.46    9.80
  -1  13   2   74.21    7.25
   0 -13  -2    1.28    2.88
   0  13   2    2.09    3.82
  -1 -13  -2    1.05    2.70
  -1 -13  -2   -4.11    5.95
   1  13   2    6.04    4.53
  -2 -13  -2   -2.86    2.55
  -2 -13  -2    3.07    6.31
   2  13   2   -5.75    6.84
   2  13   2   -1.31    5.09
  -3 -13  -2    2.33    6.32
  -3 -13  -2   -1.23    2.35
   3  13   2   -1.38    5.31
   3  13   2  -10.57    7.17
  -4 -13  -2   -9.55    6.60
  -4 -13  -2    3.28    2.79
   4  13   2   -2.06    7.61
  -5 -13  -2   20.16    3.67
  -5 -13  -2   19.12    7.55
   5  13   2   45.21   10.13
  -6 -13  -2   14.47    8.08
  -6 -13  -2    5.55    3.85
   6  13   2    9.04   10.32
  -7 -13  -2    1.53    7.69
   7  13   2    2.66   11.14
  12 -14  -2   21.44   11.90
 -12  14   2   19.69   11.55
  11 -14  -2    2.29    9.59
 -11  14   2   14.60   12.59
 -11  14   2   -1.93    6.30
  10 -14  -2   12.62   11.99
  10 -14  -2   -3.78    8.58
 -10  14   2    9.62    5.75
   9 -14  -2  -11.05   11.50
  -9  14   2    7.72    5.92
   8 -14  -2   -3.49   13.49
   8 -14  -2   -2.24   11.07
  -8  14   2   17.68    6.34
   7 -14  -2   19.86   10.66
   7 -14  -2    6.90    6.77
  -7  14   2   16.31    6.34
   6 -14  -2   41.19    7.26
   6 -14  -2   31.20   10.63
  -6  14   2   32.44    6.97
   5 -14  -2    5.23    5.15
  -5  14   2    2.04    5.98
  -5  14   2   -3.11    2.61
   4 -14  -2    1.82    4.20
  -4  14   2    6.65    6.30
  -4  14   2   -1.04    2.96
   3 -14  -2    0.01    3.71
  -3  14   2    1.09    6.08
  -3  14   2    6.12    3.43
   2 -14  -2   26.75    8.52
   2 -14  -2   19.43    4.22
  -2  14   2   27.95    7.81
  -2  14   2   16.01    4.16
   1 -14  -2    6.80    7.68
   1 -14  -2   10.04    3.56
  -1  14   2    6.17    4.07
  -1  14   2   14.59    7.22
   0 -14  -2    4.02    3.05
   0 -14  -2   -1.87    7.27
   0  14   2   -0.41    4.21
   0  14   2   -3.31    7.06
  -1 -14  -2   -5.86    2.85
  -1 -14  -2    0.51    7.47
   1  14   2    7.27    7.36
  -2 -14  -2    7.84    3.11
  -2 -14  -2   11.61    7.40
   2  14   2   -0.55    7.82
  -3 -14  -2    4.53    8.03
  -3 -14  -2    4.25    3.06
   3  14   2   -9.17    7.86
  -4 -14  -2   -3.43    7.51
  -4 -14  -2   -1.40    2.94
   4  14   2    9.29    9.78
  -5 -14  -2  -11.34    7.89
  -5 -14  -2   -8.64    5.87
   5  14   2    5.77   10.19
  -6 -14  -2    7.77    8.36
   6  14   2   13.28   10.99
  11 -15  -2   31.20   10.74
 -11  15   2   46.06   11.45
 -11  15   2   10.12    7.16
  10 -15  -2   -1.26   13.69
  10 -15  -2    9.87    9.28
 -10  15   2    1.20    6.84
   9 -15  -2    4.67    8.42
   9 -15  -2   -8.91   12.65
  -9  15   2    3.26    6.69
   8 -15  -2    4.70   12.49
  -8  15   2   11.19    6.96
   7 -15  -2   40.49   12.72
   7 -15  -2   30.27    9.09
  -7  15   2   31.07    7.76
   6 -15  -2  -10.50    9.76
   6 -15  -2    2.38    5.76
  -6  15   2   10.93    6.96
   5 -15  -2    4.60    5.27
   5 -15  -2   -4.38    9.91
  -5  15   2   -5.24    6.89
   4 -15  -2   -3.98    8.55
   4 -15  -2    1.27    4.69
  -4  15   2   -0.64    7.48
   3 -15  -2    0.27    8.58
   3 -15  -2    3.50    4.40
  -3  15   2   -5.50    7.38
   2 -15  -2   10.56    4.36
   2 -15  -2   10.80    8.83
  -2  15   2    4.43    7.74
   1 -15  -2    4.50    9.19
   1 -15  -2    9.03    4.12
  -1  15   2   -0.64    7.95
   0 -15  -2   -1.32    8.98
   0 -15  -2   -0.21    3.81
   0  15   2    1.01    8.00
  -1 -15  -2   12.99    4.04
  -1 -15  -2   17.18    9.02
   1  15   2    6.83    9.23
  -2 -15  -2   -1.33    8.41
  -2 -15  -2    2.05    3.19
   2  15   2    5.27    9.33
  -3 -15  -2    2.18    8.99
  -3 -15  -2    2.67    3.21
   3  15   2    7.96    9.02
  -4 -15  -2    3.12    8.81
   4  15   2    3.07   10.57
  -5 -15  -2   -0.52    7.41
   9 -16  -2   -4.75   12.44
   9 -16  -2   -2.18    8.91
  -9  16   2    5.36    8.01
   8 -16  -2   -6.48   12.86
   8 -16  -2    1.13    9.14
  -8  16   2    8.51    8.62
   7 -16  -2   12.96   13.02
  -7  16   2    4.70    8.42
   6 -16  -2    8.72   12.10
  -6  16   2   -3.75    8.33
   5 -16  -2   -0.10    5.71
   5 -16  -2  -11.11   11.36
  -5  16   2    4.01    8.97
   4 -16  -2   24.14    5.70
   4 -16  -2   13.53   10.96
  -4  16   2   32.13    9.58
   3 -16  -2    6.59    4.80
   3 -16  -2   -1.16    9.81
  -3  16   2   -8.16    8.51
   2 -16  -2    4.91   10.34
   2 -16  -2   17.63    4.58
  -2  16   2  -10.81    9.40
   1 -16  -2   -5.63    9.56
   1 -16  -2    6.47    4.06
  -1  16   2    2.77    9.18
   0 -16  -2    5.73    4.58
   0 -16  -2   -6.67    9.78
   0  16   2    7.43    9.90
  -1 -16  -2   -6.44    9.40
   1  16   2   -0.25    9.35
  -2 -16  -2    4.19   10.24
   2  16   2   11.86   10.05
  -3 -16  -2   18.52    9.08
   7 -17  -2    0.64   13.15
   7 -17  -2   11.89   10.17
  -7  17   2    4.66   10.11
   6 -17  -2  -10.25   11.04
  -6  17   2   21.65   10.59
   5 -17  -2   14.74   11.45
  -5  17   2   11.18    9.89
   4 -17  -2   -0.42   10.84
  -4  17   2  -10.08    9.90
   3 -17  -2   18.51   11.30
  -3  17   2   19.64   10.34
   2 -17  -2   19.14   11.00
  -2  17   2   24.73   10.95
   1 -17  -2    7.77    9.87
  -1  17   2  -11.89    9.21
   0 -17  -2    8.23    8.87
   0  17   2   -6.20    8.10
   1  18  -3    2.00    9.85
  -1 -18   3   -4.34    6.58
  -1 -18   3    7.19   12.28
   0  18  -3    1.05   10.95
   0 -18   3   10.36   12.30
   0 -18   3   17.56    6.71
  -1  18  -3  -11.07   10.30
   1 -18   3   11.31    7.07
   1 -18   3    1.51   11.73
  -2  18  -3   36.05   11.29
   2 -18   3    9.99    7.54
   2 -18   3   14.25   13.01
  -3  18  -3   16.25   10.72
   3 -18   3   12.53    7.72
   3 -18   3    4.94   13.56
  -4  18  -3    4.53   10.68
   4 -18   3   15.79   13.41
   4 -18   3   34.72    8.57
  -5  18  -3   -1.10   10.37
   5 -18   3    8.57   12.21
   5 -18   3   17.16    8.64
   4  17  -3   19.21   12.13
  -4 -17   3    6.73    5.36
  -4 -17   3    5.24   11.53
   3  17  -3  -27.54   10.27
  -3 -17   3    2.43   11.11
  -3 -17   3   -1.00    5.46
   2  17  -3    0.13   11.08
  -2 -17   3   -6.25    5.55
  -2 -17   3   -8.75   11.20
   1  17  -3   12.47   10.92
  -1 -17   3   -6.88    5.46
  -1 -17   3    7.52   11.10
   0  17  -3   -2.06    9.89
   0 -17   3   11.48    6.19
   0 -17   3   -1.36   11.08
  -1  17  -3    4.34    9.56
   1 -17   3   -2.13   10.93
   1 -17   3    9.95    6.55
  -2  17  -3   -0.18    8.77
   2 -17   3    9.64   11.19
   2 -17   3    8.99    6.58
  -3  17  -3    7.86    9.29
   3 -17   3    4.48   12.29
   3 -17   3    1.91    6.69
  -4  17  -3   29.38   10.01
   4 -17   3   32.15    8.16
   4 -17   3   11.52   12.57
  -5  17  -3    6.06    8.86
   5 -17   3    6.20    7.73
   5 -17   3   11.66   13.76
  -6  17  -3    0.19    8.64
   6 -17   3   12.88    9.66
   6 -17   3    8.05   13.91
  -7  17  -3    2.61    8.59
   7 -17   3   20.51   10.78
   7 -17   3  -10.32   13.47
   8 -17   3   -4.11   11.53
   6  16  -3   13.08   14.03
  -6 -16   3   -0.71   10.09
  -6 -16   3   -2.67    4.60
   5  16  -3   31.57   11.54
  -5 -16   3   10.91   10.27
  -5 -16   3   17.00    4.95
   4  16  -3    4.26   10.70
  -4 -16   3   -1.01    9.64
  -4 -16   3   -9.09    4.90
   3  16  -3    1.85   10.30
  -3 -16   3    0.47    9.34
  -3 -16   3    2.74    4.81
   2  16  -3    7.67   10.44
  -2 -16   3   10.24   10.09
  -2 -16   3    6.90    4.90
   1  16  -3    2.44    8.53
  -1 -16   3   15.49   10.42
   0  16  -3    6.76    8.27
   0 -16   3    9.32    9.22
  -1  16  -3    1.47    8.26
   1 -16   3   -3.60    9.29
  -2  16  -3   25.59    8.85
   2 -16   3   -6.85    9.89
  -3  16  -3    8.18    7.83
   3 -16   3    5.98   10.58
   3 -16   3   16.24    7.57
  -4  16  -3   83.17   10.47
   4 -16   3   78.32    9.52
   4 -16   3   89.77   14.59
  -5  16  -3   10.62    7.67
   5 -16   3    2.47    6.92
   5 -16   3  -27.95   11.35
  -6  16  -3   58.04    9.50
   6 -16   3   73.19    9.94
   6 -16   3   87.65   15.88
  -7  16  -3   12.81    7.26
   7 -16   3    7.32   13.72
   7 -16   3   -5.20    9.19
  -8  16  -3    2.38    7.11
  -8  16  -3    1.91   11.82
   8 -16   3  -12.55   13.12
   8 -16   3    3.27   10.30
  -9  16  -3   -6.71   10.01
   9 -16   3    6.09   10.74
   7  15  -3   -8.43   11.57
  -7 -15   3   -7.36    4.50
  -7 -15   3    8.84    9.23
   6  15  -3   -3.60   10.69
  -6 -15   3    4.01    4.46
  -6 -15   3   19.16    8.92
   5  15  -3    4.69   10.13
  -5 -15   3    5.36    8.86
  -5 -15   3   -2.00    3.96
   4  15  -3    6.06    9.58
  -4 -15   3   10.81    4.33
  -4 -15   3   15.44    8.61
   3  15  -3    7.98    8.99
  -3 -15   3   14.77    8.11
   2  15  -3    1.93    8.96
  -2 -15   3    7.75    8.03
  -2 -15   3   16.98    5.25
   1  15  -3   24.68    8.40
  -1 -15   3   40.63    9.57
  -1 -15   3   45.59    5.82
   0  15  -3   54.85    9.22
   0 -15   3   53.76   10.02
   0 -15   3   59.92    6.63
  -1  15  -3   -3.75    6.54
   1 -15   3   14.76    8.48
   1 -15   3    3.66    4.67
  -2  15  -3    4.59    6.64
   2 -15   3    5.23    8.47
   2 -15   3    1.52    4.96
  -3  15  -3   21.62    7.17
   3 -15   3   43.13   10.44
   3 -15   3   31.29    6.61
  -4  15  -3   -6.61    6.09
   4 -15   3    7.83    9.75
  -5  15  -3   17.45   11.59
   5 -15   3   -3.95    9.41
  -6  15  -3   87.85    9.68
   6 -15   3  102.17   14.69
  -7  15  -3   22.45    6.55
   7 -15   3   24.31   12.14
   7 -15   3   27.48    9.04
  -8  15  -3   -0.66    6.21
  -8  15  -3    2.58   10.53
   8 -15   3   -1.26    9.66
  -9  15  -3    7.92   11.19
   9 -15   3    0.19   10.12
 -10  15  -3  -11.94   11.86
  10 -15   3    8.28   11.25
   8  14  -3    2.71   11.38
  -8 -14   3    7.91    8.61
  -8 -14   3   -4.51    4.84
   7  14  -3    0.27   10.34
  -7 -14   3    8.02    8.17
  -7 -14   3    2.62    4.38
   6  14  -3    9.11   10.03
  -6 -14   3    3.34    7.47
  -6 -14   3   -2.11    3.72
   5  14  -3   23.09    9.07
  -5 -14   3    7.80    7.40
   4  14  -3    5.43    8.24
  -4 -14   3    4.98    3.50
  -4 -14   3    3.27    7.09
   3  14  -3   -0.38    7.72
  -3 -14   3    3.06    6.19
  -3 -14   3   -8.43    6.20
   2  14  -3   20.25    7.51
  -2 -14   3   25.54    4.26
  -2 -14   3   15.93    7.46
   1  14  -3   48.54    8.18
  -1 -14   3   71.07    7.13
  -1 -14   3   66.06    9.57
   0  14  -3   24.24    6.99
   0 -14   3   25.15    4.83
   0 -14   3   22.26    7.53
  -1  14  -3   10.66    6.00
   1 -14   3   19.71    7.31
   1 -14   3   19.39    4.70
   2 -14   3   20.12    4.98
   2 -14   3    9.75    7.74
  -3  14  -3    4.78    5.62
   3 -14   3    9.89    8.18
   3 -14   3    7.35    4.87
  -4  14  -3    5.04    5.33
   4 -14   3    4.28    7.97
  -5  14  -3   24.53    6.13
   5 -14   3   41.30   10.01
   5 -14   3   49.52    7.59
  -6  14  -3   12.63    5.44
   6 -14   3   23.49    9.72
  -7  14  -3   15.08    5.48
   7 -14   3   26.83    8.43
   7 -14   3   24.62   11.33
  -8  14  -3   16.11    9.62
  -8  14  -3   19.91    5.71
   8 -14   3    9.79    9.04
  -9  14  -3    1.14   10.80
  -9  14  -3    5.51    4.99
   9 -14   3   10.28   10.03
 -10  14  -3    8.03   11.18
  10 -14   3    1.99   10.39
 -11  14  -3   12.82   11.48
  11 -14   3   10.25   11.43
 -10 -13   3   -6.89    6.25
 -10 -13   3   -9.46    7.82
   9  13  -3    0.77   11.15
  -9 -13   3    6.77    7.56
  -9 -13   3   -5.28    5.23
   8  13  -3    0.38   10.60
  -8 -13   3   18.01    7.93
  -8 -13   3   21.11    5.75
   7  13  -3    9.23    9.42
  -7 -13   3   -5.74    4.14
  -7 -13   3   -0.04    6.51
   6  13  -3    8.18    8.68
  -6 -13   3    9.95    6.22
   5  13  -3   -8.73    8.61
  -5 -13   3    2.48    3.24
  -5 -13   3    1.25    5.72
  -4 -13   3    1.24    5.42
  -4 -13   3    0.51    3.04
   3  13  -3  149.95   18.52
  -3 -13   3  134.00   12.94
  -3 -13   3  160.90    9.32
   2  13  -3    7.98    6.22
  -2 -13   3    5.67    5.77
  -2 -13   3   -0.69    2.75
   1  13  -3   11.55    7.00
  -1 -13   3   28.76    4.19
  -1 -13   3   18.18    6.38
   0  13  -3   -3.32    4.78
   0 -13   3   14.13    3.67
   0 -13   3   12.61    6.34
  -1  13  -3   27.94    5.87
   1 -13   3   16.96    6.40
   1 -13   3   31.80    4.57
  -2  13  -3    1.21    4.49
   2 -13   3    8.09    6.14
   2 -13   3    1.04    3.52
  -3  13  -3   14.38    5.15
   3 -13   3   18.29    4.53
  -4  13  -3   -2.57    4.59
   4 -13   3    6.40    6.93
   4 -13   3    6.01    4.68
   4 -13   3    7.65    3.79
  -5  13  -3  187.16   12.89
   5 -13   3  171.14   11.48
   5 -13   3  181.48   16.85
   5 -13   3  213.14   13.95
  -6  13  -3   11.36    4.65
   6 -13   3   10.92    8.45
   6 -13   3   16.05    6.04
   6 -13   3    4.00    3.60
  -7  13  -3    3.82    4.79
   7 -13   3  -19.12    7.78
   7 -13   3    9.11    4.04
  -8  13  -3   16.47    4.93
  -8  13  -3   14.96    9.59
   8 -13   3   15.87    8.19
  -9  13  -3    8.37    4.54
  -9  13  -3   10.66    9.34
   9 -13   3    8.64    9.45
 -10  13  -3  -17.00    9.90
  10 -13   3    3.63   10.00
 -11  13  -3   17.15   11.58
  11 -13   3   -5.63   10.12
 -12  13  -3   20.05   11.53
  12 -13   3   20.37   12.35
  10  12  -3   -0.69   11.28
 -10 -12   3   10.17    7.45
 -10 -12   3   16.34    6.70
   9  12  -3  -10.56    9.82
  -9 -12   3    8.15    6.43
  -9 -12   3   -2.25    5.10
   8  12  -3    1.45    9.33
  -8 -12   3   -1.54    4.61
  -8 -12   3   -9.58    5.25
   7  12  -3    1.47    7.85
  -7 -12   3    0.13    5.63
   6  12  -3   -0.46    6.98
  -6 -12   3   -5.05    4.77
  -6 -12   3    0.00    4.45
  -5 -12   3  176.94   10.66
  -4 -12   3    4.23    4.53
  -4 -12   3    4.24    2.64
  -3 -12   3   11.10    4.96
  -3 -12   3    6.21    2.55
   2  12  -3  186.42   12.52
   2  12  -3  220.15   14.68
  -2 -12   3  213.00   11.35
  -2 -12   3  211.50   13.78
   1  12  -3    3.30    3.09
   1  12  -3    1.55    4.41
  -1 -12   3    3.53    2.59
  -1 -12   3   -2.04    4.57
   0  12  -3    8.34    4.97
   0  12  -3    2.75    2.57
   0 -12   3    4.33    5.20
  -1  12  -3   83.31    8.95
   1 -12   3   80.73    8.57
  -2  12  -3   85.44    6.15
  -2  12  -3  101.71    8.87
   2 -12   3   83.09   10.10
   2 -12   3   95.36    7.42
   2 -12   3   90.06    7.83
  -3  12  -3   11.17    4.45
  -3  12  -3   11.03    2.46
   3 -12   3   12.46    4.02
   3 -12   3   17.35    3.47
   3 -12   3   13.85    6.25
  -4  12  -3   -2.48    3.77
   4 -12   3    1.77    2.75
   4 -12   3   -6.04    3.77
   4 -12   3    2.46    6.33
  -5  12  -3   10.27    4.38
   5 -12   3   14.68    7.41
   5 -12   3   20.28    5.22
   5 -12   3   11.10    3.11
  -6  12  -3   33.53    5.43
   6 -12   3   38.35    6.87
   6 -12   3   30.11    4.18
   6 -12   3   41.82    9.63
  -7  12  -3    8.94    4.21
   7 -12   3   15.34    3.56
   7 -12   3   15.31    6.85
   7 -12   3    1.81    7.69
  -8  12  -3    9.71    4.32
  -8  12  -3   16.00    8.06
   8 -12   3   16.15    3.83
  -9  12  -3   -2.86    3.97
  -9  12  -3    7.67    9.43
   9 -12   3   10.42    8.14
 -10  12  -3   24.86    7.28
 -10  12  -3   26.29   10.83
  10 -12   3    5.98    9.54
 -11  12  -3    0.01   10.72
  11 -12   3   10.73   10.04
 -12  12  -3    5.00   11.24
  12 -12   3   -8.03   10.90
  13 -12   3   26.26   11.65
  11  11  -3   -0.33   10.75
 -11 -11   3   -5.11    7.02
 -11 -11   3    2.81    6.45
  10  11  -3   -4.85   10.11
 -10 -11   3    0.13    5.76
 -10 -11   3   11.69    6.45
   9  11  -3    3.73    8.99
  -9 -11   3   -1.28    4.84
  -9 -11   3    2.50    5.58
   8  11  -3   -5.04    7.54
  -8 -11   3   -2.23    4.82
  -7 -11   3   41.94    6.48
  -7 -11   3   51.75    6.24
  -6 -11   3    7.57    3.37
  -6 -11   3    4.99    4.53
  -5 -11   3    3.83    2.89
  -5 -11   3   -1.10    4.19
   4  11  -3    9.84    9.12
   4  11  -3   11.42    4.09
  -4 -11   3   16.46    4.71
  -4 -11   3   16.04    2.99
   3  11  -3   30.53    5.97
   3  11  -3   50.12    5.78
   3  11  -3   34.37    5.16
  -3 -11   3   46.64    5.97
  -3 -11   3   52.27    4.56
   2  11  -3  336.44   18.79
   2  11  -3  302.46   17.25
   2  11  -3  304.74   16.97
  -2 -11   3  346.51   18.28
  -2 -11   3  327.45   16.34
   1  11  -3   40.48    5.79
   1  11  -3   41.69    5.07
   1  11  -3   46.64    5.01
  -1 -11   3   52.81    6.01
  -1 -11   3   43.81    4.50
  -1 -11   3   37.80    4.55
   0  11  -3   72.99    6.45
   0  11  -3   89.33    8.27
   0  11  -3   78.33    5.96
   0 -11   3  101.06    6.29
   0 -11   3   78.80    6.83
   0 -11   3   78.08    8.26
  -1  11  -3    5.96    3.04
  -1  11  -3    4.54    2.10
  -1  11  -3    3.83    3.63
   1 -11   3    6.22    2.89
   1 -11   3    5.29    4.15
   1 -11   3    8.69    2.75
  -2  11  -3   13.65    2.22
  -2  11  -3   19.67    4.46
  -2  11  -3   10.56    3.60
   2 -11   3   18.87    3.16
   2 -11   3    3.80    4.63
   2 -11   3   15.17    3.63
  -3  11  -3    0.56    1.68
  -3  11  -3    3.87    3.59
  -3  11  -3    4.38    3.65
   3 -11   3    0.38    2.40
   3 -11   3    2.80    5.19
   3 -11   3    0.21    3.21
  -4  11  -3   47.58    5.21
  -4  11  -3   40.02    4.11
   4 -11   3   39.92    7.06
   4 -11   3   53.82    6.88
   4 -11   3   38.02    4.08
  -5  11  -3   99.13    8.06
   5 -11   3  101.01    9.11
   5 -11   3   93.70   11.75
   5 -11   3  101.01    6.74
  -6  11  -3  153.72   10.44
   6 -11   3  178.25   12.54
   6 -11   3  174.20   14.09
   6 -11   3  147.53    9.37
  -7  11  -3  214.62   16.14
  -7  11  -3  203.76   12.19
   7 -11   3  192.24   11.69
   7 -11   3  223.98   15.75
  -8  11  -3   33.10    4.56
   8 -11   3   28.11    4.15
   8 -11   3   37.48    8.28
  -9  11  -3   -6.18    2.89
  -9  11  -3    2.27    3.25
  -9  11  -3   -4.37    8.73
 -10  11  -3    9.90    8.82
 -10  11  -3    2.63    3.10
  10 -11   3   10.91    8.83
 -11  11  -3   13.40   10.71
  11 -11   3   16.21   15.76
 -12  11  -3   30.04   12.04
  12 -11   3   37.39   11.56
 -13  11  -3   -2.95   11.34
  13 -11   3   15.01   12.43
  12  10  -3   -8.43   10.41
 -12 -10   3    6.81    6.83
 -12 -10   3   -3.23    7.13
  11  10  -3   -4.29    9.95
 -11 -10   3    7.57    6.83
 -11 -10   3    2.29    6.23
  10  10  -3   -5.60    8.39
 -10 -10   3   -8.10    5.70
 -10 -10   3   -0.91    5.06
   9  10  -3   29.41    8.86
  -9 -10   3   29.54    5.64
  -8 -10   3   45.26    8.38
  -8 -10   3   59.12    6.70
   7  10  -3    8.35    6.80
  -7 -10   3    5.67    3.94
  -7 -10   3    0.10    3.62
   6  10  -3   27.49    6.51
  -6 -10   3   47.06    5.83
  -6 -10   3   45.55    5.48
   5  10  -3  446.85   24.25
   5  10  -3  392.61   23.18
   5  10  -3  421.49   22.30
  -5 -10   3  436.66   22.53
  -5 -10   3  443.51   21.88
   4  10  -3  331.35   19.09
   4  10  -3  305.53   17.04
   4  10  -3  306.43   17.88
  -4 -10   3  311.15   17.44
  -4 -10   3  351.62   16.70
   3  10  -3  247.52   13.56
   3  10  -3  270.17   15.64
   3  10  -3  239.61   14.21
  -3 -10   3  241.66   14.13
  -3 -10   3  249.56   14.28
  -3 -10   3  253.85   13.00
   2  10  -3   94.38    8.06
   2  10  -3   87.63    6.65
   2  10  -3   85.73    6.29
  -2 -10   3   90.67    7.51
  -2 -10   3   85.91    7.02
   1  10  -3   33.42    4.90
   1  10  -3   33.67    4.20
   1  10  -3   33.08    3.62
  -1 -10   3   37.72    4.24
  -1 -10   3   30.48    4.83
  -1 -10   3   31.83    3.58
   0  10  -3   72.39    5.15
   0  10  -3   73.29    5.73
   0  10  -3   73.46    6.92
   0 -10   3   64.24    7.18
   0 -10   3   70.50    5.84
   0 -10   3   79.43    5.31
  -1  10  -3   23.57    2.54
  -1  10  -3   21.17    3.96
  -1  10  -3   21.38    3.38
   1 -10   3   21.37    4.64
   1 -10   3   17.51    2.85
   1 -10   3   19.48    2.99
  -2  10  -3   -0.81    1.44
  -2  10  -3   -1.98    2.90
  -2  10  -3    4.64    2.95
   2 -10   3    1.77    2.02
   2 -10   3    0.47    3.70
   2 -10   3    1.93    2.49
  -3  10  -3    1.73    3.03
  -3  10  -3    5.93    3.59
  -3  10  -3    3.65    1.59
   3 -10   3    0.75    2.63
   3 -10   3    3.66    2.00
   3 -10   3    7.04    4.13
  -4  10  -3   28.70    3.97
  -4  10  -3   27.81    4.86
   4 -10   3   40.24    3.87
   4 -10   3   25.03    5.96
  -5  10  -3   18.52    3.16
  -5  10  -3   21.08    3.60
  -5  10  -3   16.04    4.88
   5 -10   3   21.68    6.44
   5 -10   3   14.23    2.62
   5 -10   3   17.70    4.55
  -6  10  -3   46.84    5.64
   6 -10   3   51.10    4.65
   6 -10   3   65.77    8.95
   6 -10   3   54.92    6.51
  -7  10  -3   37.91    7.52
  -7  10  -3   39.09    4.49
   7 -10   3   54.74    7.74
   7 -10   3   42.69    4.13
   8 -10   3   16.04   12.22
  -9  10  -3   81.55    6.64
  -9  10  -3   97.37    6.75
  10 -10   3   11.54    8.47
 -11  10  -3   13.26   10.01
  11 -10   3   22.14    9.22
 -12  10  -3   -0.23   10.45
  12 -10   3   17.72   11.43
 -13  10  -3   35.46   11.43
  13 -10   3   33.18   12.75
  14 -10   3   -7.25   12.53
  13   9  -3   10.92   11.67
 -13  -9   3  -10.61    6.95
 -13  -9   3   -0.29    8.16
  12   9  -3    4.84    9.47
 -12  -9   3    0.87    6.15
 -12  -9   3   14.51    7.84
  11   9  -3   12.41    9.38
 -11  -9   3    5.02    6.81
 -11  -9   3   11.58    5.45
  10   9  -3   -4.47    7.77
 -10  -9   3   -0.80    4.69
 -10  -9   3    4.34    5.57
  -9  -9   3   -4.31    4.40
   8   9  -3   77.51   15.25
  -8  -9   3   81.99    8.23
  -8  -9   3   78.96    7.51
   7   9  -3    1.80    5.01
  -7  -9   3    2.43    3.23
  -7  -9   3    7.80    3.78
   6   9  -3   49.52    6.47
   6   9  -3   47.48    5.37
   6   9  -3   60.59    7.38
  -6  -9   3   65.22    6.09
  -6  -9   3   69.96    6.12
   5   9  -3  152.37   11.34
   5   9  -3  167.81   10.95
   5   9  -3  138.36    9.43
  -5  -9   3  158.43   11.31
  -5  -9   3  149.62    9.62
  -5  -9   3  169.72    9.46
   4   9  -3  891.63   44.98
   4   9  -3  949.33   45.83
   4   9  -3  896.69   44.39
  -4  -9   3  927.73   44.63
  -4  -9   3  883.60   45.04
  -4  -9   3  932.52   44.16
   3   9  -3   43.29    5.41
   3   9  -3   69.08    7.01
   3   9  -3   35.60    4.33
  -3  -9   3   46.73    5.49
   2   9  -3   13.49    2.75
   2   9  -3   15.95    3.73
   2   9  -3   13.31    2.37
  -2  -9   3   13.84    3.14
  -2  -9   3   17.99    3.54
  -2  -9   3   22.35    2.44
   1   9  -3  234.55   12.83
   1   9  -3  233.63   13.87
   1   9  -3  239.89   12.88
  -1  -9   3  235.15   13.27
  -1  -9   3  265.42   12.42
  -1  -9   3  241.46   13.60
   0   9  -3   30.26    3.88
   0   9  -3   36.51    3.39
   0   9  -3   42.30    4.72
   0  -9   3   33.76    3.94
   0  -9   3   36.68    3.59
   0  -9   3   35.38    4.48
  -1   9  -3   10.21    2.61
  -1   9  -3    5.72    2.70
  -1   9  -3    7.59    1.60
   1  -9   3    2.57    1.97
   1  -9   3    7.28    3.30
  -2   9  -3   13.41    1.89
  -2   9  -3   15.83    3.09
  -2   9  -3   16.30    3.16
   2  -9   3   14.32    2.34
   2  -9   3   11.31    2.73
   2  -9   3    6.28    3.55
  -3   9  -3   61.31    4.19
  -3   9  -3   58.69    6.08
  -3   9  -3   67.45    5.57
   3  -9   3   60.99    5.72
   3  -9   3   56.95    7.12
   3  -9   3   63.31    4.58
  -4   9  -3   10.35    3.56
  -4   9  -3   15.03    2.40
  -4   9  -3   10.77    2.71
   4  -9   3   10.50    3.25
   4  -9   3   11.95    2.08
   4  -9   3   11.20    4.77
  -5   9  -3  220.04   13.59
  -5   9  -3  204.13   11.67
  -5   9  -3  235.85   11.87
   5  -9   3  204.34   11.25
   5  -9   3  223.41   14.76
   5  -9   3  208.20   13.08
  -6   9  -3  174.33   12.46
  -6   9  -3  201.02   10.69
  -6   9  -3  179.27   10.96
  -6   9  -3  218.74   13.76
   6  -9   3  184.24   10.26
   6  -9   3  196.30   12.73
  -7   9  -3  402.94   20.60
  -7   9  -3  421.24   23.49
   7  -9   3  408.82   23.30
  -8   9  -3  115.58    7.48
  -8   9  -3  117.26    7.26
  -8   9  -3  121.95   13.07
   8  -9   3  139.79   12.11
  -9   9  -3   23.43    3.06
  -9   9  -3   24.28    3.92
   9  -9   3   29.32    7.90
  11  -9   3   33.97    9.80
 -12   9  -3    0.92    9.66
  12  -9   3   10.77   10.22
 -13   9  -3   -7.82   10.09
  13  -9   3    8.71   11.14
 -14   9  -3   18.38   10.82
  14  -9   3    8.36   11.13
  13   8  -3    0.26   10.15
 -13  -8   3   -3.59    8.42
 -13  -8   3   -9.92    6.17
  12   8  -3   12.86    8.51
 -12  -8   3   24.93    8.13
 -12  -8   3    3.68    5.78
  11   8  -3   54.86   13.22
 -11  -8   3   49.38    6.44
 -11  -8   3   50.39    7.95
  10   8  -3   11.10    8.00
 -10  -8   3    6.67    4.25
   9   8  -3   61.37    9.71
  -9  -8   3   47.01    5.38
   8   8  -3    0.19    5.58
  -8  -8   3    2.20    3.05
  -8  -8   3    7.85    4.23
   7   8  -3   16.19    5.17
   7   8  -3   17.72    5.88
   7   8  -3    8.59    3.78
  -7  -8   3   12.74    3.91
  -7  -8   3    7.46    2.96
   6   8  -3  254.39   15.58
   6   8  -3  252.22   14.46
   6   8  -3  278.18   16.08
  -6  -8   3  269.88   14.47
  -6  -8   3  262.36   14.10
  -6  -8   3  256.17   15.01
   5   8  -3   14.01    3.90
   5   8  -3    5.34    2.38
   5   8  -3   12.55    4.14
  -5  -8   3    9.55    2.50
  -5  -8   3    8.34    2.50
  -5  -8   3   12.92    3.36
   4   8  -3  313.52   17.28
   4   8  -3  322.02   18.02
   4   8  -3  328.02   16.58
  -4  -8   3  341.80   16.56
  -4  -8   3  317.48   16.65
  -4  -8   3  306.50   17.12
   3   8  -3   86.08    6.19
   3   8  -3  102.81    6.90
   3   8  -3  101.57    7.93
  -3  -8   3  112.67    6.11
  -3  -8   3   93.01    6.66
  -3  -8   3   95.66    7.18
   2   8  -3  401.58   20.07
   2   8  -3  405.96   20.36
   2   8  -3  410.51   21.19
  -2  -8   3  424.54   19.82
  -2  -8   3  390.48   20.61
  -2  -8   3  383.12   20.42
   1   8  -3   70.84    4.91
   1   8  -3   77.26    6.02
   1   8  -3   68.57    4.89
  -1  -8   3   72.27    4.48
  -1  -8   3   69.12    5.71
  -1  -8   3   76.20    5.45
   0   8  -3  266.46   13.41
   0   8  -3  247.64   13.73
   0   8  -3  271.24   14.38
   0  -8   3  273.63   13.40
   0  -8   3  261.44   14.43
   0  -8   3  270.19   13.98
  -1   8  -3   18.13    2.83
  -1   8  -3   22.34    3.27
  -1   8  -3   22.80    2.34
   1  -8   3   22.71    2.87
   1  -8   3   20.15    2.52
   1  -8   3   22.43    3.56
  -2   8  -3  485.49   23.94
  -2   8  -3  488.40   24.93
  -2   8  -3  520.29   24.78
   2  -8   3  490.23   24.52
   2  -8   3  486.63   25.43
   2  -8   3  493.12   24.32
  -3   8  -3  338.58   18.30
  -3   8  -3  344.45   17.60
  -3   8  -3  359.35   17.20
   3  -8   3  316.22   18.83
   3  -8   3  352.88   17.87
   3  -8   3  348.41   17.21
  -4   8  -3   22.27    4.12
  -4   8  -3   16.68    2.38
  -4   8  -3   22.37    2.89
   4  -8   3   27.32    5.00
   4  -8   3   22.33    2.39
   4  -8   3   13.46    3.08
  -5   8  -3   35.04    5.14
  -5   8  -3   34.34    4.78
  -5   8  -3   30.01    3.39
  -5   8  -3   31.89    3.63
   5  -8   3   32.58    6.01
   5  -8   3   35.35    3.59
   5  -8   3   43.63    5.09
  -6   8  -3   39.43    6.24
  -6   8  -3   38.13    4.73
  -6   8  -3   50.04    6.32
  -6   8  -3   42.01    3.95
   6  -8   3   39.83    3.64
   6  -8   3   47.56    5.98
  -7   8  -3   32.81    3.73
  -7   8  -3   33.14    4.12
  -7   8  -3   32.60    6.59
  -7   8  -3   30.66    3.50
   7  -8   3   55.89    7.08
  -8   8  -3   43.60    3.89
  -8   8  -3   38.64    7.32
  -8   8  -3   43.37    3.82
   8  -8   3   42.38    7.45
  11  -8   3   -2.30    8.12
 -12   8  -3   32.17   10.08
  12  -8   3   38.66   11.15
 -13   8  -3   25.16   11.77
  13  -8   3   11.85   11.56
 -14   8  -3   -1.11   10.43
  14  -8   3   12.39   11.48
  14   7  -3   -3.70   10.28
 -14  -7   3   -1.96    8.64
 -14  -7   3    1.49    7.02
  13   7  -3    0.61    9.25
 -13  -7   3   -0.09    8.55
 -13  -7   3   -0.98    6.10
 -12  -7   3    3.57    5.15
 -12  -7   3    0.03    7.08
  11   7  -3    7.20    7.33
 -11  -7   3    7.03    4.60
 -11  -7   3    7.01    6.30
  10   7  -3    2.66    6.05
 -10  -7   3   -5.92    3.85
 -10  -7   3   -4.35    5.56
   9   7  -3    2.67    5.57
  -9  -7   3    3.98    3.29
  -9  -7   3    2.31    4.68
   8   7  -3   29.85    5.22
   8   7  -3   28.21    5.81
  -8  -7   3   29.87    5.06
  -8  -7   3   21.70    3.66
   7   7  -3    7.12    3.76
   7   7  -3   15.30    3.81
   7   7  -3   14.61    4.67
  -7  -7   3    9.82    3.53
  -7  -7   3   17.12    4.05
  -7  -7   3   13.15    2.92
   6   7  -3    7.29    3.49
   6   7  -3   16.53    3.25
   6   7  -3    9.79    3.63
  -6  -7   3   10.61    2.61
  -6  -7   3    4.65    2.66
  -6  -7   3    8.66    3.02
   5   7  -3   62.90    6.78
   5   7  -3   62.99    6.36
   5   7  -3   53.50    4.81
  -5  -7   3   61.25    5.16
  -5  -7   3   59.20    5.73
  -5  -7   3   54.88    4.53
   4   7  -3  225.61   11.30
   4   7  -3  192.53   11.89
   4   7  -3  190.99   12.36
  -4  -7   3  210.63   11.33
  -4  -7   3  233.18   11.37
  -4  -7   3  210.94   11.96
   3   7  -3  587.96   30.44
   3   7  -3  612.67   29.94
   3   7  -3  612.78   29.47
  -3  -7   3  612.99   29.67
  -3  -7   3  623.72   29.45
  -3  -7   3  581.22   30.06
   2   7  -3 3274.88  155.28
   2   7  -3 3214.96  154.73
   2   7  -3 3373.54  154.54
  -2  -7   3 3171.23  154.30
  -2  -7   3 3270.25  155.02
  -2  -7   3 3303.85  154.78
   1   7  -3  430.80   22.81
   1   7  -3  459.10   22.22
   1   7  -3  452.99   22.16
  -1  -7   3  460.67   22.62
  -1  -7   3  462.82   22.65
  -1  -7   3  440.71   21.85
   0   7  -3   92.00    6.27
   0   7  -3  100.64    5.38
   0   7  -3   92.11    5.90
   0  -7   3   95.25    5.44
   0  -7   3   85.39    6.39
   0  -7   3   96.83    5.95
  -1   7  -3  685.31   32.82
  -1   7  -3  699.65   32.16
  -1   7  -3  666.16   32.80
   1  -7   3  660.69   32.40
   1  -7   3  676.93   32.55
   1  -7   3  629.73   33.08
  -2   7  -3  204.50   11.02
  -2   7  -3  199.75   10.57
  -2   7  -3  202.59    9.97
   2  -7   3  199.04   10.53
   2  -7   3  171.44   11.19
   2  -7   3  191.62   10.22
  -3   7  -3   74.36    5.97
  -3   7  -3   69.20    4.92
  -3   7  -3   73.14    4.63
   3  -7   3   72.60    4.44
   3  -7   3   69.35    6.68
   3  -7   3   68.28    5.45
  -4   7  -3   79.07    5.09
  -4   7  -3   79.06    5.24
  -4   7  -3   72.94    6.37
   4  -7   3   77.48    7.62
   4  -7   3   76.03    6.32
   4  -7   3   84.93    4.73
  -5   7  -3   54.15    5.65
  -5   7  -3   62.97    7.15
  -5   7  -3   52.62    4.69
  -5   7  -3   63.75    6.38
   5  -7   3   49.81    5.93
   5  -7   3   59.78    3.77
  -6   7  -3   39.25    6.05
  -6   7  -3   45.28    3.37
  -6   7  -3   38.19    4.38
  -6   7  -3   38.79    5.84
   6  -7   3   35.08    3.23
   6  -7   3   39.30    5.45
  -7   7  -3   11.08    2.95
  -7   7  -3   14.10    1.94
  -7   7  -3   18.48    5.20
  -7   7  -3   14.10    5.68
  -7   7  -3   16.27    1.97
   7  -7   3   20.49    5.10
  -8   7  -3   -0.82    5.58
   8  -7   3   -2.95    4.80
   9  -7   3    7.03    5.92
 -12   7  -3   52.67   10.55
  12  -7   3   50.31   11.32
 -13   7  -3   10.78   10.21
  13  -7   3   16.41   10.80
 -14   7  -3    6.12   11.22
  14  -7   3   11.86   11.84
  14   6  -3   10.74    9.49
 -14  -6   3   10.72    9.16
 -14  -6   3   11.32    7.15
 -13  -6   3  -11.01    7.74
 -13  -6   3   -7.43    5.51
  12   6  -3    5.21    7.49
 -12  -6   3    1.55    5.13
 -12  -6   3   -1.50    6.79
  11   6  -3   30.68    7.30
  10   6  -3   83.57    8.92
 -10  -6   3   64.00    7.25
   9   6  -3   19.53    5.45
   9   6  -3   22.31    5.38
  -9  -6   3   13.80    4.16
  -9  -6   3   20.95    4.93
  -9  -6   3   19.84    3.80
   8   6  -3    4.58    4.35
   8   6  -3    6.26    5.22
   8   6  -3   10.29    4.16
  -8  -6   3    6.99    3.73
  -8  -6   3    6.10    2.74
  -8  -6   3    9.60    3.83
   7   6  -3   -2.42    3.75
   7   6  -3    0.62    3.61
   7   6  -3    1.45    2.89
  -7  -6   3    2.32    2.35
  -7  -6   3    1.45    2.97
  -7  -6   3    1.47    3.20
   6   6  -3   58.34    6.48
   6   6  -3   47.05    5.20
   6   6  -3   85.07    7.03
  -6  -6   3   70.20    6.01
  -6  -6   3   65.94    4.79
  -6  -6   3   70.75    5.80
   5   6  -3    3.73    2.88
   5   6  -3    1.37    1.80
   5   6  -3    1.47    2.98
  -5  -6   3    2.90    2.15
  -5  -6   3    2.89    1.71
  -5  -6   3    6.34    2.16
   4   6  -3   17.97    3.39
   4   6  -3   31.41    3.07
   4   6  -3   18.31    3.14
  -4  -6   3   28.92    2.99
  -4  -6   3   31.59    3.44
   3   6  -3 4799.81  223.46
   3   6  -3 4689.41  223.06
   3   6  -3 4727.63  222.62
  -3  -6   3 4598.04  222.68
  -3  -6   3 4613.73  222.70
  -3  -6   3 4889.31  223.30
   2   6  -3  122.75    7.65
   2   6  -3  115.02    6.73
   2   6  -3  130.77    7.11
  -2  -6   3  115.17    6.97
  -2  -6   3  125.94    6.64
  -2  -6   3  131.35    7.39
   1   6  -3  669.24   31.57
   1   6  -3  638.71   32.10
  -1  -6   3  656.42   31.32
  -1  -6   3  658.94   31.96
  -1  -6   3  648.59   31.84
   0   6  -3   18.90    2.48
   0   6  -3   15.48    1.73
   0  -6   3   20.82    2.10
   0  -6   3   12.43    2.03
  -1   6  -3  101.18    6.22
  -1   6  -3  100.21    6.34
  -1   6  -3  112.40    5.59
   1  -6   3   96.82    6.72
   1  -6   3  109.87    5.97
   1  -6   3  102.04    5.93
  -2   6  -3  426.17   21.05
  -2   6  -3  430.01   20.28
  -2   6  -3  402.01   20.43
   2  -6   3  413.17   20.59
   2  -6   3  426.77   20.32
   2  -6   3  392.47   21.21
  -3   6  -3   40.61    3.19
  -3   6  -3   32.58    3.91
   3  -6   3   38.94    2.72
   3  -6   3   44.42    5.41
   3  -6   3   35.76    3.80
  -4   6  -3  344.45   18.90
  -4   6  -3  363.23   17.94
  -4   6  -3  356.51   17.50
  -4   6  -3  366.14   19.19
   4  -6   3  370.47   18.56
   4  -6   3  341.13   17.29
  -5   6  -3   46.70    5.53
  -5   6  -3   58.14    6.10
  -5   6  -3   47.87    4.27
  -5   6  -3   45.05    3.17
   5  -6   3   44.63    3.13
   5  -6   3   42.57    5.48
  -6   6  -3   81.83    7.65
  -6   6  -3   67.52    4.02
  -6   6  -3   75.73    5.67
  -6   6  -3   67.38    7.96
  -6   6  -3   65.29    3.98
   6  -6   3   60.22    7.12
  -7   6  -3    1.55    4.68
  -7   6  -3    0.87    4.18
  -7   6  -3    0.91    2.81
   7  -6   3   -0.13    3.81
  -8   6  -3   11.34    5.53
   8  -6   3   14.67    5.46
  -9   6  -3  114.91   11.72
   9  -6   3  119.42   11.70
 -12   6  -3    3.06    7.99
  12  -6   3   -4.92   11.54
 -13   6  -3    8.49    9.38
  13  -6   3    0.28   10.32
 -14   6  -3   22.16   11.28
  14  -6   3    1.50   10.90
  15   5  -3    5.77    8.89
 -15  -5   3    5.44    9.72
 -15  -5   3    9.26    8.42
 -14  -5   3   19.57    9.64
 -14  -5   3   19.41    6.91
  13   5  -3    2.56    8.01
 -13  -5   3   22.06    8.75
 -13  -5   3   13.27    6.13
  12   5  -3   44.68    8.37
 -12  -5   3   47.19    8.20
 -12  -5   3   39.94    6.19
  11   5  -3   30.44    6.64
 -11  -5   3   16.64    4.62
  10   5  -3   36.24    6.76
 -10  -5   3   35.95    6.75
 -10  -5   3   34.37    5.50
 -10  -5   3   39.34    5.18
   9   5  -3   78.71    7.90
   9   5  -3   81.32    8.86
  -9  -5   3   73.41    6.59
  -9  -5   3   80.44    8.65
  -9  -5   3   58.84    7.38
   8   5  -3   18.30    4.36
   8   5  -3   12.86    4.99
   8   5  -3   25.71    4.53
  -8  -5   3   16.09    3.14
  -8  -5   3   11.51    3.84
  -8  -5   3   14.04    3.42
   7   5  -3   26.60    4.88
   7   5  -3   27.05    4.32
   7   5  -3   22.51    3.71
  -7  -5   3   21.19    3.76
  -7  -5   3   15.80    2.78
  -7  -5   3   17.68    3.55
   6   5  -3   65.00    5.19
   6   5  -3   58.45    6.24
   6   5  -3   59.52    6.06
  -6  -5   3   61.72    5.69
  -6  -5   3   65.36    5.60
  -6  -5   3   66.93    4.63
   5   5  -3   21.41    3.27
   5   5  -3   21.03    3.59
   5   5  -3   22.45    2.67
  -5  -5   3   21.94    2.98
  -5  -5   3   18.67    3.10
  -5  -5   3   24.34    2.58
   4   5  -3   58.28    5.03
   4   5  -3   58.71    5.29
   4   5  -3   63.28    4.20
  -4  -5   3   63.68    4.70
  -4  -5   3   64.69    4.05
  -4  -5   3   71.96    5.08
   3   5  -3 1458.13   68.94
   3   5  -3 1460.86   68.44
   3   5  -3 1435.96   69.20
  -3  -5   3 1359.12   68.55
  -3  -5   3 1495.88   68.49
  -3  -5   3 1440.25   69.07
   2   5  -3 2426.11  112.96
   2   5  -3 2377.09  112.65
   2   5  -3 2368.24  113.29
  -2  -5   3 2470.14  113.25
  -2  -5   3 2277.61  112.66
  -2  -5   3 2387.05  112.79
   1   5  -3  363.70   17.39
   1   5  -3  330.74   17.58
   1   5  -3  358.76   17.90
  -1  -5   3  365.38   17.20
  -1  -5   3  340.56   17.75
  -1  -5   3  371.46   17.63
   0   5  -3   52.28    3.92
   0   5  -3   56.32    3.26
   0   5  -3   53.70    3.74
   0  -5   3   59.42    3.84
   0  -5   3   58.36    3.38
   0  -5   3   56.24    4.08
  -1   5  -3   51.91    3.77
   1  -5   3   49.79    3.28
   1  -5   3   45.80    3.29
   1  -5   3   51.47    4.18
  -2   5  -3  206.65   10.30
  -2   5  -3  207.54   10.29
  -2   5  -3  181.66   11.44
   2  -5   3  195.14   10.52
   2  -5   3  217.08   11.40
   2  -5   3  205.18   10.14
  -3   5  -3  586.93   29.19
  -3   5  -3  596.98   28.44
  -3   5  -3  584.02   29.32
  -3   5  -3  576.88   28.10
   3  -5   3  586.42   27.96
   3  -5   3  581.81   28.73
  -4   5  -3 1363.39   65.63
  -4   5  -3 1464.57   66.35
  -4   5  -3 1417.75   67.26
  -4   5  -3 1328.64   66.96
   4  -5   3 1325.14   65.52
   4  -5   3 1423.00   66.74
  -5   5  -3  992.12   49.39
  -5   5  -3  971.44   47.28
  -5   5  -3 1004.50   49.19
  -5   5  -3  990.88   48.33
  -5   5  -3  982.81   47.33
   5  -5   3 1062.64   49.04
  -6   5  -3   18.28    4.36
  -6   5  -3   20.89    3.11
  -6   5  -3   24.34    4.62
   6  -5   3   19.14    3.73
  -7   5  -3    2.56    4.34
  -7   5  -3    2.28    3.66
  -7   5  -3   -1.90    2.58
   7  -5   3    0.29    3.73
  -8   5  -3   17.62    3.60
  -8   5  -3   17.03    4.88
  -8   5  -3   16.60    5.74
   8  -5   3   10.02    4.67
  -9   5  -3  113.85   11.51
   9  -5   3  105.13   11.17
 -12   5  -3   10.75    8.23
  12  -5   3   -3.62    8.14
 -13   5  -3   -2.73    9.39
  13  -5   3   12.63   10.38
 -14   5  -3  -11.59   10.63
 -14   5  -3   -3.22   11.55
 -15   5  -3    9.59   10.26
 -15   5  -3   10.36   18.11
 -15  -4   3   -1.24    7.92
 -15  -4   3   -5.05    9.15
  14   4  -3   10.60    7.78
 -14  -4   3    0.21    6.50
 -14  -4   3    3.28    9.37
  13   4  -3    0.24    6.99
 -13  -4   3    8.46    5.75
 -13  -4   3    2.84    7.84
  12   4  -3    1.74    6.28
 -12  -4   3   11.06    6.11
 -12  -4   3    4.51    7.71
  11   4  -3   39.02    6.40
 -11  -4   3   31.38    6.90
 -11  -4   3   24.85    5.43
 -11  -4   3   32.98    5.52
  10   4  -3  421.39   22.35
  10   4  -3  355.29   22.28
 -10  -4   3  359.20   21.10
 -10  -4   3  410.87   22.41
 -10  -4   3  415.88   20.83
   9   4  -3  119.41    9.43
   9   4  -3  105.41    9.61
  -9  -4   3   98.13    8.28
  -9  -4   3  109.28    7.87
  -9  -4   3  115.37    9.56
   8   4  -3  119.42    8.99
   8   4  -3  112.59    9.49
   8   4  -3  104.09    8.30
  -8  -4   3  121.71    8.76
  -8  -4   3  123.19    7.58
  -8  -4   3   95.42    7.83
   7   4  -3   91.45    8.02
   7   4  -3   82.27    7.10
   7   4  -3   86.10    6.78
  -7  -4   3   82.78    5.81
  -7  -4   3   76.19    6.61
  -7  -4   3  107.38    7.59
   6   4  -3    1.30    2.34
   6   4  -3    2.24    2.17
   6   4  -3    2.33    2.86
  -6  -4   3    0.83    2.07
  -6  -4   3   -2.50    2.39
  -6  -4   3   -0.33    1.68
   5   4  -3  138.65    8.40
   5   4  -3  136.57    7.59
   5   4  -3  122.56    8.21
  -5  -4   3  139.83    7.24
  -5  -4   3  133.21    8.02
  -5  -4   3  125.42    7.97
   4   4  -3   56.47    3.57
   4   4  -3   47.17    4.61
   4   4  -3   41.13    4.26
  -4  -4   3   67.15    4.27
  -4  -4   3   51.77    3.37
  -4  -4   3   51.09    4.30
   3   4  -3 1582.29   71.25
   3   4  -3 1556.03   71.98
  -3  -4   3 1368.82   71.45
  -3  -4   3 1542.91   71.95
  -3  -4   3 1469.13   71.47
   2   4  -3 7041.42  341.86
  -2  -4   3 7459.00  341.85
   1   4  -3  774.23   38.25
   1   4  -3  849.83   37.83
   1   4  -3  778.92   37.84
  -1  -4   3  875.04   38.01
  -1  -4   3  762.34   38.17
  -1  -4   3  722.38   37.69
   0   4  -3   21.86    2.31
   0   4  -3   22.44    2.48
   0   4  -3   31.60    1.87
   0  -4   3   30.52    2.07
   0  -4   3   21.95    2.39
   0  -4   3   25.98    2.35
  -1   4  -3  329.37   16.56
  -1   4  -3  335.95   16.94
  -1   4  -3  353.56   16.44
   1  -4   3  332.90   16.49
   1  -4   3  340.40   16.58
  -2   4  -3  117.15    6.06
  -2   4  -3  119.09    6.96
  -2   4  -3  124.44    7.16
  -2   4  -3  106.74    6.25
   2  -4   3  118.81    5.93
   2  -4   3  113.60    6.51
  -3   4  -3   -0.44    1.87
  -3   4  -3    0.57    0.74
  -3   4  -3   -3.05    1.03
  -3   4  -3    1.78    2.29
   3  -4   3    0.13    0.51
   3  -4   3    0.48    1.44
  -4   4  -3  978.08   46.45
  -4   4  -3  983.34   46.67
  -4   4  -3  932.49   45.73
   4  -4   3  903.77   46.03
  -5   4  -3   86.22    7.33
  -5   4  -3   84.40    5.94
  -5   4  -3   91.63    7.20
   5  -4   3   89.90    6.91
  -6   4  -3   -2.02    3.28
  -6   4  -3    2.95    2.22
   6  -4   3    8.19    3.20
   6  -4   3    2.42    2.98
  -7   4  -3   11.82    3.57
  -7   4  -3   10.95    3.89
   7  -4   3    3.02    3.76
   7  -4   3    8.98    3.97
  -8   4  -3    1.36    3.64
  -8   4  -3    3.01    3.91
   8  -4   3   -2.92    3.99
   8  -4   3   -2.06    4.41
  -9   4  -3   40.10    6.94
   9  -4   3   31.22    6.69
  10  -4   3  -14.35    9.47
  11  -4   3   51.39    9.65
 -12   4  -3   -1.62    8.32
  12  -4   3   -2.73    7.86
 -13   4  -3    2.87   10.29
 -13   4  -3   -7.23    8.07
 -14   4  -3   -1.60   11.40
 -14   4  -3    4.93    9.29
 -15   4  -3    1.11   10.73
 -15   4  -3  -17.30    8.46
  15   3  -3   47.39    8.90
 -15  -3   3   24.67   10.84
 -15  -3   3   63.76    9.92
  14   3  -3   -9.16    6.56
 -14  -3   3   -8.55    7.95
 -14  -3   3    0.64    6.29
  13   3  -3   38.59    7.53
 -13  -3   3   22.71    8.67
 -13  -3   3   33.31    6.97
  12   3  -3   12.19    5.94
 -12  -3   3   15.68    5.49
 -12  -3   3   20.62    5.51
  11   3  -3   11.43    5.23
 -11  -3   3   12.46    8.04
 -11  -3   3    9.89    4.32
 -11  -3   3    8.71    4.28
  10   3  -3  455.91   25.63
  10   3  -3  508.99   25.63
 -10  -3   3  471.49   25.91
 -10  -3   3  430.02   24.46
 -10  -3   3  490.81   24.35
   9   3  -3   17.50    4.32
   9   3  -3   10.51    4.17
  -9  -3   3   14.11    3.17
  -9  -3   3   14.19    5.33
  -9  -3   3   19.93    4.92
  -9  -3   3    6.14    3.13
   8   3  -3  110.34    8.61
   8   3  -3  124.10    8.98
   8   3  -3  126.90    9.83
  -8  -3   3  102.17    7.91
  -8  -3   3  132.79    9.33
  -8  -3   3  129.05    7.71
   7   3  -3 2437.41  114.49
   7   3  -3 2391.18  114.74
   7   3  -3 2295.01  114.96
  -7  -3   3 2670.66  114.19
  -7  -3   3 2275.96  114.77
  -7  -3   3 2337.11  114.50
   6   3  -3  199.14   11.28
   6   3  -3  226.94   10.98
   6   3  -3  186.22   11.45
  -6  -3   3  193.97   11.05
  -6  -3   3  179.62   11.23
   5   3  -3   53.71    4.69
   5   3  -3   57.84    4.79
  -5  -3   3   52.24    4.60
  -5  -3   3   59.64    4.75
   4   3  -3   63.08    4.87
   4   3  -3   63.91    4.14
   4   3  -3   80.37    5.06
  -4  -3   3   71.03    4.71
  -4  -3   3   59.78    4.14
   3   3  -3  370.03   18.59
   3   3  -3  386.94   18.13
   3   3  -3  367.45   18.82
  -3  -3   3  372.20   18.50
  -3  -3   3  373.57   18.04
  -3  -3   3  381.13   18.76
   1   3  -3 4482.77  208.69
  -1  -3   3 4254.77  208.35
  -1  -3   3 4532.23  208.66
   0   3  -3   28.78    1.83
  -1   3  -3   31.19    2.81
  -1   3  -3   30.62    3.07
  -1   3  -3   29.93    2.31
  -1   3  -3   38.52    2.33
   1  -3   3   35.46    2.25
  -2   3  -3  915.78   45.26
  -2   3  -3  951.29   44.40
  -2   3  -3  926.72   45.18
  -2   3  -3  948.23   44.72
   2  -3   3  931.78   44.34
   2  -3   3  949.96   44.90
  -3   3  -3   69.13    4.60
  -3   3  -3   66.66    5.11
   3  -3   3   64.61    4.51
  -4   3  -3  236.16   12.38
  -4   3  -3  232.49   13.03
   4  -3   3  230.15   12.96
   4  -3   3  247.72   12.91
  -5   3  -3  819.59   39.49
  -5   3  -3  804.19   39.04
   5  -3   3  748.02   39.27
   5  -3   3  824.46   39.62
  -6   3  -3   11.35    3.74
  -6   3  -3   15.22    3.15
   6  -3   3   14.05    3.51
   6  -3   3   12.90    3.65
  -7   3  -3  138.52   10.07
  -7   3  -3  139.86    9.38
   7  -3   3  152.84   10.32
   7  -3   3  126.38    9.99
  -8   3  -3   24.06    4.66
  -8   3  -3   20.16    5.03
   8  -3   3   24.91    5.06
   8  -3   3   16.92    4.67
  -9   3  -3   27.35    6.25
   9  -3   3   21.94    6.41
 -10   3  -3   12.16    7.62
  10  -3   3   14.20    6.20
 -11   3  -3   -5.98    8.14
  11  -3   3    3.23    6.86
 -12   3  -3   -1.18    8.80
 -12   3  -3    5.50    7.71
 -13   3  -3   -3.89    9.71
 -13   3  -3   -1.66    8.50
 -14   3  -3   14.81   11.91
 -14   3  -3   15.06    9.42
 -15   3  -3    3.10   10.14
 -15   3  -3   -7.63    8.13
 -16  -2   3   -5.57    9.45
 -16  -2   3   -8.34   10.02
  15   2  -3    4.32    6.57
 -15  -2   3    2.17    9.41
 -15  -2   3   15.01    7.69
  14   2  -3   10.19    6.51
 -14  -2   3    6.70    7.16
 -14  -2   3   -5.08    8.90
  13   2  -3   21.43    6.59
 -13  -2   3   21.21    5.90
 -13  -2   3   35.82    7.04
 -13  -2   3   33.37    8.99
  12   2  -3  168.68   12.28
 -12  -2   3  159.94   12.08
 -12  -2   3  133.28   11.50
  11   2  -3   88.88    9.35
  11   2  -3   71.45   10.39
 -11  -2   3   79.19    9.51
 -11  -2   3  101.63    8.71
 -11  -2   3   75.84    8.09
  10   2  -3    3.31    4.08
  10   2  -3    1.88    4.38
 -10  -2   3    1.91    3.89
 -10  -2   3    1.22    4.40
 -10  -2   3    1.05    3.10
   9   2  -3    6.83    3.70
   9   2  -3    6.96    3.60
  -9  -2   3    3.91    4.16
  -9  -2   3    3.66    2.96
  -9  -2   3    5.64    4.75
  -9  -2   3   10.93    3.29
   8   2  -3   24.20    3.83
   8   2  -3   24.76    4.06
  -8  -2   3   14.52    4.00
  -8  -2   3   39.00    4.18
  -8  -2   3   26.53    3.66
  -8  -2   3   21.98    4.54
   7   2  -3  419.79   23.06
   7   2  -3  427.76   23.44
   7   2  -3  456.13   23.06
  -7  -2   3  436.20   23.00
  -7  -2   3  516.72   22.71
  -7  -2   3  460.28   23.53
   6   2  -3 1281.94   59.65
   6   2  -3 1275.97   59.77
   6   2  -3 1236.03   59.93
  -6  -2   3 1209.76   59.86
  -6  -2   3 1185.05   59.53
   5   2  -3    9.07    2.18
   5   2  -3    5.73    2.24
   5   2  -3    9.95    1.97
  -5  -2   3   10.48    1.74
  -5  -2   3    5.34    1.81
   4   2  -3 7138.93  344.56
   4   2  -3 6953.17  344.12
  -4  -2   3 7904.88  344.53
  -4  -2   3 7229.12  344.54
   3   2  -3 2045.58   84.48
   3   2  -3 1560.31   84.79
   3   2  -3 1649.65   83.93
  -3  -2   3 1749.06   84.45
  -3  -2   3 1910.42   83.88
  -3  -2   3 1744.81   84.34
   2   2  -3  203.83   10.45
   2   2  -3  190.27   10.11
   2   2  -3  208.07    9.70
  -2  -2   3  168.84    9.98
  -2  -2   3  209.91   10.43
  -2  -2   3  229.92    9.71
   1   2  -3 3150.42  146.40
   1   2  -3 3177.37  146.72
  -1  -2   3 2973.41  146.32
  -1  -2   3 3128.17  146.70
   0   2  -3   56.13    3.32
   0   2  -3   59.71    2.99
   0   2  -3   58.60    3.44
   0   2  -3   55.74    3.31
   0  -2   3   53.92    3.28
   0  -2   3   53.27    3.08
  -1   2  -3   69.81    4.15
  -1   2  -3   72.74    3.66
   1  -2   3   72.93    3.67
   1  -2   3   72.30    4.17
   1  -2   3   54.59    3.85
  -2   2  -3  152.23    7.03
  -2   2  -3  136.32    7.61
   2  -2   3  129.53    7.81
   2  -2   3  152.18    7.07
   2  -2   3  160.60    8.12
  -3   2  -3  424.79   20.79
  -3   2  -3  401.29   20.41
   3  -2   3  409.61   20.67
   3  -2   3  421.99   20.78
  -4   2  -3   24.92    2.90
  -4   2  -3   21.32    3.14
   4  -2   3   20.68    2.80
   4  -2   3   21.26    3.07
  -5   2  -3 1434.98   69.36
  -5   2  -3 1449.09   69.08
   5  -2   3 1392.16   69.37
   5  -2   3 1475.34   69.50
  -6   2  -3  204.60   12.33
  -6   2  -3  211.15   11.95
   6  -2   3  222.68   12.68
   6  -2   3  201.56   12.39
  -7   2  -3  140.49    9.59
  -7   2  -3  118.36    8.96
   7  -2   3  115.52    9.73
   7  -2   3  132.84    9.69
  -8   2  -3  423.24   22.84
  -8   2  -3  423.37   22.82
   8  -2   3  443.22   23.53
   8  -2   3  401.37   23.40
  -9   2  -3   46.16    6.75
   9  -2   3   39.16    6.64
   9  -2   3   38.53    2.90
 -10   2  -3    2.55    6.09
  10  -2   3    2.04    5.73
 -11   2  -3  100.41   11.58
 -12   2  -3   53.35    9.18
 -12   2  -3   44.59   10.09
 -13   2  -3  -15.79    8.75
 -13   2  -3   -2.66    7.77
 -14   2  -3    2.80    9.59
 -14   2  -3   -2.92   11.02
 -16  -1   3  -11.04    9.69
 -16  -1   3    6.41   10.85
  15   1  -3    5.10    5.96
 -15  -1   3   -6.81    8.05
 -15  -1   3   -4.30    8.92
  14   1  -3    5.37    5.89
 -14  -1   3   17.25    7.83
 -14  -1   3    5.40    8.55
  13   1  -3    4.49    5.41
 -13  -1   3    2.66    5.27
 -13  -1   3    7.41    5.44
  12   1  -3  109.21    9.77
 -12  -1   3   81.33    8.86
  11   1  -3    6.43    5.47
  11   1  -3    3.40    4.04
 -11  -1   3    4.17    3.74
 -11  -1   3    4.74    4.21
 -11  -1   3    2.10    4.82
  10   1  -3    7.12    3.81
  10   1  -3    9.45    4.53
 -10  -1   3    5.23    3.85
 -10  -1   3    8.77    6.27
 -10  -1   3    4.39    3.55
 -10  -1   3   16.30    5.34
   9   1  -3  335.88   18.65
   9   1  -3  332.95   18.27
  -9  -1   3  317.12   19.07
  -9  -1   3  320.75   19.10
  -9  -1   3  390.45   18.23
  -9  -1   3  334.13   18.01
   8   1  -3  227.45   12.93
   8   1  -3  237.39   13.37
  -8  -1   3  255.50   13.94
  -8  -1   3  211.19   12.66
  -8  -1   3  243.78   12.76
  -8  -1   3  215.90   13.73
   7   1  -3    9.78    2.67
  -7  -1   3   12.92    2.75
  -7  -1   3   11.08    3.34
  -7  -1   3    6.86    2.97
   6   1  -3 3352.97  177.49
   6   1  -3 3463.75  177.04
   6   1  -3 4287.78  177.63
  -6  -1   3 4088.19  176.94
  -6  -1   3 3435.33  177.07
  -6  -1   3 3816.31  177.46
   5   1  -3   12.93    2.05
   5   1  -3   13.78    2.25
  -5  -1   3    9.79    1.97
  -5  -1   3    8.10    2.07
  -5  -1   3    3.65    1.77
   4   1  -3  680.31   32.45
   4   1  -3  671.47   32.08
  -4  -1   3  630.08   31.90
  -4  -1   3  688.66   32.42
   2   1  -3  255.74   13.03
   2   1  -3  238.62   12.44
  -2  -1   3  246.61   12.39
  -2  -1   3  308.80   12.83
  -2  -1   3  261.16   13.05
   1   1  -3  938.39   45.23
   1   1  -3 1028.00   45.40
   1   1  -3  950.95   45.66
  -1  -1   3  952.59   45.66
  -1  -1   3  956.31   45.25
  -1  -1   3  932.77   45.33
   0   1  -3   75.07    3.79
   0   1  -3   67.96    3.78
   0  -1   3   73.76    3.83
   0  -1   3   66.34    3.80
  -1   1  -3   69.65    4.14
   1  -1   3   70.14    4.17
   1  -1   3   73.70    3.72
  -2   1  -3  173.95    8.47
   2  -1   3  158.21    8.70
   2  -1   3  165.63    8.65
   2  -1   3  163.84    7.85
   2  -1   3  154.08    7.88
  -3   1  -3  130.57    7.70
  -3   1  -3  138.04    7.48
  -3   1  -3  135.07    6.56
   3  -1   3  136.15    6.58
   3  -1   3  134.96    7.70
   3  -1   3  129.88    7.80
  -4   1  -3  140.10    8.47
  -4   1  -3  150.15    7.21
  -4   1  -3  146.42    8.39
   4  -1   3  147.87    8.72
   4  -1   3  153.95    7.35
   4  -1   3  143.33    8.85
  -5   1  -3  190.17   11.28
  -5   1  -3  206.10    9.91
  -5   1  -3  206.45   11.66
   5  -1   3  202.36   11.88
   5  -1   3  212.76   10.12
   5  -1   3  200.41   11.87
  -6   1  -3    6.21    2.82
  -6   1  -3    4.76    1.04
  -6   1  -3    4.03    3.11
   6  -1   3    8.00    2.99
   6  -1   3    8.98    3.21
   6  -1   3    4.82    1.40
  -7   1  -3   14.09    1.50
  -7   1  -3   10.82    3.16
  -7   1  -3    8.94    3.37
   7  -1   3   10.86    4.09
   7  -1   3   16.80    4.20
   7  -1   3   13.55    1.87
  -8   1  -3    3.23    3.67
  -8   1  -3    2.16    1.35
  -8   1  -3    3.37    4.12
   8  -1   3    5.29    4.30
   8  -1   3    1.68    1.59
   8  -1   3   10.20    4.57
  -9   1  -3   38.55    3.30
  -9   1  -3   37.66    5.78
   9  -1   3   37.33    3.78
 -10   1  -3   33.57    3.50
 -10   1  -3   58.53    8.59
 -11   1  -3   99.62    5.96
 -11   1  -3  104.99   11.80
  11  -1   3   93.54    9.30
 -12   1  -3   19.02    8.87
 -12   1  -3    4.68    6.71
 -13   1  -3   10.86    7.98
 -13   1  -3   16.51   10.30
 -14   1  -3   -3.62   10.20
 -14   1  -3    2.34    9.46
 -16   0   3    9.74   10.74
 -16   0   3    9.37   10.15
  15   0  -3   -3.00    5.03
 -15   0   3    0.15    9.27
 -15   0   3   21.12    8.56
  14   0  -3   49.72    6.67
 -14   0   3   50.66    8.48
 -14   0   3   43.73    9.78
  13   0  -3   32.06    5.83
 -13   0   3   15.55    5.13
 -13   0   3   34.15    6.91
  12   0  -3  114.65    9.41
 -12   0   3   92.41    9.28
 -12   0   3  113.93   10.03
  11   0  -3    4.06    5.47
  11   0  -3    2.09    3.77
 -11   0   3   -7.98    4.98
 -11   0   3    0.42    4.22
 -11   0   3   -0.83    3.41
  10   0  -3  171.43   11.36
  10   0  -3  172.63   12.39
 -10   0   3  161.62   11.06
 -10   0   3  190.67   12.94
 -10   0   3  190.92   11.82
 -10   0   3  227.79   13.19
   9   0  -3  546.45   27.99
   9   0  -3  535.11   28.59
  -9   0   3  584.36   28.32
  -9   0   3  511.87   27.96
  -9   0   3  587.95   29.05
  -9   0   3  571.72   29.19
   8   0  -3  134.25    8.70
   8   0  -3  144.24    9.29
  -8   0   3  138.92    8.92
  -8   0   3  150.50    8.96
  -8   0   3  142.53    9.63
  -8   0   3  149.75    9.83
   7   0  -3 1431.14   68.24
   7   0  -3 1357.93   67.86
  -7   0   3 1359.38   67.96
  -7   0   3 1503.42   68.67
  -7   0   3 1431.56   67.99
   6   0  -3  769.82   38.67
   6   0  -3  812.14   38.98
  -6   0   3  871.84   38.77
  -6   0   3  818.31   39.26
  -6   0   3  792.43   39.08
  -6   0   3  721.80   38.75
   5   0  -3 1093.02   54.04
   5   0  -3 1107.37   54.05
  -5   0   3 1184.24   54.16
   4   0  -3 3800.36  185.24
   4   0  -3 3842.79  185.51
  -4   0   3 3734.21  185.20
  -4   0   3 4392.13  185.62
  -4   0   3 3860.11  185.43
   2   0  -3  215.63   10.17
   2   0  -3  195.60   10.47
  -2   0   3  221.79   10.10
  -2   0   3  205.21   10.51
   1   0  -3  575.27   30.80
   1   0  -3  663.15   30.77
   1   0  -3  693.29   31.12
  -1   0   3  680.73   31.12
  -1   0   3  602.20   30.75
  -1   0   3  696.85   30.80
  -1   0  -3   47.73    2.67
  -1   0  -3   48.65    2.98
  -1   0  -3   41.13    2.73
   1   0   3   39.52    2.82
   1   0   3   46.34    2.57
   1   0   3   53.99    3.08
  -2   0  -3  312.69   16.26
  -2   0  -3  334.48   16.16
  -2   0  -3  329.52   15.75
   2   0   3  336.12   15.75
   2   0   3  314.26   16.31
   2   0   3  336.58   16.28
  -3   0  -3  316.98   15.86
  -3   0  -3  315.39   15.14
  -3   0  -3  308.58   15.84
   3   0   3  316.34   15.21
   3   0   3  313.10   16.03
  -4   0  -3    4.66    1.82
  -4   0  -3    5.47    0.96
  -4   0  -3    4.47    1.85
   4   0   3    2.88    2.04
   4   0   3    6.92    1.23
   4   0   3    5.67    2.30
  -5   0  -3  415.35   18.86
  -5   0  -3  358.06   19.85
  -5   0  -3  390.76   20.05
   5   0   3  386.29   20.30
   5   0   3  393.60   19.02
   5   0   3  387.36   20.31
  -6   0  -3   27.02    3.82
  -6   0  -3   34.82    2.64
  -6   0  -3   35.65    4.32
   6   0   3   36.58    4.72
   6   0   3   35.88    3.31
   6   0   3   26.06    4.51
  -7   0  -3   20.90    3.88
  -7   0  -3   20.01    4.17
  -7   0  -3   20.07    2.09
   7   0   3   25.27    4.55
   7   0   3   20.06    4.69
  -8   0  -3  105.25    5.90
  -8   0  -3  102.62    8.15
  -8   0  -3   88.98    8.78
  -8   0  -3   95.41    9.25
   8   0   3  107.54    6.93
   8   0   3   94.97    9.90
  -9   0  -3  204.68   11.32
  -9   0  -3  252.82   14.37
  -9   0  -3  199.00   15.15
   9   0   3  223.01   12.17
 -10   0  -3    9.61    5.59
 -10   0  -3    2.78    6.38
  10   0   3   11.49    3.24
 -11   0  -3   94.82    6.33
 -11   0  -3   90.49   11.17
  11   0   3   96.67    7.47
 -12   0  -3    9.86    8.45
 -12   0  -3   13.54    7.69
  12   0   3   12.30    3.47
 -13   0  -3   -0.79    9.73
 -13   0  -3    0.60    8.17
 -14   0  -3   14.98   11.01
 -14   0  -3    3.64    8.34
 -16   1   3   -4.16    9.91
 -16   1   3    5.02    9.76
  15  -1  -3   -1.59    4.38
 -15   1   3    4.65    8.18
 -15   1   3   19.79   10.36
  14  -1  -3   21.48    5.06
 -14   1   3   12.39    8.65
 -14   1   3    6.45    6.90
  13  -1  -3   62.19    6.89
 -13   1   3   76.23    9.00
 -13   1   3   68.78    8.78
  12  -1  -3   75.23    7.94
 -12   1   3   67.93    8.65
 -12   1   3   78.49    7.37
 -12   1   3   97.92    9.87
  11  -1  -3  282.30   15.47
  11  -1  -3  236.98   16.98
 -11   1   3  318.53   18.07
 -11   1   3  311.78   17.19
 -11   1   3  246.26   15.37
  10  -1  -3   25.88    5.12
  10  -1  -3   26.85    4.11
 -10   1   3   30.01    4.78
 -10   1   3   18.54    3.91
 -10   1   3   25.79    5.50
 -10   1   3   34.49    6.10
   9  -1  -3    1.67    3.41
   9  -1  -3    6.48    2.65
  -9   1   3    2.70    3.52
  -9   1   3   11.49    4.20
  -9   1   3    3.54    3.04
  -9   1   3    6.57    3.46
   8  -1  -3    9.48    2.37
   8  -1  -3    7.68    3.31
  -8   1   3    1.96    3.29
  -8   1   3    9.71    2.68
  -8   1   3    7.94    3.58
  -8   1   3   11.69    3.09
   7  -1  -3  116.85    6.95
   7  -1  -3  114.13    7.60
  -7   1   3  134.94    7.59
  -7   1   3  106.06    7.17
  -7   1   3  109.45    7.84
  -7   1   3  102.46    7.83
   6  -1  -3  340.23   17.47
  -6   1   3  369.86   18.27
  -6   1   3  360.53   17.84
  -6   1   3  324.66   17.92
  -6   1   3  348.76   17.69
   5  -1  -3    2.43    1.43
  -5   1   3    1.97    1.59
  -5   1   3   -0.11    1.58
  -5   1   3    1.05    1.64
  -5   1   3   -0.61    1.33
  -5   1   3    0.73    1.56
  -4   1   3   75.56    4.61
  -4   1   3   72.98    4.64
  -4   1   3   70.20    4.81
  -4   1   3   80.33    4.78
   3  -1  -3  616.67   31.70
   3  -1  -3  640.32   31.71
  -3   1   3  665.07   31.80
  -3   1   3  685.93   31.81
  -3   1   3  663.35   31.62
  -3   1   3  692.71   31.74
   2  -1  -3   79.90    4.59
   2  -1  -3   82.80    4.38
  -2   1   3   87.20    4.64
  -2   1   3   87.45    4.33
  -2   1   3   81.40    4.35
   1  -1  -3 2932.53  137.99
  -1   1   3 2914.50  137.94
   0  -1  -3 2494.66  119.17
   0  -1  -3 2516.22  119.08
   0   1   3 2487.31  119.10
   0   1   3 2580.23  118.95
   0   1   3 2547.48  119.16
  -1  -1  -3 3052.25  142.15
  -1  -1  -3 2954.67  142.22
  -1  -1  -3 3015.92  142.13
   1   1   3 3096.31  142.23
   1   1   3 2938.68  142.10
   1   1   3 3025.09  142.30
  -2  -1  -3  171.58    8.84
  -2  -1  -3  172.06    8.46
  -2  -1  -3  160.84    8.80
   2   1   3  171.97    8.93
   2   1   3  180.82    8.55
   2   1   3  156.92    8.85
  -3  -1  -3  158.94    9.12
  -3  -1  -3  181.11    9.24
  -3  -1  -3  167.81    8.51
   3   1   3  158.29    9.15
   3   1   3  169.58    8.62
   3   1   3  177.86    9.41
  -4  -1  -3   50.60    4.52
  -4  -1  -3   60.23    3.47
  -4  -1  -3   52.59    4.60
   4   1   3   55.71    3.63
   4   1   3   44.98    4.77
   4   1   3   60.49    4.92
  -5  -1  -3  388.17   18.42
  -5  -1  -3  380.69   19.56
  -5  -1  -3  381.14   19.65
  -5  -1  -3  355.30   19.21
   5   1   3  357.47   19.62
   5   1   3  393.07   18.76
  -6  -1  -3   39.31    4.69
  -6  -1  -3   35.77    3.13
  -6  -1  -3   35.03    4.94
  -6  -1  -3   39.57    4.57
   6   1   3   41.09    3.93
   6   1   3   46.96    5.27
  -7  -1  -3  124.57    7.44
  -7  -1  -3  114.34    9.21
  -7  -1  -3  116.89    9.59
  -7  -1  -3  128.68    8.70
   7   1   3  133.26   10.07
   7   1   3  134.11    7.90
  -8  -1  -3   -0.54    4.10
  -8  -1  -3    4.52    2.01
  -8  -1  -3    1.54    4.21
  -8  -1  -3    5.96    4.08
   8   1   3    5.51    2.80
   8   1   3   -4.33    5.32
  -9  -1  -3   73.75    8.50
  -9  -1  -3   41.13    7.67
  -9  -1  -3   63.35    5.05
   9   1   3   77.72    6.43
 -10  -1  -3    6.72    2.63
 -10  -1  -3    6.91    6.61
 -10  -1  -3    4.50    5.21
  10   1   3   -2.30    3.35
 -11  -1  -3   93.07   11.22
 -11  -1  -3   93.11    6.68
  11   1   3   98.80    8.46
 -12  -1  -3   25.45    8.97
 -12  -1  -3    7.41    7.30
  12   1   3    8.52    3.87
 -13  -1  -3   17.65    8.32
 -13  -1  -3   22.70   10.90
 -14  -1  -3    5.30   10.86
 -14  -1  -3    5.50    8.71
 -16   2   3   -5.99    9.96
 -16   2   3    4.85    9.48
  15  -2  -3    0.28    3.85
 -15   2   3  -12.78    9.63
 -15   2   3    3.47    8.68
  14  -2  -3    4.65    4.20
 -14   2   3    2.24    7.08
 -14   2   3    4.69    8.42
  13  -2  -3   24.69    4.53
 -13   2   3   23.11    7.14
 -13   2   3   22.12    5.57
 -13   2   3   18.62    7.44
  12  -2  -3  175.97   11.30
 -12   2   3  200.96   14.10
 -12   2   3  153.44   11.70
 -12   2   3  205.96   15.44
  11  -2  -3  149.77    9.73
 -11   2   3  145.47   10.25
 -11   2   3  147.06   12.66
 -11   2   3  153.57   11.58
 -11   2   3  164.27   13.13
  10  -2  -3    4.67    2.89
 -10   2   3   10.60    4.67
 -10   2   3    3.99    4.61
 -10   2   3   -2.49    4.47
 -10   2   3   -0.14    3.94
 -10   2   3    3.16    3.14
   9  -2  -3   43.91    4.82
  -9   2   3   42.35    5.30
  -9   2   3   41.33    5.30
  -9   2   3   38.31    5.65
  -9   2   3   39.60    4.42
  -9   2   3   49.07    6.24
   8  -2  -3  345.55   17.56
  -8   2   3  325.34   18.46
  -8   2   3  313.79   17.82
  -8   2   3  404.01   19.19
  -8   2   3  371.88   18.65
  -8   2   3  315.42   18.61
   7  -2  -3  104.28    6.56
  -7   2   3  104.12    6.84
  -7   2   3  104.19    7.61
  -7   2   3  108.03    7.56
  -7   2   3  123.38    8.00
  -7   2   3  113.94    7.78
   6  -2  -3 1128.90   54.80
  -6   2   3 1211.72   55.14
  -6   2   3 1020.88   55.27
  -6   2   3 1186.07   55.43
  -6   2   3 1004.55   55.24
  -6   2   3 1332.97   55.68
   5  -2  -3   45.84    3.41
  -5   2   3   59.92    4.30
  -5   2   3   52.77    3.95
  -5   2   3   36.01    3.48
  -5   2   3   40.87    3.83
   4  -2  -3  789.98   37.72
   4  -2  -3  781.50   38.03
  -4   2   3  773.21   37.88
  -4   2   3  800.83   37.84
   3  -2  -3 1249.13   61.57
   3  -2  -3 1411.94   61.77
  -3   2   3 1253.89   61.61
  -3   2   3 1304.26   61.61
  -3   2   3 1262.16   61.52
   2  -2  -3 1006.36   46.39
   2  -2  -3 1000.69   46.25
  -2   2   3 1014.72   46.16
  -2   2   3  906.53   46.30
  -2   2   3  928.03   45.94
   1  -2  -3  116.64    6.06
   1  -2  -3  120.80    6.24
  -1   2   3  118.88    6.02
  -1   2   3  114.16    6.23
   0  -2  -3  929.29   42.11
   0  -2  -3  901.40   42.21
   0  -2  -3  777.52   41.78
   0  -2  -3  871.50   41.83
   0   2   3  932.67   42.12
   0   2   3  901.31   42.20
  -1  -2  -3  269.39   13.23
  -1  -2  -3  270.04   13.16
  -1  -2  -3  270.87   13.18
  -1  -2  -3  263.41   13.11
   1   2   3  264.08   13.29
  -2  -2  -3  685.74   32.04
  -2  -2  -3  621.88   32.15
  -2  -2  -3  681.33   32.22
  -2  -2  -3  678.30   32.25
   2   2   3  671.43   32.16
  -3  -2  -3  254.93   14.23
  -3  -2  -3  278.46   14.14
  -3  -2  -3  284.44   13.81
  -3  -2  -3  271.64   14.30
   3   2   3  281.46   13.98
   3   2   3  297.31   14.47
  -4  -2  -3  301.68   15.56
  -4  -2  -3  303.73   14.77
  -4  -2  -3  279.02   15.17
  -4  -2  -3  297.25   15.55
   4   2   3  300.62   15.00
   4   2   3  291.67   15.50
  -5  -2  -3    0.28    2.45
  -5  -2  -3   -1.38    2.08
  -5  -2  -3   -0.08    2.16
   5   2   3   -1.10    1.70
   5   2   3   -0.67    2.76
  -6  -2  -3   68.53    6.39
  -6  -2  -3   69.26    5.90
  -6  -2  -3   57.38    6.55
  -6  -2  -3   76.74    4.75
   6   2   3   62.88    7.00
   6   2   3   73.50    5.43
  -7  -2  -3   -0.96    3.54
  -7  -2  -3    3.56    2.96
  -7  -2  -3    0.60    1.84
  -7  -2  -3    2.18    3.48
   7   2   3    2.50    2.59
   7   2   3   -0.74    3.69
  -8  -2  -3    3.03    2.14
  -8  -2  -3    2.47    4.22
  -8  -2  -3    9.65    4.61
  -8  -2  -3    1.26    3.56
   8   2   3    4.34    3.28
  -9  -2  -3   27.19    3.50
  -9  -2  -3   29.40    6.75
  -9  -2  -3   24.05    4.87
   9   2   3   39.33    4.74
 -10  -2  -3   68.28   10.36
 -10  -2  -3   45.05    6.94
 -10  -2  -3   48.85    5.62
  10   2   3   57.43    6.11
 -11  -2  -3   61.44    7.92
 -11  -2  -3   79.82    6.43
  11   2   3   70.06    8.51
 -12  -2  -3   -0.68    5.94
 -12  -2  -3    9.34    8.63
  12   2   3   -2.62    4.53
 -13  -2  -3   17.37    7.68
 -13  -2  -3   14.94   10.09
 -14  -2  -3   -6.24    7.02
 -14  -2  -3   14.44   10.98
 -16   3   3   15.16   10.80
 -16   3   3   -5.29   10.59
 -15   3   3    5.97    4.69
 -15   3   3   16.88   10.06
 -15   3   3   20.37    9.98
 -14   3   3    7.60    8.14
 -14   3   3   15.47    8.10
 -14   3   3    7.73    4.91
  13  -3  -3   -2.12    3.54
 -13   3   3    2.86    4.91
 -13   3   3   -3.72    7.10
 -13   3   3    2.67    6.27
  12  -3  -3   85.95    7.07
 -12   3   3   71.18    8.75
 -12   3   3   79.49   11.53
 -12   3   3   64.99    8.16
  11  -3  -3   30.08    3.95
 -11   3   3   25.47    6.64
 -11   3   3   19.72    6.72
 -11   3   3   31.25    6.42
 -11   3   3   30.92    4.57
  10  -3  -3   70.92    6.24
 -10   3   3   76.34    8.64
 -10   3   3   89.24    8.77
 -10   3   3   66.13    6.71
 -10   3   3   89.64    8.52
 -10   3   3   80.71    9.25
   9  -3  -3  338.90   17.43
  -9   3   3  336.14   19.35
  -9   3   3  348.77   18.81
  -9   3   3  299.18   17.75
  -9   3   3  381.18   19.21
  -9   3   3  340.93   18.88
   8  -3  -3  161.63    9.07
  -8   3   3  165.68   10.46
  -8   3   3  160.98   10.44
  -8   3   3  178.55   10.84
  -8   3   3  147.76    9.38
   7  -3  -3  333.44   16.78
   7  -3  -3  320.57   17.93
  -7   3   3  323.91   17.61
  -7   3   3  331.34   17.15
  -7   3   3  371.33   18.16
  -7   3   3  323.30   17.82
   6  -3  -3  123.31    8.42
  -6   3   3  166.97    8.88
  -6   3   3  119.96    8.18
  -6   3   3  149.26    8.54
  -6   3   3  135.22    7.83
   5  -3  -3  606.57   29.81
  -5   3   3  570.08   29.35
  -5   3   3  655.77   29.54
  -5   3   3  589.70   29.56
   4  -3  -3  149.33    8.30
   4  -3  -3  161.23    8.56
  -4   3   3  151.37    8.03
  -4   3   3  148.56    8.04
  -4   3   3  145.01    8.22
  -4   3   3  146.54    8.08
   3  -3  -3   55.15    3.61
   3  -3  -3   65.14    4.23
   3  -3  -3   57.75    3.92
  -3   3   3   60.38    3.83
  -3   3   3   60.63    3.93
  -3   3   3   57.28    3.46
   2  -3  -3  383.16   18.86
   2  -3  -3  375.94   18.06
   2  -3  -3  369.15   18.46
  -2   3   3  367.11   18.39
  -2   3   3  384.26   18.32
  -2   3   3  377.06   17.92
   1  -3  -3    0.16    0.36
   1  -3  -3   -0.05    1.01
   1  -3  -3    0.60    0.99
  -1   3   3    0.71    0.92
  -1   3   3    1.32    0.78
  -1   3   3    0.22    0.31
   0  -3  -3  492.50   25.12
   0  -3  -3  527.14   25.24
   0  -3  -3  530.22   24.70
   0   3   3  525.76   25.25
   0   3   3  531.40   24.83
   0   3   3  519.55   25.12
  -1  -3  -3  549.63   25.78
  -1  -3  -3  521.44   25.72
  -1  -3  -3  535.25   25.49
   1   3   3  520.44   25.80
  -2  -3  -3   16.24    2.10
  -2  -3  -3   19.88    2.30
  -2  -3  -3   22.60    2.27
  -2  -3  -3   21.03    2.16
   2   3   3   15.13    2.04
   2   3   3   19.57    2.27
  -3  -3  -3   10.38    2.38
  -3  -3  -3    6.35    2.32
  -3  -3  -3   20.11    2.62
  -3  -3  -3   14.63    1.92
   3   3   3   13.16    2.09
   3   3   3   19.30    2.56
  -4  -3  -3   12.64    2.54
  -4  -3  -3    9.10    2.56
  -4  -3  -3   12.16    1.96
  -4  -3  -3   14.63    2.50
   4   3   3    8.99    2.36
   4   3   3    7.89    1.95
  -5  -3  -3    9.55    3.04
  -5  -3  -3    9.12    2.82
  -5  -3  -3    7.95    1.91
  -5  -3  -3    6.99    2.40
   5   3   3   10.61    2.55
   5   3   3   12.60    3.51
  -6  -3  -3   74.84    6.80
  -6  -3  -3   49.67    5.45
  -6  -3  -3   65.88    4.74
  -6  -3  -3   52.93    6.34
   6   3   3   69.58    6.83
   6   3   3   50.63    5.29
  -7  -3  -3   29.84    5.11
  -7  -3  -3   25.33    4.97
  -7  -3  -3   40.92    5.14
  -7  -3  -3   42.01    4.13
   7   3   3   36.29    4.57
   7   3   3   36.10    6.21
  -8  -3  -3   61.20    7.22
  -8  -3  -3   57.27    6.89
  -8  -3  -3   42.61    4.92
  -8  -3  -3   41.01    5.60
   8   3   3   49.52    5.43
  -9  -3  -3   -3.92    5.25
  -9  -3  -3    2.28    2.83
  -9  -3  -3   -6.96    7.13
   9   3   3   -2.21    3.68
 -10  -3  -3  129.68    9.06
 -10  -3  -3  124.21   18.17
 -10  -3  -3  137.21   11.54
  10   3   3  133.57   10.52
 -11  -3  -3   17.83   11.73
 -11  -3  -3    8.80    5.67
 -11  -3  -3   15.61    6.21
  11   3   3   21.45    5.46
 -12  -3  -3   -5.58    6.05
 -12  -3  -3   -1.37    8.39
  12   3   3    0.79    5.22
 -13  -3  -3    0.25    9.83
 -13  -3  -3   13.37    7.06
 -16   4   3   -6.82   11.10
 -16   4   3    4.13   11.32
 -15   4   3    0.89    4.81
 -15   4   3   -1.07    9.09
 -15   4   3   23.70   10.82
 -14   4   3    1.74    8.64
 -14   4   3    1.58    4.40
 -14   4   3    1.27    7.98
 -13   4   3   11.28    7.38
 -13   4   3   12.63    4.20
 -13   4   3   13.79    5.33
 -13   4   3    9.71    7.29
 -12   4   3   97.49   11.83
 -12   4   3   97.32    7.78
 -12   4   3   82.19    9.84
 -12   4   3   74.38    8.30
 -11   4   3  201.14   13.99
 -11   4   3  212.37   11.70
 -11   4   3  163.78   11.71
 -11   4   3  200.48   14.84
 -10   4   3  815.65   39.48
 -10   4   3  720.17   39.50
 -10   4   3  759.72   39.27
 -10   4   3  700.87   37.85
 -10   4   3  863.08   37.77
 -10   4   3  738.83   38.85
   9  -4  -3  395.77   22.66
  -9   4   3  423.13   22.76
  -9   4   3  400.82   22.39
  -9   4   3  473.89   21.07
  -9   4   3  390.85   21.90
  -9   4   3  386.76   21.16
   8  -4  -3   71.60    7.55
  -8   4   3   72.40    6.56
  -8   4   3   88.33    7.48
  -8   4   3   84.08    7.66
  -8   4   3   77.76    6.22
  -8   4   3   93.32    6.07
   7  -4  -3  149.89    9.66
  -7   4   3  148.93    9.14
  -7   4   3  143.48    9.78
  -7   4   3  147.70    9.61
  -7   4   3  149.80    8.67
  -7   4   3  157.83    8.58
   6  -4  -3   83.19    6.30
   6  -4  -3   96.06    7.05
  -6   4   3   74.96    6.11
  -6   4   3   79.95    5.74
  -6   4   3   81.90    5.33
  -6   4   3   81.86    5.46
   5  -4  -3    9.12    2.34
   5  -4  -3    9.32    2.86
  -5   4   3    8.08    1.74
  -5   4   3    8.01    1.90
  -5   4   3    5.82    1.80
  -5   4   3   14.47    2.57
   4  -4  -3 1156.94   56.15
   4  -4  -3 1162.71   56.09
  -4   4   3 1166.89   55.83
  -4   4   3 1143.98   55.56
  -4   4   3 1187.45   55.47
   3  -4  -3  119.36    6.43
   3  -4  -3  119.63    7.13
  -3   4   3  116.96    7.08
  -3   4   3  118.81    6.66
  -3   4   3  124.55    6.21
   2  -4  -3  440.77   21.37
   2  -4  -3  419.30   20.71
  -2   4   3  429.85   21.10
  -2   4   3  429.99   21.15
  -2   4   3  439.81   20.53
   1  -4  -3    6.58    1.45
   1  -4  -3    5.05    0.65
   1  -4  -3    5.99    1.60
  -1   4   3    4.84    0.67
  -1   4   3    4.21    1.74
  -1   4   3    5.01    1.32
   0  -4  -3  120.04    6.61
   0  -4  -3  107.09    6.46
   0  -4  -3  122.73    5.85
   0   4   3  130.18    6.20
   0   4   3  119.84    6.72
   0   4   3  114.85    6.44
  -1  -4  -3  178.50    9.60
  -1  -4  -3  203.89   10.09
  -1  -4  -3  207.31   10.18
   1   4   3  207.50   10.12
   1   4   3  191.39   10.22
   1   4   3  178.97    9.83
  -2  -4  -3  108.64    7.86
  -2  -4  -3  136.88    7.43
  -2  -4  -3  141.23    7.46
   2   4   3  141.74    7.57
   2   4   3  147.13    7.78
   2   4   3  125.37    7.42
  -3  -4  -3    6.69    2.27
  -3  -4  -3    8.85    1.86
  -3  -4  -3    9.78    2.15
  -3  -4  -3   11.36    2.04
   3   4   3   11.67    2.47
   3   4   3   11.29    2.23
  -4  -4  -3  153.01    9.27
  -4  -4  -3  167.47    9.04
  -4  -4  -3  150.62    9.32
  -4  -4  -3  157.00    8.67
   4   4   3  139.92    8.97
   4   4   3  158.97    9.02
  -5  -4  -3  350.92   17.52
  -5  -4  -3  329.27   17.73
  -5  -4  -3  327.00   17.00
  -5  -4  -3  328.62   17.91
   5   4   3  325.62   17.79
   5   4   3  344.87   17.64
  -6  -4  -3  211.39   13.24
  -6  -4  -3  231.38   12.61
  -6  -4  -3  221.99   11.88
  -6  -4  -3  200.83   13.05
   6   4   3  222.01   12.70
   6   4   3  225.18   13.57
  -7  -4  -3    1.39    2.42
  -7  -4  -3    2.15    3.97
  -7  -4  -3   -1.37    3.02
  -7  -4  -3    1.22    3.96
   7   4   3    1.90    3.24
  -8  -4  -3   45.19    5.46
  -8  -4  -3   34.42    6.78
  -8  -4  -3   47.93    6.79
  -8  -4  -3   49.69    5.26
   8   4   3   50.48    5.96
  -9  -4  -3   42.88    4.71
  -9  -4  -3   50.96    7.58
  -9  -4  -3   47.95    6.36
   9   4   3   39.18    5.95
 -10  -4  -3   11.23    5.50
 -10  -4  -3    6.97    6.67
 -10  -4  -3   14.53    4.18
  10   4   3   11.15    5.56
 -11  -4  -3   14.92    6.29
 -11  -4  -3   16.17    7.83
  11   4   3   15.44    6.07
 -12  -4  -3    1.81    6.47
 -12  -4  -3   -1.28    8.55
  12   4   3    7.80    6.16
 -13  -4  -3   19.37   10.32
 -13  -4  -3   -2.38    6.71
 -16   5   3   -9.80   11.57
 -16   5   3   -6.66   11.19
 -15   5   3   24.04   10.91
 -15   5   3   36.47   10.53
 -14   5   3   14.26    4.86
 -14   5   3    8.87    8.91
 -14   5   3   21.15    9.70
 -13   5   3   28.84    4.63
 -13   5   3   17.82    7.88
 -13   5   3   11.57    5.42
 -13   5   3   12.69    7.86
 -12   5   3    3.38    6.53
 -12   5   3   -0.69    4.13
 -12   5   3   -1.00    3.17
 -12   5   3   -1.71    5.96
 -11   5   3   70.55    6.57
 -11   5   3   63.46    8.26
 -11   5   3   58.72    6.11
  10  -5  -3  443.53   26.69
 -10   5   3  489.05   26.66
 -10   5   3  450.48   25.77
 -10   5   3  557.15   24.73
 -10   5   3  510.40   27.24
 -10   5   3  466.94   24.93
   9  -5  -3   62.48    7.99
  -9   5   3   60.27    6.21
  -9   5   3   68.83    6.00
  -9   5   3   77.45    7.29
  -9   5   3   72.76    7.92
  -9   5   3   66.54    7.87
   8  -5  -3    0.51    3.40
  -8   5   3    0.91    2.71
  -8   5   3    5.22    3.71
  -8   5   3    4.38    2.31
  -8   5   3    8.31    3.81
  -8   5   3    1.15    2.25
   7  -5  -3  130.06    9.67
   7  -5  -3  123.41    8.92
  -7   5   3  121.63    7.68
  -7   5   3  120.99    8.27
  -7   5   3  140.09    8.98
  -7   5   3  131.48    8.91
  -7   5   3  151.02    8.08
   6  -5  -3   39.09    4.74
   6  -5  -3   58.84    6.23
  -6   5   3   44.05    4.82
  -6   5   3   43.69    3.98
  -6   5   3   38.60    4.18
  -6   5   3   36.37    3.85
   5  -5  -3 1192.35   57.26
   5  -5  -3 1206.86   57.35
   5  -5  -3 1163.01   57.78
  -5   5   3 1175.54   56.98
  -5   5   3 1217.22   57.54
   4  -5  -3  155.63    8.64
   4  -5  -3  152.29    8.52
   4  -5  -3  148.01    9.19
  -4   5   3  152.74    8.07
  -4   5   3  162.86    8.83
  -4   5   3  152.65    8.40
   3  -5  -3 1117.22   53.70
   3  -5  -3 1132.36   54.06
   3  -5  -3 1111.53   53.38
  -3   5   3 1147.84   53.74
  -3   5   3 1105.26   53.09
  -3   5   3 1108.66   53.62
   2  -5  -3    1.01    0.82
   2  -5  -3    0.91    1.33
   2  -5  -3    2.38    1.82
  -2   5   3    0.55    0.50
  -2   5   3   -0.21    1.21
  -2   5   3    0.13    1.10
   1  -5  -3  135.64    7.38
   1  -5  -3  121.51    7.13
   1  -5  -3  122.68    6.35
  -1   5   3  125.54    6.40
  -1   5   3  138.61    7.08
  -1   5   3  126.08    7.23
   0  -5  -3  440.53   21.67
   0  -5  -3  436.63   21.70
   0  -5  -3  432.90   20.87
   0   5   3  431.68   21.55
   0   5   3  448.91   21.20
   0   5   3  442.77   21.83
  -1  -5  -3   71.40    4.71
  -1  -5  -3   72.93    4.82
  -1  -5  -3   71.64    4.00
   1   5   3   73.36    4.73
   1   5   3   71.13    4.50
   1   5   3   76.99    5.14
  -2  -5  -3   43.97    3.73
  -2  -5  -3   45.86    3.77
  -2  -5  -3   47.74    3.47
   2   5   3   44.41    3.83
   2   5   3   38.03    3.84
   2   5   3   42.41    4.12
  -3  -5  -3   45.81    4.14
  -3  -5  -3   48.29    3.99
  -3  -5  -3   42.41    3.93
   3   5   3   41.20    4.59
   3   5   3   38.84    5.11
   3   5   3   37.68    4.13
  -4  -5  -3   93.37    6.98
  -4  -5  -3   97.13    6.60
  -4  -5  -3   82.98    6.06
  -4  -5  -3   96.12    6.22
   4   5   3   88.28    6.54
   4   5   3   97.70    6.74
  -5  -5  -3   14.95    3.46
  -5  -5  -3    5.88    2.68
  -5  -5  -3   11.39    2.67
  -5  -5  -3    9.57    3.23
   5   5   3    5.83    3.09
   5   5   3   11.40    3.34
  -6  -5  -3   97.47    7.04
  -6  -5  -3  103.73    8.60
  -6  -5  -3  111.30    7.70
  -6  -5  -3  109.34    8.42
   6   5   3   93.14    8.19
   6   5   3  111.94    8.65
  -7  -5  -3    9.38    3.79
  -7  -5  -3    5.54    2.86
  -7  -5  -3   10.51    4.71
  -7  -5  -3    8.95    4.16
   7   5   3    8.04    4.16
  -8  -5  -3   98.28   12.24
  -8  -5  -3   97.50   10.15
  -8  -5  -3  107.92   12.23
  -8  -5  -3  112.23    8.14
   8   5   3  113.59    9.59
  -9  -5  -3   -1.21    5.20
  -9  -5  -3    6.41    4.02
  -9  -5  -3   -3.05    4.44
   9   5   3   -0.06    4.93
 -10  -5  -3   -5.32    8.27
 -10  -5  -3   -9.36    4.43
  10   5   3   -7.14    5.66
 -11  -5  -3   12.74    7.69
 -11  -5  -3   24.32    6.79
  11   5   3    7.58    6.83
 -12  -5  -3    7.65    6.96
 -12  -5  -3   13.41    8.79
  12   5   3    6.21    6.53
 -13  -5  -3  -15.92    9.00
 -13  -5  -3    3.54    6.30
 -16   6   3   27.85   12.15
 -16   6   3   22.96   12.85
 -15   6   3   -2.70   10.30
 -15   6   3   11.47   10.54
 -14   6   3    3.56    9.28
 -14   6   3   20.40    4.62
 -14   6   3   25.89    9.87
 -13   6   3    0.46    7.80
 -13   6   3    4.94    4.74
 -13   6   3   -1.19    7.43
 -13   6   3   -2.76    3.92
 -12   6   3  -10.24    4.25
 -12   6   3    1.79    6.99
 -12   6   3    2.27    3.30
  11  -6  -3   13.47    6.45
 -11   6   3   12.25    6.44
 -11   6   3   10.31    3.54
 -11   6   3   13.19    4.12
  10  -6  -3  183.47   14.55
 -10   6   3  195.45   12.20
 -10   6   3  193.44   12.76
 -10   6   3  204.51   14.46
 -10   6   3  216.93   11.72
   9  -6  -3   16.89    4.93
  -9   6   3    8.02    3.88
  -9   6   3   12.26    4.60
  -9   6   3   13.18    3.31
  -9   6   3   13.60    3.20
  -9   6   3   11.47    4.87
   8  -6  -3   86.55    8.52
  -8   6   3   94.71    6.46
  -8   6   3   90.43    6.97
  -8   6   3   89.39    8.21
  -8   6   3   83.73    7.12
  -8   6   3  111.91    8.72
   7  -6  -3   62.92    7.85
   7  -6  -3   69.88    6.63
  -7   6   3   64.61    5.35
  -7   6   3   75.00    5.56
  -7   6   3   68.35    5.37
  -7   6   3   74.26    6.69
   6  -6  -3   15.22    4.05
   6  -6  -3   16.03    3.17
  -6   6   3   14.07    2.36
  -6   6   3   15.82    2.41
  -6   6   3   15.44    2.48
  -6   6   3   15.86    3.31
   5  -6  -3  484.98   24.87
   5  -6  -3  499.66   24.81
   5  -6  -3  515.79   25.77
  -5   6   3  501.18   24.41
  -5   6   3  498.01   24.60
  -5   6   3  494.60   25.08
   4  -6  -3    3.12    2.60
   4  -6  -3    0.59    1.83
   4  -6  -3    0.61    1.69
  -4   6   3    0.56    1.94
  -4   6   3   -0.85    1.15
  -4   6   3   -2.05    1.60
   3  -6  -3 2453.50  118.65
   3  -6  -3 2500.94  119.08
  -3   6   3 2471.43  118.62
  -3   6   3 2576.05  118.75
  -3   6   3 2498.42  117.93
   2  -6  -3   34.19    2.44
   2  -6  -3   29.30    3.15
   2  -6  -3   29.45    3.60
  -2   6   3   28.17    3.29
  -2   6   3   31.28    1.92
  -2   6   3   24.83    3.07
   1  -6  -3   75.26    3.82
   1  -6  -3   65.19    4.72
   1  -6  -3   63.07    5.09
  -1   6   3   64.48    4.55
  -1   6   3   66.86    5.00
  -1   6   3   74.63    3.94
   0  -6  -3    8.15    0.94
   0  -6  -3   10.12    2.12
   0  -6  -3   11.01    2.43
   0   6   3    6.64    2.00
   0   6   3    9.76    1.77
   0   6   3    7.76    1.51
  -1  -6  -3    7.58    2.25
  -1  -6  -3   10.27    2.26
   1   6   3    6.28    1.91
   1   6   3   10.39    1.95
   1   6   3    4.69    2.33
  -2  -6  -3  169.37    9.52
  -2  -6  -3  159.57    9.35
  -2  -6  -3  176.78    8.90
   2   6   3  170.64    9.95
   2   6   3  175.93    9.48
   2   6   3  162.99    9.33
  -3  -6  -3    1.89    2.16
  -3  -6  -3   -0.76    2.00
  -3  -6  -3    4.97    1.85
   3   6   3    2.55    2.27
   3   6   3    5.89    2.57
   3   6   3    0.00    2.62
  -4  -6  -3   35.56    3.81
  -4  -6  -3   33.44    4.10
  -4  -6  -3   36.92    3.98
   4   6   3   33.52    4.32
   4   6   3   29.43    4.42
  -5  -6  -3    4.83    2.81
  -5  -6  -3    8.75    3.14
  -5  -6  -3   10.32    2.73
  -5  -6  -3   12.21    3.54
   5   6   3    3.00    3.33
   5   6   3    5.23    3.63
  -6  -6  -3   14.28    3.55
  -6  -6  -3   20.45    4.25
  -6  -6  -3   17.45    4.66
  -6  -6  -3   20.76    3.62
   6   6   3   18.07    4.61
  -7  -6  -3   -1.54    4.87
  -7  -6  -3    2.60    3.28
  -7  -6  -3    0.79    3.35
  -7  -6  -3    1.41    3.82
   7   6   3    4.04    4.39
  -8  -6  -3   26.66    5.51
  -8  -6  -3   23.99    5.08
  -8  -6  -3   15.06    4.47
   8   6   3   32.14    6.17
  -9  -6  -3    2.10    4.68
  -9  -6  -3   -0.72    5.31
   9   6   3    5.50    5.80
 -10  -6  -3   14.44    6.00
  10   6   3   17.72    7.08
 -11  -6  -3    7.96    6.52
 -11  -6  -3   14.43    7.54
 -12  -6  -3   -8.84    8.64
 -12  -6  -3    0.59    6.27
 -16   7   3    6.68   12.25
 -16   7   3  -30.12   10.76
 -15   7   3   -2.29   10.95
 -15   7   3  -12.22   10.60
 -14   7   3   20.90   10.42
 -14   7   3   24.00    4.53
 -14   7   3   14.95   10.19
 -13   7   3    6.00    8.68
 -13   7   3    3.20    3.73
 -13   7   3    7.19    8.64
  12  -7  -3   36.97   10.33
 -12   7   3   58.43    6.61
 -12   7   3   60.81    9.92
 -12   7   3   50.03    6.48
  11  -7  -3    9.82    6.76
 -11   7   3    6.75    6.73
 -11   7   3    5.39    4.14
 -11   7   3    8.23    3.43
  10  -7  -3  249.28   16.99
 -10   7   3  264.18   14.31
 -10   7   3  249.29   17.40
 -10   7   3  267.17   15.05
   9  -7  -3 1172.52   56.85
  -9   7   3 1163.33   56.89
  -9   7   3 1069.69   56.50
  -9   7   3 1129.99   55.38
  -9   7   3 1192.56   55.09
  -9   7   3 1108.37   55.55
   8  -7  -3   35.59    6.76
   8  -7  -3   46.57    5.83
  -8   7   3   41.32    4.41
  -8   7   3   38.75    4.88
  -8   7   3   39.67    4.66
  -8   7   3   28.65    4.88
   7  -7  -3   51.72    6.78
   7  -7  -3   55.45    6.21
  -7   7   3   46.26    4.62
  -7   7   3   53.43    5.75
  -7   7   3   48.03    4.55
  -7   7   3   46.27    4.95
   6  -7  -3   21.33    3.72
   6  -7  -3   18.12    4.20
   6  -7  -3   28.94    3.59
  -6   7   3   25.20    3.24
  -6   7   3   23.77    3.12
  -6   7   3   19.94    3.89
   5  -7  -3   35.32    4.36
   5  -7  -3   41.64    5.40
   5  -7  -3   39.37    4.37
  -5   7   3   34.64    3.28
  -5   7   3   35.39    3.81
  -5   7   3   34.03    4.23
   4  -7  -3    9.26    2.42
   4  -7  -3    4.38    2.04
   4  -7  -3    4.81    3.29
  -4   7   3    8.16    2.29
  -4   7   3    6.73    1.59
  -4   7   3    5.65    2.30
   3  -7  -3    5.85    1.81
   3  -7  -3    6.36    2.21
   3  -7  -3    5.69    2.81
  -3   7   3    5.80    1.95
  -3   7   3    7.16    1.04
  -3   7   3    5.68    1.91
   2  -7  -3   41.30    4.86
   2  -7  -3   40.40    3.95
  -2   7   3   39.99    3.76
  -2   7   3   42.32    4.13
  -2   7   3   40.21    2.57
   1  -7  -3  238.17   13.15
   1  -7  -3  244.76   13.55
  -1   7   3  260.27   12.45
  -1   7   3  261.69   13.54
  -1   7   3  242.96   13.08
   0  -7  -3   32.11    3.60
   0  -7  -3   33.38    2.39
   0  -7  -3   32.32    3.79
   0   7   3   33.77    3.14
   0   7   3   34.49    3.91
   0   7   3   28.37    3.36
  -1  -7  -3  126.28    7.71
  -1  -7  -3  119.66    7.73
  -1  -7  -3  125.53    6.53
   1   7   3  138.19    8.32
   1   7   3  125.10    7.43
   1   7   3  123.81    7.63
  -2  -7  -3   95.91    6.89
  -2  -7  -3  102.41    5.67
  -2  -7  -3   98.85    6.72
   2   7   3   96.33    6.65
   2   7   3   93.24    6.43
   2   7   3  103.13    7.47
  -3  -7  -3   17.66    3.27
  -3  -7  -3   13.83    2.97
  -3  -7  -3   26.11    2.83
   3   7   3   17.56    3.64
   3   7   3   28.46    3.61
   3   7   3   12.95    2.94
  -4  -7  -3  127.30    8.32
  -4  -7  -3  132.66    8.45
  -4  -7  -3  124.44    8.00
   4   7   3  116.42    8.62
   4   7   3  131.18    9.40
   4   7   3  132.98    8.91
  -5  -7  -3   20.51    3.99
  -5  -7  -3   17.50    3.43
  -5  -7  -3   19.17    3.59
  -5  -7  -3   10.95    4.16
   5   7   3   18.69    4.75
  -6  -7  -3   20.72    4.16
  -6  -7  -3   18.62    3.61
  -6  -7  -3   17.90    3.88
  -6  -7  -3   20.60    4.96
   6   7   3   13.08    4.96
  -7  -7  -3    1.32    3.80
  -7  -7  -3    4.11    5.50
  -7  -7  -3    0.98    4.18
   7   7   3    2.78    4.99
  -8  -7  -3   -0.91    4.47
  -8  -7  -3    3.95    4.91
   8   7   3   -4.53    5.22
  -9  -7  -3   24.15    5.92
  -9  -7  -3   24.11    9.34
   9   7   3   30.89    8.66
 -10  -7  -3   39.89    7.23
 -10  -7  -3   32.76    8.97
  10   7   3   56.14    9.31
 -11  -7  -3   -6.68    6.61
 -11  -7  -3   -9.78    7.39
 -12  -7  -3   22.94    6.57
 -12  -7  -3    2.97    8.64
  12   7   3    6.18    7.53
 -15   8   3    9.40   11.30
 -15   8   3   26.68   12.38
 -14   8   3    0.56    3.54
 -14   8   3   -1.93   10.57
 -14   8   3   -5.58   10.46
  13  -8  -3   -0.83    8.51
 -13   8   3    6.62    8.82
 -13   8   3    3.02    3.49
 -12   8   3   13.72    5.23
 -12   8   3   13.55    3.80
 -12   8   3   14.49    8.30
  11  -8  -3   53.77    8.38
 -11   8   3   40.72    5.71
 -11   8   3   37.22    8.47
 -11   8   3   43.45    4.86
  10  -8  -3   -0.43    5.56
 -10   8   3    6.17    3.09
 -10   8   3    9.22    3.76
 -10   8   3    8.10    6.36
   9  -8  -3  867.03   42.82
  -9   8   3  826.92   41.24
  -9   8   3  841.62   40.88
  -9   8   3  865.69   43.09
  -9   8   3  781.11   41.16
   8  -8  -3  118.13    9.54
   8  -8  -3  110.16   11.47
  -8   8   3  103.88    7.43
  -8   8   3   96.22    9.21
  -8   8   3  109.88    7.60
  -8   8   3  110.45    7.95
   7  -8  -3   81.43    9.27
   7  -8  -3   79.32    7.48
  -7   8   3   71.62    6.08
  -7   8   3   66.94    7.68
  -7   8   3   72.28    5.90
  -7   8   3   77.30    5.66
   6  -8  -3   12.98    3.40
   6  -8  -3    6.50    2.74
   6  -8  -3   11.33    4.54
  -6   8   3    6.25    3.06
  -6   8   3    7.67    2.41
  -6   8   3    8.22    2.24
   5  -8  -3   34.69    3.91
   5  -8  -3   39.04    4.17
   5  -8  -3   29.21    5.01
  -5   8   3   30.50    3.21
  -5   8   3   21.01    3.53
  -5   8   3   26.28    3.29
   4  -8  -3  164.03   11.18
   4  -8  -3  173.47    9.62
   4  -8  -3  157.83    9.82
  -4   8   3  173.08    9.93
  -4   8   3  171.73   10.13
  -4   8   3  174.50    8.70
   3  -8  -3   88.73    5.66
   3  -8  -3   79.82    7.06
   3  -8  -3   84.05    6.13
  -3   8   3   86.52    4.66
  -3   8   3   88.79    6.35
  -3   8   3   81.63    6.10
   2  -8  -3   95.50    7.75
   2  -8  -3  104.39    5.99
   2  -8  -3  101.40    6.90
  -2   8   3  106.30    5.58
  -2   8   3  101.51    6.66
  -2   8   3  106.04    7.26
   1  -8  -3    1.74    1.35
   1  -8  -3    1.66    2.65
   1  -8  -3    1.21    2.21
  -1   8   3    0.91    1.90
  -1   8   3   -0.13    2.21
  -1   8   3    1.29    1.30
   0  -8  -3  116.74    6.08
   0  -8  -3  114.13    7.98
   0  -8  -3  115.20    7.50
   0   8   3  122.64    8.22
   0   8   3  109.70    6.76
   0   8   3  112.92    7.22
  -1  -8  -3   59.92    5.56
  -1  -8  -3   52.03    3.25
  -1  -8  -3   46.00    4.89
   1   8   3   60.09    6.18
   1   8   3   49.96    4.85
   1   8   3   39.54    5.39
  -2  -8  -3   71.44    5.85
  -2  -8  -3   64.66    6.18
  -2  -8  -3   73.68    4.52
   2   8   3   78.07    5.76
   2   8   3   71.63    6.93
   2   8   3   57.35    5.99
  -3  -8  -3   18.65    2.50
  -3  -8  -3   16.00    3.70
  -3  -8  -3   16.47    3.35
   3   8   3   13.53    3.28
   3   8   3   14.41    3.50
   3   8   3   14.78    4.27
  -4  -8  -3    3.22    2.41
  -4  -8  -3   -0.97    2.85
  -4  -8  -3    1.50    3.18
   4   8   3   -3.46    3.24
   4   8   3    1.50    3.81
  -5  -8  -3    1.28    3.75
  -5  -8  -3    3.40    3.15
  -5  -8  -3    4.34    2.70
   5   8   3   -8.96    4.48
  -6  -8  -3   38.07    5.05
  -6  -8  -3   47.80    6.48
  -6  -8  -3   43.13    5.74
   6   8   3   61.73    7.71
  -7  -8  -3    4.90    4.12
  -7  -8  -3   -3.66    6.59
  -7  -8  -3    7.80    4.24
   7   8   3    6.82    5.84
  -8  -8  -3   -0.03    4.72
  -8  -8  -3    8.66    4.90
   8   8   3    1.26    6.67
  -9  -8  -3   12.36    6.79
  -9  -8  -3    4.72    5.74
 -10  -8  -3   -4.13    6.32
 -10  -8  -3   -3.31    6.71
  10   8   3    0.11    7.89
 -11  -8  -3    3.06    7.71
 -11  -8  -3    0.45    6.49
  11   8   3  -18.97    8.53
 -15   9   3    1.75   11.50
 -15   9   3   35.98   13.10
 -14   9   3    1.80   10.89
 -14   9   3    3.53    5.66
  13  -9  -3   21.98    9.90
 -13   9   3   21.35    4.37
 -13   9   3    6.93    9.83
 -12   9   3    9.30    5.16
 -12   9   3    3.93    8.67
 -12   9   3    5.83    3.64
 -11   9   3   27.08    5.01
 -11   9   3   19.26    4.11
 -11   9   3   14.39    7.82
  10  -9  -3    7.42    6.44
 -10   9   3   -1.07    6.35
 -10   9   3    9.80    3.44
 -10   9   3    7.26    4.38
   9  -9  -3  113.90   11.11
   9  -9  -3  110.66   13.45
  -9   9   3  103.43    8.73
  -9   9   3  104.93    8.38
  -9   9   3  133.97    8.34
   8  -9  -3   33.30    5.69
   8  -9  -3   26.40    7.39
  -8   9   3   31.73    4.28
  -8   9   3   29.83    4.38
  -8   9   3   33.53    3.88
   7  -9  -3   81.08    8.24
   7  -9  -3   80.05    7.45
   7  -9  -3  106.27   10.74
  -7   9   3   75.89    5.98
  -7   9   3   94.61    6.99
   6  -9  -3   15.66    3.80
   6  -9  -3    3.62    4.38
   6  -9  -3   10.17    3.24
  -6   9   3    9.51    2.97
  -6   9   3    7.74    3.65
  -6   9   3    8.21    2.16
   5  -9  -3  165.75   10.12
   5  -9  -3  160.56   11.35
   5  -9  -3  171.87   10.18
  -5   9   3  167.30    8.79
  -5   9   3  168.97   10.12
  -5   9   3  153.08   10.29
   4  -9  -3   76.62    8.16
   4  -9  -3   81.46    6.35
   4  -9  -3   83.30    6.31
  -4   9   3   87.80    6.61
  -4   9   3   81.45    6.65
  -4   9   3   83.78    4.72
   3  -9  -3  141.81    8.21
   3  -9  -3  159.75   10.44
   3  -9  -3  140.95    8.93
  -3   9   3  145.83    9.25
  -3   9   3  137.44    7.39
  -3   9   3  135.56    8.95
   2  -9  -3  253.60   13.15
   2  -9  -3  268.94   14.24
   2  -9  -3  262.92   15.01
  -2   9   3  236.58   13.76
  -2   9   3  281.28   14.51
  -2   9   3  248.71   12.93
   1  -9  -3   76.45    6.07
   1  -9  -3   81.86    4.87
   1  -9  -3   78.48    7.18
  -1   9   3   78.36    6.93
  -1   9   3   72.23    5.58
  -1   9   3   64.35    5.97
   0  -9  -3   68.06    4.52
   0  -9  -3   87.10    7.11
   0  -9  -3   72.13    6.39
   0   9   3   91.83    7.38
   0   9   3   72.14    5.44
   0   9   3   78.50    6.12
  -1  -9  -3   67.97    4.25
  -1  -9  -3   71.00    6.26
  -1  -9  -3   75.73    6.87
   1   9   3   62.88    5.75
   1   9   3   72.11    6.05
   1   9   3   74.73    7.41
  -2  -9  -3   51.69    3.73
  -2  -9  -3   57.75    6.48
   2   9   3   45.87    5.54
   2   9   3   46.10    5.93
  -3  -9  -3   50.71    4.26
  -3  -9  -3   54.36    6.68
   3   9   3   48.07    6.13
   3   9   3   69.44    7.41
  -4  -9  -3  195.73   12.74
  -4  -9  -3  205.19   11.27
   4   9   3  229.06   14.41
   4   9   3  202.81   12.96
  -5  -9  -3    7.62    4.29
  -5  -9  -3    7.15    2.86
   5   9   3    8.01    4.88
   5   9   3    5.06    5.58
  -6  -9  -3   10.50    4.89
  -6  -9  -3   16.43    5.88
  -6  -9  -3    5.15    3.69
   6   9   3    6.43    6.40
  -7  -9  -3    6.29    4.24
  -7  -9  -3    1.92    4.60
  -8  -9  -3   -3.14    5.29
  -8  -9  -3    1.36    5.71
   8   9   3   -6.46    7.39
  -9  -9  -3   14.68    6.47
   9   9   3    1.91    8.78
 -10  -9  -3   -4.65    6.15
 -10  -9  -3    4.34    6.41
  10   9   3    0.64    8.97
 -15  10   3  -13.09   12.32
 -15  10   3   -9.46   11.50
  14 -10  -3   20.30   10.96
 -14  10   3    2.30   11.19
  13 -10  -3   12.72    9.51
 -13  10   3   17.02    4.59
 -13  10   3   26.78   10.79
  12 -10  -3   46.88   10.24
 -12  10   3   31.22   10.07
 -12  10   3   33.93    5.25
  11 -10  -3   -5.90    7.28
 -11  10   3    5.70    3.83
 -11  10   3    1.64    5.04
 -11  10   3    5.89    8.58
  10 -10  -3   26.02    7.29
 -10  10   3   24.93    8.16
 -10  10   3   19.14    4.29
 -10  10   3   14.84    5.37
   9 -10  -3    7.31    5.70
   9 -10  -3   -1.94    7.97
  -9  10   3    5.00    4.40
  -9  10   3    1.64    3.58
  -9  10   3    6.45    4.00
   8 -10  -3  102.57   10.04
   8 -10  -3  118.92   13.57
  -8  10   3   93.10    8.67
  -8  10   3  113.24    8.39
  -8  10   3  104.92    7.41
   7 -10  -3  128.89    9.90
   7 -10  -3   95.53    9.21
   7 -10  -3  132.90   12.49
  -7  10   3  124.85    7.59
  -7  10   3  120.31    8.86
   6 -10  -3  196.43   12.27
   6 -10  -3  179.58   11.86
   6 -10  -3  178.39   14.24
  -6  10   3  192.65   10.25
  -6  10   3  193.28   11.65
   5 -10  -3   95.37    8.26
   5 -10  -3  113.23    8.12
   5 -10  -3   95.84   10.41
  -5  10   3  104.06    5.99
  -5  10   3  103.22    8.06
   4 -10  -3   26.81    5.94
   4 -10  -3   30.24    4.33
   4 -10  -3   31.99    3.89
  -4  10   3   32.07    2.75
  -4  10   3   32.33    4.55
   3 -10  -3    0.97    2.92
   3 -10  -3   -2.36    2.21
   3 -10  -3    6.14    4.49
  -3  10   3   -1.15    3.04
  -3  10   3   -1.08    2.75
  -3  10   3    1.18    1.40
   2 -10  -3  105.20    7.77
   2 -10  -3   96.63    9.17
   2 -10  -3  100.07    6.46
  -2  10   3  111.05    8.50
  -2  10   3  101.23    6.13
   1 -10  -3   14.78    2.32
   1 -10  -3   16.66    4.73
  -1  10   3   13.76    2.56
  -1  10   3   11.32    4.18
   0 -10  -3   27.30    4.89
   0 -10  -3   26.02    2.76
   0  10   3   22.46    4.74
   0  10   3   25.51    3.59
  -1 -10  -3   14.79    4.52
  -1 -10  -3   23.68    2.92
   1  10   3   19.12    3.77
   1  10   3   27.94    5.67
  -2 -10  -3   41.50    5.82
  -2 -10  -3   35.20    3.40
   2  10   3   41.87    6.45
   2  10   3   34.26    4.57
  -3 -10  -3   79.35    5.36
   3  10   3   92.29   10.19
   3  10   3   71.63    7.62
  -4 -10  -3   75.14    8.53
  -4 -10  -3   73.21    5.53
   4  10   3   55.33    6.83
   4  10   3   86.90    9.35
  -5 -10  -3    4.75    4.47
  -5 -10  -3    0.10    2.82
   5  10   3    3.56    5.25
  -6 -10  -3   23.36    5.94
  -6 -10  -3   19.96    7.74
  -6 -10  -3   29.55    4.43
  -7 -10  -3    2.01    4.01
  -7 -10  -3   -0.46    5.55
   7  10   3   -2.90    7.21
  -8 -10  -3    7.40    6.69
  -8 -10  -3    2.52    4.97
   8  10   3    2.91    8.69
  -9 -10  -3    4.87    5.63
  -9 -10  -3   11.91    7.64
   9  10   3    2.86   10.27
 -10 -10  -3   17.92    6.94
 -10 -10  -3   19.54    6.21
  14 -11  -3   -8.81   11.12
 -14  11   3    4.30   12.09
  13 -11  -3   12.19    9.36
 -13  11   3   10.62   12.08
 -13  11   3    1.94    4.58
  12 -11  -3    7.90    8.55
 -12  11   3   -1.13   10.00
 -12  11   3    0.04    4.49
 -11  11   3    5.28    4.33
 -11  11   3   -0.65    9.02
  10 -11  -3   10.80    6.92
  10 -11  -3   17.67    8.81
 -10  11   3   18.27    4.67
 -10  11   3   -2.31    7.52
   9 -11  -3    5.87    5.89
  -9  11   3   14.49    4.35
   8 -11  -3  201.72   14.03
   8 -11  -3  218.17   23.97
  -8  11   3  200.69   12.44
  -8  11   3  175.31   11.25
   7 -11  -3   23.69    5.20
   7 -11  -3   20.11    8.35
  -7  11   3   17.39    4.30
  -7  11   3   17.15    3.02
   6 -11  -3    2.06    6.08
   6 -11  -3    1.14    3.88
  -6  11   3    0.42    1.80
  -6  11   3   -3.37    3.37
   5 -11  -3   41.89    7.44
   5 -11  -3   49.19    6.38
  -5  11   3   43.13    3.59
  -5  11   3   48.22    5.71
   4 -11  -3    0.11    2.79
   4 -11  -3   -3.73    4.67
  -4  11   3   -1.59    3.54
  -4  11   3   -0.31    1.52
   3 -11  -3  127.64   11.31
   3 -11  -3  116.16    7.80
  -3  11   3  129.99    9.80
  -3  11   3  117.35    6.94
   2 -11  -3  102.74    6.72
   2 -11  -3   93.36   10.30
  -2  11   3   98.02    6.38
  -2  11   3  107.93    9.23
   1 -11  -3   25.30    3.13
   1 -11  -3   28.39    6.01
  -1  11   3   34.85    5.82
  -1  11   3   26.37    3.46
   0 -11  -3   16.04    2.50
   0  11   3   15.45    3.27
  -1 -11  -3    8.93    2.15
   1  11   3   13.71    4.03
  -2 -11  -3  102.50    6.48
   2  11   3  155.29   15.29
   2  11   3  107.73    8.87
  -3 -11  -3  104.11    6.46
  -3 -11  -3  103.81   13.20
   3  11   3   99.14    9.15
  -4 -11  -3   29.87    6.03
  -4 -11  -3   29.26    3.56
   4  11   3   21.64   12.29
   4  11   3   33.86    5.89
  -5 -11  -3   40.77    4.37
  -5 -11  -3   38.60    6.95
   5  11   3   48.72    8.61
   5  11   3   30.15    6.87
  -6 -11  -3   56.06    7.99
  -6 -11  -3   48.58    6.45
   6  11   3   52.08    9.63
  -7 -11  -3    8.84    4.33
  -7 -11  -3   12.24    6.93
   7  11   3   -3.86    8.45
  -8 -11  -3    5.61    7.28
   8  11   3    4.09   10.04
  -9 -11  -3   -2.39    6.52
  -9 -11  -3    2.85    5.29
   9  11   3    2.83   11.18
  14 -12  -3   -2.41   11.72
 -14  12   3    6.01   11.03
  13 -12  -3   -5.65   10.44
 -13  12   3    1.38   12.08
 -13  12   3   13.17    5.39
  12 -12  -3  -12.78    9.02
 -12  12   3   -4.12   10.81
 -12  12   3    2.10    5.11
 -11  12   3    0.37    4.60
 -11  12   3    3.58   10.26
  10 -12  -3   -4.68    7.94
  10 -12  -3   -7.09    9.82
 -10  12   3   -4.55    4.31
   9 -12  -3   31.94    7.37
   9 -12  -3   28.14   10.52
  -9  12   3   28.15    5.42
   8 -12  -3  138.39   14.52
   8 -12  -3  139.50   12.52
  -8  12   3  133.52   10.59
  -8  12   3  126.04    9.23
   7 -12  -3    2.39    4.93
  -7  12   3    3.98    2.49
  -7  12   3   -4.37    4.16
   6 -12  -3   24.16    5.21
  -6  12   3   13.03    2.31
  -6  12   3   13.95    4.57
   5 -12  -3   70.73    7.34
  -5  12   3   74.20    7.48
  -5  12   3   59.81    4.51
   4 -12  -3   61.29    6.30
  -4  12   3   61.11    7.33
  -4  12   3   52.95    4.50
   3 -12  -3    5.12    2.97
  -3  12   3    0.81    2.19
   2 -12  -3   18.59    3.41
  -2  12   3   18.27    3.18
  -2  12   3   26.99    5.88
   1 -12  -3   44.69    4.96
  -1  12   3   58.13    7.45
  -1  12   3   42.56    5.44
   0 -12  -3    4.82    2.35
   0  12   3    2.80    3.31
  -1 -12  -3    1.95    2.10
   1  12   3    4.40    4.37
  -2 -12  -3   92.56    6.01
   2  12   3   86.10    8.96
   2  12   3   83.63    9.70
  -3 -12  -3    0.79    2.23
  -3 -12  -3   -0.59    5.92
   3  12   3    2.65    7.02
   3  12   3    5.46    4.89
  -4 -12  -3    5.09    6.28
  -4 -12  -3   20.07    2.94
   4  12   3    8.46    6.25
   4  12   3   22.28    8.59
  -5 -12  -3   -4.88    6.44
  -5 -12  -3    1.39    2.91
   5  12   3   12.84    8.38
  -6 -12  -3    2.88    3.79
  -6 -12  -3   -2.31    7.13
   6  12   3    5.59    9.52
  -7 -12  -3   -0.93    3.88
  -7 -12  -3    4.08    7.22
   7  12   3   19.64   10.88
  -8 -12  -3    2.57    4.26
  -8 -12  -3   14.39    7.36
   8  12   3   16.26   10.88
  13 -13  -3    0.43   10.73
 -13  13   3  -15.73   11.86
  12 -13  -3    1.88   10.38
 -12  13   3    8.13    5.89
 -12  13   3   -9.64   11.77
  11 -13  -3    6.86    8.54
 -11  13   3   -4.58    5.21
 -11  13   3    6.05   11.21
  10 -13  -3   15.40   12.01
 -10  13   3   35.14    6.27
   9 -13  -3   26.37    7.45
   9 -13  -3   14.53   11.68
  -9  13   3   13.12    5.70
   8 -13  -3    7.06    9.49
   8 -13  -3    1.45    6.26
  -8  13   3   14.78    5.37
   7 -13  -3   23.99    9.43
   7 -13  -3   28.35    6.22
  -7  13   3   18.94    5.62
  -7  13   3   16.51    2.83
   6 -13  -3   58.08   10.27
   6 -13  -3   66.66    7.43
  -6  13   3   48.95    4.71
  -6  13   3   67.09    7.79
   5 -13  -3    6.45    4.31
[truncated: 1,435,350 more chars]
