# Supplementary material for: Equilibrium and thermodynamic studies of chromic overcrowded fluorenylidene-acridanes with modified fluorene moieties
Source: Commun Chem. 2020 Jul 24;3:93. doi: 10.1038/s42004-020-00345-6 (PMC9814365; doi:10.1038/s42004-020-00345-6)
Supplement: Supplementary file 14 — Supplementary Data 12 [file 42004_2020_345_MOESM14_ESM.cif]

data_mefmeaph_0m
_audit_creation_date              2018-06-28
_audit_creation_method
;
Olex2 1.2-beta
(compiled 2016.11.07 svn.r3352 for OlexSys, GUI svn.r5261)
;
_publ_contact_author_address      ?
_publ_contact_author_email        ?
_publ_contact_author_id_orcid     ?
_publ_contact_author_name         ''
_publ_contact_author_phone        ?
_publ_section_references
;
Dolomanov, O.V., Bourhis, L.J., Gildea, R.J, Howard, J.A.K. & Puschmann, H.
 (2009), J. Appl. Cryst. 42, 339-341.

Sheldrick, G.M. (2008). Acta Cryst. A64, 112-122.
;
_chemical_name_common             ?
_chemical_name_systematic
;
 ? 
;
_chemical_formula_moiety          'C36 H29 O'
_chemical_formula_sum             'C36 H29 O'
_chemical_formula_weight          477.59
_chemical_melting_point           ?
loop_
  _atom_type_symbol
  _atom_type_description
  _atom_type_scat_dispersion_real
  _atom_type_scat_dispersion_imag
  _atom_type_scat_source
 'C' 'C' 0.0033 0.0016 'International Tables Vol C Tables 4.2.6.8 and 6.1.1.4'
 'H' 'H' 0.0000 0.0000 'International Tables Vol C Tables 4.2.6.8 and 6.1.1.4'
 'O' 'O' 0.0106 0.0060 'International Tables Vol C Tables 4.2.6.8 and 6.1.1.4'

_space_group_crystal_system       'triclinic'
_space_group_IT_number            2
_space_group_name_H-M_alt         'P -1'
_space_group_name_Hall            '-P 1'
loop_
  _space_group_symop_id
  _space_group_symop_operation_xyz
 1 'x, y, z'
 2 '-x, -y, -z'

_cell_length_a                    9.1937(6)
_cell_length_b                    10.0722(6)
_cell_length_c                    14.7354(9)
_cell_angle_alpha                 90.8209(19)
_cell_angle_beta                  106.8175(18)
_cell_angle_gamma                 92.6288(19)
_cell_volume                      1304.23(14)
_cell_formula_units_Z             2
_cell_measurement_reflns_used     9143
_cell_measurement_temperature     293(2)
_cell_measurement_theta_max       27.369
_cell_measurement_theta_min       2.522
_exptl_absorpt_coefficient_mu     0.071
_exptl_absorpt_correction_T_max   0.7455
_exptl_absorpt_correction_T_min   0.6187
_exptl_absorpt_correction_type    multi-scan
_exptl_absorpt_process_details
;
SADABS-2016/2 (Bruker,2016/2) was used for absorption correction.
wR2(int) was 0.0967 before and 0.0479 after correction.
The Ratio of minimum to maximum transmission is 0.8299.
The \l/2 correction factor is Not present.
;
_exptl_crystal_colour             ?
_exptl_crystal_density_diffrn     1.216
_exptl_crystal_density_meas       ?
_exptl_crystal_density_method     'not measured'
_exptl_crystal_description        block
_exptl_crystal_F_000              506
_exptl_crystal_size_max           ?
_exptl_crystal_size_mid           ?
_exptl_crystal_size_min           ?
_exptl_special_details
;
 ? 
;
_diffrn_reflns_av_R_equivalents   0.0288
_diffrn_reflns_av_unetI/netI      0.0354
_diffrn_reflns_limit_h_max        11
_diffrn_reflns_limit_h_min        -11
_diffrn_reflns_limit_k_max        13
_diffrn_reflns_limit_k_min        -13
_diffrn_reflns_limit_l_max        19
_diffrn_reflns_limit_l_min        -19
_diffrn_reflns_number             19381
_diffrn_reflns_theta_full         27.51
_diffrn_reflns_theta_max          27.51
_diffrn_reflns_theta_min          1.44
_diffrn_ambient_temperature       293(2)
_diffrn_detector_area_resol_mean  ?
_diffrn_measured_fraction_theta_full 0.986
_diffrn_measured_fraction_theta_max 0.986
_diffrn_measurement_device_type   SuperNova
_diffrn_measurement_method        ?
_diffrn_radiation_monochromator   graphite
_diffrn_radiation_type            MoK\a
_diffrn_radiation_wavelength      0.71073
_diffrn_source                    'fine-focus sealed tube'
_diffrn_standards_decay_%         ?
_diffrn_standards_interval_count  ?
_diffrn_standards_interval_time   ?
_diffrn_standards_number          ?
_reflns_number_gt                 4386
_reflns_number_total              5905
_reflns_threshold_expression      >2sigma(I)
_computing_cell_refinement        'SAINT v8.37A (Bruker, 2015)'
_computing_data_collection        ?
_computing_data_reduction         'SAINT v8.37A (Bruker, 2015)'
_computing_molecular_graphics     'Olex2 (Dolomanov et al., 2009)'
_computing_publication_material   'Olex2 (Dolomanov et al., 2009)'
_computing_structure_refinement   'XL (Sheldrick, 2008)'
_computing_structure_solution     'XS (Sheldrick, 2008)'
_refine_diff_density_max          0.692
_refine_diff_density_min          -0.234
_refine_diff_density_rms          0.061
_refine_ls_extinction_coef        ?
_refine_ls_extinction_method      none
_refine_ls_goodness_of_fit_ref    1.035
_refine_ls_hydrogen_treatment     constr
_refine_ls_matrix_type            full
_refine_ls_number_parameters      337
_refine_ls_number_reflns          5905
_refine_ls_number_restraints      3
_refine_ls_R_factor_all           0.0837
_refine_ls_R_factor_gt            0.0625
_refine_ls_restrained_S_all       1.041
_refine_ls_shift/su_max           0.000
_refine_ls_shift/su_mean          0.000
_refine_ls_structure_factor_coef  Fsqd
_refine_ls_weighting_details
'calc w=1/[\s^2^(Fo^2^)+(0.1183P)^2^+0.3572P] where P=(Fo^2^+2Fc^2^)/3'
_refine_ls_weighting_scheme       calc
_refine_ls_wR_factor_gt           0.1846
_refine_ls_wR_factor_ref          0.2036
_refine_special_details
;
 Refinement of F^2^ against ALL reflections.  The weighted R-factor wR and 
 goodness of fit S are based on F^2^, conventional R-factors R are based 
 on F, with F set to zero for negative F^2^. The threshold expression of 
 F^2^ > 2sigma(F^2^) is used only for calculating R-factors(gt) etc. and is 
 not relevant to the choice of reflections for refinement.  R-factors based 
 on F^2^ are statistically about twice as large as those based on F, and R- 
 factors based on ALL data will be even larger. 
;
_olex2_refinement_description
;
1. Fixed Uiso
 At 1.2 times of:
  All C(H) groups
 At 1.5 times of:
  All C(H,H,H) groups
2. Rigid bond restraints
 C2, C3
 with sigma for 1-2 distances of 0.001 and sigma for 1-3 distances of 0.001
 C2, C8
 with sigma for 1-2 distances of 0.001 and sigma for 1-3 distances of 0.001
 C2, C11
 with sigma for 1-2 distances of 0.001 and sigma for 1-3 distances of 0.001
3.a Ternary CH refined with riding coordinates:
 C5(H5)
3.b Aromatic/amide H refined with riding coordinates:
 C12(H12), C13(H13), C14(H14), C17(H17), C18(H18), C19(H19), C20(H20),
 C21(H21), C23(H23), C24(H24), C25(H25), C26(H26), C27(H27), C28(H28), C30(H30),
  C32(H32), C34(H34), C36(H36), C37(H37)
3.c Idealised Me refined as rotating group:
 C31(H31A,H31B,H31C), C33(H33A,H33B,H33C), C35(H35A,H35B,H35C)
;
_atom_sites_solution_hydrogens    geom
_atom_sites_solution_primary      heavy
_atom_sites_solution_secondary    difmap
loop_
  _atom_site_label
  _atom_site_type_symbol
  _atom_site_fract_x
  _atom_site_fract_y
  _atom_site_fract_z
  _atom_site_U_iso_or_equiv
  _atom_site_adp_type
  _atom_site_occupancy
  _atom_site_calc_flag
  _atom_site_disorder_assembly
  _atom_site_disorder_group
  _atom_site_refinement_flags_posn
  _atom_site_refinement_flags_adp
 O1 O 0.87621(15) 0.64330(13) 0.37634(10) 0.0456(4) Uani 1 d . . . .
 C2 C 0.49773(18) 0.72249(17) 0.15670(11) 0.0327(4) Uani 1 d . . . U
 C3 C 0.4802(2) 0.69344(17) 0.24580(12) 0.0362(4) Uani 1 d . . . U
 C4 C 0.6074(2) 0.69260(16) 0.32614(12) 0.0360(4) Uani 1 d . . . .
 C5 C 0.8276(2) 0.86983(18) 0.36802(12) 0.0376(4) Uani 1 d . . . .
 H5 H 0.9303 0.8882 0.3626 0.045 Uiso 1 calc . . R .
 C6 C 0.7725(2) 0.72876(18) 0.21921(13) 0.0382(4) Uani 1 d . . . .
 C7 C 0.76650(19) 0.73010(17) 0.32116(12) 0.0360(4) Uani 1 d . . . .
 C8 C 0.6415(2) 0.72923(18) 0.14227(13) 0.0382(4) Uani 1 d . . . U
 C9 C 0.8325(2) 0.88461(18) 0.47131(13) 0.0384(4) Uani 1 d . . . .
 C10 C 0.7379(2) 0.98377(17) 0.48383(13) 0.0390(4) Uani 1 d . . . .
 C11 C 0.3650(2) 0.7303(2) 0.07610(13) 0.0408(4) Uani 1 d . . . U
 C12 C 0.5837(2) 0.65740(18) 0.41221(13) 0.0417(4) Uani 1 d . . . .
 H12 H 0.6673 0.6544 0.4657 0.050 Uiso 1 calc . . R .
 C13 C 0.6557(2) 0.7393(2) 0.05032(14) 0.0487(5) Uani 1 d . . . .
 H13 H 0.5688 0.7399 -0.0012 0.058 Uiso 1 calc . . R .
 C14 C 0.3352(2) 0.6623(2) 0.25466(15) 0.0462(5) Uani 1 d . . . .
 H14 H 0.2509 0.6631 0.2015 0.055 Uiso 1 calc . . R .
 C15 C 0.6744(2) 1.04548(17) 0.39187(13) 0.0380(4) Uani 1 d . . . .
 C16 C 0.7287(2) 0.98289(17) 0.32420(13) 0.0371(4) Uani 1 d . . . .
 C17 C 0.5855(2) 1.15454(19) 0.36920(14) 0.0465(5) Uani 1 d . . . .
 H17 H 0.5484 1.1945 0.4147 0.056 Uiso 1 calc . . R .
 C18 C 0.4405(2) 0.62695(19) 0.42039(15) 0.0477(5) Uani 1 d . . . .
 H18 H 0.4280 0.6043 0.4787 0.057 Uiso 1 calc . . R .
 C19 C 0.9180(2) 0.8199(2) 0.54965(14) 0.0488(5) Uani 1 d . . . .
 H19 H 0.9842 0.7558 0.5429 0.059 Uiso 1 calc . . R .
 C20 C 0.3159(2) 0.6303(2) 0.34125(16) 0.0496(5) Uani 1 d . . . .
 H20 H 0.2187 0.6111 0.3464 0.059 Uiso 1 calc . . R .
 C21 C 0.9033(3) 0.8523(2) 0.63841(14) 0.0535(5) Uani 1 d . . . .
 H21 H 0.9602 0.8085 0.6910 0.064 Uiso 1 calc . . R .
 C22 C 0.5518(2) 1.20404(18) 0.27842(15) 0.0497(5) Uani 1 d . . . .
 C23 C 0.7237(2) 1.0147(2) 0.57248(14) 0.0466(5) Uani 1 d . . . .
 H23 H 0.6591 1.0799 0.5795 0.056 Uiso 1 calc . . R .
 C24 C 0.6096(3) 1.1423(2) 0.21204(15) 0.0515(5) Uani 1 d . . . .
 H24 H 0.5886 1.1755 0.1513 0.062 Uiso 1 calc . . R .
 C25 C 0.9129(2) 0.7368(2) 0.20173(15) 0.0478(5) Uani 1 d . . . .
 H25 H 1.0006 0.7358 0.2527 0.057 Uiso 1 calc . . R .
 C26 C 0.6974(2) 1.03285(19) 0.23407(14) 0.0458(5) Uani 1 d . . . .
 H26 H 0.7351 0.9933 0.1887 0.055 Uiso 1 calc . . R .
 C27 C 0.3067(2) 0.8518(2) 0.05007(15) 0.0491(5) Uani 1 d . . . .
 H27 H 0.3515 0.9286 0.0847 0.059 Uiso 1 calc . . R .
 C28 C 0.9266(3) 0.7464(2) 0.11086(16) 0.0557(6) Uani 1 d . . . .
 H28 H 1.0221 0.7516 0.1010 0.067 Uiso 1 calc . . R .
 C29 C 0.8066(3) 0.9479(2) 0.65122(14) 0.0504(5) Uani 1 d . . . .
 C30 C 0.7969(3) 0.7483(2) 0.03552(16) 0.0559(5) Uani 1 d . . . .
 H30 H 0.8047 0.7556 -0.0258 0.067 Uiso 1 calc . . R .
 C31 C 0.8525(3) 0.5060(2) 0.34908(19) 0.0646(6) Uani 1 d . . . .
 H31A H 0.8391 0.4961 0.2822 0.097 Uiso 1 calc . . GR .
 H31B H 0.7633 0.4704 0.3634 0.097 Uiso 1 calc . . GR .
 H31C H 0.9392 0.4591 0.3833 0.097 Uiso 1 calc . . GR .
 C32 C 0.1803(3) 0.8588(3) -0.02830(17) 0.0633(7) Uani 1 d . . . .
 H32 H 0.1398 0.9407 -0.0462 0.076 Uiso 1 calc . . R .
 C33 C 0.4537(3) 1.3221(2) 0.2520(2) 0.0721(7) Uani 1 d . . . .
 H33A H 0.3484 1.2922 0.2332 0.108 Uiso 1 calc . . GR .
 H33B H 0.4771 1.3667 0.2004 0.108 Uiso 1 calc . . GR .
 H33C H 0.4735 1.3826 0.3057 0.108 Uiso 1 calc . . GR .
 C34 C 0.2998(3) 0.6175(2) 0.02483(17) 0.0604(6) Uani 1 d . . . .
 H34 H 0.3402 0.5356 0.0423 0.072 Uiso 1 calc . . R .
 C35 C 0.7949(3) 0.9830(3) 0.74885(16) 0.0684(7) Uani 1 d . . . .
 H35A H 0.7730 0.9036 0.7787 0.103 Uiso 1 calc . . GR .
 H35B H 0.7148 1.0430 0.7434 0.103 Uiso 1 calc . . GR .
 H35C H 0.8895 1.0248 0.7864 0.103 Uiso 1 calc . . GR .
 C36 C 0.1148(3) 0.7459(3) -0.07956(17) 0.0702(7) Uani 1 d . . . .
 H36 H 0.0303 0.7513 -0.1323 0.084 Uiso 1 calc . . R .
 C37 C 0.1731(3) 0.6258(3) -0.05340(18) 0.0754(8) Uani 1 d . . . .
 H37 H 0.1280 0.5491 -0.0880 0.090 Uiso 1 calc . . R .

loop_
  _atom_site_aniso_label
  _atom_site_aniso_U_11
  _atom_site_aniso_U_22
  _atom_site_aniso_U_33
  _atom_site_aniso_U_23
  _atom_site_aniso_U_13
  _atom_site_aniso_U_12
 O1 0.0441(7) 0.0409(7) 0.0463(8) 0.0092(6) 0.0020(6) 0.0144(6)
 C2 0.0276(7) 0.0423(9) 0.0267(7) 0.0055(7) 0.0047(6) 0.0070(7)
 C3 0.0399(9) 0.0349(9) 0.0345(8) 0.0068(7) 0.0108(7) 0.0095(7)
 C4 0.0414(9) 0.0301(8) 0.0371(9) 0.0050(7) 0.0113(7) 0.0067(7)
 C5 0.0367(9) 0.0380(9) 0.0353(9) 0.0066(7) 0.0056(7) 0.0034(7)
 C6 0.0380(9) 0.0381(9) 0.0391(9) 0.0033(7) 0.0111(7) 0.0083(7)
 C7 0.0365(9) 0.0349(9) 0.0344(9) 0.0067(7) 0.0051(7) 0.0110(7)
 C8 0.0363(8) 0.0404(9) 0.0391(9) 0.0030(7) 0.0121(7) 0.0071(7)
 C9 0.0399(9) 0.0356(9) 0.0352(9) 0.0027(7) 0.0039(7) -0.0017(7)
 C10 0.0400(10) 0.0355(9) 0.0361(9) 0.0031(7) 0.0033(7) -0.0028(7)
 C11 0.0339(9) 0.0532(11) 0.0331(9) 0.0073(8) 0.0051(6) 0.0070(8)
 C12 0.0497(11) 0.0367(9) 0.0374(10) 0.0054(7) 0.0104(8) 0.0036(8)
 C13 0.0465(11) 0.0625(13) 0.0354(10) 0.0020(9) 0.0085(8) 0.0063(9)
 C14 0.0382(10) 0.0532(11) 0.0476(11) 0.0121(9) 0.0111(8) 0.0100(8)
 C15 0.0400(9) 0.0333(9) 0.0367(9) 0.0020(7) 0.0051(7) -0.0005(7)
 C16 0.0394(9) 0.0316(8) 0.0372(9) 0.0063(7) 0.0060(7) 0.0008(7)
 C17 0.0508(11) 0.0379(10) 0.0458(11) -0.0018(8) 0.0056(9) 0.0065(8)
 C18 0.0612(13) 0.0419(10) 0.0462(11) 0.0090(8) 0.0244(10) 0.0069(9)
 C19 0.0520(12) 0.0439(10) 0.0419(10) 0.0077(8) -0.0009(9) 0.0061(9)
 C20 0.0456(11) 0.0508(11) 0.0586(13) 0.0128(10) 0.0236(10) 0.0084(9)
 C21 0.0628(13) 0.0519(12) 0.0337(10) 0.0093(9) -0.0044(9) -0.0041(10)
 C22 0.0547(12) 0.0323(9) 0.0524(12) 0.0044(8) -0.0009(9) 0.0063(8)
 C23 0.0534(11) 0.0434(10) 0.0396(10) -0.0014(8) 0.0089(9) -0.0013(9)
 C24 0.0668(14) 0.0393(10) 0.0411(10) 0.0131(8) 0.0032(9) 0.0040(9)
 C25 0.0393(10) 0.0577(12) 0.0466(11) 0.0034(9) 0.0116(8) 0.0095(9)
 C26 0.0599(12) 0.0390(10) 0.0380(10) 0.0079(8) 0.0125(9) 0.0044(8)
 C27 0.0480(11) 0.0533(12) 0.0493(11) 0.0141(9) 0.0177(9) 0.0106(9)
 C28 0.0459(11) 0.0736(15) 0.0537(12) 0.0010(11) 0.0236(10) 0.0066(10)
 C29 0.0620(13) 0.0477(11) 0.0345(10) 0.0001(8) 0.0054(9) -0.0114(9)
 C30 0.0589(13) 0.0708(14) 0.0444(11) 0.0031(10) 0.0245(10) 0.0067(11)
 C31 0.0739(16) 0.0402(11) 0.0764(16) 0.0068(11) 0.0137(13) 0.0213(10)
 C32 0.0538(13) 0.0860(17) 0.0548(13) 0.0340(13) 0.0183(11) 0.0270(12)
 C33 0.0831(18) 0.0431(12) 0.0734(16) 0.0071(11) -0.0064(13) 0.0213(11)
 C34 0.0627(14) 0.0565(13) 0.0534(13) 0.0008(10) 0.0032(11) 0.0055(11)
 C35 0.0954(19) 0.0674(15) 0.0365(11) -0.0027(10) 0.0123(11) -0.0109(13)
 C36 0.0474(13) 0.117(2) 0.0410(12) 0.0211(14) 0.0024(10) 0.0079(14)
 C37 0.0726(17) 0.090(2) 0.0511(14) -0.0079(13) 0.0008(12) -0.0132(14)

_geom_special_details
;
 All esds (except the esd in the dihedral angle between two l.s. planes) 
 are estimated using the full covariance matrix.  The cell esds are taken 
 into account individually in the estimation of esds in distances, angles 
 and torsion angles; correlations between esds in cell parameters are only 
 used when they are defined by crystal symmetry.  An approximate (isotropic) 
 treatment of cell esds is used for estimating esds involving l.s. planes. 
;
loop_
  _geom_bond_atom_site_label_1
  _geom_bond_atom_site_label_2
  _geom_bond_distance
  _geom_bond_site_symmetry_2
  _geom_bond_publ_flag
 O1 C7 1.4385(19) . ?
 O1 C31 1.423(3) . ?
 C2 C3 1.401(2) . ?
 C2 C8 1.397(2) . ?
 C2 C11 1.441(2) . ?
 C3 C4 1.403(2) . ?
 C3 C14 1.399(3) . ?
 C4 C7 1.517(2) . ?
 C4 C12 1.395(2) . ?
 C5 C7 1.565(3) . ?
 C5 C9 1.515(3) . ?
 C5 C16 1.522(2) . ?
 C6 C7 1.519(2) . ?
 C6 C8 1.395(3) . ?
 C6 C25 1.386(3) . ?
 C8 C13 1.403(3) . ?
 C9 C10 1.399(3) . ?
 C9 C19 1.385(3) . ?
 C10 C15 1.471(2) . ?
 C10 C23 1.382(3) . ?
 C11 C27 1.374(3) . ?
 C11 C34 1.368(3) . ?
 C12 C18 1.377(3) . ?
 C13 C30 1.377(3) . ?
 C14 C20 1.379(3) . ?
 C15 C16 1.393(3) . ?
 C15 C17 1.386(3) . ?
 C16 C26 1.383(3) . ?
 C17 C22 1.388(3) . ?
 C18 C20 1.381(3) . ?
 C19 C21 1.389(3) . ?
 C21 C29 1.387(3) . ?
 C22 C24 1.393(3) . ?
 C22 C33 1.513(3) . ?
 C23 C29 1.392(3) . ?
 C24 C26 1.383(3) . ?
 C25 C28 1.385(3) . ?
 C27 C32 1.386(3) . ?
 C28 C30 1.375(3) . ?
 C29 C35 1.511(3) . ?
 C32 C36 1.370(4) . ?
 C34 C37 1.388(3) . ?
 C36 C37 1.362(4) . ?

loop_
  _geom_angle_atom_site_label_1
  _geom_angle_atom_site_label_2
  _geom_angle_atom_site_label_3
  _geom_angle
  _geom_angle_site_symmetry_1
  _geom_angle_site_symmetry_3
  _geom_angle_publ_flag
 C31 O1 C7 115.98(15) . . ?
 C3 C2 C11 119.68(15) . . ?
 C8 C2 C3 120.98(15) . . ?
 C8 C2 C11 118.95(15) . . ?
 C2 C3 C4 120.59(16) . . ?
 C14 C3 C2 119.88(16) . . ?
 C14 C3 C4 119.52(16) . . ?
 C3 C4 C7 121.68(15) . . ?
 C12 C4 C3 118.08(17) . . ?
 C12 C4 C7 120.24(16) . . ?
 C9 C5 C7 114.71(14) . . ?
 C9 C5 C16 101.64(14) . . ?
 C16 C5 C7 113.87(14) . . ?
 C8 C6 C7 122.24(16) . . ?
 C25 C6 C7 119.11(16) . . ?
 C25 C6 C8 118.49(17) . . ?
 O1 C7 C4 111.48(14) . . ?
 O1 C7 C5 102.48(13) . . ?
 O1 C7 C6 109.91(14) . . ?
 C4 C7 C5 112.70(14) . . ?
 C4 C7 C6 111.14(14) . . ?
 C6 C7 C5 108.78(14) . . ?
 C2 C8 C13 120.30(16) . . ?
 C6 C8 C2 120.40(16) . . ?
 C6 C8 C13 119.29(17) . . ?
 C10 C9 C5 110.81(15) . . ?
 C19 C9 C5 129.76(18) . . ?
 C19 C9 C10 119.38(18) . . ?
 C9 C10 C15 108.06(16) . . ?
 C23 C10 C9 121.14(17) . . ?
 C23 C10 C15 130.67(18) . . ?
 C27 C11 C2 119.57(18) . . ?
 C34 C11 C2 120.07(18) . . ?
 C34 C11 C27 120.35(19) . . ?
 C18 C12 C4 122.04(18) . . ?
 C30 C13 C8 120.72(18) . . ?
 C20 C14 C3 120.82(18) . . ?
 C16 C15 C10 108.83(15) . . ?
 C17 C15 C10 130.06(18) . . ?
 C17 C15 C16 120.90(17) . . ?
 C15 C16 C5 110.40(15) . . ?
 C26 C16 C5 129.94(17) . . ?
 C26 C16 C15 119.50(17) . . ?
 C15 C17 C22 119.87(19) . . ?
 C12 C18 C20 119.44(18) . . ?
 C9 C19 C21 118.9(2) . . ?
 C14 C20 C18 120.08(18) . . ?
 C29 C21 C19 122.18(19) . . ?
 C17 C22 C24 118.62(18) . . ?
 C17 C22 C33 120.7(2) . . ?
 C24 C22 C33 120.7(2) . . ?
 C10 C23 C29 119.8(2) . . ?
 C26 C24 C22 121.74(19) . . ?
 C28 C25 C6 122.12(19) . . ?
 C16 C26 C24 119.35(19) . . ?
 C11 C27 C32 119.3(2) . . ?
 C30 C28 C25 119.00(19) . . ?
 C21 C29 C23 118.60(19) . . ?
 C21 C29 C35 121.1(2) . . ?
 C23 C29 C35 120.3(2) . . ?
 C28 C30 C13 120.36(19) . . ?
 C36 C32 C27 120.4(2) . . ?
 C11 C34 C37 119.8(2) . . ?
 C37 C36 C32 120.1(2) . . ?
 C36 C37 C34 120.1(3) . . ?

_olex2_submission_special_instructions 'No special instructions were received'
